# Supplementary material for: The Scaly-foot Snail genome and implications for the origins of biomineralised armour
Source: Nat Commun. 2020 Apr 8;11:1657. doi: 10.1038/s41467-020-15522-3 (PMC7142155; doi:10.1038/s41467-020-15522-3)
Supplement: Supplementary file 4 — Supplementary Data 1 [file 41467_2020_15522_MOESM4_ESM.xlsx]

## Sheet: SD1
Supplementary Data 1. Expanded gene families in Chrysomallon squamiferum, compared to other lophotrochozoan genomes. A Viterbi method with randomly generated likelihood distribution was applied to calcuate the exact P-value.
Abbreviations:
Csq, Chrysomallon squamiferum; Hdi, Haliotis discus hannai; Lgi, Lottia gigantea; Pca, Pomacea canaliculata; Lny, Lanistes nyassanus; Bgl, Biomphalaria glabrata; Aca, Aplysia californica; Rau, Radix auricularia; Pye, Patinopecten yessoensis; Cfa, Chlamys farreri; Pfu, Pinctada fucata; Cgi, Crassostrea gigas; Bpl, Bathymodiolus platifrons; Mph, Modiolus philippinarum; Obi, Octopus bimaculoides; La…
	Annotation	Csq	Hdi	Lgi	Pca	Lny	Bgl	Aca	Rau	Pye	Cfa	Pfu	Cgi	Bpl	Mph	Obi	Lan	Csq_'Viterbi P-values
SFG_ortho66	carcinoembryonic antigen-related cell adhesion molecule 5-like	90	13	0	0	1	0	1	0	3	0	0	0	0	6	0	0	0
SFG_ortho111		83	0	0	0	0	0	0	0	0	0	0	0	0	0	0	0	1.16297e-90
SFG_ortho154	deleted in malignant brain tumors 1	65	2	0	0	1	0	0	1	0	0	0	0	0	0	0	0	5.50263e-71
SFG_ortho166		62	0	0	0	0	0	0	1	2	2	0	0	0	0	0	0	1.0465e-67
SFG_ortho373		45	0	0	0	0	0	0	0	0	0	0	0	0	0	0	0	3.99653e-49
SFG_ortho167		45	12	1	0	0	0	0	0	0	1	6	1	0	0	1	0	3.99653e-49
SFG_ortho742	synaptogenesis syg-2-like	29	0	0	0	0	0	0	1	1	1	0	0	0	0	1	0	1.23189e-31
SFG_ortho753		26	7	0	0	0	0	0	0	0	0	0	0	0	0	0	0	2.34283e-28
SFG_ortho1225	multiple epidermal growth factor-like domains 1	24	3	0	0	0	0	0	0	0	0	0	0	0	0	0	0	3.59627e-26
SFG_ortho412	signal recognition particle-docking	24	3	2	1	0	2	1	1	3	2	1	3	0	0	0	0	3.59627e-26
SFG_ortho219	hypothetical protein LOTGIDRAFT_228571	22	3	2	4	8	0	0	0	2	2	1	1	6	8	0	0	1.22406e-21
SFG_ortho3368	E3 ubiquitin- ligase MIB2 isoform X1	19	0	0	0	0	0	0	0	0	0	0	0	0	0	0	0	1.04986e-20
SFG_ortho694	multiple epidermal growth factor-like domains 11	19	1	14	0	0	0	0	0	0	0	0	0	0	0	0	0	1.04986e-20
SFG_ortho4138	fibrinogen A	18	0	0	0	0	0	0	0	0	0	0	0	0	0	0	0	1.30073e-19
SFG_ortho1616	tumor necrosis factor-like	18	4	0	1	1	0	0	0	0	0	0	0	0	0	0	0	1.30073e-19
SFG_ortho4130		17	1	0	0	0	0	0	0	0	0	0	0	0	0	0	0	1.61154e-18
SFG_ortho642	galactose-specific lectin nattectin-like isoform X2	17	2	1	3	0	0	0	0	1	2	5	4	0	0	0	0	1.61154e-18
SFG_ortho3324	ryncolin-1-like isoform X1	16	0	0	0	0	0	0	0	0	2	1	0	0	0	0	0	1.99663e-17
SFG_ortho5112		16	0	0	0	0	0	0	0	0	1	0	0	0	0	0	0	1.99663e-17
SFG_ortho6326		16	0	0	0	0	0	0	0	0	0	0	0	0	0	0	0	1.99663e-17
SFG_ortho5102	Caspase-8	16	0	1	0	0	0	0	0	0	0	0	0	0	0	0	0	1.99663e-17
SFG_ortho6327	Cell adhesion molecule	15	0	0	0	0	0	0	0	0	0	0	0	0	1	0	0	2.47373e-16
SFG_ortho7601		15	0	0	0	0	0	0	0	0	0	0	0	0	0	0	0	2.47373e-16
SFG_ortho8130		15	0	0	0	0	0	0	0	0	0	0	0	0	0	0	0	2.47373e-16
SFG_ortho372	multiple epidermal growth factor-like domains 6	14	2	21	0	4	0	0	2	0	0	0	1	0	0	1	0	4.22875e-13
SFG_ortho132	perlucin 5	13	8	6	4	2	1	3	1	4	4	4	4	5	6	0	10	2.46721e-07
SFG_ortho9897	ankyrin repeat domain-containing 42-like	13	0	0	0	0	0	0	0	0	0	0	0	0	0	0	0	3.7972e-14
SFG_ortho9898		13	0	0	0	0	0	0	0	0	0	0	0	0	0	0	0	3.7972e-14
SFG_ortho9905		13	0	0	0	0	0	0	0	0	0	0	0	0	0	0	0	3.7972e-14
SFG_ortho1125	colorectal mutant cancer -like isoform X3	13	0	0	1	1	1	1	2	1	1	1	1	1	1	2	1	3.7972e-14
SFG_ortho34	Chitin synthase 8	13	5	9	7	8	2	9	4	9	10	12	12	18	19	6	10	0
SFG_ortho10784		12	0	0	0	0	0	0	0	0	0	0	0	0	0	0	0	4.70456e-13
SFG_ortho10792	deoxynucleoside triphosphate triphosphohydrolase SAMHD1-like	12	0	0	0	0	0	0	0	0	0	0	0	0	0	0	0	4.70456e-13
SFG_ortho939	hypothetical protein LOTGIDRAFT_171851	12	3	1	0	1	0	0	0	2	1	2	1	3	1	0	3	4.70456e-13
SFG_ortho33	Delta 1	12	15	3	6	1	0	0	0	5	6	20	12	39	24	3	8	0
SFG_ortho3371	beta-microsemino -like	11	0	0	0	0	0	0	0	1	1	1	1	0	2	1	1	5.82875e-12
SFG_ortho11543		11	0	0	0	0	0	0	0	0	0	0	0	0	0	0	0	5.82875e-12
SFG_ortho11786	DUF2953 domain-containing	11	0	0	0	0	0	0	0	0	0	0	0	0	0	0	0	5.82875e-12
SFG_ortho7603	poly [ADP-ribose] polymerase 14-like	11	0	0	0	1	0	0	0	0	1	0	1	0	1	0	0	5.82875e-12
SFG_ortho1330	Receptor-type tyrosine- phosphatase T	11	11	0	0	0	0	0	2	0	1	0	1	0	0	0	0	5.82875e-12
SFG_ortho1617	forkhead box E4-like	11	1	4	0	0	0	1	0	1	1	1	1	1	1	0	1	5.82875e-12
SFG_ortho305	hemagglutinin	11	3	1	5	2	0	2	0	2	1	4	1	2	1	7	7	5.82875e-12
SFG_ortho4039	fucolectin-like	10	5	0	0	0	0	0	0	0	0	1	0	1	1	0	0	7.22156e-11
SFG_ortho11542	hepatocyte growth factor	10	0	0	0	0	0	0	0	0	0	0	0	0	1	0	0	7.22156e-11
SFG_ortho12267		10	0	0	0	0	0	0	0	0	0	0	0	0	0	0	0	7.22156e-11
SFG_ortho12268		10	0	0	0	0	0	0	0	0	0	0	0	0	0	0	0	7.22156e-11
SFG_ortho1827	galaxin	10	1	1	0	0	0	0	0	1	0	2	1	0	2	5	0	7.22156e-11
SFG_ortho11545	collagen alpha-6(VI) chain-like	10	0	1	0	0	0	0	0	0	0	0	0	0	0	0	0	7.22156e-11
SFG_ortho4136	collagen alpha-4(VI) chain-like	10	1	2	0	0	0	0	0	0	0	0	0	0	2	1	2	7.22156e-11
SFG_ortho1326	myosin light chain smooth muscle-like	10	1	1	1	1	0	0	0	1	1	1	4	1	1	1	2	7.22156e-11
SFG_ortho64	sacsin-like isoform X1	10	3	3	9	7	0	0	0	15	6	8	10	22	11	0	11	0
SFG_ortho232	chondroitin sulfate synthase 1-like	9	6	5	3	2	2	3	2	2	2	2	1	2	2	10	3	0.000105673
SFG_ortho1154	macin	9	2	0	0	0	3	3	2	0	0	2	0	4	2	0	0	7.66101e-08
SFG_ortho331	fucolectin-like	9	10	18	0	1	0	2	0	1	1	0	0	0	5	0	0	7.66101e-08
SFG_ortho7610	L-type lectin-domain containing receptor kinase	9	0	0	0	0	0	0	0	0	0	0	0	0	0	0	6	8.94718e-10
SFG_ortho11540	EGF-like domain-containing 1	9	2	0	0	0	0	0	0	0	0	0	0	0	0	0	0	8.94718e-10
SFG_ortho12956	hypothetical protein CQ7_12673	9	0	0	0	0	0	0	0	0	0	0	0	0	0	0	0	8.94718e-10
SFG_ortho12959		9	0	0	0	0	0	0	0	0	0	0	0	0	0	0	0	8.94718e-10
SFG_ortho13276		9	0	0	0	0	0	0	0	0	0	0	0	0	0	0	0	8.94718e-10
SFG_ortho13277		9	0	0	0	0	0	0	0	0	0	0	0	0	0	0	0	8.94718e-10
SFG_ortho241	Down syndrome cell adhesion molecule 1 isoform X2	9	1	4	3	4	1	3	3	2	3	2	4	3	3	3	7	8.94718e-10
SFG_ortho259	Protocadherin Fat 4	8	3	1	1	5	1	2	3	1	1	3	7	4	6	4	3	2.71208e-05
SFG_ortho943	titin-like	8	0	0	0	0	0	0	0	1	6	3	2	4	6	0	0	1.10852e-08
SFG_ortho12957		8	1	0	0	0	0	0	0	0	0	0	0	0	0	0	0	1.10852e-08
SFG_ortho13783		8	0	0	0	0	0	0	0	0	0	0	0	0	0	0	0	1.10852e-08
SFG_ortho13785		8	0	0	0	0	0	0	0	0	0	0	0	0	0	0	0	1.10852e-08
SFG_ortho14170		8	0	0	0	0	0	0	0	0	0	0	0	0	0	0	0	1.10852e-08
SFG_ortho291	D-galactoside-specific lectin	8	1	0	2	1	0	0	0	2	7	3	5	10	4	2	6	1.10852e-08
SFG_ortho2817	serine threonine- kinase receptor	8	0	1	1	1	1	1	1	1	1	1	1	1	1	0	0	1.10852e-08
SFG_ortho148	von Willebrand factor type EGF and pentraxin domain-containing 1-	8	2	3	3	5	1	2	2	3	5	5	5	7	6	5	9	1.10852e-08
SFG_ortho937	poly [ADP-ribose] polymerase 12-like	7	2	2	1	1	0	1	0	1	1	1	1	3	5	1	3	8.88375e-06
SFG_ortho538	cholinesterase 2-like isoform X3	7	6	1	2	1	1	1	2	2	2	1	1	1	1	8	1	8.88375e-06
SFG_ortho754	calmodulin-regulated spectrin-associated 1-like	7	1	2	1	1	2	3	1	1	1	2	1	2	2	3	3	8.88375e-06
SFG_ortho1779	Cytoplasmic phosphatidylinositol transfer 1	7	1	0	0	0	0	0	0	2	1	4	2	4	2	0	0	1.3734e-07
SFG_ortho12269	major antigen	7	2	0	0	0	0	0	0	0	0	0	0	1	0	0	0	1.3734e-07
SFG_ortho13782	uncharacterized protein LOC11256434	7	1	0	0	0	0	0	0	0	0	0	0	0	0	0	0	1.3734e-07
SFG_ortho13786	poly [ADP-ribose] polymerase 12-like isoform X1	7	0	0	0	0	0	0	0	1	0	0	0	0	0	0	0	1.3734e-07
SFG_ortho14693	PAS domain-containing tyrosine kinase family	7	0	0	0	0	0	0	0	0	0	0	0	0	0	0	0	1.3734e-07
SFG_ortho14695	secreted frizzled-related precursor	7	0	0	0	0	0	0	0	0	0	0	0	0	0	0	0	1.3734e-07
SFG_ortho14696	nephrin-like isoform X1	7	0	0	0	0	0	0	0	0	0	0	0	0	0	0	0	1.3734e-07
SFG_ortho14697	epidermal growth factor receptor isoform X1	7	0	0	0	0	0	0	0	0	0	0	0	0	0	0	0	1.3734e-07
SFG_ortho14699	CD19 antigen-like isoform X1	7	0	0	0	0	0	0	0	0	0	0	0	0	0	0	0	1.3734e-07
SFG_ortho14700	CD19 antigen-like isoform X2	7	0	0	0	0	0	0	0	0	0	0	0	0	0	0	0	1.3734e-07
SFG_ortho14702	PREDICTED: uncharacterized protein LOC16878628	7	0	0	0	0	0	0	0	0	0	0	0	0	0	0	0	1.3734e-07
SFG_ortho14704	gastrula zinc finger -like	7	0	0	0	0	0	0	0	0	0	0	0	0	0	0	0	1.3734e-07
SFG_ortho14708	PREDICTED: uncharacterized protein LOC1612254	7	0	0	0	0	0	0	0	0	0	0	0	0	0	0	0	1.3734e-07
SFG_ortho15196		7	0	0	0	0	0	0	0	0	0	0	0	0	0	0	0	1.3734e-07
SFG_ortho15197		7	0	0	0	0	0	0	0	0	0	0	0	0	0	0	0	1.3734e-07
SFG_ortho15198		7	0	0	0	0	0	0	0	0	0	0	0	0	0	0	0	1.3734e-07
SFG_ortho15199		7	0	0	0	0	0	0	0	0	0	0	0	0	0	0	0	1.3734e-07
SFG_ortho7607	CD19 antigen-like isoform X1	7	2	0	0	0	1	0	0	0	0	0	0	2	3	0	0	1.3734e-07
SFG_ortho11541	2 -5 -oligoadenylate synthase 1A-like	7	2	0	1	1	0	0	0	0	0	0	0	0	0	0	0	1.3734e-07
SFG_ortho10611	flocculation FLO11-like	7	0	0	0	0	0	3	0	1	1	0	0	0	0	0	0	1.3734e-07
SFG_ortho1024	golgin IMH1-like isoform X3	7	1	1	1	2	0	0	0	1	2	6	2	2	0	2	2	1.3734e-07
SFG_ortho2790		7	0	1	1	1	0	0	1	0	0	0	6	1	2	0	0	1.3734e-07
SFG_ortho100	Collagen alpha-4(VI) chain	7	1	0	5	2	2	8	4	8	6	9	7	9	14	3	3	0
SFG_ortho571	baculoviral IAP repeat-containing 7-like	6	4	1	2	2	2	1	1	1	1	2	2	1	1	7	3	0.00256771
SFG_ortho607	alpha-crystallin A chain-like	6	1	1	3	4	3	0	6	1	1	2	1	2	1	3	1	0.00256771
SFG_ortho2053	Collagen alpha-6(VI) chain	6	6	3	2	0	0	0	0	1	1	1	0	0	2	0	0	9.22497e-05
SFG_ortho350	glyco 3-alpha-L-fucosyltransferase A-like	6	5	9	1	1	0	3	0	1	1	1	0	14	3	0	1	9.22497e-05
SFG_ortho511	Calcium and integrin-binding family member 3	6	0	5	3	3	1	3	1	4	4	3	2	1	1	1	1	9.22497e-05
SFG_ortho455	probable E3 ubiquitin- ligase DTX3 isoform X2	6	1	0	0	0	0	0	0	5	5	2	3	13	4	0	2	1.70158e-06
SFG_ortho10791	prion-like-(Q N-rich) domain-bearing 25	6	0	0	0	0	0	0	0	0	1	3	1	0	0	1	0	1.70158e-06
SFG_ortho15944	uncharacterized protein LOC111114826 isoform X1	6	0	0	0	0	0	0	0	0	0	0	0	0	0	0	0	1.70158e-06
SFG_ortho15946	PREDICTED: uncharacterized protein LOC1127293 isoform X1	6	0	0	0	0	0	0	0	0	0	0	0	0	0	0	0	1.70158e-06
SFG_ortho15949	baculoviral IAP repeat-containing 3-	6	0	0	0	0	0	0	0	0	0	0	0	0	0	0	0	1.70158e-06
SFG_ortho15950	baculoviral IAP repeat-containing 7-like isoform X1	6	0	0	0	0	0	0	0	0	0	0	0	0	0	0	0	1.70158e-06
SFG_ortho15957	hypothetical protein EAI_198, partial	6	0	0	0	0	0	0	0	0	0	0	0	0	0	0	0	1.70158e-06
SFG_ortho15958	probable serine threonine- kinase drkC isoform X2	6	0	0	0	0	0	0	0	0	0	0	0	0	0	0	0	1.70158e-06
SFG_ortho15964	hypothetical protein AM593_9179, partial	6	0	0	0	0	0	0	0	0	0	0	0	0	0	0	0	1.70158e-06
SFG_ortho15965	zinc finger 271-like	6	0	0	0	0	0	0	0	0	0	0	0	0	0	0	0	1.70158e-06
SFG_ortho16579		6	0	0	0	0	0	0	0	0	0	0	0	0	0	0	0	1.70158e-06
SFG_ortho8897	fibropellin-1-like isoform X1	6	0	0	0	0	0	0	1	1	1	1	0	1	1	1	1	1.70158e-06
SFG_ortho14471	Chitin synthase 8	6	0	0	0	0	0	1	0	0	0	0	0	0	0	0	0	1.70158e-06
SFG_ortho13787		6	0	0	1	1	0	0	0	0	0	0	0	0	0	0	0	1.70158e-06
SFG_ortho2735	Tubulin beta-2C chain	6	0	2	0	1	0	0	0	1	3	1	0	3	3	0	0	1.70158e-06
SFG_ortho1676	histone H1	6	0	1	1	1	0	2	1	0	1	1	0	2	6	1	0	1.70158e-06
SFG_ortho125	E3 ubiquitin- ligase rnf213-alpha-like isoform X1	6	4	1	4	5	0	0	0	4	3	7	6	20	12	0	6	1.70158e-06
SFG_ortho1426	Kunitz and NTR domain-containing -	5	3	2	0	0	0	0	0	0	0	2	2	4	3	2	2	0.0009222
SFG_ortho1107	2 -5 -oligoadenylate synthase 1A-like	5	1	3	1	0	0	0	0	0	0	2	2	7	4	0	3	0.0009222
SFG_ortho935	E3 ubiquitin- ligase MIB2-like	5	2	1	2	2	0	0	1	2	2	5	3	3	2	0	0	0.0009222
SFG_ortho837	FAD-dependent oxidoreductase domain-containing 2-like	5	0	1	1	1	1	3	1	2	2	2	2	2	2	2	4	0.0009222
SFG_ortho426	caveolin-1-like	5	2	2	1	2	1	2	3	4	4	2	2	3	7	0	2	0.0009222
SFG_ortho695	frizzled-1	5	2	2	2	2	1	2	2	2	2	2	2	2	2	2	2	0.0009222
SFG_ortho3339	apolipo (a)-like	5	7	0	0	0	0	0	0	0	0	0	6	1	0	0	0	2.10819e-05
SFG_ortho10777	NC domain-containing	5	0	0	0	0	0	0	0	4	1	0	2	0	0	0	0	2.10819e-05
SFG_ortho13784	hypothetical protein LOTGIDRAFT_157888	5	0	0	0	0	0	0	0	1	1	0	0	0	1	0	0	2.10819e-05
SFG_ortho14694	neurogenic locus notch homolog 1-like	5	0	0	0	0	0	0	0	0	0	0	0	1	1	0	0	2.10819e-05
SFG_ortho15948	caspase-2-like isoform X1	5	0	0	0	0	0	0	0	0	0	0	0	0	0	0	1	2.10819e-05
SFG_ortho15956	Unconventional myosin heavy chain 6	5	0	0	0	0	0	0	0	0	0	1	0	0	0	0	0	2.10819e-05
SFG_ortho17677	ankyrin repeat domain-containing 42-like	5	0	0	0	0	0	0	0	0	0	0	0	0	0	0	0	2.10819e-05
SFG_ortho17678		5	0	0	0	0	0	0	0	0	0	0	0	0	0	0	0	2.10819e-05
SFG_ortho17681	A disintegrin and metallo ase with thrombospondin motifs 9	5	0	0	0	0	0	0	0	0	0	0	0	0	0	0	0	2.10819e-05
SFG_ortho17687		5	0	0	0	0	0	0	0	0	0	0	0	0	0	0	0	2.10819e-05
SFG_ortho17688	A disintegrin and metallo ase with thrombospondin motifs 18-like	5	0	0	0	0	0	0	0	0	0	0	0	0	0	0	0	2.10819e-05
SFG_ortho17689	neprilysin-like	5	0	0	0	0	0	0	0	0	0	0	0	0	0	0	0	2.10819e-05
SFG_ortho17695	chitin synthase	5	0	0	0	0	0	0	0	0	0	0	0	0	0	0	0	2.10819e-05
SFG_ortho17697	5-hydroxytryptamine receptor 4-like	5	0	0	0	0	0	0	0	0	0	0	0	0	0	0	0	2.10819e-05
SFG_ortho17699	colorectal mutant cancer -like	5	0	0	0	0	0	0	0	0	0	0	0	0	0	0	0	2.10819e-05
SFG_ortho17701	ankyrin repeat	5	0	0	0	0	0	0	0	0	0	0	0	0	0	0	0	2.10819e-05
SFG_ortho17707		5	0	0	0	0	0	0	0	0	0	0	0	0	0	0	0	2.10819e-05
SFG_ortho18599		5	0	0	0	0	0	0	0	0	0	0	0	0	0	0	0	2.10819e-05
SFG_ortho18600		5	0	0	0	0	0	0	0	0	0	0	0	0	0	0	0	2.10819e-05
SFG_ortho18601		5	0	0	0	0	0	0	0	0	0	0	0	0	0	0	0	2.10819e-05
SFG_ortho18602		5	0	0	0	0	0	0	0	0	0	0	0	0	0	0	0	2.10819e-05
SFG_ortho18603		5	0	0	0	0	0	0	0	0	0	0	0	0	0	0	0	2.10819e-05
SFG_ortho9899	helicase-like transcription	5	0	0	0	0	0	0	1	0	0	0	0	0	1	0	6	2.10819e-05
SFG_ortho9907	arachidonate 5-lipoxygenase-like isoform X1	5	2	0	0	0	0	0	1	0	0	0	1	1	0	2	1	2.10819e-05
SFG_ortho10786	alpha-(1,3)-fucosyltransferase 1-like	5	0	1	0	0	0	0	0	1	1	1	1	1	1	0	0	2.10819e-05
SFG_ortho12963	chondroitin proteoglycan-2-like	5	0	0	0	0	1	0	0	1	1	1	0	0	0	0	0	2.10819e-05
SFG_ortho15945	von Willebrand factor type EGF and pentraxin domain-containing 1-like isoform X1	5	0	1	0	0	0	0	0	0	0	0	0	0	0	0	0	2.10819e-05
SFG_ortho1587	Kunitz-type ase inhibitor 5 II	5	1	1	0	0	0	0	1	1	0	0	0	14	1	0	0	2.10819e-05
SFG_ortho12954	secretory phospholipase A2 receptor	5	1	2	0	0	0	0	0	0	0	0	1	0	0	0	0	2.10819e-05
SFG_ortho13788	cell wall DAN4-like	5	1	0	0	2	0	0	0	0	0	0	0	0	0	0	0	2.10819e-05
SFG_ortho310	TPR and ankyrin repeat-containing 1-like	5	1	0	1	1	1	0	1	5	10	3	7	8	2	1	3	2.10819e-05
SFG_ortho2340	Alpha- kinase vwkA	5	1	2	1	1	0	0	0	1	2	1	1	2	3	0	1	2.10819e-05
SFG_ortho2765	tRNA 2 -phosphotransferase 1	5	0	1	1	1	0	1	0	1	1	1	1	2	1	3	1	2.10819e-05
SFG_ortho4143	bis(5 -nucleosyl)-tetraphosphatase [asymmetrical]	5	1	0	1	1	1	1	0	2	1	0	1	1	1	1	1	2.10819e-05
SFG_ortho7608	B-cell scaffold with ankyrin repeats-like isoform X1	5	0	1	1	1	0	1	1	1	1	0	1	1	1	0	0	2.10819e-05
SFG_ortho368	Neurogenic locus notch 3	5	0	0	3	2	0	1	0	1	1	2	2	20	7	0	1	2.10819e-05
SFG_ortho1118	polycystic kidney disease 1-like 2 isoform X1	5	0	2	1	2	0	1	1	6	4	1	2	1	1	1	0	2.10819e-05
SFG_ortho1126	Kazal-type ase inhibitor	5	2	3	0	1	0	2	1	3	2	2	2	0	2	1	2	2.10819e-05
SFG_ortho1025	chitin synthase	5	2	2	1	2	0	2	1	2	1	1	1	1	1	5	2	2.10819e-05
SFG_ortho7606	uncharacterized protein LOC112574242	5	1	2	5	2	0	0	0	0	0	0	0	0	0	0	0	2.10819e-05
SFG_ortho1127	venom 164-like	5	1	1	2	3	0	2	2	0	2	2	3	2	2	0	1	2.10819e-05
SFG_ortho595	ectonucleotide pyrophosphatase phosphodiesterase family member 5	5	5	2	3	1	1	2	2	4	3	1	2	1	2	0	2	2.10819e-05
SFG_ortho74	E3 ubiquitin- ligase TRIM56-like isoform X1	5	97	2	0	0	0	0	0	0	1	0	0	0	0	0	0	0
SFG_ortho299	Fibroblast growth factor receptor 2	5	2	1	5	4	0	0	0	9	5	6	6	2	5	0	0	0
SFG_ortho176	arachidonate 5-lipoxygenase-like	5	1	4	2	2	2	1	2	6	4	3	8	9	4	6	6	0
SFG_ortho4027	isoform CRA_a	4	1	0	0	0	0	0	0	1	1	0	3	2	6	0	0	0.000261195
SFG_ortho15947	deleted in malignant brain tumors 1 -like isoform X1	4	0	0	0	0	0	0	0	1	0	0	1	0	0	0	0	0.000261195
SFG_ortho17686	EGF-like domain-containing 2 isoform X2	4	1	0	0	0	0	0	0	0	0	0	0	0	0	0	0	0.000261195
SFG_ortho17690	innexin unc-9-like	4	1	0	0	0	0	0	0	0	0	0	0	0	0	0	0	0.000261195
SFG_ortho17706	hairy enhancer-of-split related with YRPW motif isoform X2	4	0	0	0	0	0	0	0	0	0	0	0	0	1	0	0	0.000261195
SFG_ortho19970	Ribonuclease inhibitor	4	0	0	0	0	0	0	0	0	0	0	0	0	0	0	0	0.000261195
SFG_ortho19973	colorectal mutant cancer -like isoform X1	4	0	0	0	0	0	0	0	0	0	0	0	0	0	0	0	0.000261195
SFG_ortho19975	receptor-type tyrosine- phosphatase T-like	4	0	0	0	0	0	0	0	0	0	0	0	0	0	0	0	0.000261195
SFG_ortho19977	toll-like receptor 4	4	0	0	0	0	0	0	0	0	0	0	0	0	0	0	0	0.000261195
SFG_ortho19979		4	0	0	0	0	0	0	0	0	0	0	0	0	0	0	0	0.000261195
SFG_ortho19980		4	0	0	0	0	0	0	0	0	0	0	0	0	0	0	0	0.000261195
SFG_ortho19981		4	0	0	0	0	0	0	0	0	0	0	0	0	0	0	0	0.000261195
SFG_ortho19982	netrin receptor UNC5D isoform X1	4	0	0	0	0	0	0	0	0	0	0	0	0	0	0	0	0.000261195
SFG_ortho19985	receptor-type tyrosine- phosphatase epsilon isoform X1	4	0	0	0	0	0	0	0	0	0	0	0	0	0	0	0	0.000261195
SFG_ortho19993	interferon-induced helicase C domain-containing 1-like	4	0	0	0	0	0	0	0	0	0	0	0	0	0	0	0	0.000261195
SFG_ortho19994	myosin-IIIb isoform X4	4	0	0	0	0	0	0	0	0	0	0	0	0	0	0	0	0.000261195
SFG_ortho19997	5-hydroxytryptamine receptor 4-like	4	0	0	0	0	0	0	0	0	0	0	0	0	0	0	0	0.000261195
SFG_ortho20000		4	0	0	0	0	0	0	0	0	0	0	0	0	0	0	0	0.000261195
SFG_ortho20001	receptor-type tyrosine- phosphatase eta-like	4	0	0	0	0	0	0	0	0	0	0	0	0	0	0	0	0.000261195
SFG_ortho20006		4	0	0	0	0	0	0	0	0	0	0	0	0	0	0	0	0.000261195
SFG_ortho20009	gastrula zinc finger -like	4	0	0	0	0	0	0	0	0	0	0	0	0	0	0	0	0.000261195
SFG_ortho20012	apolipo (a)-like	4	0	0	0	0	0	0	0	0	0	0	0	0	0	0	0	0.000261195
SFG_ortho20017		4	0	0	0	0	0	0	0	0	0	0	0	0	0	0	0	0.000261195
SFG_ortho20018		4	0	0	0	0	0	0	0	0	0	0	0	0	0	0	0	0.000261195
SFG_ortho20020		4	0	0	0	0	0	0	0	0	0	0	0	0	0	0	0	0.000261195
SFG_ortho21374		4	0	0	0	0	0	0	0	0	0	0	0	0	0	0	0	0.000261195
SFG_ortho21375		4	0	0	0	0	0	0	0	0	0	0	0	0	0	0	0	0.000261195
SFG_ortho21376		4	0	0	0	0	0	0	0	0	0	0	0	0	0	0	0	0.000261195
SFG_ortho21377		4	0	0	0	0	0	0	0	0	0	0	0	0	0	0	0	0.000261195
SFG_ortho21378		4	0	0	0	0	0	0	0	0	0	0	0	0	0	0	0	0.000261195
SFG_ortho21379		4	0	0	0	0	0	0	0	0	0	0	0	0	0	0	0	0.000261195
SFG_ortho21380		4	0	0	0	0	0	0	0	0	0	0	0	0	0	0	0	0.000261195
SFG_ortho21381		4	0	0	0	0	0	0	0	0	0	0	0	0	0	0	0	0.000261195
SFG_ortho21382		4	0	0	0	0	0	0	0	0	0	0	0	0	0	0	0	0.000261195
SFG_ortho21383		4	0	0	0	0	0	0	0	0	0	0	0	0	0	0	0	0.000261195
SFG_ortho21384		4	0	0	0	0	0	0	0	0	0	0	0	0	0	0	0	0.000261195
SFG_ortho12169	von Willebrand factor type EGF and pentraxin domain-containing 1-like	4	0	0	0	1	0	0	0	0	0	0	0	4	1	0	0	0.000261195
SFG_ortho17679	chitin binding beak 1	4	0	1	0	0	0	0	0	0	0	0	0	0	0	0	0	0.000261195
SFG_ortho17702	calcium-activated chloride channel regulator 1	4	0	0	0	0	0	0	1	0	0	0	0	0	0	0	0	0.000261195
SFG_ortho15961	hypothetical protein LOTGIDRAFT_229148	4	0	0	1	0	0	0	1	0	0	0	0	0	0	0	0	0.000261195
SFG_ortho2743		4	3	1	1	0	0	0	1	3	3	0	0	4	0	0	0	0.000261195
SFG_ortho7613	piRNA biogenesis EXD1-like	4	1	1	1	0	0	1	0	1	1	1	0	1	1	0	2	0.000261195
SFG_ortho13789	Pacifastin inhibitor (LCMII)	4	0	1	1	1	0	0	0	0	0	0	0	0	0	1	0	0.000261195
SFG_ortho602	interferon-induced 44-like isoform X2	4	1	4	0	0	0	0	0	5	4	2	13	1	1	0	1	0.000261195
SFG_ortho1331	fukutin-related -like	4	1	1	1	1	0	1	0	2	2	1	1	1	1	8	1	0.000261195
SFG_ortho2026	caspase 8	4	2	0	1	1	1	1	0	1	2	2	3	2	1	0	1	0.000261195
SFG_ortho3326	transient receptor potential cation channel subfamily V member 6-like isoform X15	4	0	1	1	1	0	1	1	2	2	1	1	1	1	0	2	0.000261195
SFG_ortho596	mammalian ependymin-related 1-like	4	1	2	1	1	0	2	0	3	4	4	2	2	8	0	2	0.000261195
SFG_ortho3121	tetratricopeptide repeat 24-like isoform X1	4	1	1	1	1	0	2	1	1	1	1	1	1	1	0	2	0.000261195
SFG_ortho1003	uncharacterized protein LOC11111598 isoform X2	4	5	1	3	3	0	0	0	0	1	1	3	6	2	0	0	0.000261195
SFG_ortho5109	hypothetical protein LOTGIDRAFT_16983	4	4	5	0	0	0	1	1	0	0	2	0	0	0	0	0	0.000261195
SFG_ortho639	chymotrypsin inhibitor fb	4	3	4	0	0	3	0	1	1	0	3	5	4	6	1	0	0.000261195
SFG_ortho1762	kremen 2-like	4	1	3	1	1	0	3	0	1	2	2	1	2	1	1	0	0.000261195
SFG_ortho628	Kyphoscoliosis peptidase	4	1	2	2	1	0	3	1	5	4	3	3	3	3	0	0	0.000261195
SFG_ortho1683	organic cation transporter -like	4	1	1	2	2	0	3	1	1	1	1	1	1	1	1	2	0.000261195
SFG_ortho6343	protocadherin Fat 4-like	3	12	0	0	0	0	0	0	1	0	0	0	0	0	0	0	0.00323609
SFG_ortho12960	P2X purinoceptor 7-like	3	0	0	0	0	0	0	0	0	0	1	1	1	1	0	2	0.00323609
SFG_ortho14709		3	0	0	0	0	0	0	0	1	1	0	1	0	1	0	0	0.00323609
SFG_ortho15909	semaphorin-5A isoform X1	3	0	0	0	0	0	0	0	0	0	0	3	0	0	0	0	0.00323609
SFG_ortho15953	O-acetyl-ADP-ribose deacetylase	3	0	0	0	0	0	0	0	0	1	0	0	1	1	0	0	0.00323609
SFG_ortho15963	gastrula zinc finger -like	3	0	0	0	0	0	0	0	1	1	1	0	0	0	0	0	0.00323609
SFG_ortho17682	aromatic-L-amino-acid decarboxylase-like	3	0	0	0	0	0	0	0	0	0	0	0	0	1	1	0	0.00323609
SFG_ortho17683	serine threonine- phosphatase 6 regulatory ankyrin repeat subunit B-like	3	2	0	0	0	0	0	0	0	0	0	0	0	0	0	0	0.00323609
SFG_ortho17691	von Willebrand factor type EGF and pentraxin domain-containing 1 isoform X2	3	0	0	0	0	0	0	0	1	0	0	0	0	1	0	0	0.00323609
SFG_ortho17696	tumor necrosis factor receptor superfamily member 6B-like	3	0	0	0	0	0	0	0	0	0	0	0	1	1	0	0	0.00323609
SFG_ortho17700	hypothetical protein LOTGIDRAFT_236587	3	2	0	0	0	0	0	0	0	0	0	0	0	0	0	0	0.00323609
SFG_ortho17703		3	1	0	0	0	0	0	0	0	0	0	0	0	0	1	0	0.00323609
SFG_ortho17704		3	2	0	0	0	0	0	0	0	0	0	0	0	0	0	0	0.00323609
SFG_ortho19972	neuroglian-like isoform X1	3	0	0	0	0	0	0	0	0	0	0	0	0	0	1	0	0.00323609
SFG_ortho19974		3	1	0	0	0	0	0	0	0	0	0	0	0	0	0	0	0.00323609
SFG_ortho19987	polyamine oxidase-like	3	1	0	0	0	0	0	0	0	0	0	0	0	0	0	0	0.00323609
SFG_ortho19992	Delta 1	3	0	0	0	0	0	0	0	0	0	0	0	1	0	0	0	0.00323609
SFG_ortho19999	Chitinase-3 1	3	1	0	0	0	0	0	0	0	0	0	0	0	0	0	0	0.00323609
SFG_ortho20004	baculoviral IAP repeat-containing 7-A-like	3	1	0	0	0	0	0	0	0	0	0	0	0	0	0	0	0.00323609
SFG_ortho23570	leucine-rich repeat-containing G- coupled receptor 5-like isoform X1	3	0	0	0	0	0	0	0	0	0	0	0	0	0	0	0	0.00323609
SFG_ortho23571	CUB and sushi domain-containing 3-like	3	0	0	0	0	0	0	0	0	0	0	0	0	0	0	0	0.00323609
SFG_ortho23572	Transient receptor potential cation channel subfamily M member 3	3	0	0	0	0	0	0	0	0	0	0	0	0	0	0	0	0.00323609
SFG_ortho23574	receptor-type tyrosine- phosphatase kappa isoform X4	3	0	0	0	0	0	0	0	0	0	0	0	0	0	0	0	0.00323609
SFG_ortho23576		3	0	0	0	0	0	0	0	0	0	0	0	0	0	0	0	0.00323609
SFG_ortho23577	aromatic-L-amino-acid decarboxylase-like	3	0	0	0	0	0	0	0	0	0	0	0	0	0	0	0	0.00323609
SFG_ortho23578	hypothetical protein CAPTEDRAFT_215138	3	0	0	0	0	0	0	0	0	0	0	0	0	0	0	0	0.00323609
SFG_ortho23579	mucin-4-like isoform X6	3	0	0	0	0	0	0	0	0	0	0	0	0	0	0	0	0.00323609
SFG_ortho23585	sushi domain-containing 2-like	3	0	0	0	0	0	0	0	0	0	0	0	0	0	0	0	0.00323609
SFG_ortho23588	polycystic kidney disease 1-like 2	3	0	0	0	0	0	0	0	0	0	0	0	0	0	0	0	0.00323609
SFG_ortho23589	probable E3 ubiquitin- ligase DTX3	3	0	0	0	0	0	0	0	0	0	0	0	0	0	0	0	0.00323609
SFG_ortho23590		3	0	0	0	0	0	0	0	0	0	0	0	0	0	0	0	0.00323609
SFG_ortho23592	endothelin-converting enzyme-like 1 isoform X2	3	0	0	0	0	0	0	0	0	0	0	0	0	0	0	0	0.00323609
SFG_ortho23593	general transcription factor IIH subunit 3-like isoform X2	3	0	0	0	0	0	0	0	0	0	0	0	0	0	0	0	0.00323609
SFG_ortho23594		3	0	0	0	0	0	0	0	0	0	0	0	0	0	0	0	0.00323609
SFG_ortho23595	coadhesin-like isoform X1	3	0	0	0	0	0	0	0	0	0	0	0	0	0	0	0	0.00323609
SFG_ortho23596		3	0	0	0	0	0	0	0	0	0	0	0	0	0	0	0	0.00323609
SFG_ortho23597	coadhesin-like isoform X1	3	0	0	0	0	0	0	0	0	0	0	0	0	0	0	0	0.00323609
SFG_ortho23598	kynurenine alpha-aminoadipate mitochondrial-like	3	0	0	0	0	0	0	0	0	0	0	0	0	0	0	0	0.00323609
SFG_ortho23601	TNF receptor-associated factor 4-like isoform X4	3	0	0	0	0	0	0	0	0	0	0	0	0	0	0	0	0.00323609
SFG_ortho23602	glyco -N-acetylgalactosamine 3-beta-galactosyltransferase 1-like isoform X1	3	0	0	0	0	0	0	0	0	0	0	0	0	0	0	0	0.00323609
SFG_ortho23603	dimethylaniline monooxygenase [N-oxide-forming] 5-like	3	0	0	0	0	0	0	0	0	0	0	0	0	0	0	0	0.00323609
SFG_ortho23604	GTPase KRas isoform X2	3	0	0	0	0	0	0	0	0	0	0	0	0	0	0	0	0.00323609
SFG_ortho23605		3	0	0	0	0	0	0	0	0	0	0	0	0	0	0	0	0.00323609
SFG_ortho23607	tyrosine- phosphatase 1D-like isoform X1	3	0	0	0	0	0	0	0	0	0	0	0	0	0	0	0	0.00323609
SFG_ortho23608	probable serine threonine- kinase drkC	3	0	0	0	0	0	0	0	0	0	0	0	0	0	0	0	0.00323609
SFG_ortho23609	dual specificity phosphatase CDC14A-like isoform X2	3	0	0	0	0	0	0	0	0	0	0	0	0	0	0	0	0.00323609
SFG_ortho23610		3	0	0	0	0	0	0	0	0	0	0	0	0	0	0	0	0.00323609
SFG_ortho23612	epidermal growth factor receptor	3	0	0	0	0	0	0	0	0	0	0	0	0	0	0	0	0.00323609
SFG_ortho23614	epidermal growth factor receptor-like isoform X1	3	0	0	0	0	0	0	0	0	0	0	0	0	0	0	0	0.00323609
SFG_ortho23615	mucin-6-like isoform X4	3	0	0	0	0	0	0	0	0	0	0	0	0	0	0	0	0.00323609
SFG_ortho23616	prion-like-(Q N-rich) domain-bearing 25	3	0	0	0	0	0	0	0	0	0	0	0	0	0	0	0	0.00323609
SFG_ortho23617	serine protease hepsin	3	0	0	0	0	0	0	0	0	0	0	0	0	0	0	0	0.00323609
SFG_ortho23618	deoxynucleoside triphosphate triphosphohydrolase SAMHD1-like	3	0	0	0	0	0	0	0	0	0	0	0	0	0	0	0	0.00323609
SFG_ortho23624		3	0	0	0	0	0	0	0	0	0	0	0	0	0	0	0	0.00323609
SFG_ortho25949		3	0	0	0	0	0	0	0	0	0	0	0	0	0	0	0	0.00323609
SFG_ortho25950		3	0	0	0	0	0	0	0	0	0	0	0	0	0	0	0	0.00323609
SFG_ortho25951		3	0	0	0	0	0	0	0	0	0	0	0	0	0	0	0	0.00323609
SFG_ortho25952		3	0	0	0	0	0	0	0	0	0	0	0	0	0	0	0	0.00323609
SFG_ortho25953		3	0	0	0	0	0	0	0	0	0	0	0	0	0	0	0	0.00323609
SFG_ortho25954		3	0	0	0	0	0	0	0	0	0	0	0	0	0	0	0	0.00323609
SFG_ortho25955		3	0	0	0	0	0	0	0	0	0	0	0	0	0	0	0	0.00323609
SFG_ortho25956		3	0	0	0	0	0	0	0	0	0	0	0	0	0	0	0	0.00323609
SFG_ortho25957		3	0	0	0	0	0	0	0	0	0	0	0	0	0	0	0	0.00323609
SFG_ortho25958		3	0	0	0	0	0	0	0	0	0	0	0	0	0	0	0	0.00323609
SFG_ortho25959		3	0	0	0	0	0	0	0	0	0	0	0	0	0	0	0	0.00323609
SFG_ortho25960		3	0	0	0	0	0	0	0	0	0	0	0	0	0	0	0	0.00323609
SFG_ortho25961		3	0	0	0	0	0	0	0	0	0	0	0	0	0	0	0	0.00323609
SFG_ortho25962		3	0	0	0	0	0	0	0	0	0	0	0	0	0	0	0	0.00323609
SFG_ortho25963		3	0	0	0	0	0	0	0	0	0	0	0	0	0	0	0	0.00323609
SFG_ortho25964	PREDICTED: uncharacterized protein LOC1975683	3	0	0	0	0	0	0	0	0	0	0	0	0	0	0	0	0.00323609
SFG_ortho1204	microfibril-associated glyco 4-like	3	0	0	0	1	0	0	0	1	1	1	10	10	0	0	0	0.00323609
SFG_ortho2347	NTTRR-F1 domain	3	2	0	0	0	1	0	0	2	3	0	0	3	1	0	6	0.00323609
SFG_ortho8892	Williams-Beuren syndrome chromosomal region 27 -like	3	10	0	0	0	0	0	1	0	0	0	0	0	0	0	0	0.00323609
SFG_ortho10783	tumor necrosis factor ligand superfamily member 1-like	3	0	0	0	0	0	0	1	1	1	1	1	1	3	0	0	0.00323609
SFG_ortho10790	26S proteasome non-ATPase regulatory subunit 1	3	0	0	0	0	0	1	0	1	1	3	1	1	1	0	0	0.00323609
SFG_ortho11494	chitotriosidase-1 isoform X2	3	0	0	1	0	0	0	0	1	2	0	1	1	2	0	0	0.00323609
SFG_ortho11547	serine threonine- phosphatase 6 regulatory ankyrin repeat subunit B-like	3	0	1	0	0	0	0	0	1	1	1	0	2	1	0	1	0.00323609
SFG_ortho12272	uncharacterized protein LOC11111586	3	0	1	0	0	0	0	0	1	0	1	0	2	2	0	0	0.00323609
SFG_ortho13779	peptidase M4	3	4	0	0	0	0	0	1	0	0	0	0	0	0	0	0	0.00323609
SFG_ortho15954	endothelin-converting enzyme 1	3	1	0	0	0	1	0	0	0	0	0	0	0	0	1	0	0.00323609
SFG_ortho15955	integumentary mucin -like isoform X1	3	1	0	0	0	0	0	1	0	1	0	0	0	0	0	0	0.00323609
SFG_ortho17680	inhibitor of apoptosis	3	1	1	0	0	0	0	0	0	0	0	0	0	0	0	0	0.00323609
SFG_ortho19984	uncharacterized protein LOC11256838	3	0	1	0	0	0	0	0	0	0	0	0	0	0	0	0	0.00323609
SFG_ortho19991	Cell surface glyco 1	3	0	0	0	1	0	0	0	0	0	0	0	0	0	0	0	0.00323609
SFG_ortho19995	receptor-interacting serine threonine- kinase 1	3	0	1	0	0	0	0	0	0	0	0	0	0	0	0	0	0.00323609
SFG_ortho9900	serpin B1-like	3	1	0	0	1	0	0	1	0	0	0	0	0	7	0	0	0.00323609
SFG_ortho15606	fibrinolytic enzyme	3	0	0	0	0	0	2	0	0	0	0	0	1	0	0	0	0.00323609
SFG_ortho17684	fucolectin-1-like isoform X5	3	0	0	0	2	0	0	0	0	0	0	0	0	0	0	0	0.00323609
SFG_ortho601	Guanylate cyclase 32E	3	0	1	0	0	0	2	0	5	4	6	5	5	4	0	1	0.00323609
SFG_ortho8889	histone RNA hairpin-binding	3	1	1	1	0	0	0	1	1	1	1	1	0	1	1	1	0.00323609
SFG_ortho11523	Ganglioside GM2 activator	3	2	1	1	1	0	0	0	0	0	1	2	0	0	0	0	0.00323609
SFG_ortho2754	mitogen-activated kinase 11-like	3	1	1	0	0	0	1	2	1	1	1	1	3	1	0	4	0.00323609
SFG_ortho3370	zinc metallo ase dpy-31	3	0	1	1	1	1	0	0	1	1	2	1	1	2	0	4	0.00323609
SFG_ortho4023	pro convertase subtilisin kexin type 5-like	3	0	0	2	0	0	1	1	0	1	0	1	6	2	1	0	0.00323609
SFG_ortho7609	adenylyltransferase and sulfurtransferase uba4-like	3	1	1	1	0	0	1	1	1	1	1	1	0	1	1	1	0.00323609
SFG_ortho9903	uncharacterized oxidoreductase -like	3	1	1	1	1	0	1	0	1	1	1	1	1	0	0	0	0.00323609
SFG_ortho10406	chitotriosidase-1 isoform X1	3	0	2	1	1	0	0	0	1	1	1	1	0	0	1	1	0.00323609
SFG_ortho14707	baculoviral IAP repeat-containing 2-like isoform X1	3	0	4	0	0	0	0	0	0	0	0	0	0	0	0	0	0.00323609
SFG_ortho2052	tirA-like isoform X1	3	0	1	1	1	0	1	1	2	2	2	1	2	2	1	2	0.00323609
SFG_ortho2358	acid-sensing ion channel 1A-like	3	1	2	1	0	0	2	0	2	2	1	3	1	1	0	2	0.00323609
SFG_ortho5083	bombesin receptor-activated C6orf89 homolog	3	1	3	1	1	0	0	0	1	1	1	2	1	0	1	1	0.00323609
SFG_ortho8888	membrane metallo-endopeptidase-like 1	3	0	1	1	1	0	1	1	1	1	1	1	1	1	0	0	0.00323609
SFG_ortho9910	hypothetical protein LOTGIDRAFT_238269	3	2	1	1	1	0	2	0	0	0	0	0	0	0	3	0	0.00323609
SFG_ortho12958	anoxia-induced grl	3	1	4	0	1	0	0	0	0	0	0	0	0	0	0	0	0.00323609
SFG_ortho1882	testis-expressed sequence 11 -like	3	2	1	1	1	0	1	2	1	1	1	1	3	2	3	0	0.00323609
SFG_ortho2357	transient receptor potential cation channel subfamily V member 5-like	3	1	1	1	2	0	1	1	2	2	1	1	2	1	1	1	0.00323609
SFG_ortho2525	metabotropic glutamate receptor 3-like isoform X1	3	1	1	1	1	0	2	1	1	1	1	1	1	2	1	2	0.00323609
SFG_ortho2548	Leucine-rich repeat-containing 45	3	0	0	1	2	0	2	1	1	1	1	1	1	1	2	3	0.00323609
SFG_ortho2946	glycerophosphocholine phosphodiesterase GPCPD1-like	3	2	1	1	2	0	1	1	1	1	1	1	1	1	2	1	0.00323609
SFG_ortho3367	ubiquitin carboxyl-terminal hydrolase 15	3	2	1	1	1	1	1	1	1	1	1	1	1	1	1	1	0.00323609
SFG_ortho3634	FERM domain-containing 4A isoform X2	3	1	2	1	1	0	1	1	1	1	1	1	1	1	1	2	0.00323609
SFG_ortho4599	CST complex subunit CTC1 isoform X1	3	0	1	1	1	0	2	1	1	1	1	0	1	2	1	1	0.00323609
SFG_ortho6174	Laminin subunit alpha	3	0	1	1	1	1	2	0	1	1	1	1	0	1	1	1	0.00323609
SFG_ortho387	type I iodothyronine deiodinase	3	3	3	1	2	0	1	0	9	2	1	1	3	9	0	6	0.00323609
SFG_ortho2231	Vesicle-fusing ATPase 1	3	1	1	1	1	1	2	1	1	2	1	1	1	1	1	2	0.00323609
SFG_ortho2232	Mo25-like	3	1	1	1	1	1	2	1	1	1	1	1	1	2	1	2	0.00323609
SFG_ortho5111	Zygote arrest 1	3	1	1	2	2	0	1	1	1	1	0	1	1	0	0	2	0.00323609
SFG_ortho752	hydrocephalus-inducing -like	3	5	1	1	1	3	1	1	1	3	4	1	1	2	2	3	0.00323609
SFG_ortho1538	phosphorylase b kinase regulatory subunit beta-like	3	1	1	1	1	1	3	1	1	1	1	2	2	2	2	1	0.00323609
SFG_ortho2007	tRNA threonylcarbamoyladenosine biosynthesis	3	1	1	1	1	1	3	1	1	2	1	1	2	2	1	0	0.00323609
SFG_ortho2092	probable ATP-dependent RNA helicase	3	0	1	2	2	0	2	1	1	1	1	1	1	2	1	3	0.00323609
SFG_ortho708	Kielin chordin	3	2	2	1	2	0	1	3	1	2	4	1	3	3	5	1	0.00323609
SFG_ortho934	placenta-specific gene 8 -like	3	0	1	5	1	0	1	1	2	1	1	1	5	5	0	3	0.00323609
SFG_ortho1407	Cation-dependent mannose-6-phosphate receptor	3	2	0	3	1	0	3	2	1	0	1	0	1	4	1	3	0.00323609
SFG_ortho1847	RYamide receptor-like	3	2	3	2	2	1	1	0	2	1	1	1	1	1	0	2	0.00323609
SFG_ortho121	von Willebrand factor D and EGF domain-containing	2	0	1	0	0	0	0	0	10	12	2	4	25	5	0	18	0
SFG_ortho92	BTB POZ domain-containing 6	2	19	0	1	1	0	1	0	12	8	18	3	20	5	0	1	0
