# Supplementary material for: The Scaly-foot Snail genome and implications for the origins of biomineralised armour
Source: Nat Commun. 2020 Apr 8;11:1657. doi: 10.1038/s41467-020-15522-3 (PMC7142155; doi:10.1038/s41467-020-15522-3)
Supplement: Supplementary file 5 — Supplementary Data 2 [file 41467_2020_15522_MOESM5_ESM.xlsx]

## Sheet: SD2
Supplementary Data 2. pfam domain distribution on each DMBT1 gene copies in Chrysomallon squamiferum.
Gene_ID	Pfam_domain_ID	Pfam_Domain	Sequence_Start	Sequence_End
Csq|CsqKR_Scaf1023_0.4	PF00530.15	Scavenger receptor cysteine-rich domain	69	166
Csq|CsqKR_Scaf1023_0.4	PF09272.7	Hepsin, SRCR	77	160
Csq|CsqKR_Scaf1023_0.4	PF15494.3	Scavenger receptor cysteine-rich domain	94	110
Csq|CsqKR_Scaf1023_0.4	PF00530.15	Scavenger receptor cysteine-rich domain	178	224
Csq|CsqKR_Scaf1023_0.4	PF09272.7	Hepsin, SRCR	184	225
Csq|CsqKR_Scaf1023_0.4	PF15494.3	Scavenger receptor cysteine-rich domain	188	224
Csq|CsqKR_Scaf1023_0.5	PF00530.15	Scavenger receptor cysteine-rich domain	23	121
Csq|CsqKR_Scaf1023_0.5	PF15494.3	Scavenger receptor cysteine-rich domain	36	86
Csq|CsqKR_Scaf1023_0.5	PF00530.15	Scavenger receptor cysteine-rich domain	133	174
Csq|CsqKR_Scaf1023_0.5	PF15494.3	Scavenger receptor cysteine-rich domain	148	174
Csq|CsqKR_Scaf115_0.12	PF00530.15	Scavenger receptor cysteine-rich domain	174	214
Csq|CsqKR_Scaf115_0.14	PF00530.15	Scavenger receptor cysteine-rich domain	8	54
Csq|CsqKR_Scaf115_0.14	PF00530.15	Scavenger receptor cysteine-rich domain	65	142
Csq|CsqKR_Scaf115_0.14	PF15494.3	Scavenger receptor cysteine-rich domain	75	154
Csq|CsqKR_Scaf115_0.14	PF13992.3	YecR-like lipoprotein	94	114
Csq|CsqKR_Scaf115_0.14	PF00530.15	Scavenger receptor cysteine-rich domain	169	236
Csq|CsqKR_Scaf115_0.14	PF13992.3	YecR-like lipoprotein	196	211
Csq|CsqKR_Scaf115_0.14	PF15494.3	Scavenger receptor cysteine-rich domain	197	224
Csq|CsqKR_Scaf115_0.17	PF00530.15	Scavenger receptor cysteine-rich domain	21	86
Csq|CsqKR_Scaf115_0.17	PF15494.3	Scavenger receptor cysteine-rich domain	36	63
Csq|CsqKR_Scaf115_0.17	PF00530.15	Scavenger receptor cysteine-rich domain	94	130
Csq|CsqKR_Scaf115_0.17	PF00530.15	Scavenger receptor cysteine-rich domain	142	183
Csq|CsqKR_Scaf115_0.17	PF15494.3	Scavenger receptor cysteine-rich domain	157	183
Csq|CsqKR_Scaf115_0.18	PF00530.15	Scavenger receptor cysteine-rich domain	6	44
Csq|CsqKR_Scaf115_0.18	PF00530.15	Scavenger receptor cysteine-rich domain	57	143
Csq|CsqKR_Scaf115_0.18	PF07911.10	Protein of unknown function (DUF1677)	122	160
Csq|CsqKR_Scaf115_0.18	PF00530.15	Scavenger receptor cysteine-rich domain	166	207
Csq|CsqKR_Scaf125_0.15	PF01958.15	Domain of unknown function DUF108	133	170
Csq|CsqKR_Scaf125_0.15	PF00530.15	Scavenger receptor cysteine-rich domain	148	227
Csq|CsqKR_Scaf125_0.15	PF00530.15	Scavenger receptor cysteine-rich domain	236	334
Csq|CsqKR_Scaf125_0.15	PF15494.3	Scavenger receptor cysteine-rich domain	267	299
Csq|CsqKR_Scaf125_0.15	PF01958.15	Domain of unknown function DUF108	322	366
Csq|CsqKR_Scaf125_0.15	PF00530.15	Scavenger receptor cysteine-rich domain	347	448
Csq|CsqKR_Scaf125_0.15	PF09272.7	Hepsin, SRCR	359	402
Csq|CsqKR_Scaf125_0.15	PF15494.3	Scavenger receptor cysteine-rich domain	362	400
Csq|CsqKR_Scaf125_0.15	PF00530.15	Scavenger receptor cysteine-rich domain	460	506
Csq|CsqKR_Scaf125_0.15	PF09272.7	Hepsin, SRCR	473	507
Csq|CsqKR_Scaf125_0.15	PF15494.3	Scavenger receptor cysteine-rich domain	475	502
Csq|CsqKR_Scaf125_0.23	PF15494.3	Scavenger receptor cysteine-rich domain	8	43
Csq|CsqKR_Scaf125_0.23	PF00530.15	Scavenger receptor cysteine-rich domain	9	78
Csq|CsqKR_Scaf125_0.23	PF00530.15	Scavenger receptor cysteine-rich domain	90	131
Csq|CsqKR_Scaf125_0.23	PF15494.3	Scavenger receptor cysteine-rich domain	105	131
Csq|CsqKR_Scaf125_0.27	PF11050.5	Virus envelope protein E26	15	66
Csq|CsqKR_Scaf125_0.32	PF00530.15	Scavenger receptor cysteine-rich domain	31	60
Csq|CsqKR_Scaf125_0.32	PF00530.15	Scavenger receptor cysteine-rich domain	88	128
Csq|CsqKR_Scaf125_0.34	PF00530.15	Scavenger receptor cysteine-rich domain	14	57
Csq|CsqKR_Scaf125_0.34	PF10715.6	Endoribonuclease RegB T4-bacteriophage encoded	61	107
Csq|CsqKR_Scaf125_0.34	PF00530.15	Scavenger receptor cysteine-rich domain	69	111
Csq|CsqKR_Scaf125_0.34	PF15494.3	Scavenger receptor cysteine-rich domain	83	112
Csq|CsqKR_Scaf125_0.34	PF00530.15	Scavenger receptor cysteine-rich domain	119	160
Csq|CsqKR_Scaf125_0.34	PF15494.3	Scavenger receptor cysteine-rich domain	132	160
Csq|CsqKR_Scaf125_0.35	PF09972.6	Predicted membrane protein (DUF2207)	19	131
Csq|CsqKR_Scaf125_0.39	PF00530.15	Scavenger receptor cysteine-rich domain	35	121
Csq|CsqKR_Scaf125_0.39	PF06933.8	Special lobe-specific silk protein SSP160	122	168
Csq|CsqKR_Scaf153_2.31	PF00530.15	Scavenger receptor cysteine-rich domain	175	270
Csq|CsqKR_Scaf153_2.31	PF09272.7	Hepsin, SRCR	182	218
Csq|CsqKR_Scaf153_2.31	PF15494.3	Scavenger receptor cysteine-rich domain	184	216
Csq|CsqKR_Scaf153_2.31	PF00530.15	Scavenger receptor cysteine-rich domain	283	332
Csq|CsqKR_Scaf153_2.31	PF09272.7	Hepsin, SRCR	290	333
Csq|CsqKR_Scaf153_2.31	PF15494.3	Scavenger receptor cysteine-rich domain	292	333
Csq|CsqKR_Scaf213_0.15	PF00530.15	Scavenger receptor cysteine-rich domain	2	93
Csq|CsqKR_Scaf213_0.15	PF15494.3	Scavenger receptor cysteine-rich domain	10	37
Csq|CsqKR_Scaf213_0.15	PF09272.7	Hepsin, SRCR	18	95
Csq|CsqKR_Scaf213_0.15	PF13992.3	YecR-like lipoprotein	21	38
Csq|CsqKR_Scaf213_0.15	PF00530.15	Scavenger receptor cysteine-rich domain	106	157
Csq|CsqKR_Scaf213_0.15	PF09272.7	Hepsin, SRCR	114	155
Csq|CsqKR_Scaf213_0.15	PF15494.3	Scavenger receptor cysteine-rich domain	115	168
Csq|CsqKR_Scaf213_0.15	PF13992.3	YecR-like lipoprotein	130	156
Csq|CsqKR_Scaf213_0.15	PF00530.15	Scavenger receptor cysteine-rich domain	209	307
Csq|CsqKR_Scaf213_0.15	PF15494.3	Scavenger receptor cysteine-rich domain	236	309
Csq|CsqKR_Scaf213_0.15	PF00530.15	Scavenger receptor cysteine-rich domain	319	360
Csq|CsqKR_Scaf213_0.15	PF15494.3	Scavenger receptor cysteine-rich domain	335	360
Csq|CsqKR_Scaf213_0.19	PF00530.15	Scavenger receptor cysteine-rich domain	12	110
Csq|CsqKR_Scaf213_0.19	PF15494.3	Scavenger receptor cysteine-rich domain	24	75
Csq|CsqKR_Scaf213_0.19	PF00530.15	Scavenger receptor cysteine-rich domain	122	163
Csq|CsqKR_Scaf213_0.19	PF15494.3	Scavenger receptor cysteine-rich domain	137	163
Csq|CsqKR_Scaf213_0.20	PF00530.15	Scavenger receptor cysteine-rich domain	123	170
Csq|CsqKR_Scaf213_0.20	PF09272.7	Hepsin, SRCR	130	164
Csq|CsqKR_Scaf213_0.20	PF15494.3	Scavenger receptor cysteine-rich domain	133	165
Csq|CsqKR_Scaf213_0.20	PF00530.15	Scavenger receptor cysteine-rich domain	196	241
Csq|CsqKR_Scaf213_0.20	PF09272.7	Hepsin, SRCR	204	242
Csq|CsqKR_Scaf213_0.20	PF15494.3	Scavenger receptor cysteine-rich domain	206	242
Csq|CsqKR_Scaf213_0.22	PF10592.6	AIPR protein	28	121
Csq|CsqKR_Scaf213_0.23	PF06694.8	Plant nuclear matrix protein 1 (NMP1)	9	92
Csq|CsqKR_Scaf228_0.10	PF00530.15	Scavenger receptor cysteine-rich domain	75	172
Csq|CsqKR_Scaf228_0.10	PF15494.3	Scavenger receptor cysteine-rich domain	104	116
Csq|CsqKR_Scaf228_0.10	PF13992.3	YecR-like lipoprotein	104	117
Csq|CsqKR_Scaf228_0.10	PF00530.15	Scavenger receptor cysteine-rich domain	187	276
Csq|CsqKR_Scaf228_0.10	PF13992.3	YecR-like lipoprotein	187	250
Csq|CsqKR_Scaf228_0.10	PF15494.3	Scavenger receptor cysteine-rich domain	194	229
Csq|CsqKR_Scaf228_0.10	PF00530.15	Scavenger receptor cysteine-rich domain	288	329
Csq|CsqKR_Scaf228_0.9	PF00530.15	Scavenger receptor cysteine-rich domain	5	52
Csq|CsqKR_Scaf228_0.9	PF10715.6	Endoribonuclease RegB T4-bacteriophage encoded	25	101
Csq|CsqKR_Scaf228_0.9	PF00530.15	Scavenger receptor cysteine-rich domain	64	105
Csq|CsqKR_Scaf228_0.9	PF15494.3	Scavenger receptor cysteine-rich domain	79	105
Csq|CsqKR_Scaf265_0.7	PF00530.15	Scavenger receptor cysteine-rich domain	175	270
Csq|CsqKR_Scaf265_0.7	PF15494.3	Scavenger receptor cysteine-rich domain	188	216
Csq|CsqKR_Scaf265_0.7	PF00530.15	Scavenger receptor cysteine-rich domain	283	331
Csq|CsqKR_Scaf265_0.7	PF15494.3	Scavenger receptor cysteine-rich domain	292	332
Csq|CsqKR_Scaf282_0.15	PF00530.15	Scavenger receptor cysteine-rich domain	175	272
Csq|CsqKR_Scaf282_0.15	PF13992.3	YecR-like lipoprotein	204	217
Csq|CsqKR_Scaf282_0.15	PF00530.15	Scavenger receptor cysteine-rich domain	287	328
Csq|CsqKR_Scaf282_0.15	PF13992.3	YecR-like lipoprotein	287	327
Csq|CsqKR_Scaf282_0.15	PF15494.3	Scavenger receptor cysteine-rich domain	294	328
Csq|CsqKR_Scaf282_0.15	PF00530.15	Scavenger receptor cysteine-rich domain	340	438
Csq|CsqKR_Scaf282_0.15	PF15494.3	Scavenger receptor cysteine-rich domain	354	407
Csq|CsqKR_Scaf282_0.15	PF10715.6	Endoribonuclease RegB T4-bacteriophage encoded	409	488
Csq|CsqKR_Scaf282_0.15	PF00530.15	Scavenger receptor cysteine-rich domain	450	546
Csq|CsqKR_Scaf282_0.15	PF13992.3	YecR-like lipoprotein	454	495
Csq|CsqKR_Scaf282_0.15	PF15494.3	Scavenger receptor cysteine-rich domain	466	495
Csq|CsqKR_Scaf282_0.17	PF00530.15	Scavenger receptor cysteine-rich domain	10	108
Csq|CsqKR_Scaf282_0.17	PF15494.3	Scavenger receptor cysteine-rich domain	24	73
Csq|CsqKR_Scaf282_0.17	PF00530.15	Scavenger receptor cysteine-rich domain	120	161
Csq|CsqKR_Scaf282_0.17	PF15494.3	Scavenger receptor cysteine-rich domain	135	161
Csq|CsqKR_Scaf362_0.7	PF00530.15	Scavenger receptor cysteine-rich domain	18	54
Csq|CsqKR_Scaf362_0.7	PF00530.15	Scavenger receptor cysteine-rich domain	66	108
Csq|CsqKR_Scaf362_0.7	PF09272.7	Hepsin, SRCR	73	116
Csq|CsqKR_Scaf362_0.7	PF15494.3	Scavenger receptor cysteine-rich domain	76	118
Csq|CsqKR_Scaf362_0.7	PF07547.10	RSD-2 N-terminal domain	98	122
Csq|CsqKR_Scaf362_0.7	PF00530.15	Scavenger receptor cysteine-rich domain	109	202
Csq|CsqKR_Scaf362_0.7	PF15494.3	Scavenger receptor cysteine-rich domain	130	203
Csq|CsqKR_Scaf362_0.7	PF07547.10	RSD-2 N-terminal domain	139	154
Csq|CsqKR_Scaf362_0.7	PF00530.15	Scavenger receptor cysteine-rich domain	216	319
Csq|CsqKR_Scaf362_0.7	PF09272.7	Hepsin, SRCR	229	262
Csq|CsqKR_Scaf362_0.7	PF15494.3	Scavenger receptor cysteine-rich domain	230	257
Csq|CsqKR_Scaf384_0.20	PF00530.15	Scavenger receptor cysteine-rich domain	6	52
Csq|CsqKR_Scaf384_0.20	PF10715.6	Endoribonuclease RegB T4-bacteriophage encoded	23	101
Csq|CsqKR_Scaf384_0.20	PF00530.15	Scavenger receptor cysteine-rich domain	64	105
Csq|CsqKR_Scaf384_0.20	PF15494.3	Scavenger receptor cysteine-rich domain	79	105
Csq|CsqKR_Scaf407_0.11	PF00530.15	Scavenger receptor cysteine-rich domain	81	176
Csq|CsqKR_Scaf407_0.11	PF15494.3	Scavenger receptor cysteine-rich domain	96	122
Csq|CsqKR_Scaf407_0.11	PF00530.15	Scavenger receptor cysteine-rich domain	188	279
Csq|CsqKR_Scaf407_0.11	PF15494.3	Scavenger receptor cysteine-rich domain	198	275
Csq|CsqKR_Scaf407_0.11	PF00530.15	Scavenger receptor cysteine-rich domain	291	389
Csq|CsqKR_Scaf407_0.11	PF15494.3	Scavenger receptor cysteine-rich domain	318	338
Csq|CsqKR_Scaf407_0.8	PF14208.3	Domain of unknown function (DUF4320)	120	136
Csq|CsqKR_Scaf407_0.8	PF14208.3	Domain of unknown function (DUF4320)	156	208
Csq|CsqKR_Scaf481_0.10	PF10592.6	AIPR protein	48	118
Csq|CsqKR_Scaf481_0.14	PF00530.15	Scavenger receptor cysteine-rich domain	16	124
Csq|CsqKR_Scaf481_0.14	PF15494.3	Scavenger receptor cysteine-rich domain	32	60
Csq|CsqKR_Scaf481_0.14	PF00530.15	Scavenger receptor cysteine-rich domain	374	459
Csq|CsqKR_Scaf481_0.14	PF15494.3	Scavenger receptor cysteine-rich domain	400	419
Csq|CsqKR_Scaf481_0.16	PF15494.3	Scavenger receptor cysteine-rich domain	8	43
Csq|CsqKR_Scaf481_0.16	PF00530.15	Scavenger receptor cysteine-rich domain	9	78
Csq|CsqKR_Scaf481_0.16	PF00530.15	Scavenger receptor cysteine-rich domain	88	129
Csq|CsqKR_Scaf481_0.16	PF15494.3	Scavenger receptor cysteine-rich domain	103	129
Csq|CsqKR_Scaf481_0.9	PF00530.15	Scavenger receptor cysteine-rich domain	2	93
Csq|CsqKR_Scaf481_0.9	PF15494.3	Scavenger receptor cysteine-rich domain	11	37
Csq|CsqKR_Scaf481_0.9	PF00530.15	Scavenger receptor cysteine-rich domain	105	162
Csq|CsqKR_Scaf481_0.9	PF15494.3	Scavenger receptor cysteine-rich domain	115	192
Csq|CsqKR_Scaf481_0.9	PF00100.20	Zona pellucida-like domain	172	202
Csq|CsqKR_Scaf481_0.9	PF00530.15	Scavenger receptor cysteine-rich domain	209	307
Csq|CsqKR_Scaf481_0.9	PF15494.3	Scavenger receptor cysteine-rich domain	240	270
Csq|CsqKR_Scaf481_0.9	PF00530.15	Scavenger receptor cysteine-rich domain	317	413
Csq|CsqKR_Scaf481_0.9	PF15494.3	Scavenger receptor cysteine-rich domain	333	361
Csq|CsqKR_Scaf481_0.9	PF00100.20	Zona pellucida-like domain	420	496
Csq|CsqKR_Scaf623_0.5	PF08522.7	Domain of unknown function (DUF1735)	73	166
Csq|CsqKR_Scaf623_0.5	PF00530.15	Scavenger receptor cysteine-rich domain	175	271
Csq|CsqKR_Scaf623_0.5	PF00530.15	Scavenger receptor cysteine-rich domain	283	329
Csq|CsqKR_Scaf623_0.5	PF15494.3	Scavenger receptor cysteine-rich domain	293	329
Csq|CsqKR_Scaf640_0.8	PF00530.15	Scavenger receptor cysteine-rich domain	2	93
Csq|CsqKR_Scaf640_0.8	PF15494.3	Scavenger receptor cysteine-rich domain	7	37
Csq|CsqKR_Scaf640_0.8	PF00530.15	Scavenger receptor cysteine-rich domain	105	148
Csq|CsqKR_Scaf640_0.8	PF15494.3	Scavenger receptor cysteine-rich domain	115	196
Csq|CsqKR_Scaf640_0.8	PF00530.15	Scavenger receptor cysteine-rich domain	208	306
Csq|CsqKR_Scaf640_0.8	PF15494.3	Scavenger receptor cysteine-rich domain	232	307
Csq|CsqKR_Scaf640_0.8	PF00530.15	Scavenger receptor cysteine-rich domain	318	414
Csq|CsqKR_Scaf640_0.8	PF15494.3	Scavenger receptor cysteine-rich domain	334	362
Csq|CsqKR_Scaf640_0.9	PF10188.6	Organic solute transport protein 1	5	62
Csq|CsqKR_Scaf640_0.9	PF08800.7	VirE N-terminal domain	8	78
Csq|CsqKR_Scaf688_0.3	PF00530.15	Scavenger receptor cysteine-rich domain	10	107
Csq|CsqKR_Scaf688_0.3	PF15494.3	Scavenger receptor cysteine-rich domain	39	54
Csq|CsqKR_Scaf688_0.3	PF00530.15	Scavenger receptor cysteine-rich domain	119	215
Csq|CsqKR_Scaf688_0.3	PF15494.3	Scavenger receptor cysteine-rich domain	135	164
Csq|CsqKR_Scaf688_0.4	PF00530.15	Scavenger receptor cysteine-rich domain	7	73
Csq|CsqKR_Scaf688_0.4	PF00530.15	Scavenger receptor cysteine-rich domain	86	136
Csq|CsqKR_Scaf688_0.4	PF09272.7	Hepsin, SRCR	93	136
Csq|CsqKR_Scaf688_0.4	PF15494.3	Scavenger receptor cysteine-rich domain	95	136
Csq|CsqKR_Scaf772_0.16	PF00530.15	Scavenger receptor cysteine-rich domain	8	53
Csq|CsqKR_Scaf772_0.16	PF00530.15	Scavenger receptor cysteine-rich domain	65	108
Csq|CsqKR_Scaf772_0.16	PF15494.3	Scavenger receptor cysteine-rich domain	75	156
Csq|CsqKR_Scaf772_0.16	PF00530.15	Scavenger receptor cysteine-rich domain	168	266
Csq|CsqKR_Scaf772_0.16	PF15494.3	Scavenger receptor cysteine-rich domain	196	266
Csq|CsqKR_Scaf772_0.16	PF00530.15	Scavenger receptor cysteine-rich domain	278	319
Csq|CsqKR_Scaf772_0.16	PF15494.3	Scavenger receptor cysteine-rich domain	294	319
Csq|CsqKR_Scaf772_0.18	PF00530.15	Scavenger receptor cysteine-rich domain	5	48
Csq|CsqKR_Scaf772_0.18	PF15494.3	Scavenger receptor cysteine-rich domain	21	50
Csq|CsqKR_Scaf772_0.18	PF00530.15	Scavenger receptor cysteine-rich domain	47	82
Csq|CsqKR_Scaf772_0.18	PF15494.3	Scavenger receptor cysteine-rich domain	52	82
Csq|CsqKR_Scaf772_0.18	PF00530.15	Scavenger receptor cysteine-rich domain	93	126
Csq|CsqKR_Scaf772_0.18	PF00530.15	Scavenger receptor cysteine-rich domain	138	234
Csq|CsqKR_Scaf772_0.18	PF15494.3	Scavenger receptor cysteine-rich domain	154	185
Csq|CsqKR_Scaf772_0.20	PF00530.15	Scavenger receptor cysteine-rich domain	5	70
Csq|CsqKR_Scaf772_0.20	PF15494.3	Scavenger receptor cysteine-rich domain	20	47
Csq|CsqKR_Scaf772_0.20	PF00530.15	Scavenger receptor cysteine-rich domain	78	134
Csq|CsqKR_Scaf772_0.20	PF15494.3	Scavenger receptor cysteine-rich domain	106	127
Csq|CsqKR_Scaf772_0.20	PF00530.15	Scavenger receptor cysteine-rich domain	147	188
Csq|CsqKR_Scaf772_0.20	PF15494.3	Scavenger receptor cysteine-rich domain	162	188
Csq|CsqKR_Scaf772_0.21	PF00530.15	Scavenger receptor cysteine-rich domain	27	125
Csq|CsqKR_Scaf772_0.21	PF00530.15	Scavenger receptor cysteine-rich domain	138	177
Csq|CsqKR_Scaf772_0.21	PF15494.3	Scavenger receptor cysteine-rich domain	147	182
Csq|CsqKR_Scaf772_0.21	PF00530.15	Scavenger receptor cysteine-rich domain	188	269
Csq|CsqKR_Scaf772_0.21	PF15494.3	Scavenger receptor cysteine-rich domain	197	254
Csq|CsqKR_Scaf772_0.21	PF00530.15	Scavenger receptor cysteine-rich domain	297	338
Csq|CsqKR_Scaf772_0.21	PF15494.3	Scavenger receptor cysteine-rich domain	313	338
Csq|CsqKR_Scaf794_0.6	PF00530.15	Scavenger receptor cysteine-rich domain	17	58
Csq|CsqKR_Scaf794_0.6	PF01681.14	C6 domain	43	83
Csq|CsqKR_Scaf794_0.6	PF00530.15	Scavenger receptor cysteine-rich domain	70	168
Csq|CsqKR_Scaf794_0.6	PF15494.3	Scavenger receptor cysteine-rich domain	86	139
Csq|CsqKR_Scaf794_0.6	PF01681.14	C6 domain	130	153
Csq|CsqKR_Scaf794_0.6	PF00530.15	Scavenger receptor cysteine-rich domain	180	221
Csq|CsqKR_Scaf794_0.6	PF15494.3	Scavenger receptor cysteine-rich domain	196	221
Csq|CsqKR_Scaf794_0.8	PF10592.6	AIPR protein	38	119
Csq|CsqKR_Scaf818_0.13	PF00530.15	Scavenger receptor cysteine-rich domain	184	199
Csq|CsqKR_Scaf818_0.13	PF00530.15	Scavenger receptor cysteine-rich domain	210	256
Csq|CsqKR_Scaf818_0.13	PF15494.3	Scavenger receptor cysteine-rich domain	220	256
Csq|CsqKR_Scaf818_0.14	PF00530.15	Scavenger receptor cysteine-rich domain	75	172
Csq|CsqKR_Scaf818_0.14	PF00530.15	Scavenger receptor cysteine-rich domain	187	229
Csq|CsqKR_Scaf818_0.14	PF15494.3	Scavenger receptor cysteine-rich domain	194	229
Csq|CsqKR_Scaf818_0.14	PF00530.15	Scavenger receptor cysteine-rich domain	240	337
Csq|CsqKR_Scaf818_0.14	PF15494.3	Scavenger receptor cysteine-rich domain	269	315
Csq|CsqKR_Scaf818_0.14	PF00530.15	Scavenger receptor cysteine-rich domain	337	373
Csq|CsqKR_Scaf818_0.14	PF15494.3	Scavenger receptor cysteine-rich domain	347	373
Csq|CsqKR_Scaf902_0.4	PF10592.6	AIPR protein	48	133
Csq|CsqKR_Scaf902_0.4	PF00263.18	Bacterial type II and III secretion system protein	71	142
Csq|CsqKR_Scaf902_0.4	PF08522.7	Domain of unknown function (DUF1735)	73	145
Csq|CsqKR_Scaf902_0.5	PF00530.15	Scavenger receptor cysteine-rich domain	47	144
Csq|CsqKR_Scaf902_0.5	PF15494.3	Scavenger receptor cysteine-rich domain	73	117
Csq|CsqKR_Scaf902_0.5	PF00530.15	Scavenger receptor cysteine-rich domain	157	197
Csq|CsqKR_Scaf902_0.5	PF15494.3	Scavenger receptor cysteine-rich domain	171	198
Csq|CsqKR_Scaf988_0.10	PF00530.15	Scavenger receptor cysteine-rich domain	6	44
Csq|CsqKR_Scaf988_0.10	PF00530.15	Scavenger receptor cysteine-rich domain	57	154
Csq|CsqKR_Scaf988_0.10	PF15494.3	Scavenger receptor cysteine-rich domain	71	133
Csq|CsqKR_Scaf988_0.10	PF07911.10	Protein of unknown function (DUF1677)	122	164
Csq|CsqKR_Scaf988_0.10	PF00530.15	Scavenger receptor cysteine-rich domain	166	207
Csq|CsqKR_Scaf988_0.10	PF15494.3	Scavenger receptor cysteine-rich domain	181	207
Csq|CsqKR_Scaf988_0.11	PF00530.15	Scavenger receptor cysteine-rich domain	2	93
Csq|CsqKR_Scaf988_0.11	PF15494.3	Scavenger receptor cysteine-rich domain	10	37
Csq|CsqKR_Scaf988_0.11	PF13992.3	YecR-like lipoprotein	25	39
Csq|CsqKR_Scaf988_0.11	PF00530.15	Scavenger receptor cysteine-rich domain	105	151
Csq|CsqKR_Scaf988_0.11	PF15494.3	Scavenger receptor cysteine-rich domain	115	194
Csq|CsqKR_Scaf988_0.11	PF13992.3	YecR-like lipoprotein	128	157
Csq|CsqKR_Scaf988_0.11	PF00530.15	Scavenger receptor cysteine-rich domain	208	306
Csq|CsqKR_Scaf988_0.11	PF15494.3	Scavenger receptor cysteine-rich domain	224	307
Csq|CsqKR_Scaf988_0.11	PF13992.3	YecR-like lipoprotein	230	250
Csq|CsqKR_Scaf988_0.11	PF00530.15	Scavenger receptor cysteine-rich domain	318	359
Csq|CsqKR_Scaf988_0.11	PF13992.3	YecR-like lipoprotein	322	359
Csq|CsqKR_Scaf988_0.11	PF15494.3	Scavenger receptor cysteine-rich domain	334	359
Csq|CsqKR_Scaf988_0.13	PF00530.15	Scavenger receptor cysteine-rich domain	11	105
