# Supplementary material for: The Scaly-foot Snail genome and implications for the origins of biomineralised armour
Source: Nat Commun. 2020 Apr 8;11:1657. doi: 10.1038/s41467-020-15522-3 (PMC7142155; doi:10.1038/s41467-020-15522-3)
Supplement: Supplementary file 7 — Supplementary Data 4 [file 41467_2020_15522_MOESM7_ESM.xlsx]

## Sheet: SD4
Supplementary Data 4. Contracted gene families in Chrysomallon squamiferum, compared to other lophotrochozoan genomes. A Viterbi method with randomly generated likelihood distribution was applied to calcuated the exact branch-specific P-value.
Abbreviations:
Csq, Chrysomallon squamiferum; Hdi, Haliotis discus hannai; Lgi, Lottia gigantea; Pca, Pomacea canaliculata; Lny, Lanistes nyassanus; Bgl, Biomphalaria glabrata; Aca, Aplysia californica; Rau, Radix auricularia; Pye, Patinopecten yessoensis; Cfa, Chlamys farreri; Pfu, Pinctada fucata; Cgi, Crassostrea gigas; Bpl, Bathymodiolus platifrons; Mph, Modiolus philippinarum; Obi, Octopus bimaculoides; La…
	Annotation	Csq	Hdi	Lgi	Pca	Lny	Bgl	Aca	Rau	Pye	Cfa	Pfu	Cgi	Bpl	Mph	Obi	Lan	Csq_'Viterbi P-values	Chr
SFG_ortho43	toll-like receptor 13	4	19	11	27	11	0	1	1	4	5	10	4	15	9	4	8	0
SFG_ortho17	cholinesterase	3	3	6	4	6	7	32	4	26	32	23	14	18	38	1	6	0
SFG_ortho58	Endoglucanase A	3	1	12	9	10	14	14	10	5	4	8	4	7	8	1	8	0
SFG_ortho68	CD19 antigen-like isoform X5	2	1	8	16	8	3	9	9	4	4	2	5	14	14	2	9	0.00360803
SFG_ortho228	methyltransferase 24	2	2	6	7	4	4	4	2	4	3	7	1	1	1	5	4	0
SFG_ortho158	unconventional myosin-XV-like isoform X1	2	2	4	4	5	8	3	4	3	4	4	3	3	4	9	6	0
SFG_ortho107	endothelin-converting enzyme homolog isoform X1	2	4	8	4	4	2	14	2	6	7	7	7	4	5	4	5	0
SFG_ortho82	nose resistant to fluoxetine 6-like	2	3	5	8	5	1	12	4	12	10	6	2	3	13	2	7	0
SFG_ortho129	ATP-binding cassette sub-family B member 5	2	1	4	6	3	3	16	5	5	4	5	6	4	4	2	6	0
SFG_ortho98	family 1 cellulase	2	3	10	15	17	0	4	5	5	4	5	2	3	6	1	7	0
SFG_ortho52	tubulin beta chain-like	2	4	37	6	6	6	9	9	6	9	3	4	7	8	8	0	0
SFG_ortho23	microfibril-associated glyco 4-like	2	0	0	2	0	41	78	3	1	4	11	7	24	12	0	0	0
SFG_ortho130	solute carrier family 13 member 5-like	1	1	5	7	8	2	4	3	7	7	8	5	4	4	1	9	0.00181577
SFG_ortho162	monocarboxylate transporter 13-like	1	5	8	4	4	0	11	2	3	3	6	1	7	10	2	0	0.00181577
SFG_ortho141	lysosomal alpha-glucosidase-like	1	3	7	5	5	2	4	4	3	3	5	5	2	9	4	10	0.000122348
SFG_ortho42	probable glutathione S-transferase 7	1	5	9	6	4	7	29	6	8	8	10	3	10	12	15	2	1.10541e-06
SFG_ortho63	coadhesin-like isoform X1	1	2	1	2	6	0	4	0	15	14	13	19	11	16	2	9	0
SFG_ortho47	RNA cytidine acetyltransferase	1	13	8	1	1	2	3	1	2	1	26	6	6	3	10	44	0
SFG_ortho240	neural cell adhesion molecule L1	1	0	2	9	8	0	4	4	3	2	1	4	4	4	0	9	0
SFG_ortho94	cytochrome P45 3A24-like	1	1	2	7	4	5	12	2	6	11	11	3	4	10	11	0	0
SFG_ortho81	uncharacterized protein LOC112567338 isoform X2	1	0	0	10	6	1	14	3	1	2	6	3	3	4	35	6	0
SFG_ortho140	probable beta-D-xylosidase 7	1	2	19	7	6	1	14	2	3	1	2	2	3	5	1	3	0
SFG_ortho89	leukocyte elastase inhibitor-like	1	4	5	7	7	3	13	16	3	2	3	6	3	5	8	6	0
SFG_ortho30	G- coupled receptor GRL11-like	1	0	1	23	66	3	16	1	5	6	5	6	8	24	0	0	0
SFG_ortho182	hypothetical protein LOTGIDRAFT_171625	0	5	3	0	2	1	0	0	0	0	39	1	0	0	0	14	0.00493345
SFG_ortho403	hypothetical protein AC249_AIPGENE15179	0	5	2	0	1	0	1	2	0	0	1	3	16	0	5	7	0.00493345
SFG_ortho852		0	3	6	0	0	0	0	0	0	0	7	2	2	9	0	2	0.00493345
SFG_ortho1441	hypothetical protein ALC57_561	0	2	4	0	1	0	1	0	0	0	6	5	2	1	1	2	0.00493345
SFG_ortho1641	asunder homolog	0	2	2	1	1	1	1	0	2	2	2	2	1	3	2	2	0.00493345
SFG_ortho1866	PREDICTED: uncharacterized protein LOC15331591	0	2	2	1	2	0	1	0	2	2	3	1	1	1	5	0	0.00493345
SFG_ortho4456	calcitonin gene-related peptide type 1 receptor-like	0	2	2	1	2	0	0	1	2	2	2	1	0	0	2	1	0.00493345
SFG_ortho181		0	5	6	0	0	0	1	0	0	0	14	0	0	30	0	9	0.00493345
SFG_ortho597	PREDICTED: uncharacterized protein LOC167368	0	3	2	1	1	2	1	0	1	1	1	1	7	7	6	2	0.00493345
SFG_ortho2058	coiled-coil domain-containing 6-like isoform X2	0	3	1	1	1	0	2	2	1	1	3	2	1	1	1	2	0.00493345
SFG_ortho633	serine threonine phosphatase 2A 55 kDa regulatory subunit B beta isoform-like	0	2	0	0	6	0	2	0	1	1	1	4	5	4	2	7	0.00493345
SFG_ortho1289	alsin-like isoform X1	0	2	1	1	1	1	2	2	1	1	2	2	1	2	4	3	0.00493345
SFG_ortho1290	axonemal dynein light chain domain-containing 1-like isoform X2	0	3	1	1	2	0	2	2	2	2	2	1	3	1	2	2	0.00493345
SFG_ortho1324	potassium voltage-gated channel subfamily KQT member 5-like	0	3	2	1	1	2	0	2	1	1	1	2	2	2	3	3	0.00493345
SFG_ortho1472	uncharacterized sugar epimerase -like isoform X2	0	2	2	2	1	0	1	2	2	2	2	1	1	2	0	5	0.00493345
SFG_ortho1582	phosphatidylinositol 4-phosphate 3-kinase C2 domain-containing subunit beta-like	0	1	2	1	1	1	2	1	1	1	2	2	1	2	4	2	0.00493345
SFG_ortho2312	disulfide-isomerase TMX3-like	0	0	1	2	2	0	2	1	1	1	2	2	2	0	2	3	0.00493345
SFG_ortho984	enoyl- delta isomerase peroxisomal-like	0	3	2	1	1	0	4	1	3	3	2	1	1	3	0	4	0.00493345
SFG_ortho1036	MON2 homolog	0	3	2	2	1	1	2	1	1	1	2	2	3	3	2	3	0.00493345
SFG_ortho1309	bactericidal permeability increasing	0	0	1	2	1	2	1	2	3	3	3	1	3	1	2	1	0.00493345
SFG_ortho1345	unconventional myosin-XVIIIa-like	0	1	1	2	2	1	1	2	1	1	1	3	3	2	2	3	0.00493345
SFG_ortho1423		0	3	3	0	0	4	0	2	3	3	1	0	2	1	2	1	0.00493345
SFG_ortho2158	centrosomal of 78 kDa-like	0	2	2	2	2	2	1	0	1	1	1	1	1	2	2	2	0.00493345
SFG_ortho142	baculoviral IAP repeat-containing 7-A-like	0	2	0	0	2	4	2	2	5	5	6	5	34	5	0	0	0.00493345
SFG_ortho961	cell number regulator 1-like	0	1	2	2	2	2	2	0	2	2	1	2	4	5	1	2	0.00493345
SFG_ortho1359	ADP-ribosylation factor 1-like	0	2	2	0	2	2	2	2	1	1	2	2	1	1	3	3	0.00493345
SFG_ortho1461	beta-1,3-galactosyltransferase 5-like	0	5	3	1	3	0	2	1	1	1	1	1	1	1	2	2	0.00493345
SFG_ortho1877	SH3 and multiple ankyrin repeat domains 1-like isoform X3	0	2	2	2	2	2	1	1	1	1	1	1	2	0	2	3	0.00493345
SFG_ortho1936	CD19 antigen-like	0	1	1	2	2	0	3	2	1	1	2	1	1	2	2	1	0.00493345
SFG_ortho2316	SPARC-related modular calcium-binding 1-like isoform X1	0	2	1	2	2	2	2	1	1	1	1	1	1	1	2	1	0.00493345
SFG_ortho357	acetylcholine receptor subunit delta-like	0	4	1	4	5	0	1	0	4	4	10	7	3	3	0	0	0.00493345
SFG_ortho589	zinc transporter ZIP1-like	0	2	1	3	2	1	3	1	1	1	6	4	1	1	1	8	0.00493345
SFG_ortho890	AF48495_1munc18-1-interacting 1	0	1	2	2	2	2	2	1	1	1	1	1	2	1	10	2	0.00493345
SFG_ortho978	C-C chemokine receptor type 5-like	0	2	2	2	2	0	5	0	1	1	2	1	2	2	4	3	0.00493345
SFG_ortho1090	membrane-associated guanylate WW and PDZ domain-containing 1-like	0	3	2	2	2	1	3	1	1	1	1	2	2	2	3	2	0.00493345
SFG_ortho340	betaine--homocysteine S-methyltransferase 1-like	0	1	4	1	1	1	4	1	7	7	4	2	2	3	1	7	0.00493345
SFG_ortho976	delta(14)-sterol reductase-like	0	1	2	2	2	2	3	1	2	2	2	1	2	3	1	3	0.00493345
SFG_ortho1070	PREDICTED: uncharacterized protein LOC11863532	0	4	1	2	2	0	4	3	1	1	2	2	1	3	1	1	0.00493345
SFG_ortho1166	DEP domain-containing 5-like isoform X2	0	2	1	2	1	1	4	3	1	1	2	1	2	2	3	1	0.00493345
SFG_ortho1325	hypothetical protein LOTGIDRAFT_237686	0	2	2	3	3	1	2	1	1	1	1	3	4	2	0	0	0.00493345
SFG_ortho1075	metalloreductase STEAP4-like	0	1	1	1	2	1	6	2	1	1	1	1	1	2	5	2	0.00493345
SFG_ortho1146	zinc finger Y-chromosomal 1-like isoform X1	0	4	5	1	0	3	2	2	4	4	0	0	1	0	2	0	0.00493345
SFG_ortho1559	glyoxylate reductase hydroxypyruvate reductase-like	0	1	2	2	2	2	3	2	1	1	2	2	2	1	1	0	0.00493345
SFG_ortho521	arylacetamide deacetylase-like isoform X1	0	0	3	1	1	1	6	2	1	1	5	2	3	7	1	4	0.00493345
SFG_ortho712	glutathione S-transferase omega-1-like	0	2	2	1	2	2	6	1	2	2	1	3	3	2	1	3	0.00493345
SFG_ortho495	arylsulfatase B-like	0	1	6	2	2	0	5	1	6	6	1	5	0	2	0	2	0.00493345
SFG_ortho1277	mannan endo-1,4-beta-mannosidase-like	0	1	2	2	4	2	3	4	1	1	2	2	1	1	0	0	0.00493345
SFG_ortho717	white-like	0	1	2	4	4	2	5	1	1	1	1	2	0	3	1	5	0.00493345
SFG_ortho1692	hypothetical protein g.37293	0	1	4	1	2	4	5	2	0	0	1	0	0	0	1	2	0.00493345
SFG_ortho424	hypothetical protein LOTGIDRAFT_129214	0	1	3	4	1	6	6	2	1	1	2	2	4	3	1	5	0.00493345
SFG_ortho909	PREDICTED: uncharacterized protein LOC11845863	0	3	6	8	4	0	6	2	0	0	0	0	0	0	0	1	0.00493345
SFG_ortho393	histone H1-delta-like	0	0	10	2	1	1	7	7	1	1	0	4	2	5	1	1	0.00493345
SFG_ortho150	steroid 17-alpha-hydroxylase 17,2 lyase-like	0	0	8	3	3	1	31	0	1	1	1	4	1	16	0	0	0.00493345
SFG_ortho358		0	0	7	0	0	0	1	1	1	1	3	5	1	5	16	5	0.000699678
SFG_ortho470	prostaglandin reductase 1-like	0	4	1	1	1	0	8	4	3	3	1	3	1	5	1	4	0.000699678
