# Supplementary material for: The Scaly-foot Snail genome and implications for the origins of biomineralised armour
Source: Nat Commun. 2020 Apr 8;11:1657. doi: 10.1038/s41467-020-15522-3 (PMC7142155; doi:10.1038/s41467-020-15522-3)
Supplement: Supplementary file 8 — Supplementary Data 5 [file 41467_2020_15522_MOESM8_ESM.xlsx]

## Sheet: SD5
Supplementary Data 5. Genes highly expressed in the scale-secreting epithelium of Chrysomallon squamiferum. The P-value was generated by two-tailed paired-tests in DESeq2, further adjusted with the Benjamini and Hochberg method to recover the False Discovery Rate (FDR).
Gene_ID	Annotation	Mean_Sc	Mean_Other_tissue	Mean_Change	Fold_change	P-value	FDR
CsqKR_Scaf20_0.15		10318.8	2.56699	-10316.3	268.193	2.36146e-27	9.20013e-25
CsqKR_Scaf20_0.14		28426.2	23.1473	-28403	129.467	2.80964e-20	4.7396e-18
CsqKR_Scaf144_13.58		159113	30.3116	-159082	90.4234	1.68454e-12	9.2497e-11
CsqKR_Scaf20_0.24	EGF-like domain-containing 1	31072.4	370.939	-30701.4	69.8391	1.66606e-27	6.64922e-25
CsqKR_Scaf21_18.24	pro convertase subtilisin kexin type 5-like	38722.3	56.4892	-38665.9	37.0902	1.0639e-08	3.04347e-07
CsqKR_Scaf21_18.25	von Willebrand factor type EGF and pentraxin domain-containing 1-like isoform X4	167023	275.318	-166748	31.3851	9.45985e-08	2.14096e-06
CsqKR_Scaf166_0.6	homeobox Nkx-	2980.94	41.7055	-2939.24	30.3487	1.26156e-15	1.12803e-13
CsqKR_Scaf69_37.39	endochitinase	3443.01	33.3476	-3409.66	28.9346	1.06697e-11	5.11987e-10
CsqKR_Scaf166_4.9	chorion peroxidase-like	19635.9	129.947	-19506	28.8218	1.38063e-10	5.53708e-09
CsqKR_Scaf144_13.62	leucine-rich repeat-containing 74B	609.049	2.30375	-606.745	26.6764	1.15053e-07	2.5372e-06
CsqKR_Scaf117_0.13	uncharacterized serine-rich -like	4950.28	7.02636	-4943.26	25.281	1.35233e-06	2.30502e-05
CsqKR_Scaf14_12.12	kielin chordin	3185.63	17.8508	-3167.78	23.4905	4.10924e-07	8.0334e-06
CsqKR_Scaf285_2.27	paired box protein 3/7	605.955	24.1253	-581.829	19.6408	7.23671e-27	2.69123e-24
CsqKR_Scaf61_3.1		63538.8	953.241	-62585.5	18.6831	3.35075e-07	6.67582e-06
CsqKR_Scaf451_2.42	hypothetical protein LOTGIDRAFT_1567	73.333	0.757953	-72.575	17.6679	1.27778e-07	2.78406e-06
CsqKR_Scaf180_0.43	CD19 antigen-like	120.946	1.62819	-119.318	16.0866	3.8092e-08	9.53029e-07
CsqKR_Scaf30_1.26	tetraspanin-18 isoform X1	7254.39	387.89	-6866.5	14.0236	2.39758e-12	1.28628e-10
CsqKR_Scaf55_14.1		125.287	5.19378	-120.094	13.7673	8.45761e-11	3.54851e-09
CsqKR_Scaf772_0.19		969.301	1.53058	-967.771	13.733	0.000127757	0.00122825
CsqKR_Scaf180_0.47	CD19 antigen-like isoform X2	9097.76	153.2	-8944.56	13.6019	4.30438e-06	6.50347e-05
CsqKR_Scaf127_4.28	serine protease 3-like	1395.09	13.0426	-1382.05	12.2254	0.000126253	0.00121523
CsqKR_Scaf261_15.49	CD19 antigen-like	5694.18	190.656	-5503.53	11.6766	5.92787e-07	1.11364e-05
CsqKR_Scaf606_1.21	prion-like-(Q N-rich) domain-bearing 25	1542.05	19.6065	-1522.44	11.4896	0.000142536	0.00134851
CsqKR_Scaf191_15.3	zinc finger ZIC 4-like	508.949	39.7375	-469.211	11.4079	2.52024e-12	1.34767e-10
CsqKR_Scaf24_5.0		6851.68	188.915	-6662.77	11.3569	1.51736e-05	0.000197209
CsqKR_Scaf69_15.63	caveolin-1-like	461.61	16.3829	-445.227	11.2757	1.41078e-05	0.000185121
CsqKR_Scaf606_1.22	prion-like-(Q N-rich) domain-bearing 25	694.557	9.06089	-685.496	11.112	0.000201151	0.00182048
CsqKR_Scaf218_5.35	antibacterial peptide	9.63661	0.358323	-9.27829	11.0338	1.63446e-05	0.000209598
CsqKR_Scaf70_5.4	arrestin domain-containing 4 isoform X2	4943.1	292.179	-4650.92	10.9884	6.80233e-14	4.77711e-12
CsqKR_Scaf247_12.9	acidic mammalian chitinase-like	42.3204	2.72581	-39.5946	10.8677	8.71885e-07	1.56776e-05
CsqKR_Scaf19_28.9		17.1606	0.57559	-16.585	10.5299	1.60253e-05	0.000206312
CsqKR_Scaf3_97.17	coadhesin-like isoform X1	1324.36	2.23602	-1322.12	10.5209	0.000760622	0.00555838
CsqKR_Scaf261_12.22	uncharacterized protein LOC1125633 isoform X3	244.728	6.10529	-238.623	10.4848	1.76835e-05	0.000224132
CsqKR_Scaf264_2.5	uncharacterized protein LOC16159988	2498.99	100.976	-2398.02	10.0564	1.89427e-06	3.13406e-05
CsqKR_Scaf180_0.44	CD19 antigen-like	87.414	1.80847	-85.6055	10.0321	0.000263972	0.00228362
CsqKR_Scaf613_0.7	carcinoembryonic antigen-related cell adhesion molecule 5-like	62.0203	1.03792	-60.9824	9.89153	0.000430689	0.00344278
CsqKR_Scaf191_15.2	zinc finger ZIC 4-like	239.484	19.3132	-220.171	9.82364	4.11215e-08	1.01796e-06
CsqKR_Scaf498_0.18	hypothetical protein CGI_19442	4565.34	54.7967	-4510.54	9.82243	0.000725657	0.00536311
CsqKR_Scaf84_7.8	chitin synthase	1756.07	5.52416	-1750.54	9.74568	0.00110189	0.00754504
CsqKR_Scaf144_9.16		119364	2412.77	-116951	9.45584	0.000444392	0.003535
CsqKR_Scaf498_0.1	prion-like-(Q N-rich) domain-bearing 25	4006.93	62.5671	-3944.37	9.35007	0.000626478	0.00472617
CsqKR_Scaf37_12.35	hypothetical protein LOTGIDRAFT_237861	251	18.4818	-232.518	9.24869	9.65512e-09	2.79129e-07
CsqKR_Scaf80_16.15	uncharacterized protein LOC11455112	30.4981	1.37691	-29.1212	9.01862	8.35582e-06	0.00011676
CsqKR_Scaf89_2.6	Lox5 protein	962.15	61.261	-900.889	8.92435	4.2223e-07	8.22493e-06
CsqKR_Scaf61_3.16		8613.12	2.51521	-8610.6	8.86431	0.001906	0.0119747
CsqKR_Scaf498_0.21	prion-like-(Q N-rich) domain-bearing 25	2195.17	37.9485	-2157.23	8.76434	0.000449008	0.0035562
CsqKR_Scaf187_0.13	fucolectin-like	11.5263	0.851041	-10.6753	8.76057	4.42284e-06	6.63954e-05
CsqKR_Scaf40_21.34		7870.87	483.118	-7387.76	8.7067	2.30237e-07	4.75678e-06
CsqKR_Scaf20_0.26		47.2637	2.45378	-44.8099	8.63866	6.54938e-05	0.00069409
CsqKR_Scaf979_0.11	B-cell receptor CD22-like	1423.52	98.8872	-1324.63	8.61528	1.46357e-08	4.04532e-07
CsqKR_Scaf31_10.21	metalloprotease mig-17-like	2861.82	278.778	-2583.04	8.53988	3.78445e-07	7.44291e-06
CsqKR_Scaf606_1.23	prion-like-(Q N-rich) domain-bearing 25	1576	34.8257	-1541.17	8.53205	0.000653722	0.00489334
CsqKR_Scaf165_11.12	alkaline phosphatase-like	5.04341	0.285047	-4.75836	8.50346	0.000388677	0.00316887
CsqKR_Scaf7_8.11	laccase-4-like	5331.15	458.897	-4872.25	8.28792	2.72903e-07	5.53347e-06
CsqKR_Scaf61_53.46	tubulin beta 2	11.6736	0.708647	-10.965	8.27381	5.77267e-05	0.000623075
CsqKR_Scaf69_42.26		6.78451	0.466108	-6.3184	8.24758	7.73256e-05	0.00080532
CsqKR_Scaf738_0.2	fibrinogen C domain-containing 1-like	27.2392	1.57098	-25.6683	8.01615	9.05826e-05	0.000924067
CsqKR_Scaf61_3.15		72.6499	3.54252	-69.1074	8.00177	2.13961e-05	0.000263345
CsqKR_Scaf12_48.6	somatostatin receptor type 2-like	19.6941	1.78102	-17.913	7.97301	1.75691e-05	0.000223028
CsqKR_Scaf115_0.12	PREDICTED: neurotrypsin-like	176.092	1.78106	-174.311	7.92327	0.000857072	0.00614291
CsqKR_Scaf65_0.0	beta-1,3-galactosyltransferase 1-like isoform X2	574.181	57.8355	-516.345	7.83126	1.92082e-09	6.34956e-08
CsqKR_Scaf266_5.11	theromacin	22.746	1.00973	-21.7362	7.82599	7.28113e-05	0.000763236
CsqKR_Scaf5_1.17	uncharacterized protein LOC11257196	7891.49	879.091	-7012.4	7.80713	1.58456e-21	3.08668e-19
CsqKR_Scaf130_11.2	hypothetical protein LOTGIDRAFT_16535	676.064	60.3359	-615.728	7.80066	1.35848e-07	2.94812e-06
CsqKR_Scaf65_0.1	beta-1,3-galactosyltransferase 1-like isoform X2	447.793	43.5438	-404.249	7.79793	4.60448e-09	1.41092e-07
CsqKR_Scaf153_1.11	homeobox GBX-2	127.36	10.6371	-116.723	7.7163	2.12158e-13	1.3776e-11
CsqKR_Scaf75_18.6	glutamate receptor 4	7.95242	0.521766	-7.43066	7.65718	0.000434587	0.00346886
CsqKR_Scaf153_0.19	deoxyribonuclease-1 isoform X1	602.276	35.1238	-567.152	7.63744	0.000634634	0.00477669
CsqKR_Scaf90_2.25	uncharacterized protein CXorf65 homolog isoform X1	265.97	15.9112	-250.059	7.6322	2.87672e-05	0.000339686
CsqKR_Scaf73_14.12		2953.68	74.0831	-2879.6	7.54053	0.0020297	0.012585
CsqKR_Scaf55_33.11		1821.43	151.589	-1669.84	7.50116	7.43235e-05	0.00077809
CsqKR_Scaf1_28.20	tyrosine- phosphatase non-receptor type 13-like isoform X4	447.523	49.3122	-398.211	7.2928	7.75367e-14	5.42194e-12
CsqKR_Scaf116_1.11	DNA repair and recombination RAD26-like	36.6394	3.19126	-33.4482	7.25963	1.78315e-06	2.96558e-05
CsqKR_Scaf50_39.29	uncharacterized protein LOC11111586	3025.78	58.3439	-2967.44	7.24414	0.00326203	0.0183551
CsqKR_Scaf261_15.50	CD19 antigen-like isoform X1	2477.72	136.641	-2341.08	7.20427	8.51369e-05	0.00087561
CsqKR_Scaf218_3.0		28.0451	1.20121	-26.8439	7.19926	0.00146942	0.00969395
CsqKR_Scaf12_57.11		654.853	25.1062	-629.747	7.18018	0.00151301	0.00992282
CsqKR_Scaf69_56.15	hypothetical protein LOTGIDRAFT_168569	835.092	89.6339	-745.458	7.16693	1.00325e-10	4.14549e-09
CsqKR_Scaf247_13.37	pro convertase subtilisin kexin type 5	4525.9	246.52	-4279.38	7.1534	4.36077e-06	6.56443e-05
CsqKR_Scaf529_0.10	hypothetical protein HannXRQ_Chr3g8581	337.403	51.1867	-286.217	7.14563	1.43251e-16	1.42061e-14
CsqKR_Scaf180_0.46	CD19 antigen-like	3120.8	132.475	-2988.33	7.11186	0.000245127	0.00214723
CsqKR_Scaf12_66.9	protocadherin-15 isoform X1	2331.3	75.4531	-2255.85	7.07904	0.00112846	0.00768736
CsqKR_Scaf261_15.48	CD19 antigen-like	810.199	85.6757	-724.523	7.02399	1.08087e-05	0.00014714
CsqKR_Scaf307_2.23	hypothetical protein LOTGIDRAFT_154845	6.91774	0.0896708	-6.82807	7.0064	0.00544265	0.0278046
CsqKR_Scaf40_21.3	EGF-like domain-containing 1	17466.3	1411.78	-16054.6	6.98948	2.27619e-06	3.66587e-05
CsqKR_Scaf172_1.34	Fibroblast growth factor receptor	57.1329	1.76606	-55.3669	6.97726	0.00208629	0.012858
CsqKR_Scaf38_0.2		512.369	46.6206	-465.749	6.97548	0.000152633	0.00143043
CsqKR_Scaf284_1.12	hypothetical protein LOTGIDRAFT_236975	6284.91	448.232	-5836.68	6.94979	5.08318e-05	0.000556734
CsqKR_Scaf261_15.47	CD19 antigen-like isoform X5	1294.95	45.1971	-1249.75	6.90246	0.0021042	0.0129537
CsqKR_Scaf735_0.12	multiple epidermal growth factor-like domains 1	7.8496	0.450569	-7.39903	6.90051	0.00166619	0.0107253
CsqKR_Scaf35_32.41	mammalian ependymin-related 1-like	29.1403	1.80887	-27.3314	6.84494	3.26998e-05	0.000380019
CsqKR_Scaf247_13.42	uncharacterized protein LOC112566763	4856.56	460.218	-4396.34	6.78604	8.22679e-10	2.87639e-08
CsqKR_Scaf772_0.21	deleted in malignant brain tumors 1 -like	119.836	8.3624	-111.474	6.77736	9.97141e-05	0.000994891
CsqKR_Scaf61_19.28	transmembrane protease serine 9	41.0567	5.44706	-35.6096	6.77321	0.000419335	0.00336799
CsqKR_Scaf379_3.12	homeobox hox3	541.126	84.662	-456.464	6.72149	1.8792e-20	3.34231e-18
CsqKR_Scaf69_84.32	globin-like	3387.36	500.19	-2887.17	6.649	2.31926e-22	4.99344e-20
CsqKR_Scaf44_36.18	Alkaline phosphatase	61791.7	3803.56	-57988.2	6.64811	0.000569897	0.00437598
CsqKR_Scaf353_3.28		337.073	18.2704	-318.802	6.61467	5.14275e-05	0.000561005
CsqKR_Scaf185_16.22	extracellular serine threonine kinase FAM2C-like	11.0268	1.12471	-9.90207	6.60206	5.18253e-05	0.000564592
CsqKR_Scaf127_5.15	SCO-spondin-like isoform X3	87.6264	3.60016	-84.0262	6.43327	0.00109984	0.00753632
CsqKR_Scaf128_0.14	deleted in malignant brain tumors 1 -like isoform X1	6011.14	76.9382	-5934.2	6.40556	0.00647754	0.0318199
CsqKR_Scaf117_0.17		15.1014	0.910044	-14.1914	6.39676	0.00363811	0.0200442
CsqKR_Scaf101_2.22	probable serine-O-acetyltransferase cys2	5394.98	377.518	-5017.46	6.39286	1.13272e-05	0.000153179
CsqKR_Scaf185_11.22		8833.52	1207.17	-7626.35	6.377	3.97304e-10	1.47417e-08
CsqKR_Scaf53_5.18		5.84987	0.259776	-5.5901	6.35679	0.00548592	0.0279907
CsqKR_Scaf174_0.6		59.1906	4.61425	-54.5763	6.34722	1.24513e-05	0.000165643
CsqKR_Scaf451_2.10	fukutin-related -like	46.2685	3.40533	-42.8631	6.22721	0.00246452	0.0146964
CsqKR_Scaf43_7.8	sphingolipid delta(4)-desaturase DES1-like	2400.65	151.404	-2249.25	6.21644	9.47624e-05	0.000955978
CsqKR_Scaf280_10.0	glyco 3-alpha-L-fucosyltransferase A-like isoform X1	232.263	10.4415	-221.821	6.21279	0.000501816	0.00392881
CsqKR_Scaf887_0.6		21.5405	2.53092	-19.0096	6.16119	0.000473653	0.00372793
CsqKR_Scaf402_8.10	fucolectin-6-like isoform X2	7.43569	0.966445	-6.46924	6.15347	0.000269358	0.00232341
CsqKR_Scaf529_0.39	multiple epidermal growth factor-like domains 1	43.8708	5.75023	-38.1206	6.13501	2.75101e-08	7.0778e-07
CsqKR_Scaf73_0.21	sialate O-acetylesterase-like	3.49893	0.285047	-3.21388	6.11733	0.00417154	0.0224241
CsqKR_Scaf195_7.2		26.5605	2.18699	-24.3735	6.02867	0.000216056	0.00192871
CsqKR_Scaf3_60.11	Monocarboxylate transporter 1	30.7666	2.06528	-28.7013	6.01045	0.000475176	0.00373633
CsqKR_Scaf166_1.2	ectonucleotide pyrophosphatase phosphodiesterase family member 5	79.3157	9.39628	-69.9195	6.00996	2.86555e-06	4.53472e-05
CsqKR_Scaf107_2.12	protocadherin Fat 1 isoform X2	2821.91	49.6994	-2772.21	5.96184	0.0085295	0.039493
CsqKR_Scaf146_6.20	hypothetical protein LOTGIDRAFT_23324	996.384	53.9082	-942.476	5.95585	0.00382454	0.0208256
CsqKR_Scaf36_10.12	hypothetical protein LOTGIDRAFT_16983	783.243	23.7868	-759.456	5.9527	0.00858804	0.0396966
CsqKR_Scaf12_57.8	Protocadherin Fat 4	28592.2	4395.13	-24197.1	5.94014	4.54687e-17	4.96003e-15
CsqKR_Scaf25_8.8	opioid	232.163	32.8504	-199.312	5.93923	5.98226e-10	2.13729e-08
CsqKR_Scaf11_4.16	filamin-A-like isoform X3	7165.57	1157.19	-6008.38	5.91916	4.1678e-15	3.55196e-13
CsqKR_Scaf95_26.4	trissin receptor-like	9.63784	1.33442	-8.30342	5.90277	3.67386e-05	0.000422159
CsqKR_Scaf44_36.15	tandem-95 repeat	24765.5	1783.22	-22982.3	5.89439	0.000871378	0.00621821
CsqKR_Scaf78_2.33		32132.2	847.925	-31284.3	5.88044	0.0084227	0.0390648
CsqKR_Scaf59_34.0	Pacifastin inhibitor (LCMII)	26.3474	2.65627	-23.6911	5.84816	1.20258e-05	0.000160898
CsqKR_Scaf195_11.14		1712.52	116.285	-1596.23	5.84811	1.86287e-05	0.000234839
CsqKR_Scaf688_0.3	Deleted in malignant brain tumors 1	760.661	112.471	-648.19	5.83253	2.31356e-07	4.77388e-06
CsqKR_Scaf47_2.35		11794.7	955.377	-10839.3	5.7879	0.000470982	0.00371228
CsqKR_Scaf35_24.40	epithelial membrane 1-like	91.5086	5.26991	-86.2387	5.7371	0.00109389	0.00751128
CsqKR_Scaf174_12.10	5 -nucleotidase	4760.82	601.319	-4159.5	5.67219	8.01749e-08	1.86615e-06
CsqKR_Scaf55_13.8		40.7837	3.80104	-36.9826	5.66739	0.000447807	0.00355185
CsqKR_Scaf44_4.33	rhomboid-related 2-like	1492.89	206.228	-1286.66	5.61481	7.31841e-05	0.000766653
CsqKR_Scaf166_7.18		437.316	15.7064	-421.61	5.59668	0.000911346	0.00646676
CsqKR_Scaf37_15.39	calmodulin 3	263.312	24.8355	-238.477	5.52117	0.000750017	0.00549599
CsqKR_Scaf352_0.11		85.254	10.3812	-74.8728	5.49661	2.18035e-08	5.77299e-07
CsqKR_Scaf852_0.14	CD19 antigen-like	694.666	32.4943	-662.172	5.47562	0.00710238	0.034121
CsqKR_Scaf12_23.0		824.864	134.514	-690.35	5.46707	1.76743e-13	1.17087e-11
CsqKR_Scaf180_1.27	CD19 antigen-like	637.568	58.3062	-579.262	5.46531	0.00625824	0.0310032
CsqKR_Scaf529_0.40	receptor-type tyrosine- phosphatase kappa-like isoform X1	75.7912	9.72119	-66.07	5.45189	8.87812e-05	0.000908522
CsqKR_Scaf409_0.2	beta-microsemino -like	65.801	2.62087	-63.1802	5.41963	0.0071053	0.034125
CsqKR_Scaf7_24.26	bursicon-alpha precursor	144.628	6.25673	-138.371	5.4157	0.00817639	0.0381821
CsqKR_Scaf27_19.15	laminin subunit alpha-4	173.185	30.1889	-142.996	5.40723	5.68617e-07	1.07813e-05
CsqKR_Scaf261_15.45	CD19 antigen-like isoform X2	3373.28	394.697	-2978.59	5.37639	0.000652272	0.00488472
CsqKR_Scaf247_8.25	von Willebrand factor type EGF and pentraxin domain-containing 1 isoform X2	879.712	77.0385	-802.674	5.37113	0.000150468	0.00141176
CsqKR_Scaf25_0.14	peptidoglycan-recognition SC2-like	29.0324	5.04228	-23.9901	5.36803	8.15039e-06	0.000114085
CsqKR_Scaf228_0.9	deleted in malignant brain tumors 1	314.04	15.3763	-298.664	5.36226	0.0102938	0.0456476
CsqKR_Scaf407_0.11	deleted in malignant brain tumors 1 -like	90.5239	6.6217	-83.9022	5.35491	0.00354105	0.0196015
CsqKR_Scaf201_1.11	homeobox even-skipped homolog 2-like	154.209	12.475	-141.734	5.35086	0.000322136	0.00270467
CsqKR_Scaf143_18.29		65910.8	2910.25	-63000.6	5.33343	0.0109717	0.0479784
CsqKR_Scaf37_10.27	B-cell receptor CD22-like isoform X1	1828.98	287.027	-1541.96	5.31464	5.48701e-11	2.36273e-09
CsqKR_Scaf498_0.22	prion-like-(Q N-rich) domain-bearing 25	1289.09	79.5633	-1209.52	5.29015	0.0100025	0.0446198
CsqKR_Scaf75_31.19	glycine receptor subunit alphaZ1-like isoform X1	421.189	34.0462	-387.143	5.27044	0.000958755	0.00674467
CsqKR_Scaf289_4.14	dual oxidase 2-like	1458.54	103.528	-1355.01	5.26105	0.000370237	0.00303973
CsqKR_Scaf337_0.4		151.113	9.68441	-141.429	5.24192	0.00489895	0.0255454
CsqKR_Scaf6_1.11		25.447	1.59462	-23.8524	5.23349	0.00422142	0.0226253
CsqKR_Scaf173_2.1		2156.01	379.341	-1776.66	5.19962	6.57293e-17	6.98395e-15
CsqKR_Scaf171_3.55	protocadherin Fat	13411.2	494.372	-12916.8	5.19214	0.00424296	0.0227184
CsqKR_Scaf287_1.30	complement C1q tumor necrosis factor-related 2-like	175.261	11.3791	-163.882	5.18408	0.00520568	0.0268032
CsqKR_Scaf472_0.7		17.588	1.04924	-16.5388	5.12659	0.00856913	0.0396428
CsqKR_Scaf113_12.37	membrane metallo-endopeptidase-like 1	5.69712	0.622357	-5.07476	5.11526	0.00489374	0.0255345
CsqKR_Scaf668_0.10	hemicentin-1 isoform X2	92.8828	18.4858	-74.397	5.09651	3.42466e-06	5.32678e-05
CsqKR_Scaf264_11.16	methyltransferase 24	907.29	69.1579	-838.132	5.06214	0.000818299	0.00591129
CsqKR_Scaf41_29.8	26S proteasome non-ATPase regulatory subunit 1	344.988	23.6597	-321.328	5.01968	0.00369686	0.0202856
CsqKR_Scaf179_0.29		253.621	40.1602	-213.461	4.99903	6.29279e-05	0.000671244
CsqKR_Scaf12_58.4	protocadherin-15 isoform X1	388.275	33.1513	-355.124	4.99223	0.000365023	0.00300597
CsqKR_Scaf12_24.7	cadherin-87A-like isoform X2	9257.66	1823.39	-7434.27	4.98922	4.89411e-20	7.85121e-18
CsqKR_Scaf98_29.36	lipoma HMGIC fusion partner-like 3	3248.08	615.252	-2632.83	4.96727	3.73242e-20	6.10735e-18
CsqKR_Scaf1021_0.3		11.2421	1.56182	-9.68033	4.95202	0.000603549	0.00458565
CsqKR_Scaf498_0.14	prion-like-(Q N-rich) domain-bearing 25	553.71	34.1308	-519.579	4.92437	0.00161542	0.0104665
CsqKR_Scaf174_5.12	adhesion G- coupled receptor G6-like isoform X1	679.335	73.4861	-605.849	4.88444	1.50772e-05	0.000196424
CsqKR_Scaf423_3.25	filamentous growth regulator 23-like isoform X1	502.696	35.7294	-466.967	4.87469	0.00282581	0.0164145
CsqKR_Scaf5_28.23	phytanoyl- dioxygenase domain-containing 1-like	781.194	58.3872	-722.807	4.8733	0.000102983	0.00102439
CsqKR_Scaf284_1.9	transcription factor Sp9-like isoform X1	17.1919	2.4355	-14.7564	4.86576	0.000214289	0.00191502
CsqKR_Scaf164_3.12	endoglucanase 13-like	17.1103	2.22714	-14.8831	4.85907	0.00170477	0.0109221
CsqKR_Scaf37_10.29		3759.64	537.404	-3222.23	4.85624	4.83274e-06	7.16937e-05
CsqKR_Scaf106_9.33	c-binding -like	90.0612	16.0626	-73.9986	4.84477	4.26303e-08	1.05213e-06
CsqKR_Scaf10_20.8	neurogenic differentiation factor 4-like	19.6968	2.48853	-17.2083	4.84388	0.00485067	0.0253259
CsqKR_Scaf75_16.16	glutamate receptor 2 isoform X4	210.89	36.122	-174.768	4.84255	9.25736e-07	1.64471e-05
CsqKR_Scaf165_8.9		22.1495	1.58246	-20.567	4.80961	0.00661294	0.0323201
CsqKR_Scaf478_3.26	Adhesion G -coupled receptor	194.807	23.4487	-171.359	4.80304	2.26372e-06	3.64939e-05
CsqKR_Scaf336_12.35	hypothetical protein LOTGIDRAFT_15344	335.624	29.5438	-306.081	4.77718	0.00179157	0.0113582
CsqKR_Scaf269_7.1	xyloglucan galactosyltransferase KATAMARI1 homolog	972.398	173.286	-799.112	4.76061	8.77034e-08	2.01558e-06
CsqKR_Scaf237_5.12	serine protease	104.017	8.42187	-95.5947	4.75805	0.000144295	0.00136322
CsqKR_Scaf173_1.19	Metabotropic glutamate receptor 3	7515.15	1515.42	-5999.73	4.75126	3.50506e-14	2.58348e-12
CsqKR_Scaf529_0.33	receptor-type tyrosine- phosphatase kappa-like isoform X1	31.8716	5.55795	-26.3136	4.74356	3.78967e-05	0.000432128
CsqKR_Scaf55_25.21	degenerin deg-1-like	87.4529	5.41996	-82.033	4.73589	0.00645341	0.0317586
CsqKR_Scaf69_31.23	uncharacterized protein LOC11256267	342.323	36.1619	-306.161	4.72548	0.00748898	0.0356227
CsqKR_Scaf24_8.17	collagen alpha-6(VI) chain-like	15000.4	3025.13	-11975.3	4.72447	7.386e-21	1.38916e-18
CsqKR_Scaf117_0.19	hypothetical protein LOTGIDRAFT_161826	5410.91	983.636	-4427.28	4.69244	3.57598e-09	1.11881e-07
CsqKR_Scaf180_1.26	CD19 antigen-like	1150.92	151.397	-999.521	4.691	0.00102676	0.0071288
CsqKR_Scaf269_6.5	transcription factor SoxB2	642.503	146.162	-496.341	4.68194	3.08628e-17	3.43543e-15
CsqKR_Scaf89_10.20	Ectonucleotide pyrophosphatase phosphodiesterase family member 6	284.749	55.2392	-229.51	4.68008	1.91772e-13	1.25519e-11
CsqKR_Scaf52_5.14	NACHT and WD repeat domain-containing 1	223.648	20.3151	-203.333	4.66893	0.00250039	0.0148652
CsqKR_Scaf19_30.43	mucin-5AC-like isoform X1	17.8077	3.51502	-14.2927	4.66766	1.00628e-06	1.76671e-05
CsqKR_Scaf84_9.4		381.85	68.919	-312.931	4.65368	2.55452e-06	4.07801e-05
CsqKR_Scaf31_4.19	tetraspanin-9 isoform X2	1953.64	392.652	-1560.98	4.6426	4.89564e-22	1.02702e-19
CsqKR_Scaf201_3.14	mucin	559.242	87.8406	-471.402	4.63609	4.99779e-05	0.000548483
CsqKR_Scaf498_0.19		78.898	11.4181	-67.4799	4.62198	3.57886e-05	0.0004124
CsqKR_Scaf201_3.12	multiple epidermal growth factor-like domains 6 isoform X6	1453.17	237.695	-1215.47	4.61463	3.78327e-05	0.000432001
CsqKR_Scaf247_13.38	pro convertase subtilisin kexin type 5-like	1520.14	126.318	-1393.82	4.61341	0.00170895	0.0109361
CsqKR_Scaf8_1.25		356.765	65.1794	-291.586	4.60805	0.000254626	0.00221856
CsqKR_Scaf718_0.12	Ectonucleotide pyrophosphatase phosphodiesterase family member 6	178.271	28.2844	-149.987	4.59232	5.0653e-10	1.84185e-08
CsqKR_Scaf12_57.9	Protocadherin Fat 4	10176.9	1969.19	-8207.72	4.59056	3.23317e-14	2.41572e-12
CsqKR_Scaf21_27.23		184.09	21.8614	-162.229	4.58174	0.00157532	0.0102574
CsqKR_Scaf12_21.8	guanylate cyclase 32E-like	277.942	58.0317	-219.91	4.576	1.78337e-06	2.96558e-05
CsqKR_Scaf165_11.19	alkaline phosphatase	16.4431	2.38243	-14.0607	4.56432	0.000601091	0.00457379
CsqKR_Scaf41_38.19	grainyhead-like isoform X3	911.16	159.124	-752.035	4.54334	5.85877e-10	2.10235e-08
CsqKR_Scaf59_34.1	Pacifastin inhibitor (LCMII)	26.4123	4.32901	-22.0833	4.53194	0.00139835	0.00927114
CsqKR_Scaf193_1.9	inositol oxygenase-like	5753.84	1297.36	-4456.48	4.52595	5.78136e-06	8.39233e-05
CsqKR_Scaf165_12.0	alginate lyase	1016.93	146.329	-870.598	4.52238	0.000932191	0.00658896
CsqKR_Scaf7_22.8	low affinity immunoglobulin epsilon Fc receptor-like	8.42751	1.26329	-7.16422	4.50444	0.00323248	0.0182333
CsqKR_Scaf165_17.13	E3 ubiquitin- ligase Midline-1-like isoform X3	1120.04	149.615	-970.429	4.50074	0.000635192	0.00477685
CsqKR_Scaf192_1.62	Tetratricopeptide repeat 39A	353.509	32.5798	-320.929	4.49895	0.00628354	0.0310909
CsqKR_Scaf47_8.2		15.559	2.81108	-12.7479	4.49309	5.67841e-05	0.000613711
CsqKR_Scaf642_0.16		66.5368	14.037	-52.4998	4.48593	9.31584e-13	5.4055e-11
CsqKR_Scaf253_2.22	integumentary mucin -like isoform X1	32.7142	2.07424	-30.64	4.47697	0.00440804	0.0234412
CsqKR_Scaf12_21.9	guanylate cyclase 32E-like	45.4335	9.51915	-35.9143	4.47592	0.00546352	0.0278938
CsqKR_Scaf19_29.0	ankyrin-1-like isoform X1	425.686	71.7623	-353.924	4.47488	4.75888e-06	7.08184e-05
CsqKR_Scaf43_36.20	uncharacterized protein LOC112565125	81.7972	13.4698	-68.3274	4.47283	0.000793798	0.0057524
CsqKR_Scaf173_2.24	metabotropic glutamate receptor 3-like isoform X1	8587.13	1761.95	-6825.18	4.47174	3.6366e-13	2.27121e-11
CsqKR_Scaf535_0.13		21.4805	3.39321	-18.0873	4.47156	0.000615869	0.00465257
CsqKR_Scaf173_2.28	Metabotropic glutamate receptor 2	1462.8	294.073	-1168.73	4.45768	7.13744e-12	3.54984e-10
CsqKR_Scaf772_0.20	deleted in malignant brain tumors 1	445.006	81.7759	-363.231	4.45523	1.01972e-06	1.78839e-05
CsqKR_Scaf529_0.17		480.541	102.955	-377.586	4.42044	7.109e-13	4.26097e-11
CsqKR_Scaf269_4.6	buccalin-like isoform X1	36.6135	7.05053	-29.563	4.41387	6.03581e-05	0.000648909
CsqKR_Scaf44_3.29	mucin-22-like isoform X2	9083.48	1339.5	-7743.98	4.40305	0.000184545	0.00169171
CsqKR_Scaf289_4.13	dual oxidase maturation factor 1-like	658.109	74.6211	-583.488	4.39932	0.000664478	0.00495572
CsqKR_Scaf988_0.9		330.644	46.5146	-284.129	4.3776	0.000362683	0.00298971
CsqKR_Scaf505_0.59		821.489	156.348	-665.14	4.37378	1.96634e-07	4.10922e-06
CsqKR_Scaf29_4.25		5109.97	866.172	-4243.79	4.34606	9.06172e-07	1.62229e-05
CsqKR_Scaf772_0.18	Deleted in malignant brain tumors 1	1147.04	151.826	-995.211	4.34151	9.44521e-06	0.000130204
CsqKR_Scaf8_3.12	uncharacterized protein LOC11115852 isoform X2	163.643	33.0142	-130.629	4.33556	0.000382465	0.00312445
CsqKR_Scaf524_3.13	Protease inhibitor bitisilin-1	8.25201	1.12831	-7.1237	4.32415	0.0113449	0.0492799
CsqKR_Scaf69_12.14	hypothetical protein LOTGIDRAFT_172686	351.751	41.1197	-310.632	4.32336	0.00575659	0.0290188
CsqKR_Scaf159_10.9	mycocerosic acid synthase-like	97.9746	13.4069	-84.5677	4.29332	0.00954983	0.0430479
CsqKR_Scaf173_1.31		802.113	212.672	-589.441	4.28196	0.000743998	0.00546336
CsqKR_Scaf262_3.14	trypsin 3A1-like	63.5967	4.86445	-58.7323	4.27437	0.00226827	0.0137313
CsqKR_Scaf73_2.18	threonylcarbamoyl-AMP synthase-like	177.982	17.072	-160.91	4.27384	0.00335855	0.018782
CsqKR_Scaf254_2.48	pancreatic secretory trypsin inhibitor	46.0919	7.44597	-38.6459	4.27063	0.000231667	0.00204575
CsqKR_Scaf27_1.24		569.956	58.3017	-511.654	4.2449	0.00369499	0.0202822
CsqKR_Scaf12_23.5	ras-related Rap-1b	20.4082	3.17465	-17.2336	4.22542	0.00617002	0.0306311
CsqKR_Scaf38_11.24	Penicillin-binding 4	1176.85	163.899	-1012.95	4.17504	0.00264887	0.01558
CsqKR_Scaf3_106.26	Scavenger receptor class B member 1	32.0817	5.13244	-26.9493	4.174	0.00367354	0.0201847
CsqKR_Scaf10_19.3	allatostatin-A receptor-like	20.803	3.41142	-17.3916	4.15879	0.00287814	0.0166355
CsqKR_Scaf173_2.27	Metabotropic glutamate receptor 2	3630.13	822.11	-2808.02	4.15592	2.93927e-16	2.79624e-14
CsqKR_Scaf264_17.12	interleukin-6 receptor subunit beta-like isoform X1	285.866	31.7846	-254.081	4.11704	0.00191684	0.0120312
CsqKR_Scaf441_0.22		1227.32	215.289	-1012.03	4.1164	0.000221932	0.00197148
CsqKR_Scaf173_2.16	Metabotropic glutamate receptor 3	8318.43	1944.56	-6373.87	4.10504	1.29835e-14	1.0165e-12
CsqKR_Scaf24_1.15	hypothetical protein LOTGIDRAFT_167671	11.3018	1.34412	-9.95765	4.1043	0.00934803	0.0422663
CsqKR_Scaf10_7.0		1066.15	85.0788	-981.07	4.09944	0.00195591	0.0122108
CsqKR_Scaf12_57.10	Protocadherin Fat 4	2080.86	272.514	-1808.35	4.09724	0.000243409	0.00213561
CsqKR_Scaf39_1.35	pro convertase subtilisin kexin type 5-like	1387.71	259.075	-1128.63	4.09151	4.31445e-06	6.51267e-05
CsqKR_Scaf268_14.24		184.435	20.348	-164.087	4.06509	0.00876449	0.0403526
CsqKR_Scaf112_1.19	uncharacterized protein LOC112557834	615.441	122.409	-493.032	4.06115	0.000112688	0.00110481
CsqKR_Scaf954_0.5	metal binding	460.526	41.7068	-418.819	4.0603	0.00893991	0.0409873
CsqKR_Scaf371_0.23		153.528	24.5739	-128.954	4.05886	1.73645e-07	3.6805e-06
CsqKR_Scaf175_16.42	Histidine ammonia-lyase	13.1635	1.36975	-11.7937	4.05782	0.010112	0.0449717
CsqKR_Scaf175_21.30	lactase-phlorizin hydrolase	9.7232	2.71996	-7.00324	4.04399	0.00779327	0.0367391
CsqKR_Scaf286_0.24	PREDICTED: uncharacterized protein LOC11862247	440.793	74.7531	-366.04	4.0389	0.000418413	0.00336272
CsqKR_Scaf164_0.6		396.921	99.4871	-297.434	4.0296	2.41894e-09	7.83784e-08
CsqKR_Scaf280_10.8	alpha-(1,3)-fucosyltransferase C-like	1491.34	312.569	-1178.77	4.02354	1.67586e-10	6.59184e-09
CsqKR_Scaf31_17.16	potassium voltage-gated channel Shaw-like	166.777	22.2361	-144.541	4.0189	0.00793438	0.0372968
CsqKR_Scaf635_0.17	microtubule-associated tau-like	413.018	46.3772	-366.641	4.00427	0.00793956	0.0373105
CsqKR_Scaf361_5.12	high-affinity choline transporter 1-like	4754.43	984.663	-3769.77	3.98048	2.20753e-07	4.57818e-06
CsqKR_Scaf130_15.3		5.25041	1.13355	-4.11686	3.96547	0.00521932	0.0268565
CsqKR_Scaf174_41.2	lactose-binding lectin l-2-like	43.0886	8.91335	-34.1752	3.95953	2.47175e-05	0.000297829
CsqKR_Scaf70_2.11	dcd1B isoform X2	42.9324	9.27985	-33.6526	3.95272	0.000736046	0.00543008
CsqKR_Scaf713_0.47		90.8672	23.8971	-66.9701	3.94976	2.15253e-06	3.4977e-05
CsqKR_Scaf562_0.18	Pantetheinase	2692.28	471.94	-2220.34	3.94377	0.00238542	0.014294
CsqKR_Scaf185_16.49	Extracellular serine threonine kinase FAM2C	30.9177	5.579	-25.3387	3.94107	0.00506404	0.0262277
CsqKR_Scaf371_0.28		60.7305	15.6029	-45.1276	3.92221	7.73313e-07	1.40753e-05
CsqKR_Scaf222_6.25		802.016	182.46	-619.556	3.90963	5.83924e-11	2.49471e-09
CsqKR_Scaf43_16.14	uncharacterized protein LOC11257519 isoform X2	908.146	179.546	-728.6	3.89378	3.61239e-07	7.13883e-06
CsqKR_Scaf18_6.26	Atrial natriuretic peptide receptor 2	338.541	75.6838	-262.857	3.89061	1.63565e-06	2.74786e-05
CsqKR_Scaf3_64.18	hypothetical protein LOTGIDRAFT_229223	471.08	89.7659	-381.314	3.88499	0.00011792	0.00114784
CsqKR_Scaf264_4.33	high affinity copper uptake 1 isoform X1	1019.72	110.801	-908.917	3.88322	0.000656182	0.00490727
CsqKR_Scaf529_0.34	multiple epidermal growth factor-like domains 11	338.543	82.8301	-255.713	3.87527	2.37155e-07	4.87508e-06
CsqKR_Scaf17_3.24	tRNA threonylcarbamoyladenosine biosynthesis	226.915	41.8941	-185.021	3.86518	2.66624e-07	5.41959e-06
CsqKR_Scaf280_7.20	African swine fever virus J13L	147.77	10.2247	-137.545	3.86118	0.00893547	0.0409784
CsqKR_Scaf65_19.4	tetraspanin-18-like isoform X4	4513.8	950.561	-3563.24	3.8519	1.57401e-08	4.30694e-07
CsqKR_Scaf194_4.10	hypothetical protein LOTGIDRAFT_1795	59.3051	7.23371	-52.0714	3.83608	0.00696678	0.0336673
CsqKR_Scaf35_32.46	mammalian ependymin-related 1-like	74.3038	8.5257	-65.7781	3.83521	0.000590477	0.00450652
CsqKR_Scaf194_14.2	Allatotropin-2 precursor	639.46	203.002	-436.458	3.8342	8.1456e-05	0.000841455
CsqKR_Scaf63_3.81	calmodulin	585.962	93.7161	-492.246	3.83071	0.00327037	0.018383
CsqKR_Scaf64_19.14	cytochrome P45 3A24-like	12.1578	2.36593	-9.79189	3.82328	0.00614881	0.0305815
CsqKR_Scaf529_0.43	receptor-type tyrosine- phosphatase gamma isoform X1	423.74	103.18	-320.56	3.82177	5.72435e-07	1.08286e-05
CsqKR_Scaf201_3.13	mucin-2-like isoform X1	687.695	121.582	-566.113	3.82071	0.00045653	0.00360705
CsqKR_Scaf54_7.3	uncharacterized protein LOC11456858 isoform X3	311.997	44.2842	-267.713	3.81989	0.00641438	0.031595
CsqKR_Scaf77_6.4		170.97	35.3363	-135.634	3.8188	7.18678e-06	0.000101992
CsqKR_Scaf175_0.13	tctex1 domain-containing 2	293.734	37.1473	-256.586	3.80363	0.00154308	0.0100944
CsqKR_Scaf115_0.14	Deleted in malignant brain tumors 1	110.068	17.5664	-92.5021	3.79666	0.00257489	0.015205
CsqKR_Scaf44_3.28	SH3 and multiple ankyrin repeat domains protein	18307	3190.15	-15116.8	3.79177	0.000342578	0.00284982
CsqKR_Scaf135_7.19	hemicentin-1	133.096	25.0202	-108.076	3.7856	0.00051866	0.00403366
CsqKR_Scaf785_0.4		73.96	19.1084	-54.8516	3.75408	5.10405e-05	0.0005579
CsqKR_Scaf889_0.4	coadhesin-like isoform X1	3206.09	893.324	-2312.77	3.74715	1.07654e-16	1.10097e-14
CsqKR_Scaf14_37.19		511.781	125.634	-386.147	3.73483	7.75177e-12	3.83209e-10
CsqKR_Scaf1026_0.6	multiple epidermal growth factor-like domains 11	135.995	39.1372	-96.8576	3.73172	7.94809e-08	1.85263e-06
CsqKR_Scaf180_4.29	sushi domain-containing 2-like	2202.73	470.514	-1732.21	3.72423	4.87739e-05	0.00053636
CsqKR_Scaf98_12.9	Alkaline tissue-nonspecific isozyme	5482.25	1425.66	-4056.59	3.71799	1.06168e-08	3.04243e-07
CsqKR_Scaf201_5.43	microtubule-associated tau isoform X2	765.226	104.595	-660.631	3.69247	0.00696028	0.0336558
CsqKR_Scaf520_1.36		412.616	87.1297	-325.486	3.69067	6.84592e-08	1.62583e-06
CsqKR_Scaf261_12.8	hypothetical protein LOTGIDRAFT_158272	382.825	71.9271	-310.898	3.68377	0.000202716	0.00183262
CsqKR_Scaf99_41.0	hypothetical protein LOTGIDRAFT_236217	2015.57	488.796	-1526.77	3.66744	2.80667e-16	2.69949e-14
CsqKR_Scaf258_0.8		86.0879	13.5987	-72.4892	3.66002	0.0110437	0.0481713
CsqKR_Scaf109_0.10	sodium calcium exchanger 1 isoform X1	338.73	47.5281	-291.202	3.65862	0.00693628	0.0335837
CsqKR_Scaf12_58.6		38.3953	9.38172	-29.0136	3.65363	0.000667273	0.00496751
CsqKR_Scaf12_6.12	sodium calcium exchanger 2-like	2755.84	692.832	-2063.01	3.65113	7.50059e-12	3.71915e-10
CsqKR_Scaf165_4.17	uncharacterized protein LOC112557363	107.597	15.094	-92.5033	3.65008	0.00701232	0.0338274
CsqKR_Scaf146_3.11		359.582	74.8133	-284.769	3.63612	0.000245589	0.00215012
CsqKR_Scaf423_3.32	A disintegrin and metallo ase with thrombospondin motifs adt-1-like isoform X6	606.167	74.7526	-531.414	3.62407	0.00618789	0.0307105
CsqKR_Scaf99_0.80	histone H2A-like	28.8091	6.7653	-22.0438	3.6217	0.000155344	0.00145003
CsqKR_Scaf172_11.8	cholesterol 7-desaturase-like	286.285	40.9775	-245.308	3.61338	0.00200412	0.0124535
CsqKR_Scaf31_17.17	potassium voltage-gated channel Shaw	1240.16	303.636	-936.528	3.61338	7.61153e-09	2.26039e-07
CsqKR_Scaf1_21.3	potassium voltage-gated channel Shal-like	306.023	74.6059	-231.417	3.60747	7.39986e-09	2.20554e-07
CsqKR_Scaf295_5.20	monocarboxylate transporter 9-like	356.767	100.188	-256.578	3.60393	3.22473e-13	2.02169e-11
CsqKR_Scaf31_14.8	glyco -N-acetylgalactosamine 3-beta-galactosyltransferase 1-like isoform X1	89.9715	12.2838	-77.6878	3.60146	0.00373845	0.0204452
CsqKR_Scaf133_4.19	monocarboxylate transporter 13-like isoform X1	1024.7	258.904	-765.796	3.59218	1.02693e-09	3.54506e-08
CsqKR_Scaf127_19.20	PREDICTED: uncharacterized protein LOC16547	152.61	33.141	-119.469	3.58199	0.000189716	0.00173329
CsqKR_Scaf200_6.38	EGF-like domain-containing 2 isoform X2	3002.66	658.885	-2343.78	3.5758	2.17785e-05	0.000267138
CsqKR_Scaf240_0.1		394.157	109.177	-284.98	3.5754	3.4839e-07	6.89323e-06
CsqKR_Scaf21_14.3	hypothetical protein V494_959	35.9984	6.05454	-29.9439	3.57439	0.00724709	0.0346535
CsqKR_Scaf252_1.22	glutamine synthetase	1562.77	416.985	-1145.78	3.56919	1.21735e-15	1.09448e-13
CsqKR_Scaf39_1.34	pro convertase subtilisin kexin type 5-like	1279.2	279.25	-999.952	3.56732	7.06196e-05	0.00074264
CsqKR_Scaf172_7.37		1971.05	448.209	-1522.84	3.56097	0.00171108	0.0109412
CsqKR_Scaf256_10.8	cyclin-dependent kinase 5 activator 1-like	122.942	29.62	-93.322	3.54829	4.3558e-05	0.000489968
CsqKR_Scaf37_10.32		430.72	118.787	-311.933	3.54819	8.68654e-08	2.00194e-06
CsqKR_Scaf164_0.5		347.138	72.0057	-275.133	3.5477	3.02421e-06	4.77655e-05
CsqKR_Scaf173_16.24	potassium voltage-gated channel Shaw-like	24.6072	6.01171	-18.5955	3.5466	0.00446307	0.0236647
CsqKR_Scaf130_30.10	D-glucuronyl C5-epimerase-like	1636.11	244.553	-1391.55	3.54222	0.000724829	0.00535941
CsqKR_Scaf398_6.4	Forkhead box B1	966.012	161.145	-804.867	3.53553	0.00206018	0.0127163
CsqKR_Scaf112_7.39	major facilitator superfamily domain-containing 6-like	236.772	42.8508	-193.921	3.53552	0.00241801	0.0144612
CsqKR_Scaf180_0.37	CD19 antigen-like isoform X2	1162.04	179.45	-982.594	3.53278	0.00494566	0.0257479
CsqKR_Scaf20_3.4	LPXTG cell wall anchor domain-containing	100.82	15.1466	-85.6732	3.53191	0.004476	0.0237102
CsqKR_Scaf41_21.20	threonylcarbamoyl-AMP synthase-like	92.3959	21.2684	-71.1275	3.52065	0.000190697	0.00174128
CsqKR_Scaf69_83.29	histone -like	884.434	124.798	-759.636	3.52007	0.00294574	0.0169305
CsqKR_Scaf902_0.4		8.62746	1.9526	-6.67486	3.51752	0.0038882	0.021102
CsqKR_Scaf19_36.19	secreted frizzled-related precursor	514.268	161.447	-352.821	3.51084	0.00171011	0.0109392
CsqKR_Scaf135_7.13	hemicentin-1-like	317.049	60.4933	-256.555	3.50877	0.000371265	0.00304665
CsqKR_Scaf256_12.24	A disintegrin and metallo ase with thrombospondin motifs 2-like	19.6085	2.83808	-16.7704	3.50714	0.00788189	0.037082
CsqKR_Scaf54_0.31	receptor-type tyrosine- phosphatase kappa-like isoform X1	48.8418	14.4016	-34.4403	3.5017	6.37543e-07	1.18817e-05
CsqKR_Scaf98_5.32	delta C isoform X2	643.841	149.358	-494.483	3.495	0.00430556	0.0229829
CsqKR_Scaf89_4.10	homeobox hox lox4	104.365	18.3012	-86.0638	3.47537	0.00759135	0.035949
CsqKR_Scaf366_7.21	plasminogen isoform X2	22.6868	6.16042	-16.5264	3.46691	2.25847e-06	3.64451e-05
CsqKR_Scaf69_75.31	venom 164-like	46.7607	7.29705	-39.4637	3.46527	0.00130771	0.00873959
CsqKR_Scaf99_0.14	histone H4-like	37.7791	9.82549	-27.9536	3.46003	2.28411e-07	4.72503e-06
CsqKR_Scaf19_6.11	cytoplasmic intermediate filament A	158357	42059.9	-116297	3.45208	5.42529e-08	1.31908e-06
CsqKR_Scaf44_21.22	glyco 3-alpha-L-fucosyltransferase A-like	968.748	218.465	-750.283	3.44619	9.13685e-05	0.000930343
CsqKR_Scaf258_6.10		539.776	42.9198	-496.856	3.44492	0.000976401	0.0068394
CsqKR_Scaf398_2.36	organic cation transporter -like	1004.51	268.376	-736.134	3.44471	3.61316e-08	9.08612e-07
CsqKR_Scaf59_0.12	Solute carrier family 43 member 3	1236.66	210.565	-1026.09	3.43303	0.00437551	0.0232834
CsqKR_Scaf69_7.36	hypothetical protein LOTGIDRAFT_23659	333.979	30.3707	-303.609	3.43025	0.00253509	0.0150405
CsqKR_Scaf102_14.17	hypothetical protein LOTGIDRAFT_232951	2495.76	244.001	-2251.76	3.42951	0.00778297	0.0367011
CsqKR_Scaf195_5.17	uncharacterized protein LOC112575642	19.2688	4.81553	-14.4532	3.42891	0.00681479	0.0331383
CsqKR_Scaf164_0.18	myeloid differentiation primary response 88-like isoform X1	1335.46	384.418	-951.04	3.41388	1.94162e-10	7.60067e-09
CsqKR_Scaf785_0.6	receptor-type tyrosine- phosphatase alpha-like isoform X1	10.8535	2.83695	-8.0166	3.40994	0.00246167	0.0146848
CsqKR_Scaf371_0.25	DUF2953 domain-containing	35.7073	11.7572	-23.95	3.40753	2.87725e-05	0.000339686
CsqKR_Scaf451_2.40	neuropeptide precursor	675.13	167.504	-507.626	3.38917	1.19445e-08	3.38145e-07
CsqKR_Scaf143_16.33	EGF-like domain-containing 2 isoform X3	539.928	82.6207	-457.307	3.38521	0.00684986	0.0332792
CsqKR_Scaf143_7.5	EGF-like domain-containing 2 isoform X2	4264	916.204	-3347.8	3.38479	0.000290356	0.00247324
CsqKR_Scaf72_1.0	hypothetical protein LOTGIDRAFT_235852	679.413	70.4589	-608.955	3.38183	0.00459894	0.0242594
CsqKR_Scaf165_8.0		42.7878	7.90642	-34.8814	3.37835	0.00263768	0.0155197
CsqKR_Scaf327_1.20	hypothetical protein LOTGIDRAFT_17155	111.464	24.136	-87.3276	3.37191	2.35111e-05	0.000285819
CsqKR_Scaf307_6.2		67.6088	10.1937	-57.4151	3.36899	0.00716271	0.0343202
CsqKR_Scaf24_8.18	coadhesin-like isoform X1	1386.76	444.221	-942.535	3.3578	3.87291e-18	4.98996e-16
CsqKR_Scaf102_14.19		115.995	13.9776	-102.017	3.35687	0.00288565	0.0166495
CsqKR_Scaf60_7.35		167.404	42.6908	-124.713	3.35628	0.000131834	0.00125931
CsqKR_Scaf44_41.11	zinc metallo ase nas-15-like	244.474	23.0473	-221.427	3.35468	0.00704963	0.033948
CsqKR_Scaf247_13.40	von Willebrand factor type EGF and pentraxin domain-containing 1	999.29	100.241	-899.049	3.34828	0.00830361	0.0386329
CsqKR_Scaf366_17.9	tubulin polymerization-promoting family member 2	13581.4	2826.68	-10754.7	3.3419	0.000960095	0.00674882
CsqKR_Scaf94_6.30	very low-density lipo receptor-like	801.969	56.1555	-745.814	3.33167	0.0110017	0.0480567
CsqKR_Scaf64_26.25	uro-adherence factor A-like	103.294	25.0277	-78.2662	3.33075	0.000605332	0.00459205
CsqKR_Scaf248_0.6	microfibril-associated glyco 4-like	12.7252	2.45818	-10.267	3.3296	0.00979289	0.0439257
CsqKR_Scaf126_1.23	receptor-type tyrosine- phosphatase T-like	914.023	264.912	-649.111	3.31756	2.69307e-10	1.03201e-08
CsqKR_Scaf371_0.29		106.11	30.6321	-75.4782	3.31348	1.40231e-05	0.000184453
CsqKR_Scaf261_7.7	Protocadherin-9	83.0428	16.2167	-66.8262	3.31215	0.00287082	0.0166108
CsqKR_Scaf38_8.22	alkaline phosphatase	74.3919	10.0403	-64.3516	3.30759	0.00275056	0.0160683
CsqKR_Scaf24_11.29		150.999	46.13	-104.869	3.30217	1.79728e-15	1.57266e-13
CsqKR_Scaf98_29.37	lipoma HMGIC fusion partner-like 3	4324.55	1182.42	-3142.14	3.2951	1.9319e-09	6.37332e-08
CsqKR_Scaf22_13.13	MACPF domain-containing 4	237.428	22.6663	-214.762	3.28557	0.00697667	0.0337051
CsqKR_Scaf98_9.1	hypothetical protein LOTGIDRAFT_17297	422.834	45.9428	-376.891	3.27844	0.00566101	0.0286606
CsqKR_Scaf10_4.7		4038.6	444.516	-3594.09	3.27119	0.00215335	0.0132116
CsqKR_Scaf371_0.24		1163.36	284.438	-878.924	3.26227	3.27809e-06	5.13296e-05
CsqKR_Scaf831_0.11	hemicentin-2-like isoform X4	201.024	45.0593	-155.965	3.25928	2.35575e-06	3.78283e-05
CsqKR_Scaf127_19.11	calmodulin-beta-like isoform X1	165.29	34.6577	-130.632	3.24742	0.00591059	0.0296217
CsqKR_Scaf103_2.5	bifunctional UDP-N-acetylglucosamine transferase and deubiquitinase ALG13 isoform X2	1954.34	571.303	-1383.04	3.23947	1.98588e-09	6.52508e-08
CsqKR_Scaf18_14.40	hypothetical protein LOTGIDRAFT_16234	5614.54	577.089	-5037.45	3.21323	0.00626818	0.031043
CsqKR_Scaf246_1.3		6.15906	1.87763	-4.28143	3.2048	0.0115268	0.0499373
CsqKR_Scaf7_40.18	developmentally-regulated vdg3	752.531	89.0429	-663.488	3.19585	0.00756852	0.0359082
CsqKR_Scaf61_13.26	CD19 antigen-like isoform X1	1631.2	460.748	-1170.45	3.19295	2.00219e-05	0.000249328
CsqKR_Scaf24_7.17	coadhesin-like isoform X1	931.512	302.147	-629.365	3.19128	7.76157e-15	6.35013e-13
CsqKR_Scaf22_17.20	peritrophic membrane chitin binding	25.1041	5.66362	-19.4405	3.17977	0.00110836	0.00758195
CsqKR_Scaf12_27.17	transmembrane 26-like	255.048	60.3598	-194.688	3.17383	0.000414645	0.00333407
CsqKR_Scaf44_10.17		260.617	33.585	-227.032	3.17033	0.00498119	0.0258918
CsqKR_Scaf72_1.25	uncharacterized protein LOC111126319	518.699	56.1437	-462.555	3.16994	0.00484293	0.0252936
CsqKR_Scaf312_6.25	hypothetical protein LOTGIDRAFT_171922	2090.53	301.125	-1789.4	3.16591	0.00791976	0.0372495
CsqKR_Scaf988_0.11	deleted in malignant brain tumors 1	1392.59	287.088	-1105.5	3.1584	0.00418732	0.0224867
CsqKR_Scaf585_0.7		187.054	44.0372	-143.017	3.15206	0.00169749	0.0108798
CsqKR_Scaf1_23.16	guanylate cyclase soluble subunit beta-2-like	33.8969	8.85639	-25.0405	3.14703	0.00178285	0.0113204
CsqKR_Scaf41_34.25	uncharacterized protein LOC112559633	1031.2	171.457	-859.742	3.12604	0.00453069	0.0239611
CsqKR_Scaf174_12.21	PREDICTED: uncharacterized protein LOC1533358 isoform X2	126.295	29.0459	-97.2494	3.1244	0.00100433	0.00700504
CsqKR_Scaf130_31.26		2265.22	577.48	-1687.74	3.1237	0.000940059	0.0066274
CsqKR_Scaf282_0.16		209.587	84.682	-124.905	3.11482	0.00747412	0.0355727
CsqKR_Scaf99_60.18		3971.11	1003.43	-2967.69	3.11124	3.62966e-05	0.00041796
CsqKR_Scaf794_0.6	deleted in malignant brain tumors 1	4086.94	833.675	-3253.27	3.10991	0.000229036	0.0020247
CsqKR_Scaf102_2.22		3810.9	333.416	-3477.48	3.10278	0.00880504	0.040471
CsqKR_Scaf642_1.31	high affinity cationic amino acid transporter 1-like	157.403	48.8558	-108.547	3.09275	3.13357e-05	0.000366247
CsqKR_Scaf61_18.13	inositol 1,4,5-trisphosphate receptor type 2-like	332.509	70.0983	-262.41	3.09145	0.00518287	0.0267194
CsqKR_Scaf794_0.8		576.8	153.744	-423.056	3.08681	5.35934e-05	0.000581917
CsqKR_Scaf280_10.24		256.191	69.7065	-186.484	3.08553	0.000608034	0.00461027
CsqKR_Scaf3_65.22		37405.7	12182	-25223.7	3.07862	5.40332e-06	7.90828e-05
CsqKR_Scaf564_0.47	uncharacterized protein LOC1145752	22.5097	7.10153	-15.4082	3.06144	0.00279094	0.0162404
CsqKR_Scaf44_0.18	von Willebrand factor D and EGF domain-containing	6528.7	2017.78	-4510.92	3.05493	5.45703e-08	1.32483e-06
CsqKR_Scaf75_16.18	glutamate receptor 3 isoform X1	39.0739	8.04388	-31.03	3.05361	0.00467171	0.0245877
CsqKR_Scaf35_32.47	mammalian ependymin-related 1-like	63.7175	7.95435	-55.7631	3.04883	0.0104059	0.0460319
CsqKR_Scaf69_85.9	fibropellin-1-like isoform X2	185.826	28.3855	-157.44	3.04605	0.00306499	0.0174747
CsqKR_Scaf7_28.8	1-phosphatidylinositol 4,5-bisphosphate phosphodiesterase eta-2-like isoform X2	2395.19	748.605	-1646.59	3.03793	3.1222e-16	2.95309e-14
CsqKR_Scaf112_6.3	homeobox MOX-2-like	50.8022	14.9652	-35.837	3.03741	0.00169508	0.0108686
CsqKR_Scaf165_14.0	metal binding	1235.54	197.476	-1038.06	3.03377	0.00477788	0.0250258
CsqKR_Scaf261_12.5	transforming growth factor-beta-induced ig-h3-like	255.143	25.7493	-229.394	3.0335	0.00635103	0.0313206
CsqKR_Scaf529_0.15	Glucose-dependent insulinotropic receptor	813.905	244.726	-569.179	3.02698	1.89023e-07	3.96028e-06
CsqKR_Scaf8_13.39	hypothetical protein LOTGIDRAFT_231552	39.0127	7.82046	-31.1923	3.02679	0.00740717	0.0353054
CsqKR_Scaf7_32.12	buccalin precursor	472.574	145.373	-327.201	3.01224	0.000373049	0.00305822
CsqKR_Scaf47_4.13	mucin-6-like isoform X4	298.848	69.3238	-229.524	3.00705	0.00499465	0.0259452
CsqKR_Scaf1024_0.0	uncharacterized protein LOC11448225	833.69	173.265	-660.425	3.00629	0.00174597	0.0111294
CsqKR_Scaf266_7.21		228.875	61.3344	-167.541	3.00159	1.14242e-05	0.000154109
CsqKR_Scaf73_12.15	organic cation transporter -like	1385.18	406.217	-978.961	3.00052	0.000219354	0.00195282
CsqKR_Scaf40_21.35		1381.94	362.026	-1019.91	2.99307	4.70535e-05	0.000521284
CsqKR_Scaf98_5.31	fibropellin-1-like isoform X1	39.5823	11.9368	-27.6456	2.98983	8.13391e-05	0.000840778
CsqKR_Scaf98_8.2	arrestin domain-containing 4-like	1246.56	311.98	-934.579	2.98906	0.00493495	0.0257086
CsqKR_Scaf268_13.24	von Willebrand factor D and EGF domain-containing	31.7551	12.7574	-18.9977	2.98382	0.00182181	0.0115231
CsqKR_Scaf40_5.15	MFS-type transporter SLC18B1-like	218.29	38.4108	-179.879	2.97966	0.000710127	0.0052626
CsqKR_Scaf222_7.2		147.382	45.618	-101.764	2.9763	2.85269e-05	0.000337517
CsqKR_Scaf203_4.7		82.5217	19.029	-63.4927	2.97028	0.00783321	0.0368992
CsqKR_Scaf18_14.26	hypothetical protein LOTGIDRAFT_16234	2091.06	380.169	-1710.89	2.96502	0.00268986	0.0157701
CsqKR_Scaf61_13.24	CD19 antigen-like isoform X2	553.249	161.958	-391.291	2.95824	0.000369942	0.00303884
CsqKR_Scaf185_7.10	transmembrane 178B-like	691.881	218.227	-473.653	2.95498	1.48591e-14	1.1415e-12
CsqKR_Scaf61_21.3	zinc finger 391-like	15.6552	4.7149	-10.9403	2.94849	0.00599284	0.029988
CsqKR_Scaf362_0.7	Deleted in malignant brain tumors 1	187.191	53.8846	-133.306	2.94058	6.90991e-06	9.8319e-05
CsqKR_Scaf44_38.23	coadhesin-like isoform X1	3683.79	1076.36	-2607.43	2.9305	5.09759e-05	0.000557681
CsqKR_Scaf50_37.16	PREDICTED: uncharacterized protein LOC11856693	516.634	148.287	-368.347	2.91138	2.36262e-05	0.000286156
CsqKR_Scaf31_26.7	hypothetical protein LOTGIDRAFT_23596	1368.67	434.285	-934.382	2.90333	0.00429872	0.0229647
CsqKR_Scaf361_4.2	cadherin-23 isoform X1	258.062	78.1884	-179.873	2.90258	0.000224698	0.00199065
CsqKR_Scaf195_8.32		899.992	67.9812	-832.011	2.89638	0.00909975	0.0415108
CsqKR_Scaf127_10.7	kinesin KIFC3 isoform X1	685.392	221.401	-463.991	2.89367	6.09169e-11	2.58905e-09
CsqKR_Scaf171_0.13	D2-like isoform X2	118.557	45.5986	-72.9586	2.89318	0.000661187	0.00493567
CsqKR_Scaf43_21.14	ferritin	280.82	48.2104	-232.61	2.88688	0.00979925	0.0439422
CsqKR_Scaf87_1.17	BDNF NT-3 growth factors	81.2517	12.3158	-68.9359	2.87801	0.00845003	0.0391694
CsqKR_Scaf80_4.21		748.795	228.765	-520.03	2.87538	0.000184239	0.00168986
CsqKR_Scaf269_13.16	inositol 2-dehydrogenase-like	646.561	212.284	-434.277	2.86946	0.000212419	0.00190039
CsqKR_Scaf19_22.20	7 kDa neurofilament	9547.93	2792.88	-6755.05	2.86649	0.000219826	0.00195489
CsqKR_Scaf129_9.11	coiled-coil domain-containing 78-like isoform X1	1686.22	345.585	-1340.63	2.85892	0.00623015	0.0308734
CsqKR_Scaf175_30.26	gelsolin 2	8859.65	2897.68	-5961.97	2.8571	5.55431e-07	1.0568e-05
CsqKR_Scaf180_4.23	probable glycosyltransferase STELLO2	499.365	149.373	-349.993	2.84305	3.77373e-05	0.000431211
CsqKR_Scaf174_37.13	ribosome production factor 2 homolog	653.476	197.514	-455.962	2.83938	3.127e-05	0.00036574
CsqKR_Scaf30_3.25	CD151 antigen-like isoform X2	3874.29	1529.69	-2344.61	2.83304	1.10699e-05	0.000150072
CsqKR_Scaf50_13.34	Amiloride-sensitive sodium channel subunit gamma	50.4245	14.0928	-36.3318	2.81712	0.00234502	0.0140778
CsqKR_Scaf165_16.27	copine family 2-like	1068.18	352.391	-715.794	2.81693	5.66423e-06	8.23856e-05
CsqKR_Scaf73_16.29	cilia- and flagella-associated 36-like	274.044	60.8334	-213.211	2.81586	0.00121548	0.00819823
CsqKR_Scaf19_36.18	robofrizzled precursor	233.626	82.5506	-151.076	2.80961	0.00174703	0.0111319
CsqKR_Scaf75_30.12	carbonic anhydrase-related 1	9.08422	2.87999	-6.20423	2.80824	0.0111812	0.0486947
CsqKR_Scaf75_39.37	tyrosine- kinase SRK2-like isoform X2	185.773	64.1136	-121.66	2.80313	2.34445e-10	9.09058e-09
CsqKR_Scaf321_2.18	hemicentin-2-like isoform X1	45.9309	14.9387	-30.9922	2.80262	0.000904135	0.00642117
CsqKR_Scaf268_13.35	von Willebrand factor D and EGF domain-containing -like	479.135	138.583	-340.552	2.79703	0.000129127	0.00123924
CsqKR_Scaf479_1.5	POU class transcription factor 4-like	2577.63	708.144	-1869.49	2.79337	0.0014255	0.00943147
CsqKR_Scaf61_14.6		50.1224	14.1918	-35.9306	2.78217	0.00178443	0.0113261
CsqKR_Scaf44_1.19	Fibroblast growth factor receptor 2	1411.68	510.372	-901.306	2.77995	0.00642711	0.0316386
CsqKR_Scaf5_11.15	Gustatory receptor for sugar taste 64f	19.5517	5.36317	-14.1885	2.7745	0.00761699	0.0360326
CsqKR_Scaf336_5.28	hypothetical protein LOTGIDRAFT_23826	1159.8	339.945	-819.855	2.76783	4.54737e-05	0.000506638
CsqKR_Scaf43_2.32	von Willebrand factor D and EGF domain-containing	3198.38	1054.05	-2144.33	2.75826	7.21418e-06	0.000102204
CsqKR_Scaf1_53.11	Kazal-type ase inhibitor	85.51	16.6777	-68.8323	2.75714	0.00821146	0.0383022
CsqKR_Scaf174_17.18	ras-related and estrogen-regulated growth inhibitor	106.161	32.5801	-73.5811	2.75503	0.000116695	0.0011366
CsqKR_Scaf12_48.9	Ependymin-related 1	46.8322	12.5842	-34.2479	2.74693	0.00391308	0.021216
CsqKR_Scaf327_1.17	hypothetical protein LOTGIDRAFT_233521	427.523	95.5105	-332.013	2.74146	0.00452495	0.0239502
CsqKR_Scaf44_41.14		360.936	76.211	-284.725	2.73936	0.00560504	0.0284701
CsqKR_Scaf381_0.31		373.012	127.535	-245.477	2.73246	0.000200911	0.00181932
CsqKR_Scaf366_6.44	phytanoyl- hydroxylase-interacting -like isoform X2	729.599	274.158	-455.441	2.72165	1.35412e-05	0.000178833
CsqKR_Scaf95_11.29		118.058	40.0452	-78.0126	2.72029	0.000407476	0.00328612
CsqKR_Scaf8_4.10	uncharacterized protein LOC11257275	760.25	257.79	-502.459	2.71211	1.11415e-10	4.52379e-09
CsqKR_Scaf988_0.13	neurotrypsin	545.869	138.96	-406.909	2.7102	0.000581418	0.00444567
CsqKR_Scaf701_0.8		989.987	234.208	-755.779	2.70849	0.00249757	0.014861
CsqKR_Scaf103_24.11	apolipophorins-like	82.926	21.6382	-61.2878	2.69974	0.00376995	0.0205892
CsqKR_Scaf490_2.32	KDEL motif-containing 1 isoform X2	1090.2	348.823	-741.379	2.69285	1.46836e-05	0.000191754
CsqKR_Scaf387_1.47	synaptogenesis syg-2-	50.1108	16.0369	-34.074	2.68752	0.00334669	0.018722
CsqKR_Scaf202_4.32		97.6637	34.8002	-62.8635	2.6778	1.18442e-06	2.04008e-05
CsqKR_Scaf90_14.40	A-agglutinin anchorage subunit-like	1034.5	322.654	-711.846	2.67421	0.000104184	0.00103123
CsqKR_Scaf43_61.16	choline transporter 2	1545.61	402.469	-1143.14	2.6727	0.000729159	0.00538656
CsqKR_Scaf471_0.14	caveolin-1-like	136.635	42.2535	-94.3811	2.66744	0.000258419	0.00224205
CsqKR_Scaf130_16.14	Sodium myo-inositol cotransporter	1265.44	441.887	-823.552	2.66334	7.68467e-06	0.000108028
CsqKR_Scaf371_0.32		30.0543	11.8955	-18.1587	2.65705	0.00196028	0.0122287
CsqKR_Scaf126_1.18		353.398	97.1685	-256.23	2.657	0.00227272	0.0137485
CsqKR_Scaf252_2.29	uncharacterized oxidoreductase -like	1301.38	507.339	-794.039	2.65182	9.83068e-06	0.000134949
CsqKR_Scaf55_17.34	proline-rich 5-like	581.344	141.717	-439.627	2.64967	0.00268306	0.0157358
CsqKR_Scaf258_11.46	urocanate hydratase	50.914	18.2064	-32.7076	2.64947	0.00202171	0.0125546
CsqKR_Scaf130_15.11	sodium myo-inositol cotransporter-like	346.631	129.936	-216.695	2.64818	9.3155e-05	0.000945593
CsqKR_Scaf10_5.18	interferon-induced 44-like	1545.34	603.203	-942.14	2.63823	2.07632e-19	3.11696e-17
CsqKR_Scaf127_0.0	Collectin-12	38.1797	12.8992	-25.2804	2.63773	0.00301128	0.0172406
CsqKR_Scaf116_6.33	phospholipid scramblase 2-like isoform X1	55.7585	17.2898	-38.4687	2.63245	0.00615762	0.0305973
CsqKR_Scaf54_12.27	multiple epidermal growth factor-like domains 11	49.5284	17.5761	-31.9523	2.63191	0.000603648	0.00458565
CsqKR_Scaf366_1.27	hypothetical protein LOTGIDRAFT_157888	795.661	329.767	-465.894	2.62863	0.000608298	0.00461027
CsqKR_Scaf379_3.14	homeobox hox2	45.6784	14.4436	-31.2348	2.62547	0.00311866	0.0177251
CsqKR_Scaf98_15.26	nicotinamide N-methyltransferase	105.619	35.3943	-70.2247	2.62282	0.00337811	0.0188591
CsqKR_Scaf286_4.7	neuronal acetylcholine receptor subunit alpha-1-like	65.8651	20.4308	-45.4342	2.61892	0.00380606	0.0207526
CsqKR_Scaf91_9.14	protocadherin-9-like isoform X2	33.665	12.7487	-20.9163	2.61716	0.002501	0.0148652
CsqKR_Scaf80_7.3	potassium voltage-gated channel subfamily KQT member 1-like isoform X1	54.7256	19.611	-35.1146	2.61544	0.000220138	0.00195661
CsqKR_Scaf323_5.8	interference hedgehog isoform X1	2479.55	826.878	-1652.68	2.61456	0.000176677	0.00162596
CsqKR_Scaf98_13.22	cadherin EGF LAG seven-pass G-type receptor 1 isoform X3	54.9	20.1763	-34.7237	2.6108	1.37049e-07	2.97024e-06
CsqKR_Scaf19_24.21		1434.94	534.289	-900.655	2.60101	1.96922e-11	9.05122e-10
CsqKR_Scaf203_9.0		14.2992	5.14618	-9.15301	2.6005	0.00175442	0.0111702
CsqKR_Scaf772_0.16	Deleted in malignant brain tumors 1	329.517	86.6046	-242.913	2.59797	0.0041669	0.0224189
CsqKR_Scaf130_16.18	Sodium myo-inositol cotransporter	319.313	120.443	-198.871	2.59553	2.6623e-08	6.89291e-07
CsqKR_Scaf182_1.3	placenta-specific gene 8 -like	93.5136	24.4663	-69.0473	2.59054	0.00633109	0.0312694
CsqKR_Scaf60_3.31	jmjC domain-containing E-like	439.398	150.84	-288.558	2.58476	2.53919e-05	0.000304387
CsqKR_Scaf127_7.7	zinc finger 423-like	133.153	45.7034	-87.4494	2.56048	0.00267018	0.0156771
CsqKR_Scaf416_0.1		83.9826	27.4907	-56.4919	2.55605	0.0111834	0.0486947
CsqKR_Scaf10_4.28		844.454	156.625	-687.83	2.5543	0.00232155	0.0139726
CsqKR_Scaf133_1.12	PREDICTED: uncharacterized protein LOC15319668	259.636	77.2276	-182.408	2.55184	0.00967475	0.0435061
CsqKR_Scaf61_42.15		30.5667	11.0279	-19.5387	2.55097	0.00653113	0.0320255
CsqKR_Scaf223_0.7	hypothetical protein LOTGIDRAFT_17155	110.149	31.3238	-78.8247	2.54955	0.00976431	0.0438336
CsqKR_Scaf281_3.21	whitnin precursor	1859.12	669.955	-1189.17	2.54939	1.10996e-07	2.45437e-06
CsqKR_Scaf35_46.18	N-acetylgalactosaminyltransferase 7 isoform X3	206.363	50.2297	-156.133	2.54693	0.0101903	0.0452493
CsqKR_Scaf7_40.25		36.2963	11.6463	-24.6499	2.54669	0.000713744	0.00528461
CsqKR_Scaf75_17.10	glutamate receptor-like	40.6192	13.3225	-27.2967	2.5444	0.00566584	0.0286762
CsqKR_Scaf61_6.39	tubulin beta chain	1354.47	422.954	-931.52	2.54226	0.00169376	0.0108643
CsqKR_Scaf99_49.8	myosin light chain smooth muscle-like	966.509	370.63	-595.879	2.54222	8.98582e-09	2.63032e-07
CsqKR_Scaf5_28.16	Collagen alpha-4(VI) chain	250.938	68.1533	-182.785	2.54136	0.00365738	0.0201297
CsqKR_Scaf20_8.10	von Willebrand factor D and EGF domain-containing	363.787	103.701	-260.086	2.54083	0.00690979	0.0335107
CsqKR_Scaf535_0.11		58.7013	21.6903	-37.0111	2.5337	0.00105025	0.00726032
CsqKR_Scaf776_0.20		1228.57	420.53	-808.038	2.52941	3.86377e-07	7.58069e-06
CsqKR_Scaf55_23.12	adhesion G -coupled receptor E1-like isoform X1	3793.43	1134.12	-2659.31	2.52784	0.00633922	0.0312907
CsqKR_Scaf18_3.7	N-acetylated-alpha-linked acidic dipeptidase	565.539	213.098	-352.441	2.52145	5.95456e-09	1.79251e-07
CsqKR_Scaf402_9.36	fucolectin-4	16.1331	5.94941	-10.1836	2.51989	0.00408396	0.0220402
CsqKR_Scaf73_15.17	cell wall DAN4-like	387.454	146.772	-240.683	2.51868	2.63237e-07	5.3574e-06
CsqKR_Scaf39_38.11	Lipopolysaccharide-induced tumor necrosis factor	4185.55	1661.81	-2523.74	2.51065	1.70299e-18	2.30298e-16
CsqKR_Scaf349_8.11	uncharacterized protein LOC11111598 isoform X2	379.705	111.474	-268.231	2.50921	6.96326e-05	0.000733203
CsqKR_Scaf451_0.15	hypothetical protein CQ7_2585	239.203	72.1798	-167.023	2.50855	0.00295631	0.0169793
CsqKR_Scaf25_1.8	MAM and LDL-receptor class A domain-containing 1-like	922.115	312.039	-610.076	2.50071	0.00519927	0.0267786
CsqKR_Scaf63_9.22	E3 ubiquitin- ligase ARI4	112.54	44.3135	-68.2269	2.49323	1.83801e-07	3.86076e-06
CsqKR_Scaf50_25.19	CD82 antigen-like	2743.82	1036.36	-1707.46	2.48723	3.47296e-05	0.000400762
CsqKR_Scaf352_0.28		72.6603	28.7812	-43.8792	2.48249	5.95934e-09	1.79251e-07
CsqKR_Scaf162_1.21	calmodulin 5	328.733	117.197	-211.536	2.47909	0.000283443	0.00242699
CsqKR_Scaf180_4.30	sushi domain-containing 2-like	1329.42	439.044	-890.376	2.47755	0.0044195	0.0234869
CsqKR_Scaf252_1.16	Phospholipid scramblase 2	3278.68	1313.88	-1964.8	2.46858	1.04824e-14	8.32639e-13
CsqKR_Scaf130_16.10	sodium myo-inositol cotransporter-like	1819.27	681.629	-1137.64	2.46217	1.94059e-05	0.000242952
CsqKR_Scaf19_36.20	robofrizzled precursor	203.635	76.7733	-126.862	2.46089	0.00711246	0.0341294
CsqKR_Scaf40_8.22	hypothetical protein LOTGIDRAFT_172344	2296.11	973.482	-1322.63	2.44859	1.04607e-06	1.83067e-05
CsqKR_Scaf200_6.42	sialin-like	916.633	396.793	-519.84	2.44559	9.19307e-05	0.000934624
CsqKR_Scaf75_31.53	inner centromere A	217.707	68.1853	-149.522	2.44425	0.00139217	0.00923766
CsqKR_Scaf21_2.17	probable N-acetylgalactosaminyltransferase 9 isoform X1	139.685	57.3441	-82.341	2.44419	1.24806e-07	2.73387e-06
CsqKR_Scaf54_10.13	Krueppel-like factor 6	35.9828	13.2003	-22.7824	2.44399	0.000254961	0.00221874
CsqKR_Scaf162_4.13	c-binding -like	48.4185	17.3568	-31.0617	2.43999	0.00338458	0.018885
CsqKR_Scaf3_41.14	anoctamin-4-like isoform X9	3441.87	1409.89	-2031.98	2.43648	4.74121e-10	1.73558e-08
CsqKR_Scaf73_14.10	runt-related transcription factor 1-like isoform X6	211.428	76.2167	-135.212	2.42981	1.3351e-08	3.72803e-07
CsqKR_Scaf1_44.23	hypothetical protein LOTGIDRAFT_168532	519.769	180.649	-339.12	2.42519	0.000240915	0.00211599
CsqKR_Scaf130_16.15	sodium myo-inositol cotransporter-like	624.294	226.343	-397.95	2.42498	0.000449863	0.00356125
CsqKR_Scaf12_51.9	calpain-9-like isoform X2	2643.32	1051.38	-1591.94	2.42447	2.39765e-11	1.08378e-09
CsqKR_Scaf173_10.27	universal stress A	1736.23	637.42	-1098.81	2.42383	1.35971e-05	0.000179282
CsqKR_Scaf129_7.15	MAM and LDL-receptor class A domain-containing protein	216.054	89.7934	-126.26	2.42365	1.09184e-11	5.2087e-10
CsqKR_Scaf151_3.17	5 -nucleotidase-like	3551	1215.21	-2335.79	2.41665	0.00173485	0.0110715
CsqKR_Scaf2_8.4	galactoside 2-alpha-L-fucosyltransferase 2-like	59.7788	22.6488	-37.13	2.41549	0.00387577	0.0210555
CsqKR_Scaf172_6.3		17.2619	7.3192	-9.94271	2.41505	0.00681091	0.0331293
CsqKR_Scaf43_2.33	von Willebrand factor D and EGF domain-containing	10637.9	4823.37	-5814.56	2.41491	0.000391358	0.0031828
CsqKR_Scaf208_1.24	synaptogenesis syg-2-	102.501	47.9159	-54.5856	2.41486	0.0038676	0.0210251
CsqKR_Scaf36_36.16	alpha-(1,3)-fucosyltransferase C-like	1843.61	677.428	-1166.18	2.40745	0.00211203	0.0129921
CsqKR_Scaf24_1.16	sarcoplasmic calcium-binding s and IV-like	134.891	47.722	-87.1686	2.40666	0.00154349	0.0100944
CsqKR_Scaf39_10.8	guanine nucleotide-binding G(o) subunit alpha-like	391.451	142.361	-249.09	2.40065	0.000115701	0.00112759
CsqKR_Scaf3_52.16		926.101	326.144	-599.957	2.39922	4.40727e-05	0.000494748
CsqKR_Scaf138_16.10	sodium calcium exchanger 3 isoform X1	206.956	66.8145	-140.141	2.3983	0.00971156	0.0436566
CsqKR_Scaf87_1.39	Fibrinogen 1	49.0836	18.6024	-30.4812	2.39659	9.8997e-05	0.000990151
CsqKR_Scaf18_0.7	serpin B4-like	157.231	53.1607	-104.07	2.39641	0.000353326	0.00292437
CsqKR_Scaf39_1.26	sushi, von Willebrand factor type A, EGF and pentraxin domain-containing protein	75.5383	26.7737	-48.7646	2.39526	9.51253e-05	0.000959048
CsqKR_Scaf451_2.20	myeloid differentiation primary response 88-like isoform X1	1066.71	434.658	-632.051	2.38997	9.91258e-11	4.10632e-09
CsqKR_Scaf12_7.16	prostate stem cell antigen-like	84.4066	34.1974	-50.2092	2.38477	7.64774e-06	0.00010774
CsqKR_Scaf40_6.17	uncharacterized protein LOC112562362 isoform X2	4744.87	1582.98	-3161.89	2.37792	7.15276e-05	0.000751706
CsqKR_Scaf290_0.18	ankyrin repeat domain-containing 42 isoform X2	93.5281	41.9379	-51.5903	2.37714	3.31505e-06	5.18092e-05
CsqKR_Scaf507_0.47	alpha 1c	782.905	196.204	-586.701	2.37706	0.00654406	0.0320694
CsqKR_Scaf402_4.7	Collagen alpha-4(VI) chain	61.7232	24.6596	-37.0637	2.37694	1.61763e-05	0.00020777
CsqKR_Scaf55_27.30	outer dense fiber 3-like	23.8986	8.25732	-15.6413	2.37677	0.0110853	0.0483186
CsqKR_Scaf83_0.1		15.1175	5.75803	-9.35949	2.37202	0.0080977	0.0379012
CsqKR_Scaf258_11.13	caspase-3-like isoform X2	94.4826	39.3612	-55.1214	2.36414	0.000206986	0.00186504
CsqKR_Scaf98_29.43	Origin recognition complex subunit 5	246.096	96.8866	-149.21	2.3629	1.44071e-06	2.43906e-05
CsqKR_Scaf98_5.34	fibropellin-1-like isoform X1	803.321	292.276	-511.045	2.36156	0.00121895	0.00821822
CsqKR_Scaf74_1.9	atrial natriuretic peptide receptor 1-like	86.7741	33.4818	-53.2923	2.35809	0.0100049	0.0446198
CsqKR_Scaf99_53.9	sushi domain-containing 1 isoform X1	1490.33	634.784	-855.547	2.34569	1.43568e-14	1.10811e-12
CsqKR_Scaf993_0.5		187.534	65.4248	-122.109	2.3423	0.0101902	0.0452493
CsqKR_Scaf426_4.32	unconventional myosin-VI-like isoform X1	2166.88	850.807	-1316.08	2.34157	8.99913e-06	0.000124579
CsqKR_Scaf424_0.2	collagen alpha-6(VI) chain-like	418.025	112.301	-305.724	2.34073	0.00634928	0.0313206
CsqKR_Scaf16_8.27	PREDICTED: uncharacterized protein LOC1184643	49.6829	19.0164	-30.6665	2.33495	0.000451908	0.00357226
CsqKR_Scaf19_11.3	polyamine oxidase-like	6639.15	2275.14	-4364.02	2.33021	0.00363817	0.0200442
CsqKR_Scaf3_50.12	WD repeat and coiled-coil-containing C2orf44 homolog	1322.17	444.913	-877.254	2.32325	0.000986925	0.00690721
CsqKR_Scaf286_4.14	neuronal acetylcholine receptor subunit alpha-5-like isoform X1	724.261	284.135	-440.125	2.32273	0.00860128	0.0397352
CsqKR_Scaf48_4.13	fasciclin-1-like isoform X2	2375.9	1009.43	-1366.46	2.32122	2.14158e-06	3.48337e-05
CsqKR_Scaf398_6.8		888.457	358.696	-529.761	2.32044	2.13864e-05	0.000263345
CsqKR_Scaf25_22.21	hepatocyte growth factor receptor-like	1076.83	481.47	-595.356	2.32027	2.69753e-13	1.72421e-11
CsqKR_Scaf73_8.20	transmembrane and TPR repeat-containing 2-like	771.266	325.048	-446.219	2.31936	1.45184e-11	6.807e-10
CsqKR_Scaf3_52.19		126.179	62.5509	-63.6282	2.31607	5.12842e-05	0.000559816
CsqKR_Scaf53_0.5	Thymosin beta-12	21489.9	9268.68	-12221.2	2.31531	3.0144e-10	1.14177e-08
CsqKR_Scaf75_12.5	BTB POZ domain-containing KCTD12-like	354.154	130.95	-223.205	2.31506	0.000412843	0.00332285
CsqKR_Scaf39_1.29	CUB and sushi domain-containing 3-like	227.718	82.8098	-144.909	2.30726	0.00430039	0.0229658
CsqKR_Scaf39_1.33	von Willebrand factor type EGF and pentraxin domain-containing 1-like	1432.12	571.697	-860.427	2.30674	8.75265e-05	0.000896242
CsqKR_Scaf130_23.13	echinoderm microtubule-associated -like 2 isoform X2	932.002	281.06	-650.942	2.30546	0.0108808	0.0477003
CsqKR_Scaf39_21.2	calcium-activated potassium channel slowpoke-like isoform X1	32.9359	14.0658	-18.8701	2.30198	7.75857e-05	0.000807079
CsqKR_Scaf63_3.87	calmodulin-like isoform X2	3807.93	1509.41	-2298.53	2.29619	0.000126987	0.00122157
CsqKR_Scaf185_15.14	transmembrane 178B-like	7145.11	3140.5	-4004.6	2.29541	8.31468e-11	3.49751e-09
CsqKR_Scaf8_12.17	spermidine synthase	590.208	261.956	-328.252	2.2943	9.72449e-11	4.05923e-09
CsqKR_Scaf5_30.7	E3 ubiquitin-protein ligase RSP5-like	1555.39	682.901	-872.487	2.29396	3.38612e-14	2.50711e-12
CsqKR_Scaf69_49.25	beta-1,4-galactosyltransferase galt-1-like	665.512	217.695	-447.817	2.28357	0.00927623	0.0420929
CsqKR_Scaf44_43.14	hypothetical protein LOTGIDRAFT_163724	161.652	55.0507	-106.602	2.28076	0.00284851	0.016505
CsqKR_Scaf39_32.37	2-oxoglutarate and iron-dependent oxygenase domain-containing 3	680.864	281.805	-399.059	2.27943	3.27815e-10	1.23311e-08
CsqKR_Scaf18_4.20	ectonucleotide pyrophosphatase phosphodiesterase family member 6	415.214	165.85	-249.364	2.2757	7.27692e-05	0.000763236
CsqKR_Scaf90_4.12	centrosomal of 29 kDa-like isoform X2	220.483	85.3013	-135.182	2.2719	0.00857724	0.0396579
CsqKR_Scaf19_37.22	Golgi-associated plant pathogenesis-related 1	79.8089	25.568	-54.2409	2.27115	0.00572623	0.0289014
CsqKR_Scaf35_31.18	hypothetical protein LOTGIDRAFT_167393	609.08	218.967	-390.114	2.26194	0.00440388	0.0234267
CsqKR_Scaf63_2.7	7B2 precursor	885.753	337.285	-548.468	2.26156	0.000101979	0.00101563
CsqKR_Scaf98_4.1		122.053	54.0232	-68.0295	2.2577	1.64544e-05	0.000210511
CsqKR_Scaf55_24.29	homeobox 2-like	228.027	86.9194	-141.107	2.25433	0.000870462	0.00621663
CsqKR_Scaf396_3.25	E3 ubiquitin- ligase Midline-1-like	510.571	184.497	-326.073	2.25378	0.00158113	0.0102865
CsqKR_Scaf94_5.11	organic cation transporter -like	1196.77	489.875	-706.895	2.2528	0.000900108	0.0064009
CsqKR_Scaf701_0.7		1551.67	547.55	-1004.12	2.25166	0.00876751	0.0403552
CsqKR_Scaf286_5.10	neuronal acetylcholine receptor subunit alpha-1-like isoform X1	348.592	136.13	-212.462	2.25102	0.00783586	0.0368992
CsqKR_Scaf100_5.20	guanine nucleotide-binding G(s) subunit alpha	1250.25	503.729	-746.524	2.24672	2.33434e-06	3.75214e-05
CsqKR_Scaf41_48.8	C-type lectin domain protein	329.564	93.2751	-236.289	2.23982	0.00590207	0.0295972
CsqKR_Scaf481_0.9	Deleted in malignant brain tumors 1	15087.2	5887.01	-9200.22	2.23938	0.00162959	0.0105312
CsqKR_Scaf352_0.33	hemicentin-2	58.3817	26.2701	-32.1116	2.23445	9.04307e-05	0.000923093
CsqKR_Scaf39_1.28	von Willebrand factor type EGF and pentraxin domain-containing 1-	1127.96	346.014	-781.943	2.23404	0.0107665	0.0472818
CsqKR_Scaf5_41.4	AB hydrolase superfamily -like isoform X1	247.8	111.086	-136.713	2.23259	9.80812e-06	0.000134753
CsqKR_Scaf101_2.31	dual specificity phosphatase 12-like	154.275	69.2194	-85.0551	2.22907	2.34761e-09	7.62183e-08
CsqKR_Scaf598_0.19		203.493	77.3181	-126.175	2.22447	0.00291439	0.0167857
CsqKR_Scaf41_6.17	mesocentin-like isoform X4	26956.5	11637.2	-15319.4	2.22411	2.58151e-06	4.11708e-05
CsqKR_Scaf187_2.31	uncharacterized protein LOC11113463	556.452	184.644	-371.808	2.21185	0.000387374	0.00315982
CsqKR_Scaf44_4.30	LIM domain-containing WLIM2b-like	4287.63	1900.28	-2387.35	2.21161	3.77297e-06	5.82426e-05
CsqKR_Scaf14_34.18	probable prolyl 4-hydroxylase 3 isoform X4	230.527	97.5664	-132.96	2.20448	8.97304e-05	0.000917089
CsqKR_Scaf20_10.18	carbohydrate sulfotransferase 11-like	787.082	306.117	-480.965	2.20329	0.000784114	0.00569736
CsqKR_Scaf99_53.14	transmembrane 117-like isoform X1	344.205	141.145	-203.059	2.19955	5.28486e-05	0.000574211
CsqKR_Scaf40_20.1	uncharacterized protein LOC11448225	103.17	43.8006	-59.3694	2.19664	0.00287056	0.0166108
CsqKR_Scaf61_11.24	aquaporin -like isoform X2	5521.66	2526.52	-2995.14	2.19625	9.72501e-09	2.8035e-07
CsqKR_Scaf91_8.9	zinc finger 33 homolog	2890.71	1241.3	-1649.41	2.19345	1.85098e-06	3.07176e-05
CsqKR_Scaf95_18.29		565.212	240.354	-324.859	2.19086	3.26097e-06	5.11594e-05
CsqKR_Scaf231_4.22	PH domain leucine-rich repeat-containing phosphatase 2-like isoform X3	2009.95	882.056	-1127.89	2.19043	1.99023e-08	5.30393e-07
CsqKR_Scaf261_8.14	hematological and neurological expressed 1 -like	1522.73	692.829	-829.901	2.18941	2.78307e-12	1.48337e-10
CsqKR_Scaf24_7.18	SCO-spondin-like isoform X2	35587.9	13724.8	-21863.2	2.18794	0.00693115	0.0335744
CsqKR_Scaf25_2.30	histidine N-acetyltransferase-like	572.906	258.761	-314.145	2.18707	5.15062e-06	7.5996e-05
CsqKR_Scaf258_7.23	interferon-induced 44-like isoform X2	52.5849	25.8596	-26.7253	2.18618	9.39834e-05	0.000952229
CsqKR_Scaf130_18.31	degenerin del-1	202.725	75.6485	-127.077	2.18564	0.00479396	0.0250939
CsqKR_Scaf39_1.31	von Willebrand factor type EGF and pentraxin domain-containing 1 isoform X1	178.806	70.4235	-108.383	2.18492	0.00177139	0.0112651
CsqKR_Scaf286_0.23	uncharacterized protein LOC11256728	501.027	217.592	-283.435	2.17936	0.00630434	0.0311628
CsqKR_Scaf231_12.34	alpha-(1,3)-fucosyltransferase 1-like	591.002	264.477	-326.525	2.17707	5.93523e-05	0.000639356
CsqKR_Scaf12_0.3		76.1355	33.6157	-42.5199	2.17468	0.00154003	0.0100798
CsqKR_Scaf130_29.13	WAP four-disulfide core domain 1-like	102.424	42.7483	-59.6759	2.1715	1.85926e-05	0.0002346
CsqKR_Scaf53_13.34	ferric-chelate reductase 1 isoform X1	1715.63	637.506	-1078.13	2.17073	0.0039368	0.0213233
CsqKR_Scaf231_8.12	peptidyl-alpha-hydroxyglycine alpha-amidating lyase 1 isoform X1	755.496	272.846	-482.651	2.16867	0.00502015	0.0260446
CsqKR_Scaf3_0.12	actophorin-like isoform X2	721.855	338.03	-383.825	2.16775	5.37496e-12	2.70617e-10
CsqKR_Scaf261_15.54	invertebrate-type lysozyme	1915.58	880.926	-1034.65	2.16632	0.00820525	0.0382842
CsqKR_Scaf562_0.3		20309.6	8336.16	-11973.4	2.16527	0.00319037	0.0180512
CsqKR_Scaf98_31.26		2622.99	1142.48	-1480.51	2.1648	0.000150064	0.00140877
CsqKR_Scaf30_3.24	tetraspanin-18 isoform X1	5591.45	2512.8	-3078.65	2.15753	2.0926e-10	8.15266e-09
CsqKR_Scaf3_65.21	Amiloride-sensitive sodium channel	114.702	47.8618	-66.84	2.15258	0.000389396	0.0031727
CsqKR_Scaf78_5.34	ras-related Rab-37-like	24.4013	11.0279	-13.3734	2.15135	0.00727932	0.0347771
CsqKR_Scaf397_1.42	kelch 26	325.435	151.366	-174.068	2.14754	1.01391e-21	2.04823e-19
CsqKR_Scaf40_1.16	uncharacterized FAD-linked oxidoreductase ARB_2478	1094.61	428.174	-666.434	2.14689	0.0023218	0.0139726
CsqKR_Scaf69_72.33	seleno M-like	702.597	314.037	-388.559	2.14649	1.52757e-05	0.000198063
CsqKR_Scaf348_0.16	sacsin-like	148.398	73.3226	-75.0753	2.1458	0.00090091	0.00640382
CsqKR_Scaf102_13.14	oxidoreductase 5-like	1947.78	864.368	-1083.41	2.14331	0.000193016	0.00175853
CsqKR_Scaf69_13.22	proline-rich 11-like isoform X1	150.671	59.6637	-91.0069	2.14285	0.000212407	0.00190039
CsqKR_Scaf59_40.38	opioid-binding cell adhesion molecule homolog	23.9617	9.53529	-14.4264	2.14104	0.0112236	0.0488306
CsqKR_Scaf1028_0.17	probable CDP-diacylglycerol--inositol 3-phosphatidyltransferase 2	183.885	84.4209	-99.4643	2.14095	6.35481e-06	9.09744e-05
CsqKR_Scaf1_19.13	phosphatase 1H	358.738	143.034	-215.704	2.13458	0.00119594	0.00808977
CsqKR_Scaf52_1.28	farnesyl pyrophosphate synthase-like	19.2804	9.24921	-10.0312	2.13454	0.0110432	0.0481713
CsqKR_Scaf129_6.22	helicase-like transcription	67.0052	30.2008	-36.8043	2.12851	0.000109816	0.00107858
CsqKR_Scaf44_11.32	tubulin alpha-1A chain	878.78	515.416	-363.363	2.12834	0.0107307	0.0471712
CsqKR_Scaf352_0.4		37.2323	16.5896	-20.6426	2.12384	0.00101898	0.00708608
CsqKR_Scaf39_25.61	suppressor of fused homolog	1569.82	712.386	-857.435	2.12163	3.9766e-08	9.90398e-07
CsqKR_Scaf258_7.27	interferon-induced 44-like	1093.64	517.105	-576.531	2.11907	1.45241e-07	3.13119e-06
CsqKR_Scaf40_22.15	beta-1,4-mannosyl-glyco 4-beta-N-acetylglucosaminyltransferase	523.362	223.041	-300.321	2.11709	0.000357445	0.00295398
CsqKR_Scaf803_0.0	GTPase HRas isoform X2	29.9554	15.8738	-14.0816	2.11331	0.00550273	0.0280677
CsqKR_Scaf55_23.14	DUF4215 domain-containing	3756.89	1530.31	-2226.57	2.11163	0.0106736	0.0469747
CsqKR_Scaf20_25.42		480.8	192.71	-288.09	2.11076	0.00742943	0.0354012
CsqKR_Scaf3_34.8		32.6162	16.5494	-16.0667	2.11022	0.0108822	0.0477003
CsqKR_Scaf764_0.15	sacsin-like	144.222	72.628	-71.5941	2.1062	0.00133204	0.00888549
CsqKR_Scaf165_0.9		108.551	52.036	-56.5149	2.10392	0.0106162	0.0467723
CsqKR_Scaf29_13.11	PREDICTED: uncharacterized protein LOC1687146	41.5133	18.4339	-23.0794	2.10121	0.00202672	0.0125713
CsqKR_Scaf65_12.18	toll-like receptor 4	955.83	473.29	-482.54	2.09901	5.56791e-10	2.00678e-08
CsqKR_Scaf171_0.7	MOTHER of FT and TFL1-like	89.4534	54.375	-35.0783	2.09775	0.00919366	0.0417986
CsqKR_Scaf40_16.11	solute carrier organic anion transporter family member 5A1-like	377.001	188.916	-188.085	2.0969	0.000321677	0.00270344
CsqKR_Scaf452_0.23	nephrin isoform X1	62.5018	29.6101	-32.8917	2.09459	0.00218887	0.0133644
CsqKR_Scaf43_32.13		247.722	114.867	-132.855	2.09419	1.07452e-05	0.00014652
CsqKR_Scaf112_6.21	hypothetical protein LOTGIDRAFT_169792	128.859	60.3669	-68.4917	2.09315	5.07085e-05	0.000555756
CsqKR_Scaf19_10.11	band 7 AGAP4871-like isoform X3	10126.2	4042.99	-6083.24	2.09272	0.00105995	0.00732121
CsqKR_Scaf173_29.24	glucose-6-phosphate 1-dehydrogenase-like	1056.37	492.159	-564.211	2.09192	9.99855e-07	1.75732e-05
CsqKR_Scaf524_4.27	stum homolog	182.504	76.9712	-105.533	2.08873	0.00338506	0.018885
CsqKR_Scaf195_7.21		548.801	136.525	-412.276	2.08845	0.0107125	0.047118
CsqKR_Scaf5_41.23	enolase-phosphatase E1	1650.35	792.66	-857.69	2.08594	3.4103e-17	3.77046e-15
CsqKR_Scaf54_0.30	receptor-type tyrosine- phosphatase kappa-like isoform X1	241.945	115.016	-126.929	2.08433	2.27488e-08	5.97494e-07
CsqKR_Scaf284_2.22	neurexin-1 isoform X1	475.127	208.427	-266.7	2.07962	0.00019436	0.00176881
CsqKR_Scaf14_4.7		1970.14	738.296	-1231.85	2.07642	0.00371625	0.0203511
CsqKR_Scaf113_5.27	probable flavin-containing monoamine oxidase A	615.557	281.776	-333.782	2.07559	2.09006e-05	0.000258501
CsqKR_Scaf75_2.13	START domain-containing 1-like	240.515	106.847	-133.668	2.06836	0.000794428	0.00575441
CsqKR_Scaf2_4.14	hypothetical protein LOTGIDRAFT_234875	241.939	92.1565	-149.782	2.06181	0.00190419	0.0119747
CsqKR_Scaf659_0.0	aggrecan core	210.686	95.5328	-115.153	2.05052	0.00457897	0.0241774
CsqKR_Scaf21_27.30	DNA-binding inhibitor ID-4-like	253.954	118.32	-135.635	2.04947	0.00587964	0.0295028
CsqKR_Scaf775_0.1	macrophage galactose N-acetyl-galactosamine specific lectin 2	62.1839	29.5952	-32.5886	2.0494	0.00011846	0.00115173
CsqKR_Scaf423_3.45	Growth differentiation factor 8	544.089	221.747	-322.342	2.0491	0.00429702	0.0229647
CsqKR_Scaf583_0.7	hemicentin-1-like isoform X1	46.742	19.1724	-27.5696	2.04729	0.00229185	0.0138331
CsqKR_Scaf44_1.17	Fibroblast growth factor receptor 2	606.447	336.028	-270.419	2.04547	0.00336496	0.0188113
CsqKR_Scaf91_8.7	migration and invasion enhancer 1	2663.95	1234.44	-1429.51	2.0408	4.08529e-06	6.21838e-05
CsqKR_Scaf50_9.13	transcription factor ETV6-like isoform X5	498.682	225.342	-273.339	2.03372	8.48928e-06	0.000118322
CsqKR_Scaf24_7.12	cysteine-rich venom Mr3-like	919.871	446.008	-473.862	2.03284	0.00247164	0.0147335
CsqKR_Scaf745_0.23	immunoglobulin domain	140.404	68.6063	-71.7979	2.03213	3.4799e-11	1.53896e-09
CsqKR_Scaf21_29.0		67.3358	31.7754	-35.5604	2.03205	5.92385e-05	0.000638551
CsqKR_Scaf185_0.3		1552.04	797.591	-754.445	2.03182	0.000140521	0.00133064
CsqKR_Scaf2_8.59	calmodulin 4	532.796	259.955	-272.841	2.02776	3.14784e-06	4.95271e-05
CsqKR_Scaf20_24.17	vitelline membrane outer layer 1-like	13813.4	6941.49	-6871.88	2.02649	1.62324e-07	3.46751e-06
CsqKR_Scaf318_15.4	hemicentin-1-like isoform X1	56.531	25.159	-31.3719	2.02563	0.00040472	0.00326872
CsqKR_Scaf69_28.19	matrix metallo ase-19-like	39.5128	19.0023	-20.5105	2.02506	0.00649851	0.0319037
CsqKR_Scaf98_18.15	solute carrier family 13 member 5-like	3142.39	1624.89	-1517.5	2.02386	1.4877e-05	0.000194125
CsqKR_Scaf21_35.27		814.745	386.204	-428.54	2.02218	0.00942308	0.0425821
CsqKR_Scaf3_58.11	myophilin isoform X2	19495.9	9393.79	-10102.1	2.02213	1.42289e-06	2.41271e-05
CsqKR_Scaf12_40.0	dimmed-like	194.595	89.4798	-105.116	2.01735	0.00166262	0.010715
CsqKR_Scaf39_24.16	glutamine synthetase	777.313	385.432	-391.881	2.01684	7.73674e-05	0.00080532
CsqKR_Scaf679_0.0	sacsin-like	97.623	45.6184	-52.0047	2.00729	0.00423121	0.0226694
CsqKR_Scaf69_78.7	sodium glucose cotransporter 4-like	3432.95	1560.28	-1872.68	2.00445	0.0002196	0.00195395
CsqKR_Scaf182_3.9	Atrial natriuretic peptide-converting enzyme	1373.43	601.391	-772.035	2.00416	0.00189533	0.0119374
CsqKR_Scaf99_59.6	Pax6	86.6683	37.0721	-49.5962	1.99349	0.00328801	0.0184568
