# Supplementary material for: The Scaly-foot Snail genome and implications for the origins of biomineralised armour
Source: Nat Commun. 2020 Apr 8;11:1657. doi: 10.1038/s41467-020-15522-3 (PMC7142155; doi:10.1038/s41467-020-15522-3)
Supplement: Supplementary file 9 — Supplementary Data 6 [file 41467_2020_15522_MOESM9_ESM.xlsx]

## Sheet: SD7
Supplementary Data 6. Genes highly expressed in the mantle of Chrysomallon squamiferum. The P-value was generated by two-tailed paired-tests in DESeq2, further adjusted with the Benjamini and Hochberg method to recover the False Discovery Rate (FDR).
Gene_ID	Annotations	Mean_Mantle	Mean_Other_tisses	Mean_Change	Fold_Change	P-value	FDR
CsqKR_Scaf262_1.15		3391.56	7.20005	-3384.36	355.113	3.99825e-45	1.48708e-42
CsqKR_Scaf99_50.5		897.237	2.0957	-895.141	328.227	5.82494e-78	5.60736e-75
CsqKR_Scaf61_43.14		5986.87	11.2828	-5975.59	309.506	2.01191e-41	5.58048e-39
CsqKR_Scaf55_11.63	Kunitz-type ase inhibitor 5 II	163.45	0.205106	-163.245	309.119	4.52356e-32	7.47758e-30
CsqKR_Scaf22_11.16		6554.53	18.3353	-6536.19	277.017	4.55312e-101	7.45119e-98
CsqKR_Scaf144_9.15		24735.6	109.504	-24626.1	246.952	2.24239e-37	5.02695e-35
CsqKR_Scaf187_1.16	von Willebrand factor C domain-containing 2-like	586.54	1.79829	-584.741	246.265	3.14686e-71	2.71044e-68
CsqKR_Scaf312_1.5	transcriptional regulator ATRX-like	2730.31	14.8451	-2715.46	213.825	6.82408e-47	2.93884e-44
CsqKR_Scaf193_7.17	Collagen alpha-4(VI) chain	11968	15.6458	-11952.3	203.318	6.7251e-32	1.10056e-29
CsqKR_Scaf84_4.28		1970.71	2.51366	-1968.19	179.797	3.6741e-17	1.97136e-15
CsqKR_Scaf253_3.28		2045.97	8.04762	-2037.92	156.398	2.06364e-37	4.69047e-35
CsqKR_Scaf80_15.32		117.291	0.336747	-116.954	147.684	1.24248e-20	9.50147e-19
CsqKR_Scaf336_7.35		6769.42	44.1805	-6725.24	139.939	1.77857e-37	4.09948e-35
CsqKR_Scaf44_18.16		127.044	0.634336	-126.41	139.073	4.959e-36	9.89684e-34
CsqKR_Scaf135_4.14		1132.63	0.514926	-1132.12	135.479	3.22695e-11	7.60938e-10
CsqKR_Scaf8_31.22	calcium-activated chloride channel regulator 1-like	8065.31	60.9745	-8004.34	119.352	3.90593e-209	3.19603e-205
CsqKR_Scaf141_3.20	cysteine-rich motor neuron 1 -like	6493.93	35.2095	-6458.72	115.772	7.24276e-46	2.89092e-43
CsqKR_Scaf144_10.31		84490	791.284	-83698.7	114.188	2.70926e-22	2.37097e-20
CsqKR_Scaf446_1.9	probable chitinase 3	2615.08	2.29668	-2612.78	110.691	1.06225e-10	2.26629e-09
CsqKR_Scaf1_23.28	hypothetical protein LOTGIDRAFT_16929	4734.23	41.47	-4692.76	110.173	1.47197e-37	3.49114e-35
CsqKR_Scaf403_2.25		213.861	1.1978	-212.663	103.134	8.45897e-31	1.33107e-28
CsqKR_Scaf89_9.3	Homeobox hox posterior1	94.6047	0.419809	-94.1849	99.5047	5.4985e-21	4.2849e-19
CsqKR_Scaf73_3.30		1271.72	11.1537	-1260.57	99.304	3.01033e-36	6.15801e-34
CsqKR_Scaf90_31.12	chitin synthase	413.488	4.12481	-409.363	98.0186	5.63453e-48	2.63455e-45
CsqKR_Scaf12_59.43	Protocadherin Fat 4	1862.72	10.5365	-1852.19	97.8189	5.7836e-29	8.02107e-27
CsqKR_Scaf228_3.14	hypothetical protein LOTGIDRAFT_22871	60394.5	67.7864	-60326.7	96.7982	2.03491e-10	4.08605e-09
CsqKR_Scaf312_1.12		11001.5	76.7071	-10924.8	96.66	4.87918e-25	5.18492e-23
CsqKR_Scaf2_8.47	LPXTG cell wall anchor domain-containing	2209.66	28.1934	-2181.46	96.2666	2.99826e-40	8.04369e-38
CsqKR_Scaf73_3.31		9522.59	76.6646	-9445.92	92.7378	1.67345e-27	2.0747e-25
CsqKR_Scaf192_0.11	ame: Full=Uncharacterized shell 16 Short=LUSP-16 Flags: Precursor	606.342	4.42601	-601.916	92.4657	3.3528e-46	1.37172e-43
CsqKR_Scaf1_54.9		120650	117.164	-120532	91.775	8.08236e-10	1.45447e-08
CsqKR_Scaf70_7.28		5325.2	57.5129	-5267.69	88.278	2.16315e-42	6.55556e-40
CsqKR_Scaf187_1.23	A disintegrin and metallo ase with thrombospondin motifs 6-like isoform X1	1217.13	13.169	-1203.97	85.7951	2.75511e-94	4.09885e-91
CsqKR_Scaf175_2.31		3384.23	5.91824	-3378.31	85.4085	2.61354e-10	5.17804e-09
CsqKR_Scaf61_44.14		5244.77	19.4068	-5225.36	82.9902	2.31179e-13	7.78447e-12
CsqKR_Scaf99_11.30		95.4568	0.690108	-94.7667	82.5405	1.24252e-18	8.03706e-17
CsqKR_Scaf73_3.29		25852.7	293.634	-25559.1	79.1576	5.41055e-34	1.01774e-31
CsqKR_Scaf307_4.13	tyrosinase tyr-1	42705	78.488	-42626.5	78.779	6.826e-10	1.24535e-08
CsqKR_Scaf99_11.5		8081.43	43.2012	-8038.23	78.1738	2.12747e-23	2.02419e-21
CsqKR_Scaf14_17.9	prestin-like	728.773	6.82096	-721.952	77.6112	1.18471e-45	4.61614e-43
CsqKR_Scaf7_20.6	aristaless-like homeobox	77.8042	0.796116	-77.008	75.8923	4.74405e-24	4.70524e-22
CsqKR_Scaf26_2.16	hypothetical protein CQ7_2143	179.764	1.21352	-178.551	75.3281	1.0325e-29	1.55018e-27
CsqKR_Scaf84_4.29		145.546	0.677921	-144.868	75.1584	4.99914e-13	1.6097e-11
CsqKR_Scaf262_1.16	ame: Full=Methionine-rich ame: Full=Uncharacterized shell 19 Short=LUSP-19 Flags: Precursor	1103.79	4.9342	-1098.85	74.4297	5.87854e-13	1.86078e-11
CsqKR_Scaf162_1.25		1190.47	15.6942	-1174.78	71.401	1.20453e-54	7.88483e-52
CsqKR_Scaf64_6.17	deleted in malignant brain tumors 1	3019.92	32.0015	-2987.91	69.7969	8.61789e-25	8.92606e-23
CsqKR_Scaf135_4.30		9895.6	6.27759	-9889.33	69.7242	3.51978e-08	4.72142e-07
CsqKR_Scaf84_4.12		372.609	1.54625	-371.063	69.4487	4.22929e-11	9.77575e-10
CsqKR_Scaf135_4.13		211905	103.949	-211801	69.3411	4.76202e-08	6.1948e-07
CsqKR_Scaf61_43.16		10948.4	23.6743	-10924.7	69.0118	3.04033e-09	4.96062e-08
CsqKR_Scaf99_11.29		16484.2	217.891	-16266.3	68.9525	4.2879e-55	2.92381e-52
CsqKR_Scaf246_8.2	Low-density lipo receptor-related 2	4869.06	69.863	-4799.2	66.1704	1.06183e-23	1.02217e-21
CsqKR_Scaf99_11.33		1213.08	14.7687	-1198.31	65.4336	1.88923e-35	3.68063e-33
CsqKR_Scaf135_4.2	peptidase S8 and S53 subtilisin kexin sedolisin	118930	123.472	-118806	63.896	4.64065e-08	6.04651e-07
CsqKR_Scaf31_17.0		167356	142.076	-167214	63.5019	9.88403e-09	1.46625e-07
CsqKR_Scaf490_1.11	prolyl 4-hydroxylase subunit alpha-2 isoform X3	458.612	4.56153	-454.05	62.668	7.00321e-24	6.82188e-22
CsqKR_Scaf21_0.10	Williams-Beuren syndrome chromosomal region 27 -like	176.435	2.63947	-173.796	62.3845	8.22322e-31	1.30653e-28
CsqKR_Scaf12_23.11	probable chitinase 1	3209.03	5.50117	-3203.53	59.0816	6.18346e-09	9.48382e-08
CsqKR_Scaf507_3.8	methyltransferase 27	2381.97	22.4753	-2359.49	58.7883	1.04487e-11	2.68856e-10
CsqKR_Scaf312_2.4		656.079	2.86575	-653.214	57.5439	6.0536e-10	1.11814e-08
CsqKR_Scaf2_8.46		1352.95	28.5151	-1324.44	57.3462	4.64918e-38	1.13558e-35
CsqKR_Scaf191_0.18	uncharacterized protein LOC11465345	893.728	16.0335	-877.695	57.2397	3.7145e-52	2.17099e-49
CsqKR_Scaf3_33.5	Protease inhibitor bitisilin-1	409.614	1.79324	-407.821	57.2093	8.60667e-10	1.54101e-08
CsqKR_Scaf12_12.13		122.106	1.55304	-120.553	56.6827	4.85707e-36	9.81308e-34
CsqKR_Scaf285_4.45	riboflavin-binding -like	5156.18	27.7325	-5128.44	56.0756	4.05192e-11	9.40563e-10
CsqKR_Scaf122_0.24	hypothetical protein LOTGIDRAFT_231869	725.09	12.438	-712.652	54.849	1.95453e-141	6.39719e-138
CsqKR_Scaf90_9.29	podocalyxin 2 isoform X1	3414.81	3.08779	-3411.72	54.8259	2.63599e-07	2.9812e-06
CsqKR_Scaf262_0.19	hypothetical protein Ecym_143	87.3499	1.08102	-86.2688	54.8165	1.02149e-24	1.04479e-22
CsqKR_Scaf73_16.42	neurogenic locus notch homolog 3-like isoform X1	185.496	2.18715	-183.309	54.1017	3.51768e-21	2.76763e-19
CsqKR_Scaf14_30.14	skin secretory xP2-like	35960.2	40.6326	-35919.5	54.0008	2.42097e-07	2.759e-06
CsqKR_Scaf12_59.42	Protocadherin Fat 4	1132.95	13.217	-1119.73	53.55	9.78973e-27	1.12034e-24
CsqKR_Scaf69_53.30	venom 164-like	4285.67	93.8562	-4191.81	53.5461	2.95581e-28	3.8088e-26
CsqKR_Scaf41_5.22		3685.2	26.0041	-3659.2	52.4191	3.98655e-10	7.66627e-09
CsqKR_Scaf135_4.1		21244	16.9565	-21227	52.3016	4.61592e-07	4.9697e-06
CsqKR_Scaf135_4.9		21244	16.9565	-21227	52.3016	4.61592e-07	4.9697e-06
CsqKR_Scaf135_4.4		11447.3	7.36026	-11440	52.2083	4.25105e-07	4.61329e-06
CsqKR_Scaf103_4.17	ferric-chelate reductase 1	4960.72	26.8193	-4933.9	51.9484	2.65058e-09	4.37265e-08
CsqKR_Scaf119_2.14	hypothetical protein LOTGIDRAFT_155722	12353.3	15.8169	-12337.5	51.4044	3.2541e-07	3.62761e-06
CsqKR_Scaf98_6.12	protocadherin Fat 4	2920.53	10.4615	-2910.07	50.9206	4.39666e-08	5.76533e-07
CsqKR_Scaf2_8.65		842.752	18.3321	-824.42	50.4877	1.24919e-28	1.66847e-26
CsqKR_Scaf117_4.25		32853.4	523.368	-32330	49.9153	5.86812e-45	2.13404e-42
CsqKR_Scaf73_20.18	homeobox goosecoid-like	1933.94	26.0671	-1907.88	49.551	1.20876e-11	3.07165e-10
CsqKR_Scaf19_33.5	PREDICTED: uncharacterized protein LOC11857236	11422.4	12.297	-11410.1	49.3518	5.88642e-07	6.20292e-06
CsqKR_Scaf175_2.29		1495.27	6.67539	-1488.6	48.979	1.93751e-08	2.73104e-07
CsqKR_Scaf213_0.22		58.8379	0.397523	-58.4404	48.3723	5.91879e-10	1.09847e-08
CsqKR_Scaf260_2.41	hypothetical protein LOTGIDRAFT_2319	807.785	15.9623	-791.823	48.0522	8.04607e-43	2.48441e-40
CsqKR_Scaf228_4.10	hypothetical protein CQ7_3615	2793.13	11.4245	-2781.71	47.3147	1.57977e-07	1.86803e-06
CsqKR_Scaf196_3.23	uncharacterized protein LOC11452822	696.89	8.97464	-687.915	46.9104	8.76243e-25	9.01869e-23
CsqKR_Scaf260_2.24		10089.2	99.363	-9989.85	46.1104	2.07532e-09	3.47622e-08
CsqKR_Scaf69_54.33	venom 164-like	2122.77	41.1913	-2081.58	45.9202	8.26338e-114	1.69038e-110
CsqKR_Scaf44_16.9	homeobox MSX-1	252.172	5.06257	-247.109	45.6117	2.193e-74	1.99381e-71
CsqKR_Scaf192_4.11	nuclear pore complex NUP98B-like	43904.5	61.2507	-43843.2	45.3266	1.03353e-06	1.02819e-05
CsqKR_Scaf117_3.32	plant Late Embryo Abundant (LEA) related	3233.7	62.5176	-3171.18	45.2664	1.10144e-35	2.17169e-33
CsqKR_Scaf14_18.18	hypothetical protein LOTGIDRAFT_238415	519.457	4.53426	-514.923	44.7729	4.24676e-10	8.12845e-09
CsqKR_Scaf135_4.22		983623	1444.75	-982178	43.6871	1.24708e-06	1.22133e-05
CsqKR_Scaf99_11.10		1122.47	16.1153	-1106.36	43.3448	1.49187e-10	3.06714e-09
CsqKR_Scaf187_1.3		70.5336	0.533766	-69.9998	43.1034	2.40542e-10	4.79835e-09
CsqKR_Scaf366_7.24		7146.51	82.2476	-7064.26	42.8175	7.34536e-10	1.33267e-08
CsqKR_Scaf135_4.11		16660.5	28.6666	-16631.8	42.7827	1.22618e-06	1.20231e-05
CsqKR_Scaf21_9.13	myomodulin neuropeptides 2-like	4289.77	11.6002	-4278.17	40.7118	2.98354e-07	3.34881e-06
CsqKR_Scaf47_6.13		44.4418	0.423251	-44.0185	40.5358	6.84665e-10	1.24772e-08
CsqKR_Scaf175_2.30		1484.59	10.6346	-1473.96	37.3891	6.59043e-08	8.36714e-07
CsqKR_Scaf64_32.14		2136.26	11.9009	-2124.36	36.9095	2.08408e-07	2.40993e-06
CsqKR_Scaf31_11.32		103.264	2.32107	-100.943	36.4287	2.98956e-24	2.98318e-22
CsqKR_Scaf119_2.15	uncharacterized protein LOC112573653	113.461	2.9005	-110.561	36.3498	1.15368e-15	5.02128e-14
CsqKR_Scaf402_7.15	PREDICTED: uncharacterized protein LOC1612254	19.2268	0.186614	-19.0402	35.9318	2.01249e-09	3.37789e-08
CsqKR_Scaf64_25.21	hypothetical protein LOTGIDRAFT_15912	382.845	9.87848	-372.967	35.4766	2.37124e-21	1.88375e-19
CsqKR_Scaf47_3.25		7444.27	106.082	-7338.19	35.3855	8.38998e-09	1.2585e-07
CsqKR_Scaf12_60.24	acidic mammalian chitinase	325.757	8.0248	-317.732	35.0379	1.6498e-37	3.857e-35
CsqKR_Scaf11_3.15	hypothetical protein LOTGIDRAFT_23288	200.403	1.40483	-198.998	34.2211	3.22297e-11	7.60938e-10
CsqKR_Scaf69_9.13		8358.65	104.997	-8253.65	34.1404	2.19123e-07	2.5271e-06
CsqKR_Scaf61_45.4	probable G- coupled receptor 139 isoform X1	30.8754	0.0820778	-30.7933	34.0962	7.59084e-07	7.79813e-06
CsqKR_Scaf14_35.36	Endothelin-converting enzyme 1	1690.12	51.3279	-1638.8	32.8251	3.55187e-212	5.81263e-208
CsqKR_Scaf162_1.24		10769.9	159.682	-10610.2	32.6023	1.06134e-07	1.29572e-06
CsqKR_Scaf256_0.8	JC7958galaxin precursor - reef coral	604.517	11.9203	-592.596	31.7528	3.80781e-27	4.48308e-25
CsqKR_Scaf117_4.24		4652.01	81.2631	-4570.74	31.4453	7.12071e-16	3.23696e-14
CsqKR_Scaf45_9.22	cysteine-rich secretory LCCL domain-containing 2-like	719.484	2.95377	-716.53	31.3472	7.1553e-06	5.95305e-05
CsqKR_Scaf40_3.12		5403.89	173.624	-5230.27	30.8984	4.12049e-29	5.86363e-27
CsqKR_Scaf59_6.8	invertebrate-type lysozyme	2717.31	58.7549	-2658.56	30.39	6.58932e-11	1.47314e-09
CsqKR_Scaf69_14.11	nitric oxide brain-like isoform X1	895.7	25.3258	-870.374	30.1244	4.92964e-25	5.20475e-23
CsqKR_Scaf307_2.25		44.0424	0.347152	-43.6953	30.0581	4.24809e-08	5.59507e-07
CsqKR_Scaf95_6.36		932.692	14.6007	-918.091	29.7904	1.62686e-17	9.11769e-16
CsqKR_Scaf41_4.12		7864.44	214.44	-7650	28.7787	1.39844e-11	3.52085e-10
CsqKR_Scaf203_8.17		542.634	5.92486	-536.709	28.3899	7.414e-07	7.62603e-06
CsqKR_Scaf11_3.14	fibrillin-2-like isoform X6	81.4499	0.61312	-80.8368	28.297	6.85185e-08	8.65204e-07
CsqKR_Scaf162_1.22		7624.35	120.935	-7503.42	28.2729	7.17666e-07	7.40518e-06
CsqKR_Scaf162_1.23		7624.35	120.935	-7503.42	28.2729	7.17666e-07	7.40518e-06
CsqKR_Scaf69_43.10		259.669	4.61956	-255.049	28.1048	1.37553e-10	2.86029e-09
CsqKR_Scaf125_0.33		144.754	3.14698	-141.607	27.8121	2.26654e-15	9.51074e-14
CsqKR_Scaf64_14.4	scabrous-like	269.628	5.67	-263.958	27.7333	5.78915e-17	3.05611e-15
CsqKR_Scaf307_4.14	tyrosinase tyr-3	5214.76	117.545	-5097.21	26.8824	5.31988e-07	5.68276e-06
CsqKR_Scaf246_8.7	low-density lipo receptor-related 2	494.733	6.86339	-487.869	26.703	1.87532e-06	1.75112e-05
CsqKR_Scaf133_4.44	leukocyte elastase inhibitor-like	1967.86	79.8591	-1888	26.6814	4.06531e-18	2.41923e-16
CsqKR_Scaf125_0.34	deleted in malignant brain tumors 1	644.987	19.6638	-625.323	26.6074	1.77451e-25	1.89803e-23
CsqKR_Scaf300_4.10	transcription factor LBX1-like	1062.71	38.6057	-1024.1	26.2812	2.45772e-93	3.35172e-90
CsqKR_Scaf172_8.7	tyrosine- kinase receptor torso-like	609.074	21.2673	-587.806	25.0873	5.32135e-25	5.5823e-23
CsqKR_Scaf73_15.21	PREDICTED: putative uncharacterized protein DDB_G271982, partial	53761.8	1880.71	-51881.1	24.9957	5.31318e-12	1.44436e-10
CsqKR_Scaf54_11.10	flocculation FLO11-like isoform X2	1439.94	58.615	-1381.33	24.933	9.89152e-89	1.07916e-85
CsqKR_Scaf173_10.19	carbonic anhydrase 2-like	421.879	3.22054	-418.658	24.872	9.47419e-06	7.6831e-05
CsqKR_Scaf117_5.15		2399.91	57.4423	-2342.47	24.1445	2.96927e-19	2.04169e-17
CsqKR_Scaf14_19.11		7140.83	211.119	-6929.71	23.8197	1.17343e-17	6.69102e-16
CsqKR_Scaf256_0.1	JC7958galaxin precursor - reef coral	115.016	2.06107	-112.955	23.1127	3.65938e-10	7.07033e-09
CsqKR_Scaf301_0.14	MFS-type transporter SLC18B1-like	81.4244	2.22092	-79.2034	23.0444	3.71892e-14	1.37072e-12
CsqKR_Scaf99_11.1	Antho-RFamide neuropeptides type 2	7342.95	130.308	-7212.64	22.8592	4.66128e-07	5.01525e-06
CsqKR_Scaf175_5.18	collagen alpha-1(VII) chain-like	1005.88	10.31	-995.567	22.67	1.61663e-05	0.000124278
CsqKR_Scaf41_37.3	mab-21-like 2	3287.31	120.608	-3166.7	22.61	6.15701e-33	1.09521e-30
CsqKR_Scaf69_43.43	DUF4832 domain-containing	154.114	4.92564	-149.188	22.0836	2.14441e-16	1.04444e-14
CsqKR_Scaf59_6.40	kielin chordin	2845.93	115.822	-2730.11	21.762	3.50571e-43	1.14742e-40
CsqKR_Scaf187_2.51	atrial natriuretic peptide receptor 1-like	19.1375	0.461109	-18.6764	21.6083	2.51112e-07	2.85378e-06
CsqKR_Scaf50_46.3	fer3	32.8784	1.06941	-31.809	21.4093	9.98793e-11	2.13663e-09
CsqKR_Scaf69_43.46		110.829	1.85491	-108.974	21.3965	3.92652e-09	6.28128e-08
CsqKR_Scaf36_9.41	lysine-specific demethylase 8-like	1419.4	61.4283	-1357.97	21.3211	2.66804e-43	8.91072e-41
CsqKR_Scaf282_0.15	Deleted in malignant brain tumors 1	8790.64	151.92	-8638.72	21.1633	4.69382e-06	4.07287e-05
CsqKR_Scaf44_17.8	Homeobox MSX-1	1291.99	58.6724	-1233.32	21.1099	3.62536e-93	4.56378e-90
CsqKR_Scaf228_3.15	hypothetical protein LOTGIDRAFT_22872	40.863	0.962691	-39.9003	20.7767	1.94168e-07	2.26161e-06
CsqKR_Scaf52_4.30	coadhesin-like isoform X2	20639.7	64.5281	-20575.2	20.3905	0.000234988	0.00135532
CsqKR_Scaf366_6.52		2758.54	28.0291	-2730.51	20.3373	3.96946e-05	0.000277371
CsqKR_Scaf44_8.12	heat shock 3C-like	2402.12	25.4891	-2376.63	20.2721	3.83371e-08	5.10485e-07
CsqKR_Scaf80_16.5	Homeobox SIX3	120.174	5.08133	-115.093	20.1255	1.8887e-19	1.32655e-17
CsqKR_Scaf90_9.27	G2 mitotic-specific cyclin-B-like	77.0665	1.8501	-75.2164	19.9413	3.33466e-07	3.70984e-06
CsqKR_Scaf12_59.39	Protocadherin Fat 4	33.8742	1.49356	-32.3806	19.8178	1.13814e-14	4.45591e-13
CsqKR_Scaf144_10.16		177.372	9.46001	-167.912	19.6832	4.7473e-09	7.45581e-08
CsqKR_Scaf32_1.41	hypothetical protein LOTGIDRAFT_15962	57.7409	2.11816	-55.6227	19.6291	3.76462e-18	2.24847e-16
CsqKR_Scaf98_24.16		343.948	0.836173	-343.112	19.5512	0.000284546	0.00160739
CsqKR_Scaf246_8.6	Low-density lipo receptor-related 2	594.395	10.4641	-583.931	19.5501	2.75664e-05	0.000200322
CsqKR_Scaf41_17.9	ornithine decarboxylase	316.558	3.52415	-313.034	19.547	1.60352e-05	0.000123432
CsqKR_Scaf61_31.17		263.027	5.45994	-257.567	19.3057	1.25949e-05	9.91423e-05
CsqKR_Scaf5_33.3	orexin receptor type 2-like	14.5558	0.582804	-13.973	19.2866	1.10287e-08	1.62054e-07
CsqKR_Scaf36_51.16	lysine-specific demethylase 8-like	1078.56	64.9727	-1013.59	19.0813	4.38088e-42	1.28023e-39
CsqKR_Scaf14_0.0		417.133	27.5005	-389.632	18.864	9.52706e-38	2.2928e-35
CsqKR_Scaf73_3.39		30.9849	0.177194	-30.8077	18.447	9.9916e-05	0.000632543
CsqKR_Scaf223_0.6		1497.98	25.3184	-1472.66	18.3848	1.44614e-06	1.39376e-05
CsqKR_Scaf117_13.2		1406.04	20.8131	-1385.22	18.3768	8.45913e-05	0.00054373
CsqKR_Scaf147_10.10	solute carrier family 26 member 1-like isoform X1	57.356	3.33854	-54.0174	18.2912	1.38194e-11	3.49003e-10
CsqKR_Scaf64_25.18		11131.4	0.795222	-11130.6	18.025	0.000553536	0.00288216
CsqKR_Scaf22_11.17		1066.57	47.2655	-1019.31	17.9633	2.39722e-18	1.47483e-16
CsqKR_Scaf143_7.18	EGF-like domain-containing 1	5798.05	143.559	-5654.5	17.9431	3.35182e-07	3.7264e-06
CsqKR_Scaf41_4.22	Neuronal acetylcholine receptor subunit beta-3	2258.44	66.018	-2192.42	17.8148	1.7349e-08	2.46728e-07
CsqKR_Scaf14_10.16	tumor necrosis factor receptor superfamily member 3-like	356.558	13.2071	-343.351	17.6772	7.88446e-11	1.73426e-09
CsqKR_Scaf18_6.18	chitin binding beak 1	51.3856	2.74353	-48.6421	17.5296	3.45402e-14	1.27885e-12
CsqKR_Scaf254_2.41		73.6627	3.95753	-69.7052	17.3306	2.25033e-27	2.76892e-25
CsqKR_Scaf112_6.20	ame: Full=EF-hand calcium-binding domain-containing 1 Flags: Precursor	1127.62	45.1604	-1082.46	17.2696	6.85965e-14	2.45105e-12
CsqKR_Scaf180_0.42	CD19 antigen-like isoform X1	6327.38	409.389	-5917.99	17.2315	7.41691e-11	1.63803e-09
CsqKR_Scaf12_59.40	Protocadherin Fat 4	29.9167	1.03275	-28.884	17.1183	3.86266e-08	5.13922e-07
CsqKR_Scaf91_3.17	solute carrier family 26 member 1-like isoform X1	787.794	39.0951	-748.699	17.0269	2.38747e-27	2.89415e-25
CsqKR_Scaf37_11.29	membrane associated	129.848	3.32149	-126.527	16.8501	7.1437e-08	9.00668e-07
CsqKR_Scaf55_11.64	tissue factor pathway inhibitor 2	8.31197	0.0914981	-8.22047	16.8407	0.000154056	0.000928931
CsqKR_Scaf174_38.4		270.067	2.44147	-267.626	16.7032	0.000402654	0.00218482
CsqKR_Scaf61_40.26		9.26045	0.265074	-8.99538	16.6945	2.82789e-06	2.56817e-05
CsqKR_Scaf135_4.20		2429.1	6.69357	-2422.41	16.6258	0.000708052	0.00357126
CsqKR_Scaf366_6.8	hypothetical protein LOTGIDRAFT_228879	11262	206.33	-11055.7	16.602	7.86894e-05	0.000509597
CsqKR_Scaf50_23.16	Cartilage matrix	12.2557	0.306025	-11.9497	16.5511	2.61279e-05	0.000191141
CsqKR_Scaf135_4.0		232.353	2.19315	-230.16	16.5037	0.00040986	0.00221804
CsqKR_Scaf172_1.42	G- coupled receptor 54-like	66.5818	1.7931	-64.7887	16.3972	4.37518e-06	3.8207e-05
CsqKR_Scaf173_10.20		225.057	2.6627	-222.394	16.2233	0.000252466	0.00144563
CsqKR_Scaf130_5.13	Tyrosine kinase receptor Cad96Ca	392.015	10.1915	-381.824	16.1968	1.61825e-05	0.000124331
CsqKR_Scaf135_4.7		59.7193	0	-59.7193	16.0675	0.000926984	0.00451356
CsqKR_Scaf73_4.36		2143.55	37.6997	-2105.85	15.7735	1.90394e-05	0.00014385
CsqKR_Scaf20_25.34	mucin-4-like isoform X8	462.322	27.5824	-434.74	15.7463	6.50636e-27	7.49836e-25
CsqKR_Scaf113_14.15	RYamide receptor-like	20.5311	0.995325	-19.5357	15.6492	3.39777e-09	5.4891e-08
CsqKR_Scaf59_14.20	homeobox orthopedia-like	5.06213	0.0951163	-4.96701	15.6367	9.39599e-05	0.000597611
CsqKR_Scaf88_5.19	hypothetical protein CGI_15738	3669.31	240.832	-3428.48	15.5418	3.47435e-06	3.10359e-05
CsqKR_Scaf133_4.12	serpin B1-like	2057.52	139.589	-1917.93	15.0254	2.19273e-21	1.75902e-19
CsqKR_Scaf64_25.19	loricrin-like isoform X2	3068.84	0.896242	-3067.94	14.9942	0.00129099	0.00598669
CsqKR_Scaf55_11.6	tissue factor pathway inhibitor	347.605	18.6822	-328.923	14.7468	8.05387e-16	3.611e-14
CsqKR_Scaf213_0.15	deleted in malignant brain tumors 1	249.573	16.0906	-233.483	14.4862	9.58288e-13	2.92037e-11
CsqKR_Scaf318_25.23		300.738	7.31417	-293.424	14.4829	7.26835e-05	0.000474269
CsqKR_Scaf117_5.9		18966.5	1401.02	-17565.5	14.3528	1.22182e-12	3.66884e-11
CsqKR_Scaf19_23.14	Retrovirus-related Pol poly from type-2 retrotransposable element R2DM	388.653	11.3097	-377.343	14.1956	2.56247e-05	0.000188049
CsqKR_Scaf8_27.35		405.622	12.5511	-393.071	14.1923	1.86394e-05	0.000141219
CsqKR_Scaf3_73.15	brachyury homolog 1-like	499.859	33.1441	-466.715	14.1741	9.48824e-16	4.19662e-14
CsqKR_Scaf73_11.16	Bombyxin C-1	8.3107	0.173576	-8.13712	14.0676	0.000195947	0.00115017
CsqKR_Scaf213_0.23		31.1114	1.00153	-30.1099	14.0418	0.000112542	0.000702156
CsqKR_Scaf3_95.8	PREDICTED: uncharacterized protein LOC1669421	112.972	8.76914	-104.203	13.5168	2.45488e-17	1.35267e-15
CsqKR_Scaf522_0.13	somatostatin receptor type 2-like	7.80283	0.173576	-7.62926	13.4042	0.000163891	0.000980648
CsqKR_Scaf185_16.44	extracellular serine threonine kinase FAM2C-like	748.989	71.5198	-677.469	13.356	9.80358e-17	4.99799e-15
CsqKR_Scaf52_4.5	G -activated inward rectifier potassium channel 4-like	15.2917	0	-15.2917	13.3536	0.00203817	0.008817
CsqKR_Scaf61_43.15		865.677	37.6321	-828.045	13.3443	5.16708e-07	5.53398e-06
CsqKR_Scaf187_1.21	A disintegrin and metallo ase with thrombospondin motifs 7-like	107.02	6.15973	-100.86	13.3356	2.70481e-08	3.70412e-07
CsqKR_Scaf112_3.3		273.004	15.6457	-257.358	13.3288	1.36432e-22	1.20687e-20
CsqKR_Scaf32_1.24	transmembrane 2-like	3969.39	204.089	-3765.3	13.3049	2.57986e-12	7.30439e-11
CsqKR_Scaf266_7.17	hypothetical protein LOTGIDRAFT_239526	10076.4	700.688	-9375.69	13.2448	1.43774e-12	4.24704e-11
CsqKR_Scaf301_5.9	hypothetical protein LOTGIDRAFT_234386	2018.26	170.246	-1848.02	13.2233	1.10543e-22	9.92496e-21
CsqKR_Scaf423_3.23	nidogen and EGF-like domain-containing 1	4587.54	309.659	-4277.88	13.1649	7.7896e-15	3.13982e-13
CsqKR_Scaf73_27.1		231.859	17.815	-214.044	13.0742	4.35976e-29	6.15065e-27
CsqKR_Scaf80_15.3		47.1244	0.972785	-46.1516	13.0257	0.000631284	0.0032355
CsqKR_Scaf481_0.10		45.7057	3.09639	-42.6094	12.9558	1.91941e-10	3.86864e-09
CsqKR_Scaf90_30.10		120.318	9.38204	-110.936	12.7692	5.52415e-13	1.76224e-11
CsqKR_Scaf61_43.11		251.482	7.57467	-243.907	12.6096	0.000275133	0.00156176
CsqKR_Scaf7_24.16	obscurin 1	208.555	2.76525	-205.79	12.5987	0.00123421	0.00577191
CsqKR_Scaf426_0.13	hypothetical protein LOTGIDRAFT_232674	812.906	113.157	-699.749	12.5343	6.90907e-20	4.98092e-18
CsqKR_Scaf175_5.15		711.873	61.4018	-650.471	12.5128	4.22484e-34	8.03949e-32
CsqKR_Scaf228_3.16	hypothetical protein LOTGIDRAFT_236467	59.8738	3.9951	-55.8787	12.4436	7.2931e-09	1.10922e-07
CsqKR_Scaf818_0.13	deleted in malignant brain tumors 1 -	125.485	7.41361	-118.072	12.2797	5.4611e-07	5.80708e-06
CsqKR_Scaf228_4.11	hypothetical protein LOTGIDRAFT_23731	485.548	7.35719	-478.191	12.2742	0.00161967	0.00725195
CsqKR_Scaf171_1.14	FAM167A-like	303.891	18.0202	-285.87	12.1792	1.66517e-10	3.39594e-09
CsqKR_Scaf98_24.15	globin-like	21.4026	1.17931	-20.2233	12.1297	4.14297e-07	4.51337e-06
CsqKR_Scaf73_3.26		1088.99	46.9252	-1042.07	12.0113	3.79066e-06	3.34834e-05
CsqKR_Scaf69_12.22		517.392	32.8276	-484.565	11.941	0.00017409	0.00103261
CsqKR_Scaf7_32.20	bombesin receptor-activated C6orf89 homolog	1398.36	121.443	-1276.91	11.8851	1.51643e-141	6.20409e-138
CsqKR_Scaf228_17.24		42.1549	1.6002	-40.5547	11.7669	0.000150261	0.000907386
CsqKR_Scaf174_8.16	DUF172 domain-containing	167.746	12.0349	-155.711	11.6278	1.74213e-10	3.53283e-09
CsqKR_Scaf228_0.10	deleted in malignant brain tumors 1	4742.58	103.258	-4639.32	11.6143	0.00135358	0.00622056
CsqKR_Scaf31_12.16	bombesin receptor-activated C6orf89 homolog	1201.76	126.389	-1075.37	11.4357	4.20171e-18	2.48235e-16
CsqKR_Scaf3_9.20	family 1 cellulase	2498.32	131.569	-2366.75	11.398	1.11058e-05	8.85701e-05
CsqKR_Scaf10_4.2		392.837	4.9018	-387.936	11.3904	0.00120302	0.00564593
CsqKR_Scaf262_0.18		42.3213	1.52209	-40.7992	11.0724	0.000169695	0.00100984
CsqKR_Scaf124_5.32	UPF489 C5orf22 homolog isoform X1	502.411	47.4288	-454.982	10.8846	6.20509e-90	7.25331e-87
CsqKR_Scaf59_6.9	invertebrate-type lysozyme	3478.25	310.507	-3167.74	10.4578	1.52178e-23	1.45637e-21
CsqKR_Scaf41_4.11		1378.06	59.0863	-1318.98	10.3756	0.000660891	0.00337246
CsqKR_Scaf61_11.36		9.66995	0.0951163	-9.57484	10.1884	0.00472568	0.0181242
CsqKR_Scaf273_2.21		71.9263	5.65109	-66.2752	10.169	4.5073e-08	5.88683e-07
CsqKR_Scaf37_12.21		86.9722	4.60322	-82.369	9.94486	0.000206473	0.00120576
CsqKR_Scaf187_1.39		65.6369	4.42077	-61.2161	9.91637	0.00052117	0.00273276
CsqKR_Scaf195_2.36	BTB POZ domain-containing kctd15-like	10.6617	0.593209	-10.0685	9.88165	0.000307057	0.00171971
CsqKR_Scaf130_18.27	endo-beta-1,4-glucanase	131.61	13.8928	-117.717	9.821	1.80625e-06	1.69492e-05
CsqKR_Scaf40_4.28		13327	1459.72	-11867.2	9.80917	9.68345e-17	4.95218e-15
CsqKR_Scaf1023_0.5	deleted in malignant brain tumors 1	46.2502	3.58903	-42.6612	9.78626	8.10982e-09	1.21983e-07
CsqKR_Scaf320_0.13		40218.4	4495.26	-35723.2	9.6295	9.38166e-16	4.17204e-14
CsqKR_Scaf1_55.12	T-box -like isoform X1	390.995	42.9059	-348.089	9.62041	3.28672e-29	4.84569e-27
CsqKR_Scaf623_0.5	deleted in malignant brain tumors 1 -like	120.908	12.1474	-108.761	9.57785	2.50045e-11	6.05324e-10
CsqKR_Scaf6_6.17	insulin gene enhancer ISL-	95.151	7.28601	-87.865	9.51032	9.09763e-11	1.96935e-09
CsqKR_Scaf99_11.27		54.485	3.53522	-50.9498	9.42619	2.01887e-05	0.000151554
CsqKR_Scaf64_8.26	hypothetical protein LOTGIDRAFT_232897	1367.29	121.967	-1245.32	9.35263	2.55411e-17	1.40262e-15
CsqKR_Scaf31_16.21	polypeptide N-acetylgalactosaminyltransferase 13	13.9914	1.37172	-12.6197	9.31927	1.77649e-06	1.67082e-05
CsqKR_Scaf175_2.28		35.2789	1.86728	-33.4116	9.20724	5.45517e-05	0.000367836
CsqKR_Scaf151_0.13	clionin-like peptide	1319.63	103.122	-1216.51	9.19858	0.000160303	0.000962144
CsqKR_Scaf44_33.0	serine threonine kinase	11.2836	1.07378	-10.2098	9.13159	3.58166e-06	3.18554e-05
CsqKR_Scaf73_3.36		213.807	23.0612	-190.746	9.04773	1.16491e-08	1.70516e-07
CsqKR_Scaf117_4.23		350.102	52.375	-297.727	9.03477	1.25612e-10	2.63894e-09
CsqKR_Scaf36_14.17	Neuroendocrine convertase	4825.45	473.086	-4352.36	8.92665	5.52834e-22	4.66346e-20
CsqKR_Scaf169_4.4	growth hormone secretagogue receptor type 1-like	157.162	18.673	-138.489	8.88696	1.91508e-17	1.06238e-15
CsqKR_Scaf26_7.16	zinc metallo ase nas-13-like	93.785	1.53631	-92.2487	8.84812	0.00880996	0.0305132
CsqKR_Scaf133_4.45	leukocyte elastase inhibitor-like	8094.81	1886.95	-6207.86	8.84621	7.04307e-06	5.87161e-05
CsqKR_Scaf1_27.4	venom 164-like	1154.54	125.67	-1028.87	8.82545	2.707e-15	1.13299e-13
CsqKR_Scaf144_10.33	Fibronectin type III domain-containing 1	26.2606	1.95654	-24.3041	8.73886	0.000102407	0.000646062
CsqKR_Scaf41_5.4		359.564	47.3471	-312.217	8.73843	2.29137e-07	2.62961e-06
CsqKR_Scaf353_3.1	Squash family serine protease inhibitor	28.9912	1.69906	-27.2921	8.72996	0.00161695	0.00724374
CsqKR_Scaf53_7.8	neurogenic locus Notch	21.076	1.92797	-19.148	8.71663	6.5172e-07	6.80625e-06
CsqKR_Scaf116_5.33	pedal peptide 3 precursor	265.161	28.0682	-237.093	8.67068	9.20427e-18	5.28519e-16
CsqKR_Scaf8_18.10	hypothetical protein PFMG_366	10.3365	0.205106	-10.1314	8.6469	0.00792638	0.0279619
CsqKR_Scaf99_11.32	latent-transforming growth factor beta-binding 2	4.25188	0	-4.25188	8.55877	0.010475	0.0351276
CsqKR_Scaf228_0.14		2195.2	140.956	-2054.24	8.23309	0.002664	0.0111102
CsqKR_Scaf14_20.15		32.6064	2.10065	-30.5058	8.16615	4.06592e-05	0.000282783
CsqKR_Scaf195_4.48	CD29 antigen C	15.7414	1.46288	-14.2785	8.14369	2.45048e-05	0.000180885
CsqKR_Scaf172_2.13	78 kDa glucose-regulated	1724.39	115.114	-1609.27	8.14165	9.73078e-05	0.000617704
CsqKR_Scaf818_0.7		280.961	35.2109	-245.75	8.13928	3.07841e-11	7.32242e-10
CsqKR_Scaf20_25.37		808.618	100.869	-707.749	8.13176	2.54446e-14	9.59448e-13
CsqKR_Scaf52_3.13		63.2332	5.61446	-57.6187	8.12583	0.000765166	0.00381807
CsqKR_Scaf193_7.18	thrombospondin-type laminin G domain and EAR repeat-containing -like	164.755	15.1731	-149.582	8.05615	1.54709e-11	3.85947e-10
CsqKR_Scaf73_3.34		121.969	18.1892	-103.78	8.02962	2.97516e-05	0.00021411
CsqKR_Scaf69_25.14	T-box transcription factor TBX2	104.373	10.7501	-93.6234	8.0005	1.02574e-15	4.51241e-14
CsqKR_Scaf12_59.41	Protocadherin Fat 4	34.992	3.43019	-31.5618	7.99214	3.91254e-06	3.44796e-05
CsqKR_Scaf99_10.26		627.393	59.0966	-568.296	7.92619	9.56788e-09	1.42344e-07
CsqKR_Scaf88_6.12	hypothetical protein CGI_15738	5975.06	614.427	-5360.64	7.90148	0.000475921	0.00252216
CsqKR_Scaf142_2.13	ADAM family mig-17	901.363	93.0452	-808.318	7.88202	2.90865e-13	9.67337e-12
CsqKR_Scaf174_16.0	multiple coagulation factor deficiency 2 homolog	1082.67	85.1293	-997.538	7.86183	0.000119163	0.000739237
CsqKR_Scaf52_1.2	FMRFamide receptor-like	33.4324	2.68786	-30.7446	7.85742	8.54664e-06	6.97585e-05
CsqKR_Scaf61_44.13		251.091	26.2127	-224.879	7.82373	7.51717e-16	3.38894e-14
CsqKR_Scaf12_59.38	Protocadherin Fat 4	16.0095	1.46498	-14.5445	7.74045	4.8004e-05	0.000328559
CsqKR_Scaf301_0.11	hemicentin-1 isoform X1	930.365	102.93	-827.434	7.63081	7.28252e-05	0.000474815
CsqKR_Scaf125_0.15	deleted in malignant brain tumors 1	16341.4	1779.6	-14561.8	7.57412	7.69732e-09	1.16098e-07
CsqKR_Scaf112_7.9	homeobox engrailed	18.5187	2.11395	-16.4048	7.52509	2.56563e-07	2.91168e-06
CsqKR_Scaf6_6.16		121.346	12.3177	-109.029	7.48127	1.6159e-12	4.73061e-11
CsqKR_Scaf988_0.10	Deleted in malignant brain tumors 1	77.1408	10.3716	-66.7692	7.42303	5.13847e-05	0.000349071
CsqKR_Scaf99_50.16	Nipped-B B	461.307	43.2065	-418.101	7.42005	2.36323e-12	6.73766e-11
CsqKR_Scaf4_6.7	SKI family transcriptional corepressor 1 homolog-B-like	89.9287	12.7911	-77.1376	7.33602	1.07672e-09	1.89265e-08
CsqKR_Scaf51_0.6		4.50163	0.313261	-4.18837	7.20956	0.00698773	0.0250949
CsqKR_Scaf481_0.14	Deleted in malignant brain tumors 1	483.492	66.83	-416.662	7.19381	1.94428e-12	5.61165e-11
CsqKR_Scaf802_0.1		2705.47	388.206	-2317.26	7.19026	1.58801e-18	1.0112e-16
CsqKR_Scaf36_42.5	deleted in malignant brain tumors 1 -like	6323.51	756.759	-5566.75	7.18773	2.7261e-18	1.65846e-16
CsqKR_Scaf384_0.20	Deleted in malignant brain tumors 1	449.994	22.3177	-427.677	7.17158	0.0117015	0.0384143
CsqKR_Scaf35_27.12	insulinoma-associated 1a-like	211.172	31.6313	-179.541	7.10038	3.6616e-37	7.88449e-35
CsqKR_Scaf55_11.66	isoinhibitor K-like isoform X1	45.0679	4.46746	-40.6004	7.09838	1.14514e-05	9.11046e-05
CsqKR_Scaf99_34.11		22.3516	1.36723	-20.9843	7.0221	0.00406113	0.0159261
CsqKR_Scaf144_13.57		3552.6	163.285	-3389.32	7.00362	0.0132398	0.0425509
CsqKR_Scaf402_7.16	fucolectin-like	73.18	9.10439	-64.0756	6.97335	1.64639e-09	2.81243e-08
CsqKR_Scaf262_3.15	hypothetical protein CQ7_312	339.76	24.6973	-315.063	6.94808	0.00277788	0.0115057
CsqKR_Scaf24_8.13	cartilage matrix -like	14.5673	1.64632	-12.921	6.92457	1.09921e-05	8.77918e-05
CsqKR_Scaf64_34.7		4.26386	0.177194	-4.08667	6.88144	0.0128645	0.0415933
CsqKR_Scaf6_6.1	insulin gene enhancer isl-1-like	118.21	14.5103	-103.7	6.85189	2.59999e-08	3.56953e-07
CsqKR_Scaf12_19.0	pituitary homeobox x-like isoform X1	643.714	89.6103	-554.103	6.84966	7.64587e-16	3.43749e-14
CsqKR_Scaf91_7.34	large neutral amino acids transporter small subunit 1-like	12.8366	0.757756	-12.0788	6.80756	0.00248721	0.0104905
CsqKR_Scaf223_1.13	hemicentin-1 isoform X2	10.2458	0.347152	-9.89867	6.70489	0.0143366	0.045412
CsqKR_Scaf640_0.10		8028.47	1350.01	-6678.46	6.65161	4.92818e-09	7.71029e-08
CsqKR_Scaf262_0.17	deleted in malignant brain tumors 1 -like isoform X1	527.082	80.7713	-446.311	6.65126	8.3288e-10	1.49289e-08
CsqKR_Scaf64_32.15		38.9145	3.80085	-35.1136	6.64802	0.00115273	0.00543959
CsqKR_Scaf77_5.0	alkaline phosphatase-like	251.538	17.0232	-234.515	6.63716	0.00915957	0.0315439
CsqKR_Scaf153_2.31	deleted in malignant brain tumors 1 -like	36.4115	2.97918	-33.4323	6.58884	0.00623447	0.0228812
CsqKR_Scaf938_0.0	aromatic-L-amino-acid decarboxylase-like	85.5012	9.94373	-75.5574	6.57772	2.90023e-09	4.75574e-08
CsqKR_Scaf40_6.18	sodium-dependent glucose transporter 1A-like	377.249	54.192	-323.057	6.55299	2.44489e-24	2.45464e-22
CsqKR_Scaf69_43.25		575.179	62.8401	-512.339	6.54305	0.00176515	0.00778825
CsqKR_Scaf180_0.41	CD19 antigen-like isoform X3	1603.12	199.841	-1403.28	6.52906	0.00097359	0.00470828
CsqKR_Scaf501_0.19		13.168	1.06357	-12.1044	6.51602	0.00233951	0.00995477
CsqKR_Scaf24_9.4		8.31821	0.833817	-7.4844	6.5137	0.00547845	0.0205442
CsqKR_Scaf631_0.19		39.6092	4.8208	-34.7884	6.47997	0.000159497	0.000958561
CsqKR_Scaf72_5.11	LIM homeobox transcription factor 1-alpha-like	58.6574	10.2514	-48.406	6.35654	0.000256929	0.00146759
CsqKR_Scaf143_12.23	mucin-4-like isoform X6	247.386	41.5058	-205.88	6.34208	5.66334e-07	6.00652e-06
CsqKR_Scaf21_29.17	inhibin beta A chain-like	253.361	37.2045	-216.157	6.31204	4.0237e-05	0.000280313
CsqKR_Scaf247_2.22	hypothetical protein LOTGIDRAFT_19845	16.259	2.09479	-14.1642	6.29191	4.78727e-05	0.000327935
CsqKR_Scaf738_0.6	fibrinogen C domain-containing 1-like	24.1631	2.55962	-21.6035	6.29086	0.0011356	0.00537067
CsqKR_Scaf44_37.17		2862.61	628.782	-2233.83	6.27201	1.94187e-06	1.80972e-05
CsqKR_Scaf507_2.1	tripartite motif-containing 2-like	45.8381	5.25432	-40.5838	6.27145	2.63189e-06	2.40217e-05
CsqKR_Scaf61_48.13	iroquois-class homeodomain IRX-6-like	482.069	80.4023	-401.667	6.20745	7.81145e-10	1.41097e-08
CsqKR_Scaf72_5.12	LIM homeobox transcription factor 1-alpha-like	14.9711	2.76487	-12.2062	6.20094	0.00115428	0.00544375
CsqKR_Scaf640_0.8	deleted in malignant brain tumors 1 -like	18809.7	3415.95	-15393.8	6.18866	6.93431e-07	7.18683e-06
CsqKR_Scaf180_0.36	CD19 antigen-like isoform X1	574.342	124.513	-449.829	6.17401	1.2644e-07	1.52034e-06
CsqKR_Scaf31_14.9	Blastula protease 1	2300.34	328.571	-1971.77	6.1732	1.11847e-08	1.63865e-07
CsqKR_Scaf26_3.14		12.9192	1.80606	-11.1132	6.15913	5.81927e-05	0.000388914
CsqKR_Scaf366_7.13	hypothetical protein LOTGIDRAFT_15566	5583.71	666.608	-4917.1	6.13818	0.00606305	0.0223927
CsqKR_Scaf31_32.0	histidine triad nucleotide-binding 1	80.2815	11.5937	-68.6878	6.12793	6.24914e-16	2.86463e-14
CsqKR_Scaf10_4.1		111.595	21.2185	-90.3764	6.11539	1.84679e-05	0.000140115
CsqKR_Scaf117_5.12		4246.15	658.61	-3587.54	6.10466	7.29757e-07	7.51099e-06
CsqKR_Scaf507_2.11	E3 ubiquitin- ligase TRIM56-like isoform X1	361.531	53.7877	-307.743	6.07302	2.04074e-15	8.62964e-14
CsqKR_Scaf170_2.39	bestrophin-1 isoform X1	400.025	62.2144	-337.81	6.06051	3.73659e-11	8.72315e-10
CsqKR_Scaf95_6.37		3590.53	786.582	-2803.94	6.05847	3.95721e-14	1.44723e-12
CsqKR_Scaf43_15.11	Solute carrier family 23 member 2	2665.99	441.476	-2224.51	6.05014	3.88409e-11	9.04163e-10
CsqKR_Scaf144_10.32	myosin light chain smooth muscle-like	55.453	7.48548	-47.9676	6.03903	2.54417e-05	0.000187041
CsqKR_Scaf10_11.16	fucolectin-like	117.117	16.2692	-100.848	6.02571	2.96628e-05	0.000213859
CsqKR_Scaf525_1.18	histone-lysine N-methyltransferase PRDM9-like	27.0812	4.9205	-22.1607	5.97021	2.02169e-05	0.000151696
CsqKR_Scaf180_0.40		448.507	66.1347	-382.372	5.90942	0.00212292	0.0091353
CsqKR_Scaf48_3.19		2391.48	352.574	-2038.9	5.89271	1.35855e-06	1.31788e-05
CsqKR_Scaf185_15.13	metabotropic glutamate receptor 2-like	18.4981	2.51742	-15.9807	5.87121	0.00137626	0.00630309
CsqKR_Scaf31_8.12	cation-dependent mannose-6-phosphate receptor isoform X2	451.73	61.4814	-390.249	5.86801	3.99686e-16	1.86349e-14
CsqKR_Scaf772_0.15		61.211	9.59256	-51.6185	5.85004	2.65437e-07	2.99785e-06
CsqKR_Scaf151_4.11	probable insulin-like peptide 7	10.4943	1.03709	-9.45726	5.84924	0.0102253	0.0344387
CsqKR_Scaf61_39.14	vitelline envelope zona pellucida domain 8	536.922	81.0041	-455.918	5.84698	3.05979e-08	4.14173e-07
CsqKR_Scaf25_16.15		11.8437	1.63828	-10.2054	5.81173	0.000953743	0.00462597
CsqKR_Scaf69_19.6		48.2133	4.55559	-43.6577	5.79779	0.00307062	0.012549
CsqKR_Scaf41_40.16		25083.2	3345.55	-21737.6	5.79478	1.43851e-05	0.000111622
CsqKR_Scaf24_11.22	endothelin-converting enzyme 1-like isoform X2	1202.38	209.391	-992.984	5.74432	1.25403e-28	1.66847e-26
CsqKR_Scaf44_37.18		9499.87	2136.63	-7363.24	5.74378	5.04975e-06	4.34257e-05
CsqKR_Scaf266_7.24		618.772	48.7285	-570.044	5.7167	0.00754884	0.0268092
CsqKR_Scaf8_2.8	sulfotransferase family cytosolic 1B member 1-like	52.8921	6.04489	-46.8472	5.71598	1.88601e-05	0.000142759
CsqKR_Scaf10_8.27	glutathione peroxidase-like	1150.38	169.433	-980.943	5.70599	1.06585e-10	2.26823e-09
CsqKR_Scaf73_3.33		6418.32	1134.24	-5284.08	5.69604	6.37821e-05	0.000421394
CsqKR_Scaf84_2.25	Photoreceptor-specific nuclear receptor	137.079	21.8746	-115.204	5.64225	7.89255e-10	1.42249e-08
CsqKR_Scaf203_0.22	Neurogenic locus notch 3	2394.11	291.529	-2102.58	5.60629	0.000979661	0.00473204
CsqKR_Scaf69_15.59	crystal -like	293.663	51.7975	-241.865	5.58903	4.16581e-22	3.58997e-20
CsqKR_Scaf10_14.12	polycystic kidney disease 1-like 2	875.722	158.739	-716.983	5.55964	3.94108e-07	4.33731e-06
CsqKR_Scaf372_1.5	microfibril-associated glyco 4-like	11.9144	1.70897	-10.2055	5.55621	6.21155e-05	0.00041188
CsqKR_Scaf3_96.26	thioredoxin domain-containing 16-like	2250.7	407.445	-1843.25	5.54344	6.5523e-185	3.57428e-181
CsqKR_Scaf63_4.5	calmodulin-A isoform X1	697.443	134.715	-562.727	5.52236	1.0946e-07	1.33183e-06
CsqKR_Scaf18_7.24	serine arginine repetitive matrix 2-like	390.793	74.1634	-316.629	5.45463	4.93439e-07	5.29517e-06
CsqKR_Scaf366_7.22	plasminogen isoform X2	69.2949	7.90708	-61.3879	5.43571	0.000254425	0.00145583
CsqKR_Scaf69_42.23	nidogen and EGF-like domain-containing 1	26.8197	3.95338	-22.8664	5.43449	0.000172577	0.00102438
CsqKR_Scaf69_16.2	uncharacterized protein LOC111138324 isoform X3	139.203	15.7763	-123.427	5.40119	0.000428173	0.00230425
CsqKR_Scaf73_4.32		5919.39	1156.92	-4762.47	5.39201	3.9995e-05	0.000279112
CsqKR_Scaf53_7.12	c-binding -like	123.395	19.2729	-104.122	5.37773	1.41521e-06	1.36798e-05
CsqKR_Scaf44_36.7		353.64	55.9701	-297.67	5.37245	0.000115465	0.000718749
CsqKR_Scaf193_2.28	cephalotocin receptor 1	19.426	2.68034	-16.7456	5.37211	0.000678243	0.00344596
CsqKR_Scaf17_2.33	PREDICTED: uncharacterized protein LOC1531981	571.362	112.124	-459.238	5.33581	2.54997e-09	4.21092e-08
CsqKR_Scaf55_20.17	hypothetical protein LOTGIDRAFT_171732	396.777	43.7369	-353.04	5.30927	0.00614603	0.0226327
CsqKR_Scaf18_15.9	single-pass membrane and coiled-coil domain-containing 4 homolog	218.348	40.766	-177.582	5.27615	8.0158e-14	2.82712e-12
CsqKR_Scaf5_33.2	orexin receptor type 2-like	14.9151	2.27709	-12.638	5.27103	0.00499231	0.0189689
CsqKR_Scaf398_4.44	hypothetical protein LOTGIDRAFT_239117	4127.82	768.119	-3359.71	5.26632	1.46164e-07	1.73836e-06
CsqKR_Scaf27_23.8	short transient receptor potential channel 3-like	332.058	58.251	-273.807	5.24489	6.64165e-22	5.54544e-20
CsqKR_Scaf608_0.27		3.0881	0.423251	-2.66485	5.2417	0.0149958	0.0471482
CsqKR_Scaf1_12.16	neuroglian-like	1210.47	235.492	-974.976	5.22704	5.27505e-39	1.34885e-36
CsqKR_Scaf481_0.9	Deleted in malignant brain tumors 1	23408.1	4107.64	-19300.4	5.22094	1.39928e-12	4.14089e-11
CsqKR_Scaf44_36.14		16.4354	1.33622	-15.0992	5.21349	0.00968943	0.0329868
CsqKR_Scaf1_49.12	homeobox DLX-3-like	101.037	15.1709	-85.8663	5.21023	3.07299e-05	0.000220234
CsqKR_Scaf19_22.21	zinc metallo ase dpy-31	67.9535	10.0056	-57.9479	5.18064	5.22119e-09	8.11442e-08
CsqKR_Scaf195_4.49	ame: Full=Mannose-binding C Short=MBP-C ame: Full=MBP1 ame: Full=Mannan-binding ame: Full=Mannose-binding lectin Flags: Precursor	9.80276	1.41399	-8.38877	5.16325	0.00400572	0.0157568
CsqKR_Scaf253_2.19	zinc finger Gfi-1b-like	129.654	28.0633	-101.59	5.14686	2.06541e-09	3.46316e-08
CsqKR_Scaf46_0.1		106.459	19.9052	-86.5539	5.14093	8.49045e-06	6.9369e-05
CsqKR_Scaf78_11.39		97.7275	9.72942	-87.9981	5.1394	0.00370232	0.0147453
CsqKR_Scaf103_16.12	transient receptor potential cation channel subfamily A member 1-like	16.3844	3.16223	-13.2222	5.12557	9.13225e-06	7.42692e-05
CsqKR_Scaf218_5.16	macin	105.129	6.44395	-98.6854	5.11662	0.000452522	0.00241773
CsqKR_Scaf201_5.38		4.10312	0.60544	-3.49768	5.10774	0.00698947	0.0250949
CsqKR_Scaf312_5.0	thyrotropin-releasing hormone receptor-like	60.5386	11.6605	-48.8781	5.0969	1.10477e-14	4.34604e-13
CsqKR_Scaf2_8.5	WAP four-disulfide core domain 18-like	588.573	108.808	-479.765	5.09434	0.0017972	0.00791262
CsqKR_Scaf268_6.28	epididymal secretory glutathione peroxidase-like	977.044	177.001	-800.042	5.08625	3.3077e-23	3.09317e-21
CsqKR_Scaf248_0.8		16.1505	2.20984	-13.9406	5.08346	0.00350724	0.0140462
CsqKR_Scaf268_9.24		180311	30478.7	-149832	5.0781	0.00237704	0.0100908
CsqKR_Scaf6_6.14	insulin gene enhancer isl-1-like isoform X1	82.7882	12.0037	-70.7845	5.0771	5.09527e-07	5.46065e-06
CsqKR_Scaf90_34.12	C2 calcium-dependent domain-containing 4C-like	35.6708	5.46684	-30.2039	5.05333	1.86267e-06	1.74086e-05
CsqKR_Scaf143_12.14	proton-associated sugar transporter A-like	5.94099	0.944328	-4.99666	5.0514	0.00311756	0.0127134
CsqKR_Scaf174_15.11		384.745	55.5974	-329.148	5.03946	3.07921e-07	3.44438e-06
CsqKR_Scaf94_5.12		37.94	7.09648	-30.8436	5.02301	1.63565e-06	1.5524e-05
CsqKR_Scaf460_1.4	achaete-scute homolog 1	171.295	35.8782	-135.417	5.01598	1.15363e-09	2.01485e-08
CsqKR_Scaf98_22.38	G- coupled receptor 112	4050.09	964.461	-3085.63	5.01024	0.00799885	0.0281447
CsqKR_Scaf142_4.9		51.0856	5.27789	-45.8077	4.99054	0.00862715	0.0299625
CsqKR_Scaf1023_0.4	deleted in malignant brain tumors 1	50.6029	5.80439	-44.7986	4.94706	0.00220026	0.00941856
CsqKR_Scaf19_3.18	hypothetical protein LOTGIDRAFT_15912	232.171	43.5741	-188.597	4.93085	2.32762e-10	4.65666e-09
CsqKR_Scaf69_42.14	fucolectin-like	96.3911	17.2719	-79.1191	4.92022	0.000467049	0.00248157
CsqKR_Scaf245_1.22	unc-93 homolog A	2505.48	520.305	-1985.18	4.88909	5.06481e-20	3.71684e-18
CsqKR_Scaf714_0.11	fibrinogen A	13.6401	2.85199	-10.7881	4.88191	0.00834934	0.0291337
CsqKR_Scaf127_4.45		11.7713	1.76292	-10.0084	4.8726	0.00888437	0.0307227
CsqKR_Scaf18_1.13	fucolectin-like	41.7691	10.0965	-31.6726	4.84723	0.000557042	0.00289949
CsqKR_Scaf11_11.10	ATP-sensitive inward rectifier potassium channel 12	1937.74	396.517	-1541.22	4.83741	3.67691e-13	1.1939e-11
CsqKR_Scaf10_4.9		104.255	9.46506	-94.7902	4.82881	0.00957833	0.032697
CsqKR_Scaf372_1.6	microfibril-associated glyco 4-like	35.9396	6.75583	-29.1838	4.825	1.14712e-06	1.13157e-05
CsqKR_Scaf61_32.16	fras1 related extracellular matrix	1661.75	304.046	-1357.71	4.81365	1.49185e-16	7.46611e-15
CsqKR_Scaf36_48.9	fukutin-related -like	34.5083	6.92323	-27.5851	4.81261	1.64682e-05	0.000126344
CsqKR_Scaf61_2.7	FMRFamide receptor-like	85.4276	18.155	-67.2726	4.81013	4.9683e-12	1.35964e-10
CsqKR_Scaf562_0.22		114.053	11.8484	-102.204	4.8042	0.00676856	0.024479
CsqKR_Scaf524_1.1		11.1764	2.12758	-9.04877	4.80058	0.000438444	0.0023556
CsqKR_Scaf99_1.45	probable N-acetylgalactosaminyltransferase 9	361.058	72.3141	-288.743	4.79047	3.56219e-09	5.72644e-08
CsqKR_Scaf14_35.23	endothelin-converting enzyme 1	8679.66	1729.05	-6950.61	4.78567	2.36808e-08	3.27311e-07
CsqKR_Scaf138_14.9	noggin 2	110.954	17.7561	-93.1978	4.7704	6.53395e-07	6.81505e-06
CsqKR_Scaf159_10.13	mycocerosic acid synthase-like	117.815	29.2356	-88.5794	4.75294	0.00135002	0.00620943
CsqKR_Scaf182_4.15		32150.9	7333.67	-24817.2	4.72543	2.90759e-10	5.69852e-09
CsqKR_Scaf98_14.19	neuroglian-like	58.2823	16.5178	-41.7645	4.70045	1.81754e-05	0.000138024
CsqKR_Scaf1004_0.8	hypothetical protein LOTGIDRAFT_228571	11.5099	2.39332	-9.11662	4.6923	0.00022588	0.00130831
CsqKR_Scaf162_0.22	myosin light chain smooth muscle-like	124.878	21.2054	-103.672	4.68405	0.000149322	0.000902735
CsqKR_Scaf18_6.30	Macrophage mannose receptor 1	38.2295	8.73426	-29.4952	4.68324	4.35809e-06	3.8078e-05
CsqKR_Scaf19_39.23	insulin-degrading enzyme-like isoform X2	917.524	202.939	-714.585	4.6813	4.6881e-10	8.91065e-09
CsqKR_Scaf172_0.8	von Willebrand factor D and EGF domain-containing	29.4794	3.40368	-26.0757	4.67088	0.00783693	0.0276702
CsqKR_Scaf366_6.53	plasminogen isoform X1	9.70604	2.07251	-7.63352	4.65764	0.00143394	0.00651951
CsqKR_Scaf39_6.31	FAD-dependent oxidoreductase domain-containing 2-like	3712.61	773.796	-2938.81	4.65566	5.16475e-50	2.64128e-47
CsqKR_Scaf61_31.16	cysteine-rich secretory LCCL domain-containing 2-like	12.3397	2.04424	-10.2955	4.61115	0.00141917	0.00646746
CsqKR_Scaf25_8.25	copper zinc superoxide dismutase	288.64	65.0917	-223.548	4.61066	3.51815e-07	3.89543e-06
CsqKR_Scaf40_10.21	16 kDa calcium-binding -like isoform X2	463.67	121.163	-342.508	4.6033	2.09479e-15	8.83197e-14
CsqKR_Scaf44_21.15	Snaclec alboaggregin-B subunit beta	53.3404	5.43527	-47.9051	4.57887	0.00106791	0.00509961
CsqKR_Scaf277_0.1	ryncolin-1-like isoform X1	117.504	24.4249	-93.0789	4.54462	4.00402e-05	0.000279309
CsqKR_Scaf8_19.36	deoxyribonuclease-1	200.761	43.6497	-157.111	4.54315	2.07549e-16	1.01693e-14
CsqKR_Scaf36_37.5		16.3713	3.32381	-13.0475	4.51419	0.00154485	0.00696501
CsqKR_Scaf672_0.17	neo-calmodulin-like isoform X4	335.97	70.8234	-265.146	4.51363	1.117e-07	1.35405e-06
CsqKR_Scaf85_1.35	arrestin domain-containing 3-like	923.121	188.101	-735.02	4.50426	1.04154e-07	1.27581e-06
CsqKR_Scaf190_1.8	MAM domain-containing glycosylphosphatidylinositol anchor 2-like	2048.08	430.681	-1617.4	4.50193	7.37592e-09	1.11973e-07
CsqKR_Scaf69_7.29	PREDICTED: uncharacterized protein LOC11859542	7322.52	1597.23	-5725.29	4.49267	5.17693e-06	4.44028e-05
CsqKR_Scaf113_8.3	G -activated inward rectifier potassium channel 3-like isoform X1	73.874	17.7854	-56.0885	4.4827	0.00151803	0.00686071
CsqKR_Scaf69_63.17	FMRFamide-activated amiloride-sensitive sodium channel-like isoform X1	18.875	3.81394	-15.0611	4.47468	5.02396e-05	0.000342429
CsqKR_Scaf12_31.24	histidine-rich glyco -like	58.9864	11.6069	-47.3795	4.44608	0.000123735	0.000766144
CsqKR_Scaf269_0.24	uncharacterized FAD-linked oxidoreductase ARB_2478-like	85.6252	18.4923	-67.133	4.44558	5.25299e-07	5.61864e-06
CsqKR_Scaf258_7.0		16094.4	3737.52	-12356.9	4.43466	0.000161096	0.000965339
CsqKR_Scaf281_1.2	pancreas transcription factor 1 subunit alpha-like	927.207	216.612	-710.595	4.4274	6.12093e-16	2.81374e-14
CsqKR_Scaf772_0.16	Deleted in malignant brain tumors 1	365.229	72.4899	-292.739	4.42641	5.6284e-05	0.000378115
CsqKR_Scaf10_4.30		20.2789	2.70677	-17.5721	4.42026	0.00927918	0.0318887
CsqKR_Scaf608_0.21		13.8463	3.02238	-10.8239	4.41841	0.000143791	0.0008751
CsqKR_Scaf55_11.68	BPTI Kunitz domain-containing -like	172.761	36.1292	-136.632	4.41206	8.969e-12	2.33722e-10
CsqKR_Scaf69_43.44		728.193	66.361	-661.832	4.40584	0.0106462	0.0355853
CsqKR_Scaf98_13.13		2652.95	576.526	-2076.42	4.40494	6.22923e-13	1.96008e-11
CsqKR_Scaf258_6.11		7721.52	2713.8	-5007.72	4.37693	1.15041e-07	1.39249e-06
CsqKR_Scaf130_18.8	Endoglucanase E-4	185.303	35.5488	-149.755	4.37578	0.00503464	0.0190943
CsqKR_Scaf10_14.19	polycystic kidney disease 1-like 2	1142.37	263.786	-878.58	4.37222	2.63527e-05	0.000192614
CsqKR_Scaf172_2.35		38.0359	6.88948	-31.1464	4.36267	0.00179798	0.00791391
CsqKR_Scaf272_0.2		11.7975	1.96141	-9.83609	4.35462	0.00786601	0.0277669
CsqKR_Scaf287_1.6	Tob1-like	1283.33	227.529	-1055.8	4.3459	1.85094e-08	2.62256e-07
CsqKR_Scaf137_4.10	zinc metallo ase dpy-31-like	34.4622	4.97496	-29.4872	4.33836	0.000785352	0.00390271
CsqKR_Scaf8_18.8	chondroitin proteoglycan 2-like	47.4362	8.38016	-39.056	4.33082	0.00338946	0.0136588
CsqKR_Scaf19_13.10	Hydroxylysine kinase	100.951	22.1035	-78.8477	4.32838	5.39885e-18	3.16674e-16
CsqKR_Scaf14_5.24	A disintegrin and metallo ase with thrombospondin motifs 6-like	1408.14	362.039	-1046.1	4.32825	7.96535e-07	8.14198e-06
CsqKR_Scaf405_0.17	microfibril-associated glyco 4-like	13.8101	2.4567	-11.3534	4.31426	0.0148914	0.0468727
CsqKR_Scaf80_14.5	AT-rich interactive domain-containing 1B-like	242.375	52.1708	-190.205	4.30747	1.10895e-11	2.84452e-10
CsqKR_Scaf125_0.39	adhesive serine protease	124.129	20.5644	-103.564	4.30562	3.07372e-05	0.000220234
CsqKR_Scaf63_3.7	calmodulin isoform X1	55.4853	11.0956	-44.3898	4.30066	6.6486e-05	0.000437126
CsqKR_Scaf130_5.20	echinoderm microtubule-associated -like CG42247 isoform X2	969.068	246.617	-722.45	4.28709	3.6291e-05	0.000256579
CsqKR_Scaf246_0.0	fibrinogen A	25.0122	4.52564	-20.4866	4.28691	0.00199574	0.0086586
CsqKR_Scaf27_14.14	Collagen alpha-4(VI) chain	13.3601	2.05381	-11.3063	4.28241	0.0104246	0.0349803
CsqKR_Scaf196_6.10	glutamyl aminopeptidase-like	99.2687	23.3027	-75.966	4.27025	2.10221e-08	2.93537e-07
CsqKR_Scaf247_15.26	copper resistance B	141.94	63.8761	-78.064	4.26932	0.000394692	0.00215233
CsqKR_Scaf40_5.16	MFS-type transporter SLC18B1-like	79.0629	19.0472	-60.0157	4.24452	0.00938988	0.0321947
CsqKR_Scaf107_7.17	angiopoietin-related 1-like	40.1539	8.29891	-31.855	4.2405	0.000103128	0.000649863
CsqKR_Scaf75_16.8	glutamate receptor 4-	36.0135	9.34645	-26.667	4.23941	0.00170533	0.00756309
CsqKR_Scaf36_18.3	leucine zipper 4-	22.5169	5.22428	-17.2926	4.22273	1.46536e-06	1.40897e-05
CsqKR_Scaf73_12.13	insulin-like growth factor-binding complex acid labile subunit	45.5038	10.479	-35.0247	4.2115	2.48378e-10	4.92692e-09
CsqKR_Scaf155_0.24	aromatic-L-amino-acid decarboxylase-like	38.3413	7.59717	-30.7442	4.20258	8.23222e-07	8.36772e-06
CsqKR_Scaf140_1.24	peptidase inhibitor	1086.42	275.574	-810.842	4.1811	1.69679e-16	8.43375e-15
CsqKR_Scaf19_11.3	polyamine oxidase-like	7921.32	1983.19	-5938.14	4.1804	8.36639e-05	0.000538615
CsqKR_Scaf166_7.19		1972.7	399.839	-1572.86	4.16656	9.95846e-06	8.01624e-05
CsqKR_Scaf127_3.11	random slug 5-like	744.681	156.379	-588.302	4.1643	1.29054e-18	8.31487e-17
CsqKR_Scaf28_4.44	calpain-3-like isoform X1	12.4806	2.49558	-9.98499	4.1585	0.0012473	0.00582535
CsqKR_Scaf988_0.13	neurotrypsin	591.339	144.025	-447.314	4.1576	2.27157e-05	0.000169205
CsqKR_Scaf172_0.6	von Willebrand factor D and EGF domain-containing	41.3158	7.3289	-33.9869	4.15027	0.00179166	0.00789035
CsqKR_Scaf14_22.24	galactose-3-O-sulfotransferase 2-like	22.7781	5.96039	-16.8177	4.15016	5.58544e-05	0.000375691
CsqKR_Scaf90_34.13	synaptotagmin-A-like	12.7783	2.93716	-9.84115	4.14222	0.0082475	0.028846
CsqKR_Scaf109_0.3		3076.88	1330.82	-1746.06	4.14187	9.23726e-05	0.00058843
CsqKR_Scaf39_42.5	gelsolin 1	411.73	103.957	-307.773	4.13189	4.91836e-10	9.30508e-09
CsqKR_Scaf175_30.21	FMRFamide receptor	220.478	51.8082	-168.67	4.12839	1.24781e-13	4.31723e-12
CsqKR_Scaf41_48.8	C-type lectin domain protein	347.202	89.8873	-257.314	4.11606	5.87945e-06	4.99052e-05
CsqKR_Scaf151_3.14	isoform CRA_a	18.1875	3.24315	-14.9443	4.1156	0.0154178	0.0482802
CsqKR_Scaf214_0.27		2033.07	525.906	-1507.16	4.10547	6.39722e-12	1.70506e-10
CsqKR_Scaf80_16.33	Homeobox SIX3	135.301	29.5487	-105.752	4.10343	3.16635e-06	2.84554e-05
CsqKR_Scaf17_5.45	ceroid-lipofuscinosis neuronal 5	50.5959	10.5328	-40.063	4.10136	0.00168364	0.00748553
CsqKR_Scaf187_0.14	fucolectin-3-like isoform X2	31.9515	7.52289	-24.4286	4.09819	0.00464074	0.0178612
CsqKR_Scaf14_13.23	endothelin-converting enzyme 1	5733.34	1474.18	-4259.17	4.09558	6.81103e-10	1.244e-08
CsqKR_Scaf112_8.34	homeobox engrailed	27.566	4.25288	-23.3131	4.06953	0.0148838	0.0468679
CsqKR_Scaf61_27.21	aquaporin-4 isoform M23	10.0284	2.24963	-7.77882	4.06691	0.00042924	0.00230918
CsqKR_Scaf61_49.8	iroquois-class homeodomain IRX-6-like	432.618	95.2784	-337.34	4.06199	4.27091e-07	4.63177e-06
CsqKR_Scaf256_9.8	sodium-coupled neutral amino acid transporter 11	534.049	132.172	-401.877	4.0593	9.81678e-22	8.03258e-20
CsqKR_Scaf18_15.0	zinc finger 33B	32.5682	7.94563	-24.6226	4.05595	0.00305226	0.0124876
CsqKR_Scaf245_5.11	Cyclic nucleotide-gated cation channel beta-1	323.965	80.0866	-243.878	4.04419	5.01185e-09	7.82623e-08
CsqKR_Scaf80_15.27	prokineticin-1-like	823.602	207.861	-615.741	4.04255	5.79847e-08	7.41923e-07
CsqKR_Scaf441_0.17	multiple epidermal growth factor-like domains 1 isoform X4	1643.87	479.124	-1164.75	4.04156	1.18227e-06	1.16343e-05
CsqKR_Scaf99_40.38	tubulin alpha-3 chain	2474.61	666.012	-1808.59	4.04038	4.02528e-05	0.000280313
CsqKR_Scaf166_1.7	prostaglandin G H synthase 2-like	787.044	184.669	-602.375	4.03969	1.89901e-21	1.5309e-19
CsqKR_Scaf1028_0.14	probable fatty acid-binding	133.172	29.9909	-103.181	4.03172	2.41444e-10	4.80685e-09
CsqKR_Scaf2_0.17	perlucin 4	1277.23	302.216	-975.011	4.02873	7.07584e-06	5.89294e-05
CsqKR_Scaf794_0.8		594.679	159.684	-434.995	4.02489	5.95127e-06	5.04886e-05
CsqKR_Scaf187_2.50	guanylate cyclase 2G	40.0243	9.37122	-30.6531	4.01721	1.81507e-09	3.07174e-08
CsqKR_Scaf419_0.18	nidogen and EGF-like domain-containing 1	10.3749	1.57358	-8.80137	4.00847	0.00817096	0.0286395
CsqKR_Scaf410_0.2		165.742	42.1346	-123.608	4.00784	1.25762e-06	1.23018e-05
CsqKR_Scaf642_0.12		35.9944	8.31218	-27.6823	4.00702	0.000389447	0.00212701
CsqKR_Scaf202_4.34	solute carrier organic anion transporter family member 2A1-like	298.315	64.7837	-233.531	3.99838	1.02688e-11	2.65062e-10
CsqKR_Scaf53_7.13	Apoptotic chromatin condensation inducer in the nucleus	607.04	156.708	-450.332	3.99725	1.64093e-06	1.55585e-05
CsqKR_Scaf246_0.14	microfibril-associated glyco 4-like	68.9296	16.9484	-51.9812	3.99368	0.000945386	0.0045936
CsqKR_Scaf95_27.8	R-spondin-2-like isoform X1	272.173	56.9124	-215.26	3.98587	2.35301e-07	2.68528e-06
CsqKR_Scaf117_4.21		4415.66	929.151	-3486.5	3.95154	0.00139713	0.00638126
CsqKR_Scaf966_0.16	large neutral amino acids transporter small subunit 2	22.457	6.26916	-16.1878	3.94916	0.0144441	0.0457054
CsqKR_Scaf180_0.38	CD19 antigen-like isoform X1	917.535	219.197	-698.338	3.93963	0.0150304	0.0472206
CsqKR_Scaf63_7.32	usherin-like	7.04531	1.56929	-5.47602	3.8945	0.00469451	0.0180384
CsqKR_Scaf349_2.6	sodium channel type 8 subunit alpha isoform X7	139.362	32.896	-106.466	3.89265	5.42018e-08	6.97886e-07
CsqKR_Scaf69_48.0	beta-1,4-galactosyltransferase galt-1-like	899.008	219.802	-679.206	3.8919	2.8876e-19	1.99391e-17
CsqKR_Scaf397_0.14	Iron zinc purple acid phosphatase	861.931	234.984	-626.947	3.88423	6.89763e-14	2.45925e-12
CsqKR_Scaf53_13.12	alpha-crystallin A chain-like	181.003	53.8619	-127.141	3.87803	1.90766e-15	8.10879e-14
CsqKR_Scaf173_26.11	acid-sensing ion channel 5-like isoform X2	16.0973	5.45266	-10.6446	3.87303	0.015757	0.0490982
CsqKR_Scaf106_8.16	hypothetical protein CQ7_349	253.758	79.2111	-174.547	3.87005	2.24895e-06	2.07933e-05
CsqKR_Scaf261_5.4	inhibitory POU -like isoform X2	110.592	28.4531	-82.1389	3.86752	1.68402e-06	1.59209e-05
CsqKR_Scaf194_28.18	collagen alpha-3(VI) chain-like isoform X9	214.998	60.608	-154.39	3.86572	6.42397e-13	2.01395e-11
CsqKR_Scaf361_8.14	GTP-binding Di-Ras2-like	227.673	59.0211	-168.652	3.86292	4.43176e-08	5.79742e-07
CsqKR_Scaf794_0.6	deleted in malignant brain tumors 1	3603.15	982.873	-2620.28	3.85972	4.95672e-05	0.000338409
CsqKR_Scaf228_3.13	small cardioactive peptide	1837.22	377.995	-1459.22	3.84599	1.49315e-06	1.42981e-05
CsqKR_Scaf24_7.18	SCO-spondin-like isoform X2	43328.4	11026.8	-32301.7	3.84438	4.35269e-05	0.000301192
CsqKR_Scaf98_5.24	fibropellin-1-like isoform X1	1343.73	331.071	-1012.66	3.83787	1.58348e-12	4.64403e-11
CsqKR_Scaf155_0.4	aromatic-L-amino-acid decarboxylase-like	28.7789	6.80518	-21.9737	3.83662	1.97709e-05	0.000148828
CsqKR_Scaf952_0.1	aromatic-L-amino-acid decarboxylase-like	28.7789	6.80518	-21.9737	3.83662	1.97709e-05	0.000148828
CsqKR_Scaf59_1.24	gonadotropin-releasing hormone II receptor-like	521.348	107.922	-413.426	3.83275	4.90344e-06	4.23232e-05
CsqKR_Scaf43_54.23	Argininosuccinate synthase	2406.83	635.177	-1771.65	3.82356	5.94139e-09	9.13823e-08
CsqKR_Scaf39_32.33	ras-associating and dilute domain-containing -like	24.0887	5.5238	-18.5649	3.82244	0.00279493	0.0115649
CsqKR_Scaf11_5.17	unc-93 homolog A-like	19.5092	5.01181	-14.4974	3.82158	0.00164587	0.00734806
CsqKR_Scaf61_40.25	aggrecan core -like isoform X1	5.24788	1.05811	-4.18976	3.82056	0.0141984	0.045083
CsqKR_Scaf98_5.33	fibropellin-1-like isoform X1	82.1484	19.7478	-62.4005	3.81454	4.94915e-05	0.000338033
CsqKR_Scaf14_1.4	tumor necrosis factor receptor superfamily member wengen	102.808	19.9698	-82.8385	3.80945	0.000280819	0.00158743
CsqKR_Scaf113_16.59	serine cytosolic-like	1957.92	541.963	-1415.96	3.80828	4.5582e-06	3.9636e-05
CsqKR_Scaf261_7.6	Protocadherin-9	487.047	122.494	-364.552	3.80271	6.52181e-07	6.80672e-06
CsqKR_Scaf539_0.11		35.7036	7.50772	-28.1959	3.79892	0.00373138	0.0148372
CsqKR_Scaf1_36.19	plexin-A1-like isoform X1	79.6971	20.687	-59.0101	3.79759	7.10267e-06	5.91227e-05
CsqKR_Scaf10_13.2	Polycystic kidney disease 1-like 2	336.304	82.59	-253.714	3.79753	3.13687e-07	3.50409e-06
CsqKR_Scaf31_7.18	fucolectin-like	67.6667	18.8239	-48.8428	3.79205	0.00530937	0.0199834
CsqKR_Scaf507_0.47	alpha 1c	767.65	207.54	-560.11	3.79166	0.000119787	0.00074266
CsqKR_Scaf55_27.26	GH3 domain-containing -like isoform X1	49.5107	12.289	-37.2217	3.79037	7.28829e-05	0.000475001
CsqKR_Scaf90_33.20	YSIRK-type signal peptide-containing	27.7252	5.57991	-22.1453	3.78738	0.00211466	0.00910697
CsqKR_Scaf98_26.11	potassium voltage-gated channel subfamily A member 2-like	56.7059	14.52	-42.1859	3.78353	1.92414e-05	0.000145243
CsqKR_Scaf63_10.19	transmembrane 72-like	294.865	80.936	-213.929	3.77897	8.43402e-13	2.60912e-11
CsqKR_Scaf12_31.37	polycystic kidney disease 1-like 2	642.287	157.247	-485.04	3.77674	5.83395e-09	8.98989e-08
CsqKR_Scaf21_3.16	somatostatin receptor type 3-like	81.1277	15.2349	-65.8928	3.77341	0.00342865	0.0137794
CsqKR_Scaf424_0.2	collagen alpha-6(VI) chain-like	408.971	119.591	-289.38	3.77247	4.41523e-07	4.77878e-06
CsqKR_Scaf60_7.37	cytochrome P45 2U1	1273.47	326.885	-946.581	3.77169	0.000404958	0.00219369
CsqKR_Scaf50_33.17	receptor for egg jelly 9	2540.19	778.113	-1762.08	3.76558	6.37728e-05	0.000421394
CsqKR_Scaf98_18.7	para-nitrobenzyl esterase-like	11.411	2.88373	-8.52725	3.76319	0.000430325	0.00231425
CsqKR_Scaf195_5.18	hypothetical protein CQ7_19279	244.424	57.0022	-187.422	3.75632	1.5387e-05	0.000118778
CsqKR_Scaf99_50.15	Atrial natriuretic peptide receptor 1	10.3086	2.98319	-7.3254	3.75536	0.00559367	0.020914
CsqKR_Scaf41_31.19	Receptor-type tyrosine- phosphatase mu	4.70859	0.975509	-3.73308	3.72331	0.0159492	0.0496027
CsqKR_Scaf39_6.24	FAD-dependent oxidoreductase domain-containing 2-like	51.8696	10.9917	-40.8779	3.72222	0.012344	0.0401529
CsqKR_Scaf69_31.15	UPF764 C16orf89 homolog	1296.85	345.6	-951.251	3.71779	1.5499e-28	2.04549e-26
CsqKR_Scaf478_0.13	carbohydrate sulfotransferase 15-like	438.035	67.2351	-370.8	3.7171	0.000508499	0.00267489
CsqKR_Scaf188_1.1	family membrane complex biogenesis	515.848	91.5302	-424.318	3.7142	0.00283212	0.0116922
CsqKR_Scaf9_1.8		48.5888	12.9801	-35.6087	3.71366	1.95065e-05	0.000147108
CsqKR_Scaf952_0.11	aromatic-L-amino-acid decarboxylase-like	137.503	35.7718	-101.731	3.70118	1.75653e-05	0.000133887
CsqKR_Scaf264_17.15	TBC1 domain family member 2B	68.6017	19.0671	-49.5346	3.70036	0.000168626	0.00100457
CsqKR_Scaf35_31.22	cartilage acidic 1 isoform X2	20.718	5.19227	-15.5257	3.69829	0.00371925	0.0148019
CsqKR_Scaf213_0.20	deleted in malignant brain tumors 1 -like	12.019	2.50085	-9.51818	3.68849	0.00577753	0.0215031
CsqKR_Scaf125_0.32	deleted in malignant brain tumors 1	90.7329	24.0352	-66.6977	3.68334	0.00226344	0.00966123
CsqKR_Scaf261_4.20	C3 and PZP-like alpha-2-macroglobulin domain-containing 8	7577.9	2116.28	-5461.62	3.68322	8.33075e-09	1.25076e-07
CsqKR_Scaf50_33.16		172.162	46.657	-125.505	3.67138	5.68286e-05	0.000380835
CsqKR_Scaf147_12.10	elongation of very long chain fatty acids 4-like	80.8205	22.8165	-58.0039	3.66895	2.23779e-05	0.000166764
CsqKR_Scaf174_8.10	frizzled-1	860.176	232.379	-627.796	3.656	7.41013e-11	1.63803e-09
CsqKR_Scaf54_0.32	receptor-type tyrosine- phosphatase kappa-like isoform X1	108.584	28.0169	-80.5668	3.65488	6.10339e-06	5.15387e-05
CsqKR_Scaf133_7.1	delta and Notch-like epidermal growth factor-related receptor	497.506	137.653	-359.852	3.64066	1.19405e-05	9.45365e-05
CsqKR_Scaf14_15.19	growth differentiation factor 8-like	270.822	52.0892	-218.732	3.63962	5.81314e-05	0.00038877
CsqKR_Scaf40_5.15	MFS-type transporter SLC18B1-like	161.128	51.2318	-109.896	3.63702	0.000665448	0.0033936
CsqKR_Scaf10_14.17	polycystic kidney disease 1-like 2	366.707	107.298	-259.41	3.63505	8.31425e-05	0.00053568
CsqKR_Scaf61_40.21	brevican core	57.7807	14.8308	-42.95	3.63134	4.05988e-06	3.56438e-05
CsqKR_Scaf405_0.1	Fibrinogen C domain-containing 1	18.577	4.84167	-13.7353	3.63005	0.000838236	0.00412936
CsqKR_Scaf103_17.14	transient receptor potential cation channel subfamily A member 1-like	44.3889	11.8982	-32.4907	3.62951	0.000672131	0.00342128
CsqKR_Scaf966_0.19	large neutral amino acids transporter small subunit 2	61.1872	20.1124	-41.0748	3.62362	0.00215886	0.00926561
CsqKR_Scaf59_6.3		137.35	24.3877	-112.962	3.62171	0.000953742	0.00462597
CsqKR_Scaf73_12.12	toll-like receptor Tollo	144.639	38.6004	-106.039	3.61878	5.92669e-19	3.95878e-17
CsqKR_Scaf522_2.24	aromatic-L-amino-acid decarboxylase-like	123.1	30.2732	-92.8264	3.61036	1.5053e-12	4.43061e-11
CsqKR_Scaf21_35.28		4230.64	1018.97	-3211.67	3.60393	2.98193e-06	2.6961e-05
CsqKR_Scaf55_23.14	DUF4215 domain-containing	4335.83	1273.05	-3062.78	3.60122	1.00766e-06	1.00489e-05
CsqKR_Scaf50_22.9	BMP and activin membrane-bound inhibitor homolog	1105.5	323.636	-781.861	3.59144	6.15189e-12	1.65042e-10
CsqKR_Scaf44_9.1	Spore coat assembly	321.529	92.9495	-228.58	3.58802	9.36169e-15	3.74582e-13
CsqKR_Scaf396_3.25	E3 ubiquitin- ligase Midline-1-like	568.142	191.247	-376.895	3.58757	4.39548e-05	0.000303895
CsqKR_Scaf69_7.43	PREDICTED: uncharacterized protein LOC11859542	195.854	59.2246	-136.629	3.57576	0.00223461	0.00954567
CsqKR_Scaf192_8.4	Wnt-4-like	70.9825	14.4997	-56.4828	3.5616	0.00331821	0.0134479
CsqKR_Scaf24_7.12	cysteine-rich venom Mr3-like	1270.8	354.134	-916.671	3.55883	7.78367e-06	6.41389e-05
CsqKR_Scaf25_10.27	laminin subunit gamma-1-like	211.929	63.372	-148.557	3.55812	1.47998e-06	1.42135e-05
CsqKR_Scaf64_19.12	PREDICTED: uncharacterized protein LOC1611928	22045.3	6843.67	-15201.6	3.55675	2.36917e-06	2.18185e-05
CsqKR_Scaf12_15.5	basic helix-loop-helix transcription factor amos-like	24.3263	6.52192	-17.8044	3.55587	0.000923153	0.00449625
CsqKR_Scaf95_20.23	thioredoxin isoform X2	55.7751	15.2038	-40.5713	3.55378	0.000626333	0.00321415
CsqKR_Scaf54_1.3	chorion peroxidase	58.4211	12.1938	-46.2273	3.55197	0.00409077	0.0160272
CsqKR_Scaf173_33.12	Wnt-16-like isoform X2	147.803	41.8657	-105.937	3.55153	0.00655212	0.0238385
CsqKR_Scaf55_23.15		8.28701	2.41699	-5.87002	3.55117	0.0148918	0.0468727
CsqKR_Scaf10_13.16	polycystic kidney disease 1-like 2	408.923	112.033	-296.889	3.54859	1.15379e-05	9.16148e-05
CsqKR_Scaf261_15.51	CD19 antigen-like isoform X4	58.0435	21.601	-36.4425	3.54839	0.00258375	0.0108307
CsqKR_Scaf36_36.4	cAMP-dependent kinase type II regulatory subunit-like	1870.72	456.613	-1414.1	3.54445	0.000132289	0.000811454
CsqKR_Scaf69_19.20		872.844	281.155	-591.689	3.54124	2.1914e-05	0.000163697
CsqKR_Scaf3_45.8	kinase C-binding NELL1-like isoform X1	345.053	97.6504	-247.402	3.54023	6.0663e-17	3.18189e-15
CsqKR_Scaf301_6.5		473.726	174.738	-298.989	3.52922	0.00124133	0.00580079
CsqKR_Scaf1_10.20	T9SS C-terminal target domain-containing	5106.91	1721.6	-3385.31	3.5283	8.13201e-05	0.000525179
CsqKR_Scaf362_0.7	Deleted in malignant brain tumors 1	206.775	54.4441	-152.331	3.52674	0.000575508	0.00298327
CsqKR_Scaf102_12.15	cytochrome P45 2U1-like	8.27439	1.97002	-6.30436	3.5263	0.00752924	0.026757
CsqKR_Scaf59_27.9	Calpain-2 catalytic subunit	157.909	47.189	-110.72	3.52252	8.5936e-05	0.00055053
CsqKR_Scaf8_4.11	uncharacterized family 31 glucosidase KIAA1161-like isoform X1	1369.63	391.945	-977.686	3.51735	4.32179e-19	2.92257e-17
CsqKR_Scaf273_2.15	Menaquinone biosynthesis methyltransferase ubiE	148.15	40.3351	-107.815	3.51366	2.48713e-08	3.4232e-07
CsqKR_Scaf438_0.2	macrophage mannose receptor 1-like	7.33287	1.75935	-5.57352	3.51318	0.0112687	0.0372852
CsqKR_Scaf175_22.32		58.0791	16.5606	-41.5185	3.5112	1.52738e-06	1.45917e-05
CsqKR_Scaf405_0.15		6.52231	1.6114	-4.91091	3.51083	0.0147476	0.0465019
CsqKR_Scaf25_10.20	laminin subunit beta-1	203.414	56.8806	-146.533	3.50857	7.87174e-06	6.47667e-05
CsqKR_Scaf20_21.1		43.5155	15.5635	-27.952	3.50622	5.82814e-05	0.000389196
CsqKR_Scaf35_43.11	glutamate receptor kainate 3-like	49.4079	13.8159	-35.5921	3.50363	2.96646e-05	0.000213859
CsqKR_Scaf3_79.1		3979.62	1178.11	-2801.52	3.49806	1.06824e-05	8.54853e-05
CsqKR_Scaf107_7.24	neuronal cell adhesion molecule-like	25.3853	5.72339	-19.6619	3.49582	0.000201353	0.00117852
CsqKR_Scaf191_9.36	glutamine synthetase	52.6601	12.0324	-40.6277	3.48064	0.00119838	0.005629
CsqKR_Scaf14_9.17	retinoic acid receptor gamma isoform X1	2589.21	675.034	-1914.18	3.47945	9.75766e-10	1.72631e-08
CsqKR_Scaf173_7.34	multiple epidermal growth factor-like domains 1 isoform X1	63.4666	17.0724	-46.3942	3.4743	0.00053577	0.00280124
CsqKR_Scaf3_52.19		160.497	51.0608	-109.437	3.4724	2.22797e-07	2.56584e-06
CsqKR_Scaf91_10.0	protocadherin-9-like isoform X2	82.6962	23.2601	-59.4361	3.47141	2.07241e-12	5.92919e-11
CsqKR_Scaf99_2.33	glyco -N-acetylgalactosamine 3-beta-galactosyltransferase 1-like	101.761	25.4124	-76.3483	3.46638	3.61577e-08	4.83431e-07
CsqKR_Scaf63_3.13	calmodulin isoform X1	252.509	72.6433	-179.866	3.45679	4.43826e-14	1.61405e-12
CsqKR_Scaf139_0.9	aromatic-L-amino-acid decarboxylase-like	56.1804	14.9166	-41.2638	3.45502	1.16631e-09	2.03067e-08
CsqKR_Scaf12_52.5	cadherin-99C isoform X1	623.624	181.309	-442.315	3.45473	1.21822e-26	1.37491e-24
CsqKR_Scaf237_5.16	serine protease	37.0657	8.14183	-28.9238	3.4547	0.00265242	0.0110732
CsqKR_Scaf36_19.26	potassium voltage-gated channel Shaw-like	110.036	33.28	-76.7563	3.44662	7.79415e-05	0.000505154
CsqKR_Scaf113_15.14	PREDICTED: uncharacterized protein LOC161212	126.411	34.4236	-91.9873	3.43515	5.02589e-10	9.45386e-09
CsqKR_Scaf38_11.12	carbohydrate sulfotransferase 9-like	39.9922	10.0323	-29.9599	3.43326	6.56932e-06	5.51035e-05
CsqKR_Scaf247_2.26	glutamate receptor kainate 3-like	50.1479	13.551	-36.5968	3.41504	2.30863e-05	0.000171711
CsqKR_Scaf69_86.0	shisa-5-like isoform X3	198.137	56.3766	-141.761	3.41477	0.000194102	0.00114094
CsqKR_Scaf80_3.20	hypothetical protein LOTGIDRAFT_233878	2233.67	641.136	-1592.53	3.41057	1.69097e-10	3.43993e-09
CsqKR_Scaf100_7.29	adenylate cyclase type 2-like	260.283	76.1611	-184.122	3.41037	2.13147e-07	2.46165e-06
CsqKR_Scaf141_1.8	neuronal acetylcholine receptor subunit alpha-1-like	119.265	28.6611	-90.6042	3.40977	0.000146223	0.00088792
CsqKR_Scaf89_0.26	homeobox hox 4	181.464	53.7355	-127.729	3.40606	6.69028e-18	3.86878e-16
CsqKR_Scaf299_0.29	very long-chain acyl- synthetase-like	1038.77	307.083	-731.685	3.39993	2.41608e-05	0.000178668
CsqKR_Scaf69_65.8	ras family member 1B	101.138	24.2688	-76.8687	3.39963	0.000137788	0.000842951
CsqKR_Scaf35_1.15	Visual system homeobox 2	42.1536	11.3225	-30.831	3.38894	5.9959e-05	0.000398388
CsqKR_Scaf40_6.14	sodium-dependent glucose transporter 1A-like	63.247	19.5275	-43.7196	3.38766	0.000277685	0.00157134
CsqKR_Scaf738_0.13	microfibril-associated glyco 4-like	65.0474	19.5996	-45.4478	3.38714	0.00155738	0.0070114
CsqKR_Scaf928_0.7		11.2096	3.29331	-7.91628	3.38515	0.00198495	0.00862322
CsqKR_Scaf53_13.62	lethal(2)essential for life	6824.9	1994.87	-4830.03	3.37266	6.98496e-15	2.83645e-13
CsqKR_Scaf336_7.28	and PH domain-containing 2-like isoform X3	218	60.4276	-157.573	3.36988	3.74695e-10	7.22248e-09
CsqKR_Scaf162_0.23	Fibronectin type III domain-containing 1	5131.37	1357.1	-3774.27	3.36596	0.000248142	0.00142336
CsqKR_Scaf701_0.7		1598.57	513.114	-1085.46	3.35577	0.0001608	0.000964269
CsqKR_Scaf3_79.14	defense	8779.14	2507.03	-6272.1	3.34819	6.795e-06	5.68798e-05
CsqKR_Scaf10_4.7		2253.6	835.948	-1417.65	3.3477	0.00163104	0.00729288
CsqKR_Scaf127_4.21	carboxypeptidase B-like	115.104	29.9107	-85.193	3.34679	1.09435e-05	8.74468e-05
CsqKR_Scaf8_3.25	insulin-like growth factor binding 5	86.0754	18.6758	-67.3997	3.34048	0.0126376	0.0409695
CsqKR_Scaf43_53.28	transcription factor COE1-like isoform X1	40.8179	11.3295	-29.4884	3.33798	0.00131378	0.00607516
CsqKR_Scaf701_0.8		1003.96	241.284	-762.679	3.3365	0.000101927	0.000644276
CsqKR_Scaf564_0.47	uncharacterized protein LOC1145752	33.5056	6.06308	-27.4425	3.3271	0.00633398	0.023184
CsqKR_Scaf43_2.33	von Willebrand factor D and EGF domain-containing	13915.5	3494.4	-10421.1	3.32252	1.82629e-06	1.71175e-05
CsqKR_Scaf192_3.1		362.6	111.497	-251.104	3.30445	1.34332e-07	1.60778e-06
CsqKR_Scaf31_7.17		29.7427	7.97175	-21.7709	3.29738	8.49885e-05	0.000545212
CsqKR_Scaf119_6.4		249.616	67.6042	-182.012	3.28518	0.0010767	0.0051341
CsqKR_Scaf44_28.4	heat shock 7 B2-like	31545.1	9407.1	-22138	3.27249	1.15772e-11	2.96033e-10
CsqKR_Scaf277_0.12	microfibril-associated glyco 4-like	30.5015	8.58574	-21.9158	3.26551	0.0039395	0.0155424
CsqKR_Scaf102_12.38	chordin 1 isoform X1	213.381	50.8321	-162.549	3.26551	0.00020765	0.00121148
CsqKR_Scaf739_0.4		26.4294	7.44116	-18.9882	3.26192	0.00529789	0.019954
CsqKR_Scaf286_4.7	neuronal acetylcholine receptor subunit alpha-1-like	70.9028	22.4535	-48.4493	3.25991	0.000848583	0.00417531
CsqKR_Scaf490_8.35	synaptic vesicle membrane VAT-1 homolog-like	691.904	217.483	-474.421	3.25965	1.66633e-10	3.39594e-09
CsqKR_Scaf140_2.8		74.9941	20.533	-54.4612	3.25768	0.0015868	0.00713212
CsqKR_Scaf247_13.34	pro convertase subtilisin kexin type 5-like	1314.02	292.428	-1021.59	3.25392	2.28183e-06	2.10616e-05
CsqKR_Scaf103_7.2	glycine receptor subunit alpha-3 isoform X1	146.456	45.897	-100.559	3.24907	1.91641e-19	1.34026e-17
CsqKR_Scaf18_4.19	uncharacterized protein LOC112557654	397.248	123.839	-273.409	3.24366	1.81682e-06	1.70385e-05
CsqKR_Scaf113_18.22	phosphoinositide 3-kinase adapter 1	1722.61	347.474	-1375.13	3.23872	1.3824e-07	1.64929e-06
CsqKR_Scaf460_1.28	achaete-scute homolog 1a-like	25.895	7.11582	-18.7791	3.226	0.00161434	0.00723757
CsqKR_Scaf372_1.28	microfibril-associated glyco 4-like	85.175	29.765	-55.41	3.2233	0.00253604	0.0106635
CsqKR_Scaf90_9.28	transmembrane 151B-like	51.8259	15.0199	-36.806	3.21481	0.00044333	0.00237716
CsqKR_Scaf59_6.37		878.844	348.992	-529.852	3.21459	6.35668e-05	0.000420481
CsqKR_Scaf18_16.8	peptidase inhibitor 16-like	2892.48	848.928	-2043.55	3.21286	0.000185455	0.00109447
CsqKR_Scaf4_4.8	collagen alpha-5(VI) chain-like	7361.19	2340.52	-5020.67	3.21141	7.75831e-24	7.5127e-22
CsqKR_Scaf321_5.15	endoplasmic reticulum aminopeptidase 1-like isoform X2	220.66	55.5265	-165.133	3.20973	1.42143e-06	1.37156e-05
CsqKR_Scaf264_18.29	uncharacterized protein LOC11111541	43.866	12.9826	-30.8834	3.20801	1.89203e-07	2.20534e-06
CsqKR_Scaf102_15.27	Blastula protease 1	1236.04	224.085	-1011.96	3.20264	0.00171176	0.00758645
CsqKR_Scaf318_16.13	Histone-lysine N-methyltransferase 2A	193.949	48.0635	-145.885	3.19364	3.94176e-05	0.000275553
CsqKR_Scaf219_1.8	ras-specific guanine nucleotide-releasing factor 2-like	196.526	62.2945	-134.231	3.19242	1.1733e-07	1.41809e-06
CsqKR_Scaf72_5.19	2-hydroxyacylsphingosine 1-beta-galactosyltransferase-like	289.08	86.4703	-202.61	3.18212	4.45126e-12	1.22223e-10
CsqKR_Scaf95_24.3	neuronal calcium sensor 2-like	563.946	187.846	-376.1	3.18075	5.59314e-11	1.266e-09
CsqKR_Scaf138_7.17	PREDICTED: uncharacterized protein LOC1186221	152.748	49.2944	-103.453	3.17642	6.09647e-06	5.15068e-05
CsqKR_Scaf90_0.20	acyl-coenzyme A amino acid N-acyltransferase 1-like	94.9546	29.6551	-65.2996	3.17496	0.000444674	0.00238205
CsqKR_Scaf102_9.1	E3 ubiquitin- ligase TRIM71-like	168.732	52.0871	-116.645	3.17496	0.000115461	0.000718749
CsqKR_Scaf31_17.17	potassium voltage-gated channel Shaw	1169.9	344.753	-825.147	3.172	3.56583e-05	0.0002524
CsqKR_Scaf98_27.14	coadhesin-like	9659.72	3134.26	-6525.45	3.17174	8.79437e-23	7.95138e-21
CsqKR_Scaf173_18.10	neuroglian-like	43.1564	12.9005	-30.2558	3.16485	0.000615655	0.0031693
CsqKR_Scaf174_33.10	Brain-specific angiogenesis inhibitor 3	413.701	126.362	-287.339	3.16379	1.52042e-05	0.000117421
CsqKR_Scaf9_1.2	Glutamine-rich 2	245.163	77.9379	-167.225	3.15587	6.99568e-06	5.83806e-05
CsqKR_Scaf103_9.9	leucine-rich repeat and guanylate kinase domain-containing -like	16715.1	5194.71	-11520.4	3.14709	1.02054e-18	6.65387e-17
CsqKR_Scaf69_30.32		38.1239	9.32257	-28.8013	3.14497	0.00382727	0.0151728
CsqKR_Scaf25_9.8		467.249	166.345	-300.904	3.14243	0.00111355	0.00528514
CsqKR_Scaf70_2.14	innexin unc-9-like isoform X2	53.9766	15.9647	-38.0118	3.1386	0.00168975	0.00751025
CsqKR_Scaf393_3.9		16.1012	4.86072	-11.2405	3.13779	0.000232421	0.0013422
CsqKR_Scaf318_3.16	low-density lipo receptor-related 4	1115.07	366.869	-748.199	3.13653	4.48275e-20	3.32054e-18
CsqKR_Scaf127_17.11	calbindin-32-like isoform X2	1228.73	402.903	-825.827	3.13282	3.05867e-07	3.42374e-06
CsqKR_Scaf103_26.35	PREDICTED: uncharacterized protein LOC1612228	234.83	54.1782	-180.652	3.12765	9.35812e-05	0.000595665
CsqKR_Scaf371_0.32		37.0111	8.97198	-28.0391	3.12649	0.00482402	0.0184385
CsqKR_Scaf27_17.18	Laminin subunit alpha	35.7594	11.025	-24.7344	3.10912	0.000178469	0.00105629
CsqKR_Scaf59_30.17		324.746	101.675	-223.071	3.10867	1.02895e-09	1.81648e-08
CsqKR_Scaf312_5.3	transcription initiation factor IIE subunit beta	613.766	175.896	-437.87	3.10629	1.76191e-11	4.35553e-10
CsqKR_Scaf175_30.32	Collagen alpha-4(VI) chain	5201.7	1516.31	-3685.39	3.10371	3.96187e-14	1.44723e-12
CsqKR_Scaf264_18.27	transmembrane protease serine 9-like	639.803	199.919	-439.884	3.09949	9.99117e-19	6.54022e-17
CsqKR_Scaf24_11.31		222.783	85.9516	-136.831	3.09132	5.50086e-05	0.000370459
CsqKR_Scaf130_20.12		668.678	213.698	-454.98	3.09077	1.21861e-05	9.62943e-05
CsqKR_Scaf256_11.12	calmodulin	2637.72	881.647	-1756.07	3.08755	1.54101e-15	6.58449e-14
CsqKR_Scaf175_20.11	hillarin-like	23.9219	6.45841	-17.4635	3.08714	0.00172918	0.00765639
CsqKR_Scaf207_3.12	two pore potassium channel sup-9-like	96.2191	32.039	-64.18	3.08487	3.00739e-07	3.37326e-06
CsqKR_Scaf127_13.28	IWS1 homolog	579.86	210.302	-369.558	3.08138	1.23654e-09	2.14591e-08
CsqKR_Scaf21_20.2	homeobox DBX1 isoform X1	40.5562	11.2259	-29.3303	3.08041	0.0108754	0.0361886
CsqKR_Scaf501_0.18	microfibril-associated glyco 4-like	59.8901	20.8589	-39.0313	3.07977	0.0063589	0.0232459
CsqKR_Scaf10_11.12	fucolectin-like	121.652	38.9226	-82.7292	3.07941	2.54827e-05	0.000187185
CsqKR_Scaf164_3.8	probable G- coupled receptor 139	24.1297	8.38117	-15.7486	3.07691	0.000388665	0.00212371
CsqKR_Scaf59_10.23	PREDICTED: uncharacterized protein LOC1612878 isoform X2	386.418	97.8915	-288.526	3.07276	0.00184358	0.00809071
CsqKR_Scaf318_1.0	hypothetical protein LOTGIDRAFT_169436	127.274	35.8056	-91.4687	3.0718	0.00222235	0.00949826
CsqKR_Scaf36_17.25	solute carrier family 22 member 6-A-like	75.9074	18.4419	-57.4655	3.06188	0.00470317	0.0180675
CsqKR_Scaf260_0.16	PREDICTED: titin-like	467.38	156.272	-311.108	3.05865	6.60235e-15	2.68775e-13
CsqKR_Scaf26_1.13	zinc metallo ase nas-13-like	198.84	51.7701	-147.07	3.05528	3.50168e-05	0.000248611
CsqKR_Scaf98_5.34	fibropellin-1-like isoform X1	800.543	342.881	-457.662	3.05447	0.00139474	0.00637567
CsqKR_Scaf55_35.40	synaptotagmin-6-like isoform X2	66.4386	22.191	-44.2476	3.0512	8.21588e-06	6.72601e-05
CsqKR_Scaf3_46.9	tetraspanin-33 isoform X1	407.145	146.2	-260.945	3.04873	7.97757e-07	8.14937e-06
CsqKR_Scaf208_7.19	bifunctional 3 -phosphoadenosine 5 -phosphosulfate synthase-like isoform X3	1145.98	366.03	-779.945	3.04814	1.26435e-05	9.93328e-05
CsqKR_Scaf471_2.0		1520.45	532.593	-987.852	3.04604	5.96129e-10	1.10358e-08
CsqKR_Scaf539_0.9		7.53497	2.22479	-5.31018	3.04293	0.00937941	0.0321656
CsqKR_Scaf173_26.18	suppressor of tumorigenicity 14 isoform X2	1996.73	631.874	-1364.85	3.04265	3.36493e-18	2.03199e-16
CsqKR_Scaf268_11.19		2833.87	891.335	-1942.53	3.03894	4.12835e-33	7.42423e-31
CsqKR_Scaf113_0.9	Acidic mammalian	445.838	149.222	-296.616	3.03681	5.35382e-07	5.71155e-06
CsqKR_Scaf87_6.23		19.7762	5.1978	-14.5784	3.03565	0.00591693	0.0219222
CsqKR_Scaf102_13.14	oxidoreductase 5-like	2607.05	753.442	-1853.6	3.03467	5.93585e-08	7.57724e-07
CsqKR_Scaf939_0.14	chitotriosidase-1 isoform X2	1421.24	432.877	-988.362	3.02668	8.78807e-07	8.86117e-06
CsqKR_Scaf256_11.11		7866.24	2582.63	-5283.61	3.02553	2.42339e-18	1.48535e-16
CsqKR_Scaf180_9.18	PREDICTED: uncharacterized protein LOC19471365	271.355	87.9303	-183.424	3.02399	0.000356579	0.0019681
CsqKR_Scaf438_0.10	macrophage mannose receptor 1-like	114.315	38.0936	-76.2214	3.02371	0.000278203	0.00157373
CsqKR_Scaf371_0.24		1006.46	332.176	-674.285	3.02305	0.000437473	0.00235115
CsqKR_Scaf138_15.10	rhomboid-like isoform X3	84.2992	26.9261	-57.3731	3.02182	5.65607e-06	4.81339e-05
CsqKR_Scaf37_15.40	DNA repair rad-5-like	205.276	72.2507	-133.025	3.01982	7.44866e-09	1.12868e-07
CsqKR_Scaf98_13.12		769.41	253.08	-516.33	3.01982	2.24001e-13	7.55829e-12
CsqKR_Scaf192_8.8	anoctamin-7 isoform X1	1202.83	358.041	-844.789	3.01841	1.61938e-07	1.90793e-06
CsqKR_Scaf43_2.32	von Willebrand factor D and EGF domain-containing	3181.86	1042.29	-2139.57	3.0176	2.05735e-05	0.00015416
CsqKR_Scaf40_10.19		71.5961	21.0902	-50.5059	3.01668	1.14738e-05	9.12064e-05
CsqKR_Scaf59_35.8	zwei Ig domain zig-8-like isoform X1	63.8782	24.1376	-39.7407	3.01595	0.00488388	0.0186305
CsqKR_Scaf192_12.8	trifunctional purine biosynthetic adenosine-3 isoform X1	41.2186	10.9285	-30.29	3.01448	0.0101166	0.0341429
CsqKR_Scaf16_12.7	5-hydroxytryptamine receptor-like	25.3216	8.01304	-17.3086	3.01136	0.0023426	0.00996274
CsqKR_Scaf142_0.13	hypothetical protein LOTGIDRAFT_228625	628.693	194.816	-433.877	3.01078	8.14554e-07	8.30023e-06
CsqKR_Scaf127_1.14	fibrinogen 1	2548.35	825.247	-1723.1	3.00632	0.000480921	0.00254208
CsqKR_Scaf78_1.12	hypothetical protein LOTGIDRAFT_231694	7.32678	2.26899	-5.05779	2.99965	0.0104886	0.0351663
CsqKR_Scaf535_0.11		62.891	23.3584	-39.5327	2.99842	0.00674347	0.0244044
CsqKR_Scaf84_0.17	arrestin domain-containing 17-like	216.672	64.4654	-152.207	2.99659	2.21668e-11	5.41432e-10
CsqKR_Scaf100_3.11	guanylate cyclase 2G	254.611	86.6693	-167.942	2.99376	0.000460593	0.00245605
CsqKR_Scaf174_41.31	thiosulfate sulfurtransferase-like	935.756	327.819	-607.937	2.99064	1.48164e-07	1.75958e-06
CsqKR_Scaf113_0.11		2876.79	952.712	-1924.08	2.98652	3.4143e-06	3.05829e-05
CsqKR_Scaf19_2.14	hypothetical protein LOTGIDRAFT_16721	1404.84	421.675	-983.168	2.97957	5.06109e-09	7.88806e-08
CsqKR_Scaf111_2.0	Serum amyloid A	36.7236	12.1356	-24.588	2.97602	0.0011365	0.00537228
CsqKR_Scaf89_1.8	homeobox hox 5	92.1372	24.3345	-67.8027	2.97587	0.00992131	0.0336363
CsqKR_Scaf180_9.16	myosin light chain smooth muscle-like	825.147	283.367	-541.781	2.96603	5.39273e-07	5.74184e-06
CsqKR_Scaf113_12.23	guanylate cyclase 32E-like	275.357	43.5634	-231.793	2.96552	0.011808	0.0386939
CsqKR_Scaf25_10.16	laminin subunit alpha-1-like	323.962	113.719	-210.243	2.96346	0.000654503	0.00334508
CsqKR_Scaf55_17.34	proline-rich 5-like	433.346	213.311	-220.035	2.9631	0.00244098	0.0103275
CsqKR_Scaf77_1.23	sodium- and chloride-dependent neutral and basic amino acid transporter B(+)-like	657.187	224.977	-432.21	2.96085	0.00118528	0.00557389
CsqKR_Scaf25_11.21	fibrinogen 1	46.1445	12.8349	-33.3096	2.95833	0.00277532	0.0114982
CsqKR_Scaf24_8.18	coadhesin-like isoform X1	1292.02	447.275	-844.742	2.95668	4.23501e-06	3.70422e-05
CsqKR_Scaf286_2.8	neuronal acetylcholine receptor subunit alpha-1-like	99.5454	29.9508	-69.5946	2.95321	3.89111e-05	0.000272595
CsqKR_Scaf11_6.16	Wnt-11b-2-like	112.321	34.9759	-77.3453	2.94967	1.53465e-06	1.46526e-05
CsqKR_Scaf61_5.25	retroviral integration site Fli-1 homolog	15.3945	5.51235	-9.88219	2.94838	0.0147899	0.0466081
CsqKR_Scaf63_7.31	usherin-like	36.748	10.2023	-26.5457	2.94727	0.00195395	0.00849758
CsqKR_Scaf63_14.11	lysoplasmalogenase TMEM86A	39.8023	11.5	-28.3023	2.94563	0.0019007	0.00830129
CsqKR_Scaf19_38.4	synaptotagmin-6-like isoform X1	113.006	38.4019	-74.6044	2.93853	2.60707e-05	0.000190808
CsqKR_Scaf193_15.0		114.419	41.8716	-72.5472	2.93541	1.74928e-06	1.64742e-05
CsqKR_Scaf90_35.38	lipo VSAI	74629	18728.1	-55900.9	2.93523	0.0113257	0.0374198
CsqKR_Scaf50_42.31		1024.65	201.22	-823.426	2.93176	0.00202101	0.00874971
CsqKR_Scaf90_22.8	synaptotagmin-1-like isoform X2	152.791	52.8953	-99.8957	2.92615	1.575e-18	1.00683e-16
CsqKR_Scaf140_2.0		43.5681	14.2309	-29.3372	2.91374	0.000579028	0.00299867
CsqKR_Scaf63_7.28	usherin-like isoform X2	222.101	77.5104	-144.59	2.91338	1.89929e-12	5.4915e-11
CsqKR_Scaf175_30.26	gelsolin 2	8661.94	2984.49	-5677.45	2.90865	1.78182e-06	1.67487e-05
CsqKR_Scaf460_7.49	lysosome-associated membrane glyco 5	139.137	50.8722	-88.265	2.90706	0.000963123	0.00466869
CsqKR_Scaf113_0.1		152.462	50.4715	-101.99	2.89844	8.09564e-06	6.64419e-05
CsqKR_Scaf8_16.16		88.0285	29.3911	-58.6375	2.89042	0.0101572	0.0342515
CsqKR_Scaf284_0.6	fibrinogen C domain-containing 1-like	6.74492	2.10239	-4.64252	2.87998	0.0149827	0.047116
CsqKR_Scaf38_1.12	G- coupled receptor 98-like	599.646	205.04	-394.607	2.87563	6.99752e-09	1.06525e-07
CsqKR_Scaf127_1.28		18.347	6.22472	-12.1222	2.87495	0.00924305	0.0317994
CsqKR_Scaf366_7.21	plasminogen isoform X2	22.9309	7.40316	-15.5277	2.87141	0.00123444	0.00577191
CsqKR_Scaf55_23.12	adhesion G -coupled receptor E1-like isoform X1	3422.24	1233.08	-2189.16	2.87117	0.000561453	0.00291874
CsqKR_Scaf99_13.28	myosin light chain smooth muscle-like	541.67	191.455	-350.215	2.86965	3.92117e-23	3.62542e-21
CsqKR_Scaf112_1.8	homeobox DLX	168.777	56.3442	-112.433	2.86512	1.98404e-09	3.33355e-08
CsqKR_Scaf300_3.2	octopamine receptor beta-2R-like	72.5954	28.7474	-43.848	2.8635	2.08415e-05	0.000155954
CsqKR_Scaf98_22.41	apoptosis-inducing factor 3-like isoform X1	3188.42	1120.4	-2068.02	2.86338	3.94308e-09	6.29546e-08
CsqKR_Scaf113_4.28	insulin-like growth factor-binding complex acid labile subunit	140.608	48.6246	-91.983	2.85032	2.94308e-13	9.73001e-12
CsqKR_Scaf44_9.14	fatty acid-binding liver-like	79.6902	29.4499	-50.2402	2.84924	1.4542e-06	1.39927e-05
CsqKR_Scaf166_1.29	crumbs homolog 1-like	39.756	13.3208	-26.4352	2.83879	2.20887e-06	2.04574e-05
CsqKR_Scaf36_31.7	thrombospondin type-1 domain-containing 4-like isoform X3	3973.89	1358.49	-2615.4	2.83517	1.42024e-08	2.05139e-07
CsqKR_Scaf307_8.49	PREDICTED: uncharacterized protein LOC166855 isoform X1	12.059	4.1669	-7.89209	2.83435	0.00441769	0.0171154
CsqKR_Scaf218_4.15	zinc finger SNAI2-like	16.8684	6.00317	-10.8652	2.82737	0.00450831	0.0174088
CsqKR_Scaf41_12.10	mutS homolog 5-like isoform X1	400.323	141.018	-259.305	2.8198	7.87088e-13	2.45346e-11
CsqKR_Scaf192_8.22	Wnt-4 isoform X2	56.4382	12.4652	-43.973	2.81893	0.0159027	0.0494862
CsqKR_Scaf98_13.21		5796.9	2039.03	-3757.87	2.81324	5.17735e-42	1.48644e-39
CsqKR_Scaf194_5.16	probable G- coupled receptor 158	30.5375	10.2222	-20.3153	2.81061	0.00147114	0.00667132
CsqKR_Scaf159_2.15	BAI1-associated 3-like	336.065	126.179	-209.886	2.80976	1.69114e-06	1.59789e-05
CsqKR_Scaf130_16.12	probable cationic amino acid transporter	2784.37	977.849	-1806.52	2.80826	4.42872e-07	4.79022e-06
CsqKR_Scaf36_9.16	tubulin alpha-1A chain	21112.9	7000.62	-14112.3	2.80143	1.00857e-07	1.23635e-06
CsqKR_Scaf39_40.11	MAM and LDL-receptor class A domain-containing 1-like	123.734	43.5764	-80.1574	2.79638	8.7223e-11	1.89562e-09
CsqKR_Scaf24_7.17	coadhesin-like isoform X1	818.011	333.524	-484.487	2.78881	0.000132292	0.000811454
CsqKR_Scaf41_22.27	protocadherin-11 X-linked-like	1884.96	690.116	-1194.84	2.78627	5.30063e-09	8.21447e-08
CsqKR_Scaf143_15.22	PREDICTED: uncharacterized protein LOC15341499	809.354	298.805	-510.549	2.78571	4.72969e-29	6.6155e-27
CsqKR_Scaf642_1.27	high affinity cationic amino acid transporter 1-like	110.975	37.976	-72.9994	2.78415	4.18351e-06	3.66309e-05
CsqKR_Scaf146_6.13	solute carrier family 23 member 1-like	526.068	173.653	-352.415	2.78056	0.00105443	0.00505245
CsqKR_Scaf608_0.25		23.0187	6.95514	-16.0636	2.77947	0.00390359	0.015423
CsqKR_Scaf17_7.11	Sodium- and chloride-dependent glycine transporter 2	826.594	208.072	-618.522	2.7772	0.00329553	0.0133716
CsqKR_Scaf129_8.14	G-protein coupled receptor	30.6383	10.6734	-19.9649	2.77494	0.00509623	0.0192966
CsqKR_Scaf194_14.13		54.0186	15.8959	-38.1227	2.77137	0.00244046	0.0103275
CsqKR_Scaf94_10.58	fatty acid-binding heart-like	594.902	208.31	-386.593	2.76065	6.6071e-13	2.0674e-11
CsqKR_Scaf65_3.7	CD19 antigen-like	29968.3	10393.9	-19574.5	2.75864	8.4571e-09	1.2674e-07
CsqKR_Scaf18_15.12	single-pass membrane and coiled-coil domain-containing 4 homolog	31.5022	11.581	-19.9213	2.75095	3.07788e-05	0.000220436
CsqKR_Scaf3_33.12	chymotrypsin inhibitor fb	11.0319	3.94559	-7.08628	2.7428	0.0155551	0.0485706
CsqKR_Scaf327_1.17	hypothetical protein LOTGIDRAFT_233521	290.007	125.067	-164.94	2.74267	0.00370455	0.0147506
CsqKR_Scaf301_3.20		732.927	241.366	-491.561	2.73805	2.54178e-06	2.32872e-05
CsqKR_Scaf31_29.9	BPTI Kunitz domain-containing 4-like	352.112	95.3093	-256.803	2.73731	7.2732e-06	6.04192e-05
CsqKR_Scaf21_8.3	myomodulin-1 precursor	2181.78	636.603	-1545.18	2.73309	0.00464828	0.017886
CsqKR_Scaf95_9.12	prostaglandin E2 receptor EP4 subtype-like	117.257	43.2851	-73.9719	2.73115	1.78705e-09	3.02744e-08
CsqKR_Scaf33_4.8	neprilysin-like	1388.52	369.892	-1018.63	2.73109	0.00147108	0.00667132
CsqKR_Scaf137_5.19	Vacuolar 8	34.3475	11.7327	-22.6149	2.73049	0.00689379	0.0248441
CsqKR_Scaf17_5.48	hypothetical protein LOTGIDRAFT_228686	28.6351	10.4663	-18.1688	2.7279	0.00854239	0.0297059
CsqKR_Scaf772_0.18	Deleted in malignant brain tumors 1	690.891	285.037	-405.855	2.7263	0.00401839	0.0158003
CsqKR_Scaf44_2.38	neurogenic locus notch homolog 4-like isoform X2	10312.7	3620.28	-6692.44	2.72031	4.13743e-07	4.51092e-06
CsqKR_Scaf1_48.33	unconventional myosin-Ic isoform X1	2494.36	873.925	-1620.44	2.71987	1.41889e-06	1.36992e-05
CsqKR_Scaf43_53.23	transcription factor	27.1434	9.04392	-18.0994	2.71348	0.0080701	0.0283467
CsqKR_Scaf143_18.32	UDP-galactopyranose mutase	272.42	102.794	-169.626	2.70981	4.8041e-11	1.1042e-09
CsqKR_Scaf14_15.18	growth differentiation factor 11	242.251	71.8211	-170.43	2.70748	0.00416278	0.0162626
CsqKR_Scaf99_52.10	alphaP integrin isoform X1	161.445	53.6455	-107.8	2.70055	1.06663e-06	1.05855e-05
CsqKR_Scaf77_1.25	sodium- and chloride-dependent neutral and basic amino acid transporter B(+)-like	1310.44	469.473	-840.965	2.68688	0.00139996	0.00639017
CsqKR_Scaf129_0.20	LPXTG cell wall anchor domain-containing	71.7712	28.224	-43.5472	2.6822	2.38829e-05	0.000176932
CsqKR_Scaf19_37.19	Collagen alpha-4(VI) chain	530.224	210.545	-319.679	2.67959	4.51699e-05	0.000311507
CsqKR_Scaf792_0.4		17.1812	6.29918	-10.882	2.67578	0.00609079	0.0224849
CsqKR_Scaf1_47.37	protocadherin Fat 4-like	459.185	163.804	-295.381	2.67282	6.19046e-09	9.48398e-08
CsqKR_Scaf39_24.16	glutamine synthetase	1065.39	334.236	-731.152	2.67216	7.83547e-07	8.01421e-06
CsqKR_Scaf162_4.13	c-binding -like	51.6652	16.7279	-34.9374	2.66575	0.000563374	0.00292512
CsqKR_Scaf48_3.10	plasminogen isoform X2	30.3147	10.6857	-19.629	2.65906	0.00386299	0.0152922
CsqKR_Scaf143_0.11		47.7022	13.8972	-33.805	2.65569	0.00496068	0.018875
CsqKR_Scaf39_8.18	neuronal acetylcholine receptor subunit alpha-1-like	1241.5	467.49	-774.008	2.65367	2.17118e-30	3.35202e-28
CsqKR_Scaf11_6.15	Wnt-11b-2-like	60.3867	22.8889	-37.4978	2.65253	3.54964e-05	0.000251363
CsqKR_Scaf33_1.19	short transient receptor potential channel 3-like	745.977	303.664	-442.313	2.65101	0.000508316	0.00267489
CsqKR_Scaf21_35.27		869.583	279.618	-589.964	2.64625	2.08406e-05	0.000155954
CsqKR_Scaf336_9.7	WD repeat-containing 86-like	300.718	115.329	-185.389	2.64483	0.000139044	0.000850002
CsqKR_Scaf318_18.39	dimethylaniline monooxygenase [N-oxide-forming] 5-like	291.3	120.433	-170.867	2.64338	0.00653868	0.0238002
CsqKR_Scaf130_16.18	Sodium myo-inositol cotransporter	335.422	119.302	-216.12	2.64107	8.49604e-05	0.000545212
CsqKR_Scaf48_4.13	fasciclin-1-like isoform X2	2448.76	997.17	-1451.59	2.63765	8.21063e-06	6.72508e-05
CsqKR_Scaf130_15.11	sodium myo-inositol cotransporter-like	340.521	122.129	-218.392	2.63394	4.9997e-10	9.42691e-09
CsqKR_Scaf50_8.10	glutamate receptor kainate 2-like	111.351	39.8872	-71.4641	2.63297	6.85765e-06	5.73457e-05
CsqKR_Scaf272_0.12		72.5533	26.5966	-45.9567	2.62477	3.97468e-07	4.36255e-06
CsqKR_Scaf281_1.1	Fer3-like isoform X1	137.386	54.8921	-82.4941	2.62285	0.00118754	0.0055829
CsqKR_Scaf40_1.9	potassium channel subfamily T member 2-like	92.4561	34.2313	-58.2248	2.62204	2.13957e-05	0.000159955
CsqKR_Scaf258_6.10		195.881	113.029	-82.8516	2.61884	0.00272593	0.0113166
CsqKR_Scaf285_7.16	alpha amylase 2	11.1296	3.9728	-7.15676	2.61773	0.00797221	0.0280872
CsqKR_Scaf31_27.25	glyco -N-acetylgalactosamine 3-beta-galactosyltransferase 1-like	61.4273	22.6237	-38.8037	2.61347	0.000222054	0.00128725
CsqKR_Scaf94_0.9	cartilage matrix	4626.29	1745.36	-2880.93	2.6105	5.74044e-07	6.08041e-06
CsqKR_Scaf36_9.43	lysine-specific demethylase 8-like	275.29	87.2437	-188.046	2.60981	3.09935e-05	0.000221489
CsqKR_Scaf387_1.5		221.411	91.2541	-130.157	2.6093	0.00467022	0.0179619
CsqKR_Scaf69_53.29	RNA pseudouridylate synthase domain-containing 4	721.944	265.234	-456.71	2.60788	1.35223e-11	3.42558e-10
CsqKR_Scaf44_34.7	sodium-dependent dopamine transporter-like isoform X1	250.953	102.424	-148.53	2.60734	2.54288e-06	2.32872e-05
CsqKR_Scaf75_16.18	glutamate receptor 3 isoform X1	27.6305	12.0159	-15.6146	2.59699	0.00394647	0.0155624
CsqKR_Scaf939_0.13	Epidermal growth factor-related	2129.61	763.777	-1365.84	2.59649	8.13156e-06	6.67032e-05
CsqKR_Scaf31_32.23	histidine decarboxylase-like	106.506	48.1162	-58.3902	2.59519	0.0038837	0.0153593
CsqKR_Scaf18_13.7	filamin-B-like isoform X1	395.321	155.931	-239.389	2.59369	1.64495e-06	1.55875e-05
CsqKR_Scaf172_12.5	voltage-dependent calcium channel type A subunit alpha-1-like isoform X26	42.2879	15.6795	-26.6084	2.58958	0.00746594	0.0265782
CsqKR_Scaf73_0.13	Whey acidic precursor	276.4	112.47	-163.93	2.58856	0.00452992	0.0174675
CsqKR_Scaf61_4.9	transcriptional regulator ERG homolog	162.272	55.489	-106.783	2.5874	1.06713e-05	8.54379e-05
CsqKR_Scaf165_16.27	copine family 2-like	977.018	393.405	-583.613	2.58735	0.000358983	0.00198003
CsqKR_Scaf75_5.17	stanniocalcin	22788.2	8741.42	-14046.8	2.58069	2.91563e-14	1.09186e-12
CsqKR_Scaf772_0.20	deleted in malignant brain tumors 1	274.026	131.291	-142.734	2.57769	0.000281008	0.00158795
CsqKR_Scaf75_6.22	sodium glucose cotransporter 4-like	1103.76	313.058	-790.698	2.57194	1.01925e-05	8.19655e-05
CsqKR_Scaf562_0.20	cationic amino acid transporter 4	361.905	142.098	-219.807	2.57146	8.06812e-09	1.21467e-07
CsqKR_Scaf185_11.42	bifunctional arginine demethylase and lysyl-hydroxylase JMJD6-like	4769.58	1952.45	-2817.13	2.56586	0.000277329	0.00157041
CsqKR_Scaf20_10.18	carbohydrate sulfotransferase 11-like	836.568	301.717	-534.851	2.56467	2.97394e-08	4.03553e-07
CsqKR_Scaf130_4.9	carcinoembryonic antigen-related cell adhesion molecule 6-like	1745.82	683.602	-1062.22	2.56373	2.14138e-19	1.49122e-17
CsqKR_Scaf73_12.15	organic cation transporter -like	1252.52	453.261	-799.257	2.5637	1.05491e-08	1.55529e-07
CsqKR_Scaf44_0.18	von Willebrand factor D and EGF domain-containing	5783.54	2186.83	-3596.71	2.56077	0.000700901	0.0035402
CsqKR_Scaf218_2.8	PREDICTED: uncharacterized protein LOC15338374	393.71	153.905	-239.805	2.56007	2.57345e-05	0.000188685
CsqKR_Scaf165_12.11	Tumor necrosis factor receptor superfamily member 5	567.733	202.254	-365.479	2.55393	1.78884e-07	2.09252e-06
CsqKR_Scaf69_83.15		84.4718	33.8553	-50.6165	2.5509	0.000138908	0.000849486
CsqKR_Scaf98_6.18	fibropellin-1-like isoform X13	3510.41	1213.56	-2296.85	2.54933	9.67095e-08	1.18996e-06
CsqKR_Scaf39_14.29	PREDICTED: fascin-like	2963.14	1269.25	-1693.89	2.54715	1.27926e-07	1.53708e-06
CsqKR_Scaf113_7.6	G -activated inward rectifier potassium channel 3-like	266.721	71.769	-194.952	2.54609	0.00512857	0.0193966
CsqKR_Scaf12_38.15	F-box LRR-repeat 16-like	44.9152	17.7985	-27.1168	2.54081	7.13707e-05	0.00046681
CsqKR_Scaf69_33.6	LIM homeobox Lhx1	129.811	50.9467	-78.8645	2.53791	4.99001e-06	4.29571e-05
CsqKR_Scaf529_0.46	multiple epidermal growth factor-like domains 1	136.011	42.4508	-93.5601	2.53605	0.00483719	0.0184782
CsqKR_Scaf14_16.15		75.2928	29.0157	-46.2771	2.5346	0.000110098	0.000689533
CsqKR_Scaf321_5.12	endoplasmic reticulum aminopeptidase 1-like isoform X2	265.023	91.8103	-173.213	2.53316	0.00011229	0.000701116
CsqKR_Scaf39_26.17	robofrizzled precursor	1004.19	395.24	-608.954	2.53258	0.000210639	0.0012276
CsqKR_Scaf14_27.14	hypothetical protein LOTGIDRAFT_23211	1146.8	425.508	-721.288	2.53064	7.24101e-07	7.46687e-06
CsqKR_Scaf3_19.18		299.465	108.606	-190.858	2.52087	0.000115743	0.000720202
CsqKR_Scaf103_26.31	organic solute transporter subunit alpha-like	146.086	53.9616	-92.1243	2.51829	0.000707888	0.00357126
CsqKR_Scaf130_16.10	sodium myo-inositol cotransporter-like	1824	684.735	-1139.27	2.51689	0.000184403	0.00108865
CsqKR_Scaf264_18.28	CUB domain-containing 2	184.509	62.1959	-122.313	2.51575	0.000147659	0.000894644
CsqKR_Scaf24_9.12	cysteine-rich venom Mr3-like	3329.21	1119.39	-2209.82	2.51175	0.000131662	0.000809107
CsqKR_Scaf125_0.31		63.8954	27.3315	-36.564	2.50992	0.00327793	0.0133077
CsqKR_Scaf318_23.13	sialin-like	130.267	49.2121	-81.0546	2.50738	1.30608e-06	1.2715e-05
CsqKR_Scaf35_54.11		75.4751	33.3366	-42.1385	2.50684	0.000713108	0.00359188
CsqKR_Scaf159_4.8	testican-2-like isoform X1	6349.36	2721.3	-3628.05	2.50614	1.28377e-06	1.25277e-05
CsqKR_Scaf99_52.9	integrin beta-PS isoform X1	4187.43	1579.29	-2608.14	2.50192	5.97327e-08	7.61906e-07
CsqKR_Scaf939_0.15	chitinase-3 1	208.697	71.7294	-136.968	2.50077	0.000472124	0.00250457
CsqKR_Scaf207_2.12	potassium channel subfamily T member 2-like isoform X1	104.676	39.2184	-65.4572	2.49702	6.70953e-05	0.000440439
CsqKR_Scaf24_9.11	SCO-spondin-like isoform X2	17629.5	6589.3	-11040.2	2.49461	0.00134866	0.00620666
CsqKR_Scaf451_1.10	UDP-galactopyranose mutase	256.521	103.758	-152.763	2.49223	4.0699e-08	5.40177e-07
CsqKR_Scaf295_5.8	monocarboxylate transporter 9-like	210.188	82.8486	-127.339	2.49046	7.30618e-08	9.19029e-07
CsqKR_Scaf246_3.36	Tissue factor pathway inhibitor	76.0818	25.7763	-50.3055	2.48929	0.00310781	0.012684
CsqKR_Scaf174_28.12	angiotensin-converting enzyme	695.234	284.206	-411.027	2.48887	7.70195e-05	0.000499574
CsqKR_Scaf165_6.27	sex peptide receptor-like	40.396	15.2506	-25.1454	2.48832	0.00403422	0.0158549
CsqKR_Scaf707_0.0		11.1563	4.69701	-6.45926	2.48237	0.0129786	0.0418511
CsqKR_Scaf187_2.29	failed axon connections homolog	1100.95	474.159	-626.789	2.48111	0.000265457	0.00151208
CsqKR_Scaf318_3.22	low-density lipo receptor-related 4-like	79.7592	31.4609	-48.2984	2.47842	0.000268521	0.0015285
CsqKR_Scaf7_34.25	glyco -N-acetylgalactosamine 3-beta-galactosyltransferase 1-like isoform X1	49.9476	16.9995	-32.9481	2.47816	0.00336141	0.0135692
CsqKR_Scaf7_29.5	vesicular glutamate transporter	100.224	40.3992	-59.8245	2.47763	0.000152635	0.000920703
CsqKR_Scaf954_0.4	sacsin-like isoform X1	82.8094	30.1878	-52.6216	2.47667	0.0049129	0.0187194
CsqKR_Scaf884_0.7	Ribonuclease inhibitor	38.4635	19.2571	-19.2064	2.4721	0.00310684	0.012684
CsqKR_Scaf713_0.47		79.3187	28.6337	-50.685	2.47183	0.00130859	0.00605804
CsqKR_Scaf69_45.7	cartilage matrix -like	10529	4599.45	-5929.5	2.46835	2.34006e-07	2.67424e-06
CsqKR_Scaf117_11.20	von Willebrand factor type EGF and pentraxin domain-containing 1-like isoform X1	134.406	48.0069	-86.399	2.4678	0.00617439	0.0227116
CsqKR_Scaf40_7.2	orexin receptor type 2-like	287.381	115.074	-172.307	2.46498	2.09195e-24	2.11326e-22
CsqKR_Scaf6_5.6	cartilage oligomeric matrix -like	362.779	147.156	-215.622	2.4609	8.63684e-11	1.88205e-09
CsqKR_Scaf280_8.25	BTB POZ domain-containing KCTD4	512.808	218.032	-294.776	2.45928	1.22242e-07	1.47311e-06
CsqKR_Scaf84_14.10	laminin epi-1	1540.2	668.505	-871.691	2.45678	5.10233e-06	4.38089e-05
CsqKR_Scaf1035_0.3	tyrosine- kinase SRK2-like isoform X2	32.9703	10.9162	-22.0541	2.45379	0.01465	0.0462452
CsqKR_Scaf1_23.30	uncharacterized protein LOC11118882	1487.34	381.033	-1106.31	2.45352	0.000562356	0.0029225
CsqKR_Scaf361_4.2	cadherin-23 isoform X1	214.433	98.4776	-115.955	2.45146	0.0112823	0.0373151
CsqKR_Scaf95_11.12	tyrosine- phosphatase Lar isoform X1	4937.06	1830.97	-3106.09	2.44946	3.6192e-06	3.21195e-05
CsqKR_Scaf98_29.9	reelin-like	4515.4	1583.96	-2931.44	2.44887	0.00446116	0.0172389
CsqKR_Scaf64_28.9	endothelin-converting enzyme homolog isoform X2	1981.73	812.501	-1169.23	2.44156	5.31722e-13	1.69954e-11
CsqKR_Scaf140_3.20	hypothetical protein CAPTEDRAFT_215138	45.5679	17.0542	-28.5138	2.4388	0.00284674	0.0117406
CsqKR_Scaf10_3.14	formin 3 isoform X1	249.416	93.5397	-155.877	2.43817	0.000131729	0.000809211
CsqKR_Scaf387_1.47	synaptogenesis syg-2-	44.8656	17.63	-27.2356	2.43408	0.0160679	0.0498863
CsqKR_Scaf336_12.21	organic cation transporter -like	2195.41	959.255	-1236.15	2.43234	2.19164e-05	0.000163697
CsqKR_Scaf203_0.23	hairy enhancer-of-split related with YRPW motif 1-like	26.1268	10.6684	-15.4585	2.43231	0.00338827	0.0136574
CsqKR_Scaf247_13.33	pro convertase subtilisin kexin type 5	415.578	177.512	-238.065	2.42982	1.69641e-05	0.000129728
CsqKR_Scaf518_0.58	EGF-like domain-containing	405.966	164.072	-241.894	2.42881	2.8566e-11	6.83454e-10
CsqKR_Scaf127_3.21	Y+L amino acid transporter 2	98.2814	36.2605	-62.021	2.42851	0.00333078	0.0134855
CsqKR_Scaf48_3.20	solute carrier family 43 member 3-like isoform X1	313.666	127.636	-186.03	2.42772	2.59016e-05	0.000189741
CsqKR_Scaf3_33.11	potassium voltage-gated channel subfamily KQT member 1-like	158.8	67.2252	-91.5748	2.42578	0.00799752	0.0281447
CsqKR_Scaf247_16.22	deleted in malignant brain tumors 1	2729	1115.51	-1613.49	2.42484	9.15327e-06	7.4376e-05
CsqKR_Scaf295_5.20	monocarboxylate transporter 9-like	297.711	125.753	-171.958	2.42197	0.000673221	0.00342577
CsqKR_Scaf174_5.11	hypothetical protein LOTGIDRAFT_171732	834.381	371.027	-463.354	2.4188	0.000140125	0.000855972
CsqKR_Scaf130_31.26		1682.28	773.215	-909.061	2.41806	0.00624955	0.0229262
CsqKR_Scaf38_11.63	anoctamin-8-like isoform X1	819.106	369.668	-449.438	2.41663	3.77903e-08	5.03614e-07
CsqKR_Scaf44_25.17	sulfhydryl oxidase 1-like	903.667	372.888	-530.779	2.41626	1.30927e-10	2.74064e-09
CsqKR_Scaf7_29.8	vesicular glutamate transporter	51.834	22.3541	-29.4798	2.41556	0.00508715	0.0192756
CsqKR_Scaf379_3.13	homeobox hox1	52.7852	23.4465	-29.3388	2.41346	0.000401677	0.00218025
CsqKR_Scaf43_31.11	signal CUB and EGF-like domain-containing 3 isoform X1	4714.29	1739.67	-2974.61	2.41258	5.97274e-06	5.06445e-05
CsqKR_Scaf321_0.22	flocculation FLO11	1013.96	451.091	-562.873	2.40469	0.000797671	0.00395559
CsqKR_Scaf40_17.8	potassium voltage-gated channel Shaw-like isoform X1	89.3065	35.2739	-54.0326	2.40403	7.90271e-06	6.49888e-05
CsqKR_Scaf102_12.16	cytochrome P45 2U1-like	139.601	52.3173	-87.2838	2.40161	8.13585e-07	8.29553e-06
CsqKR_Scaf254_1.38		138.829	49.8744	-88.9548	2.40013	4.6005e-05	0.000316599
CsqKR_Scaf12_46.5	polycystic kidney disease 1-like 2	369.49	180.135	-189.355	2.39098	0.00197559	0.00858484
CsqKR_Scaf518_0.59	EGF-like domain-containing	92.8087	33.4198	-59.3889	2.3864	0.0052817	0.0199067
CsqKR_Scaf107_4.35	dual specificity kinase splB-like	102.503	45.398	-57.1051	2.38624	9.83776e-07	9.82876e-06
CsqKR_Scaf61_19.44	PREDICTED: uncharacterized protein LOC1663437	168.671	70.9323	-97.7392	2.38314	8.73324e-09	1.30759e-07
CsqKR_Scaf75_38.21	annexin A13-like	3709.73	1542.03	-2167.7	2.38112	5.64633e-12	1.52984e-10
CsqKR_Scaf36_46.10	tripartite motif-containing 2-like isoform X2	1156	504.529	-651.475	2.37385	1.37781e-11	3.48499e-10
CsqKR_Scaf99_15.29	hypothetical protein LOTGIDRAFT_238269	75.9238	32.0305	-43.8932	2.37366	0.00146486	0.00664978
CsqKR_Scaf21_33.9	integrin alpha-4 isoform X2	321.744	114.457	-207.287	2.37168	0.00319726	0.0129995
CsqKR_Scaf24_9.19	von Willebrand factor type EGF and pentraxin domain-containing 1-like	41.2435	16.1838	-25.0598	2.36762	0.0085284	0.0296699
CsqKR_Scaf361_5.12	high-affinity choline transporter 1-like	3148.44	1398.75	-1749.69	2.36172	0.00415301	0.0162322
CsqKR_Scaf214_0.23	disintegrin and metallo ase domain-containing 1 isoform X2	221.8	93.4425	-128.357	2.35919	0.000259906	0.00148304
CsqKR_Scaf39_8.19	Neurotransmitter-gated ion-channel ligand-binding and Neurotransmitter-gated ion-channel transmembrane region domain containing	1907.68	812.131	-1095.55	2.35769	5.20059e-06	4.4559e-05
CsqKR_Scaf27_17.19	Laminin subunit alpha	39.2309	17.3223	-21.9086	2.35764	0.0106279	0.0355602
CsqKR_Scaf147_10.20		109.429	45.853	-63.5761	2.35679	0.00145853	0.0066229
CsqKR_Scaf269_5.29		33.1356	13.1737	-19.9619	2.35664	0.00314145	0.0128013
CsqKR_Scaf173_3.1	toll-like receptor 13	148.943	57.8031	-91.1399	2.35633	4.86149e-06	4.20277e-05
CsqKR_Scaf61_19.23	coagulation factor XII	14.139	5.26503	-8.87394	2.35111	0.0148282	0.0467111
CsqKR_Scaf180_4.30	sushi domain-containing 2-like	1104.31	494.359	-609.947	2.35063	0.00139648	0.00638008
CsqKR_Scaf157_0.7	glutamate synthase [NADPH]	585.11	254.61	-330.5	2.34949	9.40235e-11	2.02994e-09
CsqKR_Scaf98_12.9	Alkaline tissue-nonspecific isozyme	4779.85	1771.08	-3008.77	2.3484	0.00400636	0.0157568
CsqKR_Scaf17_1.22	minor histocompatibility antigen H13-like	859.371	358.225	-501.147	2.34707	9.75052e-12	2.5288e-10
CsqKR_Scaf69_74.7	phosphoenolpyruvate phosphomutase	337.423	136.89	-200.533	2.34326	1.59374e-11	3.96377e-10
CsqKR_Scaf41_12.9	tyrosine- kinase transmembrane receptor ROR1-like isoform X1	776.349	299.86	-476.489	2.34001	1.88059e-06	1.75361e-05
CsqKR_Scaf31_16.44	laminin subunit alpha-like	2309.32	981.808	-1327.51	2.339	1.25142e-15	5.41785e-14
CsqKR_Scaf5_46.42	feline leukemia virus subgroup C receptor-related 2-like	50.4078	21.5033	-28.9044	2.33834	0.000155304	0.000934737
CsqKR_Scaf17_2.12	neurensin-1-like	68.4234	26.2035	-42.2199	2.33831	0.000529267	0.00277078
CsqKR_Scaf147_12.3	potassium voltage-gated channel Shaw-like	72.9829	27.4326	-45.5503	2.33261	0.00169957	0.00754367
CsqKR_Scaf113_7.30	collagen alpha-1(XIII) chain isoform X1	372.465	160.274	-212.191	2.33236	1.23599e-05	9.75731e-05
CsqKR_Scaf307_2.13	carbonic anhydrase-related	153.27	67.7945	-85.476	2.32653	2.15225e-07	2.4839e-06
CsqKR_Scaf200_6.42	sialin-like	866.231	398.727	-467.504	2.32522	7.30257e-05	0.000475743
CsqKR_Scaf151_3.17	5 -nucleotidase-like	2872.99	1283.22	-1589.76	2.32384	8.20335e-06	6.72248e-05
CsqKR_Scaf101_1.6	alpha-2C adrenergic receptor-like	39.3683	15.8462	-23.5221	2.31662	0.00709772	0.0254167
CsqKR_Scaf98_18.15	solute carrier family 13 member 5-like	3579.88	1547.2	-2032.68	2.31343	2.85372e-07	3.21191e-06
CsqKR_Scaf53_11.13	glycine receptor subunit alpha-1 isoform X2	25.2915	10.925	-14.3666	2.31279	0.00657989	0.0239182
CsqKR_Scaf7_14.21	nucleobindin-2-like isoform X1	365.229	162.927	-202.302	2.31257	1.158e-13	4.04928e-12
CsqKR_Scaf3_97.11		1858.07	677.428	-1180.64	2.31138	0.00543724	0.020413
CsqKR_Scaf318_20.7		102.783	49.3321	-53.4506	2.31126	0.000835536	0.0041173
CsqKR_Scaf65_12.17	heat shock 7 kDa 12A-like	84.8045	39.7842	-45.0203	2.31074	0.000508448	0.00267489
CsqKR_Scaf642_0.16		54.5179	19.58	-34.9379	2.30221	0.00258348	0.0108307
CsqKR_Scaf133_4.19	monocarboxylate transporter 13-like isoform X1	785.575	335.546	-450.029	2.30058	9.9063e-06	7.98997e-05
CsqKR_Scaf63_15.24		74.9616	34.6441	-40.3175	2.29983	0.00638178	0.023308
CsqKR_Scaf33_6.24	Transmembrane emp24 domain-containing 6	97.3864	40.6885	-56.6979	2.29895	4.1376e-08	5.47122e-07
CsqKR_Scaf99_2.32	hypothetical protein LOTGIDRAFT_23824	855.112	453.943	-401.169	2.29732	0.0133655	0.0428961
CsqKR_Scaf3_33.21	potassium channel subfamily K member 16-like isoform X1	40.0029	16.6336	-23.3693	2.29525	0.00530818	0.0199834
CsqKR_Scaf182_5.5	hypothetical protein OCS_4856	177696	97903.4	-79792.6	2.28847	0.00260293	0.0108916
CsqKR_Scaf792_0.0	CD29 antigen C	51.0175	22.8178	-28.1997	2.28493	0.000901208	0.00440115
CsqKR_Scaf5_42.23	saccharopine dehydrogenase-like oxidoreductase	8711.69	3790.34	-4921.34	2.28373	2.09298e-16	1.02244e-14
CsqKR_Scaf98_33.25	hypothetical protein LOTGIDRAFT_2342	978.786	440.075	-538.711	2.28367	0.000235674	0.00135851
CsqKR_Scaf30_1.27	cubilin	46.597	18.6599	-27.9371	2.28299	0.0108366	0.036089
CsqKR_Scaf247_13.35	von Willebrand factor type EGF and pentraxin domain-containing 1 isoform X2	1487.68	504.447	-983.229	2.28245	0.00700428	0.0251426
CsqKR_Scaf36_14.16	sodium-dependent proline transporter-like isoform X2	2631.67	1032.6	-1599.07	2.28215	0.000465768	0.00247638
CsqKR_Scaf268_12.22	zinc metallo ase nas-13-like	1127.58	482.579	-645.004	2.28177	4.05692e-09	6.43952e-08
CsqKR_Scaf36_13.14		166.169	61.2413	-104.928	2.28132	0.00639806	0.0233506
CsqKR_Scaf84_14.14		2526.55	1198.26	-1328.29	2.27672	2.927e-05	0.000211201
CsqKR_Scaf55_11.67	isoinhibitor K-like isoform X1	62.8536	25.6874	-37.1662	2.27563	0.000179765	0.00106319
CsqKR_Scaf75_31.55	actin	4526.86	1657.21	-2869.65	2.27501	0.000125826	0.000775861
CsqKR_Scaf99_50.13	atrial natriuretic peptide receptor 1	42.5728	24.3543	-18.2185	2.27429	0.0146749	0.0463083
CsqKR_Scaf144_8.11	la-related 1B-like isoform X1	30.8554	13.5627	-17.2928	2.27186	0.00100234	0.00483017
CsqKR_Scaf153_0.22	hypothetical protein EAI_15355, partial	74.8347	30.3572	-44.4775	2.27041	0.00792987	0.0279625
CsqKR_Scaf69_7.40	PREDICTED: uncharacterized protein LOC11859542	1128.68	408.058	-720.627	2.2692	0.00400575	0.0157568
CsqKR_Scaf40_0.6	polypeptide N-acetylgalactosaminyltransferase 5	117.097	43.8483	-73.2491	2.26639	0.00140025	0.00639017
CsqKR_Scaf14_22.25	secreted frizzled-related 5	6861.94	2832.47	-4029.46	2.26201	1.9955e-05	0.000149937
CsqKR_Scaf2_8.31	hypothetical protein EAI_15355, partial	384.503	142.665	-241.838	2.25987	0.000410578	0.00221976
CsqKR_Scaf165_10.14	Nipped-B B	954.785	432.706	-522.079	2.25685	2.76416e-13	9.23173e-12
CsqKR_Scaf43_13.8	Signal CUB and EGF-like domain-containing 1	47.4771	21.295	-26.1822	2.25676	0.00362719	0.0144813
CsqKR_Scaf113_18.8	monocarboxylate transporter 14	105.883	47.121	-58.7617	2.25555	1.34583e-05	0.000105229
CsqKR_Scaf99_38.15	ras and EF-hand domain-containing homolog	846.868	400.5	-446.368	2.25513	0.000404801	0.00219356
CsqKR_Scaf36_27.15	neuronal acetylcholine receptor subunit alpha-1-like	400.242	158.424	-241.818	2.25137	0.000295317	0.00166135
CsqKR_Scaf127_3.10	L-type amino acid transporter 1 MLAS	59.8667	25.3159	-34.5508	2.25082	0.000134775	0.000825448
CsqKR_Scaf43_24.14	2-hydroxyacylsphingosine 1-beta-galactosyltransferase-like	315.601	138.686	-176.915	2.25031	1.67814e-06	1.58744e-05
CsqKR_Scaf7_17.22	vesicular glutamate transporter 2-like	310.272	138.989	-171.283	2.2502	3.08208e-05	0.000220543
CsqKR_Scaf75_29.14	transforming growth factor-beta-induced ig-h3	5081.17	1734.5	-3346.68	2.24964	0.00107987	0.00514772
CsqKR_Scaf12_44.8	sodium hydrogen exchanger 9B2-like	524.149	237.492	-286.657	2.24919	2.12713e-08	2.96511e-07
CsqKR_Scaf19_37.22	Golgi-associated plant pathogenesis-related 1	72.368	28.7242	-43.6438	2.24664	0.00138055	0.00631787
CsqKR_Scaf285_9.0	PREDICTED: uncharacterized protein LOC11855797 isoform X2	58.5546	22.0862	-36.4684	2.24465	0.00132677	0.00612831
CsqKR_Scaf50_38.9	Ras-like GTP-binding Rho1	128.316	57.8161	-70.4997	2.24457	1.11523e-07	1.3529e-06
CsqKR_Scaf69_75.11	toll-like receptor 13	172.513	76.1431	-96.37	2.24137	5.82125e-07	6.15008e-06
CsqKR_Scaf87_4.9	Alpha-2-macroglobulin 1	256.156	93.8309	-162.326	2.24104	0.00564507	0.0210772
CsqKR_Scaf247_13.36	von Willebrand factor type EGF and pentraxin domain-containing 1-	831.008	347.173	-483.835	2.24055	0.0045196	0.0174401
CsqKR_Scaf45_9.15	cysteine-rich secretory LCCL domain-containing 2-like	771.082	294.794	-476.288	2.23291	7.37356e-05	0.000479985
CsqKR_Scaf40_22.15	beta-1,4-mannosyl-glyco 4-beta-N-acetylglucosaminyltransferase	508.83	247.459	-261.371	2.23279	0.00736834	0.026265
CsqKR_Scaf173_24.16	PR domain zinc finger 14-like	13.064	5.84955	-7.21444	2.229	0.0110643	0.0367053
CsqKR_Scaf73_12.2		22.6502	10.6794	-11.9708	2.22886	0.00380987	0.0151111
CsqKR_Scaf88_0.18	TBC1 domain family member 3-like isoform X2	199.795	88.1499	-111.645	2.22803	9.79414e-06	7.91902e-05
CsqKR_Scaf90_19.26	transmembrane 196-like	136.867	64.945	-71.9221	2.22759	1.70305e-05	0.000130114
CsqKR_Scaf635_0.11	PREDICTED: uncharacterized protein LOC1532833	34.6331	15.6037	-19.0293	2.22396	0.00181204	0.00796724
CsqKR_Scaf164_2.4	muscarinic acetylcholine receptor M2-like	616.134	232.984	-383.15	2.22363	5.28403e-05	0.000357919
CsqKR_Scaf413_1.45	membrane frizzled-related	1421.32	637.962	-783.361	2.2233	4.34842e-15	1.78351e-13
CsqKR_Scaf562_0.3		19517.2	8797.77	-10719.5	2.22328	0.00140895	0.00642271
CsqKR_Scaf53_9.22	c-binding -like isoform X2	64.4793	25.0431	-39.4361	2.22094	0.012749	0.0412815
CsqKR_Scaf173_6.29	T family of potassium channels 18-like	225.601	106.909	-118.692	2.22086	0.000209038	0.00121914
CsqKR_Scaf175_21.26	glycerophosphodiester phosphodiesterase domain-containing 1-like	54.9724	25.4086	-29.5639	2.21989	9.43758e-06	7.66101e-05
CsqKR_Scaf269_0.2	uncharacterized FAD-linked oxidoreductase ARB_2478	55.6859	24.592	-31.0939	2.21664	0.00488317	0.0186305
CsqKR_Scaf231_8.12	peptidyl-alpha-hydroxyglycine alpha-amidating lyase 1 isoform X1	731.14	300.744	-430.396	2.21487	5.66791e-05	0.000380135
CsqKR_Scaf75_31.53	inner centromere A	170.404	83.6623	-86.7421	2.21451	0.0150376	0.0472343
CsqKR_Scaf562_1.23	high affinity cationic amino acid transporter 1-like isoform X1	11.8792	5.03189	-6.84729	2.21414	0.0160919	0.0499325
CsqKR_Scaf318_8.2	hypothetical protein CGI_123277	253.176	95.1227	-158.053	2.21195	5.77949e-05	0.000386836
CsqKR_Scaf5_46.36	PC3-like endoprotease variant B	100.316	40.396	-59.9199	2.20749	0.0129249	0.0417188
CsqKR_Scaf19_24.21		1380.48	626.906	-753.573	2.20471	0.00889845	0.0307568
CsqKR_Scaf127_14.15	zinc finger ZFPM2 isoform X1	198.178	89.4265	-108.751	2.20323	1.12155e-07	1.35857e-06
CsqKR_Scaf44_24.19	probable G- coupled receptor No9	73.7637	31.6049	-42.1588	2.20283	0.0123347	0.0401381
CsqKR_Scaf143_7.16	EGF-like domain-containing 1	689.805	301.55	-388.255	2.20129	2.48486e-05	0.000183092
CsqKR_Scaf8_26.29	uncharacterized protein LOC11111524 isoform X3	190.287	96.5352	-93.7513	2.20064	0.004566	0.0175942
CsqKR_Scaf207_2.9	potassium channel subfamily T member 2-like isoform X4	922.536	407.643	-514.892	2.19991	1.28295e-07	1.54038e-06
CsqKR_Scaf520_1.30	ADP-ribosylation factor-like	13.3068	5.64016	-7.66667	2.19914	0.0160259	0.0497937
CsqKR_Scaf402_9.51	hypothetical protein LOTGIDRAFT_171851	47.3244	19.5314	-27.793	2.19552	0.000861631	0.00423187
CsqKR_Scaf312_1.14	glyco -N-acetylgalactosamine 3-beta-galactosyltransferase 1-like isoform X1	558.789	223.597	-335.192	2.19544	0.000181687	0.00107339
CsqKR_Scaf43_50.10	catecholamines up-like	773.691	371.448	-402.243	2.19018	1.03762e-13	3.6361e-12
CsqKR_Scaf37_11.28	PREDICTED: uncharacterized protein LOC16876511	150.743	65.0271	-85.7154	2.18567	0.011357	0.0374864
CsqKR_Scaf264_15.37	phospholipid phosphatase-related type 5-like	300.728	139.247	-161.48	2.1823	3.04783e-09	4.96791e-08
CsqKR_Scaf130_7.22	fibronectin type III domain-containing 5-like	146.518	59.5651	-86.9525	2.17886	0.000149325	0.000902735
CsqKR_Scaf69_61.1	G- coupled receptor moody-like	205.498	96.2143	-109.284	2.1766	8.12081e-09	1.22036e-07
CsqKR_Scaf39_25.17	caspase recruitment domain-containing 11-like isoform X1	1004.24	425.848	-578.393	2.1763	0.000125215	0.000773263
CsqKR_Scaf94_7.26	phosphoinositide 3-kinase adapter 1-like	255.633	108.933	-146.7	2.17394	7.01141e-05	0.00045915
CsqKR_Scaf72_5.13	retinol dehydrogenase 12-like	202.825	104.883	-97.942	2.17339	0.000916048	0.0044643
CsqKR_Scaf81_0.5	colorectal mutant cancer	84.763	43.0657	-41.6974	2.17167	0.000456435	0.00243626
CsqKR_Scaf87_7.3	unc-13 homolog A-like	139.385	64.7121	-74.6728	2.16217	6.41935e-07	6.71692e-06
CsqKR_Scaf889_0.4	coadhesin-like isoform X1	2428.16	1094.93	-1333.23	2.16179	0.00115206	0.00543796
CsqKR_Scaf113_7.29	collagen alpha chain CG42342 isoform X3	144.264	69.067	-75.197	2.16062	6.25929e-06	5.27191e-05
CsqKR_Scaf175_15.10	fibulin-1-like isoform X1	2720.7	1264.07	-1456.63	2.16012	1.25337e-05	9.88026e-05
CsqKR_Scaf3_42.23	leucine repeat adapter 25	628.779	279.951	-348.828	2.15954	3.47959e-07	3.85535e-06
CsqKR_Scaf34_2.24	hypothetical protein LOTGIDRAFT_1668	71.5234	31.5997	-39.9237	2.15879	0.00361043	0.0144215
CsqKR_Scaf146_7.15	protocadherin Fat 4-like	9754.8	3854.89	-5899.91	2.15459	0.00101812	0.00489757
CsqKR_Scaf45_3.7	glutamate receptor kainate 2-like	153.867	66.0786	-87.7888	2.15318	0.000487929	0.00257496
CsqKR_Scaf113_16.11	cerebellar degeneration-related 2-like isoform X2	66.4237	30.8735	-35.5503	2.15069	2.22599e-05	0.00016596
CsqKR_Scaf289_1.17	dolichyl-diphosphooligosaccharide-- glycosyltransferase subunit STT3B	2824	1283.8	-1540.2	2.14541	2.62682e-10	5.19178e-09
CsqKR_Scaf223_1.18	Organic cation transporter	342.542	171.755	-170.787	2.14349	0.000696876	0.00352205
CsqKR_Scaf366_6.33	keratin-associated 5-1-like isoform X14	112.752	36.1851	-76.5672	2.13576	0.0140791	0.0447822
CsqKR_Scaf8_31.24	hepatocyte growth factor receptor-like	1273.51	595.829	-677.684	2.1347	6.16525e-13	1.94401e-11
CsqKR_Scaf223_1.28	Organic cation transporter	122.517	59.1157	-63.401	2.13318	0.00489517	0.0186648
CsqKR_Scaf59_24.4	kin of IRRE 2	166.783	78.3797	-88.4029	2.13301	0.011587	0.0380841
CsqKR_Scaf267_0.14		100.254	40.9505	-59.3034	2.1298	0.0100908	0.0340768
CsqKR_Scaf144_8.3	Blastula protease 1	908.633	433.441	-475.192	2.12855	9.36294e-05	0.000595741
CsqKR_Scaf8_31.27	voltage-dependent calcium channel subunit alpha-2 delta-2-like isoform X2	318.042	143.674	-174.368	2.12473	0.000584721	0.00302337
CsqKR_Scaf537_0.26		28.1857	12.5046	-15.681	2.12274	0.00374902	0.0148969
CsqKR_Scaf4_0.4	Ankyrin repeat	1854.81	893.542	-961.268	2.11805	1.06783e-12	3.23014e-11
CsqKR_Scaf44_9.21	fatty acid-binding liver-like	788.205	377.215	-410.99	2.11803	1.82245e-08	2.58444e-07
CsqKR_Scaf59_7.0	adenosine receptor A3-like	118.564	55.068	-63.4961	2.11507	3.89574e-05	0.000272802
CsqKR_Scaf99_60.18		2634.27	1159.05	-1475.22	2.11347	0.00640367	0.0233659
CsqKR_Scaf1026_0.6	multiple epidermal growth factor-like domains 11	101.368	46.683	-54.6849	2.11167	0.00518379	0.0195918
CsqKR_Scaf295_5.11	ETS domain-containing transcription factor ets-5-like	142.417	65.8959	-76.5215	2.11091	1.73329e-07	2.03358e-06
CsqKR_Scaf872_0.2	FAM167A-like	123.437	55.3566	-68.0805	2.11077	0.000377272	0.00206919
CsqKR_Scaf20_8.10	von Willebrand factor D and EGF domain-containing	232.04	122.312	-109.728	2.11065	0.0011157	0.00529231
CsqKR_Scaf29_4.1		1051.12	414.767	-636.353	2.11053	0.0149409	0.0469937
CsqKR_Scaf259_4.15	homeobox Nkx- -like	791.953	348.086	-443.867	2.11009	5.94438e-05	0.000395447
CsqKR_Scaf95_6.8	Kyphoscoliosis peptidase	1128.3	551.839	-576.46	2.10911	0.000331221	0.00183806
CsqKR_Scaf69_78.7	sodium glucose cotransporter 4-like	3290.71	1590.94	-1699.77	2.10693	9.48097e-06	7.6848e-05
CsqKR_Scaf162_1.21	calmodulin 5	267.344	149.47	-117.874	2.10419	0.0129404	0.0417527
CsqKR_Scaf175_20.25	carboxypeptidase D-like	238.074	112.526	-125.548	2.10341	8.87121e-15	3.55827e-13
CsqKR_Scaf318_25.22	lysosomal alpha-glucosidase-like	1168.03	367.386	-800.644	2.09779	0.00828878	0.028955
CsqKR_Scaf349_8.10	uncharacterized protein LOC11111598 isoform X2	305.158	150.121	-155.037	2.09653	4.84498e-06	4.1907e-05
CsqKR_Scaf41_31.17		187.855	88.6576	-99.1974	2.09629	1.34473e-07	1.60778e-06
CsqKR_Scaf426_4.34	ornithine mitochondrial isoform X1	1416.68	665.056	-751.624	2.09377	6.11596e-06	5.16182e-05
CsqKR_Scaf472_2.26	probable G- coupled receptor 139	271.186	124.84	-146.346	2.09051	3.05872e-05	0.000219447
CsqKR_Scaf18_6.26	Atrial natriuretic peptide receptor 2	224.609	109.676	-114.933	2.0894	0.00075231	0.0037625
CsqKR_Scaf31_20.40	tubulin alpha-3 chain-like	475.469	231.743	-243.726	2.08862	5.97429e-07	6.28741e-06
CsqKR_Scaf138_12.27	Alpha- kinase vwkA	499.769	240.367	-259.402	2.08806	2.35733e-07	2.68835e-06
CsqKR_Scaf426_4.33	synaptotagmin-1-like isoform X1	353.459	168.687	-184.772	2.08734	4.68957e-07	5.04184e-06
CsqKR_Scaf95_11.22	hemicentin-1 isoform X1	2770.75	1194.77	-1575.98	2.08652	0.00221444	0.00946689
CsqKR_Scaf50_9.10	uncharacterized transmembrane DDB_G28991-like	1731.69	756.731	-974.962	2.08605	0.000112355	0.000701253
CsqKR_Scaf61_47.12	RNA-binding 25-	1257.8	565.593	-692.21	2.08566	0.000485115	0.00256259
CsqKR_Scaf301_3.17	ependymin-related 1-like	10388.6	5708.65	-4679.91	2.08372	7.2317e-05	0.000472254
CsqKR_Scaf69_75.7	ABHD15-like	358.894	167.412	-191.482	2.08306	0.000444678	0.00238205
CsqKR_Scaf65_28.16	receptor-type tyrosine- phosphatase T-like	359.036	205.558	-153.478	2.08303	0.00844123	0.0293979
CsqKR_Scaf45_2.6	glutamate receptor subunit 6	241.04	111.715	-129.325	2.08087	7.8002e-05	0.000505345
CsqKR_Scaf174_8.25	Tyrosine- phosphatase 1D	849.956	378.559	-471.396	2.0804	1.77445e-06	1.66986e-05
CsqKR_Scaf127_6.5	zinc finger 271-like	22.3295	11.3838	-10.9457	2.07866	0.0125659	0.0407702
CsqKR_Scaf3_58.10	blood vessel epicardial substance-B-like isoform X2	91.8271	44.6418	-47.1853	2.07718	3.09933e-05	0.000221489
CsqKR_Scaf36_15.18	vesicular glutamate transporter 1-like	606.05	317.612	-288.438	2.07704	0.000404017	0.00219004
CsqKR_Scaf130_23.13	echinoderm microtubule-associated -like 2 isoform X2	731.922	333.854	-398.068	2.07558	0.0114051	0.0376148
CsqKR_Scaf280_9.1	sex peptide receptor-like	81.9659	44.5296	-37.4362	2.07557	0.0107302	0.0358002
CsqKR_Scaf201_3.13	mucin-2-like isoform X1	320.557	181.131	-139.427	2.07397	0.00829106	0.028955
CsqKR_Scaf228_20.10	synaptotagmin-1-like	239.308	120.116	-119.192	2.07328	7.31678e-06	6.07505e-05
CsqKR_Scaf64_17.13	potassium channel subfamily T member 2-like isoform X11	70.019	32.9145	-37.1045	2.0727	0.000683953	0.00346744
CsqKR_Scaf280_8.15	signal recognition particle receptor subunit alpha-like	1866.01	886.433	-979.579	2.07223	1.6427e-15	7.00073e-14
CsqKR_Scaf185_2.20	polycystic kidney disease 2-like 1 isoform X1	1821.28	861.744	-959.531	2.06916	1.9944e-05	0.000149923
CsqKR_Scaf99_2.35	secernin-2-like	853.196	397.714	-455.482	2.06838	0.000147318	0.00089291
CsqKR_Scaf10_5.25	PRKCA-binding -like isoform X1	1378.47	668.424	-710.047	2.06668	1.04457e-11	2.68856e-10
CsqKR_Scaf98_3.9	neurogenic locus notch homolog 2 isoform X1	612.48	294.777	-317.703	2.06434	5.59844e-07	5.94154e-06
CsqKR_Scaf98_32.29	carbonic anhydrase-related 1	38.582	17.4595	-21.1225	2.06188	0.00984783	0.0334217
CsqKR_Scaf193_9.17	tumor necrosis factor receptor superfamily member 16-like	373.327	159.698	-213.629	2.05301	0.000782574	0.00389383
CsqKR_Scaf193_7.26		93.2075	43.4189	-49.7886	2.05238	0.00709431	0.02541
CsqKR_Scaf173_2.27	Metabotropic glutamate receptor 2	2412.94	1159.24	-1253.7	2.04915	0.0033696	0.0135955
CsqKR_Scaf635_0.18		17.9225	8.20084	-9.7217	2.0484	0.0129139	0.0417001
CsqKR_Scaf35_6.23	potassium voltage-gated channel subfamily H member 1-like	55.6454	25.93	-29.7154	2.04794	0.0115693	0.0380413
CsqKR_Scaf267_0.16		21.6652	9.56183	-12.1034	2.0438	0.00966201	0.0329208
CsqKR_Scaf16_3.7	atrial natriuretic peptide receptor 1-like	106.749	53.8843	-52.8645	2.04166	6.39037e-05	0.000421857
CsqKR_Scaf782_0.8	myosin-VIIa-like isoform X4	640.41	286.591	-353.819	2.03732	6.68436e-05	0.000439121
CsqKR_Scaf21_10.8	CD82 antigen-like	459.667	214.484	-245.183	2.03666	0.0020203	0.00874895
CsqKR_Scaf124_6.18	Glutathione S-transferase	899.182	430.563	-468.618	2.02825	0.000948083	0.00460261
CsqKR_Scaf8_15.12	ADP-ribose mitochondrial-like isoform X2	968.418	445.906	-522.512	2.02522	0.000204961	0.00119749
CsqKR_Scaf40_1.16	uncharacterized FAD-linked oxidoreductase ARB_2478	927.13	470.787	-456.344	2.02477	0.000492495	0.00259738
CsqKR_Scaf19_8.20	hemicentin-1-like isoform X1	1211.73	558.452	-653.276	2.02473	0.00136286	0.00625539
CsqKR_Scaf95_6.32	cyclic GMP-AMP synthase isoform X1	288.577	130.741	-157.837	2.02418	1.61679e-05	0.000124278
CsqKR_Scaf11_5.1	stress-associated endoplasmic reticulum 2	2037.39	902.27	-1135.12	2.02347	0.000241378	0.00138748
CsqKR_Scaf253_3.27	lysosomal thioesterase PPT2	850.028	413.287	-436.741	2.02319	5.78803e-12	1.56564e-10
CsqKR_Scaf285_5.16	hypothetical protein LOTGIDRAFT_237645	3774.48	1707.27	-2067.2	2.02305	0.00922763	0.0317582
CsqKR_Scaf61_52.28	unc-93 homolog A-like	1063.55	524.961	-538.587	2.02294	2.61461e-13	8.75012e-12
CsqKR_Scaf210_0.22	basement membrane-specific heparan sulfate proteoglycan core	265.012	128.141	-136.871	2.01958	3.51635e-05	0.000249329
CsqKR_Scaf41_19.15	DNA-binding inhibitor ID-4	5273.29	2547.61	-2725.68	2.01764	2.08877e-06	1.94e-05
CsqKR_Scaf201_5.35		39.1371	18.5435	-20.5936	2.01602	0.00443642	0.0171595
CsqKR_Scaf7_38.15	solute carrier family 23 member 1-like	256.918	121.01	-135.908	2.0139	0.00190449	0.00831147
CsqKR_Scaf39_1.22	von Willebrand factor type EGF and pentraxin domain-containing 1 isoform X1	82.7679	36.7937	-45.9742	2.01127	0.000233243	0.00134639
CsqKR_Scaf12_61.14	Collagen alpha-2(IV) chain	2460.3	1267.43	-1192.87	2.01079	0.010211	0.0343974
CsqKR_Scaf19_33.9	heat shock 7 kDa 13-like	774.69	364.279	-410.411	2.00762	4.0014e-06	3.51681e-05
CsqKR_Scaf318_12.13		958.514	425.651	-532.863	2.00729	5.40799e-05	0.000364956
CsqKR_Scaf3_101.18	hypothetical protein LOTGIDRAFT_232715	555.824	288.629	-267.195	2.00605	6.00789e-09	9.23184e-08
CsqKR_Scaf101_3.14	ionotropic receptor 25a	175.392	82.4238	-92.9684	2.00567	0.00187731	0.00822109
CsqKR_Scaf143_10.12	GDP-fucose O-fucosyltransferase 2-like	352.337	173.329	-179.009	2.00505	1.38083e-08	1.998e-07
CsqKR_Scaf50_36.13	myelin regulatory factor isoform X4	1562.68	767.118	-795.559	2.00135	3.0536e-07	3.4204e-06
CsqKR_Scaf11_8.36	plectin-like isoform X4	2451.64	1199.3	-1252.34	2.00077	0.0034154	0.0137363
