# Supplementary material for: The Scaly-foot Snail genome and implications for the origins of biomineralised armour
Source: Nat Commun. 2020 Apr 8;11:1657. doi: 10.1038/s41467-020-15522-3 (PMC7142155; doi:10.1038/s41467-020-15522-3)
Supplement: Supplementary file 10 — Supplementary Data 7 [file 41467_2020_15522_MOESM10_ESM.xlsx]

## Sheet: SD7
Supplementary Data 7. Genes highly expressed in the oesophageal gland of Chrysomallon squamiferum. The P-value was generated by two-tailed paired-tests in DESeq2, further adjusted with the Benjamini and Hochberg method to recover the False Discovery Rate (FDR).
Gene_ID	Annotations	Mean_OG	Mean_Others	Mean_Change	FC	P-value	FDR
CsqKR_Scaf318_25.27	ammonium transporter Rh type A-like	55026	156.863	-54869.2	382.52	2.7523e-79	1.07248e-76
CsqKR_Scaf41_22.22	excitatory amino acid transporter 1	1573.36	4.00114	-1569.36	303.987	6.78206e-27	2.64274e-25
CsqKR_Scaf301_3.19	carbonic anhydrase 7	531981	2009.64	-529972	299.16	5.13926e-72	1.52926e-69
CsqKR_Scaf444_0.22	multiple epidermal growth factor-like domains 1	43107.2	198.297	-42908.9	258.239	5.55268e-57	9.17931e-55
CsqKR_Scaf25_19.11	megakaryocyte-associated tyrosine- kinase-like isoform X2	7735.01	31.4072	-7703.6	247.783	2.06312e-129	3.75167e-126
CsqKR_Scaf27_21.20	B(,+)-type amino acid transporter 1	5794.96	23.9112	-5771.05	247.196	3.14286e-107	2.70716e-104
CsqKR_Scaf295_2.22	alpha-amylase 4N isoform X2	12861.2	56.2696	-12804.9	234.379	3.09888e-84	1.53686e-81
CsqKR_Scaf98_8.15	retinol-binding 4-like	7251.58	29.3187	-7222.27	231.904	3.18387e-48	3.77589e-46
CsqKR_Scaf31_17.19		90.8533	0.269774	-90.5835	230.478	7.24905e-22	2.11476e-20
CsqKR_Scaf12_15.15	sodium-coupled monocarboxylate transporter 1-like	3329.27	19.0859	-3310.18	226.968	2.56991e-58	4.42727e-56
CsqKR_Scaf793_0.10	cathepsin L1-like	105533	545.959	-104987	223.763	2.51453e-105	1.95966e-102
CsqKR_Scaf228_2.30	Paternally-expressed gene 3	17035.6	64.0923	-16971.5	223.257	1.57886e-57	2.63669e-55
CsqKR_Scaf20_7.34	Angiotensin-converting enzyme	1407.35	8.17346	-1399.17	210.548	3.77177e-32	2.0925e-30
CsqKR_Scaf28_1.6	monocarboxylate transporter 9-like	15637.9	87.0974	-15550.8	200.207	8.25569e-104	6.14148e-101
CsqKR_Scaf31_17.11	dipeptidase 1-like	2262.21	11.8632	-2250.35	199.335	2.06438e-71	6.03316e-69
CsqKR_Scaf193_12.22	Mammalian ependymin-related 1	42580.8	236.946	-42343.9	195.313	1.80835e-77	6.29692e-75
CsqKR_Scaf21_16.43	ADAM family mig-17	571.083	2.5096	-568.574	194.065	5.64291e-60	1.00382e-57
CsqKR_Scaf44_11.10	coadhesin-like isoform X1	165214	1032.41	-164182	192.443	1.67304e-79	6.84526e-77
CsqKR_Scaf60_1.43	saxiphilin-like	7396.75	37.3759	-7359.38	188.932	2.51371e-73	7.76215e-71
CsqKR_Scaf3_102.19	carboxylesterase 1C-like	1648.76	10.0903	-1638.67	159.926	2.99182e-75	9.99269e-73
CsqKR_Scaf193_12.36	mammalian ependymin-related 1-like	3838.46	23.9292	-3814.53	159.619	6.12251e-68	1.54155e-65
CsqKR_Scaf11_8.20	sodium-coupled monocarboxylate transporter 1-like	1946.55	12.6683	-1933.88	158.584	1.64229e-127	2.68777e-124
CsqKR_Scaf8_13.20	probable cytochrome P45 CYP44	3824.77	31.9437	-3792.82	154.671	2.68126e-43	2.59654e-41
CsqKR_Scaf35_41.24	countin-1-like isoform X2	29598.7	224.169	-29374.6	154.161	4.7619e-63	9.6214e-61
CsqKR_Scaf53_9.16	beta-lactamase 2-like	2604.07	19.0867	-2584.98	151.14	5.618e-117	6.56745e-114
CsqKR_Scaf34_4.39	cathepsin Z	16429.5	92.3233	-16337.2	146.21	8.54024e-45	8.79054e-43
CsqKR_Scaf41_22.29	excitatory amino acid transporter 1-like	13090.6	105.668	-12984.9	145.877	8.32567e-89	4.69855e-86
CsqKR_Scaf228_1.36		4282.77	26.694	-4256.07	141.605	2.0377e-89	1.23515e-86
CsqKR_Scaf19_17.21	PREDICTED: uncharacterized protein LOC1654415	484.21	3.15623	-481.054	129.093	7.93741e-27	3.07828e-25
CsqKR_Scaf8_13.24	probable cytochrome P45 CYP44	2957.54	34.9438	-2922.6	128.166	1.10488e-54	1.7059e-52
CsqKR_Scaf21_16.42	Mediator of RNA polymerase II transcription subunit 18	2461.64	18.7743	-2442.87	127.808	1.47287e-38	1.1264e-36
CsqKR_Scaf444_0.14		38963	267.529	-38695.5	126.983	9.35384e-66	2.15613e-63
CsqKR_Scaf144_2.0		504.215	4.42192	-499.793	124.968	2.00769e-36	1.41021e-34
CsqKR_Scaf20_7.10	Angiotensin-converting enzyme	19794	168.464	-19625.5	122.358	3.16906e-36	2.20702e-34
CsqKR_Scaf29_7.37	cathepsin L1-like	38204.3	397.32	-37807	117.128	7.52091e-78	2.67581e-75
CsqKR_Scaf402_9.54	hypothetical protein LOTGIDRAFT_237883	3077.06	27.1956	-3049.86	114.46	1.18628e-121	1.61789e-118
CsqKR_Scaf14_16.5	short transient receptor potential channel 6 isoform X1	102.947	0.752788	-102.194	111.845	3.62548e-27	1.44366e-25
CsqKR_Scaf176_0.18	V-set and immunoglobulin domain-containing 1-like	386.698	3.18903	-383.509	109.304	8.148e-32	4.45987e-30
CsqKR_Scaf318_18.2		22.4116	0.07431	-22.3373	108.339	1.39556e-10	1.56009e-09
CsqKR_Scaf398_7.13	Aquaporin-9	10641.1	107.028	-10534	106.332	6.57191e-123	9.77781e-120
CsqKR_Scaf318_18.19	monocarboxylate transporter 12-like	2290.32	24.9296	-2265.39	106.256	7.85271e-91	4.94298e-88
CsqKR_Scaf210_0.20		1363.8	13.9714	-1349.83	104.394	1.6637e-150	6.80702e-147
CsqKR_Scaf176_1.27	B-cell receptor CD22 precursor	2975.01	32.1285	-2942.88	99.4884	2.88159e-86	1.47375e-83
CsqKR_Scaf21_16.44		9021.28	90.4065	-8930.88	98.22	2.50032e-44	2.51044e-42
CsqKR_Scaf75_6.0	PREDICTED: uncharacterized protein LOC1961787	5388.5	60.0693	-5328.43	97.7432	3.84926e-71	1.10521e-68
CsqKR_Scaf7_15.23	excitatory amino acid transporter-like	6506.54	85.4126	-6421.13	97.262	7.17439e-69	1.86375e-66
CsqKR_Scaf50_29.21	cathepsin L1-like	45562.6	542.906	-45019.7	91.4907	2.91001e-46	3.23981e-44
CsqKR_Scaf130_23.17	arylsulfatase B-like	581.428	5.52672	-575.901	91.1513	1.39271e-44	1.41572e-42
CsqKR_Scaf65_28.13	sodium-dependent lysophosphatidylcholine symporter 1-B-like	2094.27	30.7155	-2063.56	86.1001	9.64449e-29	4.36027e-27
CsqKR_Scaf172_11.10	beta-hexosaminidase subunit beta-like	2916.83	34.2407	-2882.58	84.6806	3.15767e-50	4.16761e-48
CsqKR_Scaf307_7.1	forkhead box L1	37.8608	0.358517	-37.5023	81.2415	2.74287e-14	4.3795e-13
CsqKR_Scaf98_18.14	solute carrier family 13 member 5-like	445.272	5.95374	-439.318	79.052	1.48362e-25	5.37187e-24
CsqKR_Scaf173_33.2	rolling stone-like	579.854	6.87095	-572.983	78.8572	1.15073e-63	2.47801e-61
CsqKR_Scaf55_22.22	single-minded homolog 2-like	1495.56	22.9228	-1472.64	78.1305	2.31087e-76	7.8791e-74
CsqKR_Scaf193_12.37	mammalian ependymin-related 1	2291.88	31.2012	-2260.68	77.091	5.1203e-29	2.3672e-27
CsqKR_Scaf20_1.2		2516.4	31.8319	-2484.57	77.0808	3.75835e-60	6.75926e-58
CsqKR_Scaf21_16.45	ADAM family mig-17	1306.52	14.2254	-1292.29	75.6524	2.03295e-27	8.21512e-26
CsqKR_Scaf55_3.9	xaa-Pro aminopeptidase 1-like isoform X2	15347.2	192.538	-15154.6	73.9686	9.76893e-26	3.56077e-24
CsqKR_Scaf43_8.14	N-acetylated-alpha-linked acidic dipeptidase 2	1618.84	21.5799	-1597.26	72.4342	1.92269e-73	6.0513e-71
CsqKR_Scaf704_2.35	alanine racemase	337.416	6.24504	-331.171	70.3475	2.80604e-28	1.2312e-26
CsqKR_Scaf94_8.10	beta-2 adrenergic receptor-like	180.144	2.76239	-177.381	70.1332	2.1333e-20	5.57726e-19
CsqKR_Scaf143_17.24	atrial natriuretic peptide receptor 1-like	142.578	1.69895	-140.88	70.0551	7.43145e-28	3.15086e-26
CsqKR_Scaf112_9.56	peptidoglycan-recognition SC2-like	131.373	1.70626	-129.667	69.1963	9.11406e-33	5.28939e-31
CsqKR_Scaf36_11.24	organic cation transporter -like	4512.47	61.0818	-4451.39	68.4785	3.353e-95	2.19501e-92
CsqKR_Scaf194_10.19	bifunctional nicotinamidase pyrazinamidase	6249.02	95.3619	-6153.66	67.1017	5.69888e-54	8.55669e-52
CsqKR_Scaf20_1.9	cholinesterase isoform X1	934.403	10.6572	-923.746	66.1477	1.26483e-26	4.84784e-25
CsqKR_Scaf176_0.17	hypothetical protein CQ7_12673	282.719	4.21758	-278.502	65.4058	9.43075e-57	1.54344e-54
CsqKR_Scaf19_16.11	delta-1-pyrroline-5-carboxylate synthase-like isoform X1	14590.6	224.273	-14366.3	65.0125	7.47282e-144	2.03834e-140
CsqKR_Scaf174_17.19	Neuronal acetylcholine receptor subunit beta-3	607.31	9.22436	-598.086	64.6672	1.10882e-110	1.06747e-107
CsqKR_Scaf12_23.7	cadherin-23-like isoform X4	2789.6	47.4427	-2742.16	64.512	8.24354e-73	2.4984e-70
CsqKR_Scaf361_3.22	cadherin-23-like isoform X1	4638.8	69.3146	-4569.49	64.2361	1.0359e-18	2.31289e-17
CsqKR_Scaf75_25.13	threo-3-hydroxyaspartate ammonia-lyase-like	3452.64	36.5101	-3416.13	64.1881	9.34165e-26	3.42026e-24
CsqKR_Scaf128_1.16		106.541	1.7478	-104.793	63.5643	6.13298e-14	9.46016e-13
CsqKR_Scaf478_1.15	protocadherin beta-15-like	195.129	2.54453	-192.584	62.8341	1.0768e-14	1.7765e-13
CsqKR_Scaf3_56.7		3272.78	54.6047	-3218.17	62.5982	1.09035e-96	7.43526e-94
CsqKR_Scaf14_28.14	APOBEC1 complementation factor-like isoform X1	4004.52	63.0273	-3941.49	60.9311	5.59845e-87	2.95562e-84
CsqKR_Scaf264_13.3	kynurenine alpha-aminoadipate mitochondrial-like	247.131	3.71873	-243.412	60.5979	1.16626e-54	1.78384e-52
CsqKR_Scaf301_3.26	carbonic anhydrase 2-like isoform X3	33528.7	318.017	-33210.7	60.052	1.4908e-17	3.03842e-16
CsqKR_Scaf20_7.28	Nipped-B B	1314.77	22.4807	-1292.29	59.5356	1.02696e-36	7.3716e-35
CsqKR_Scaf72_16.20	heat shock 7 kDa 12A-like	10411.6	161.811	-10249.8	59.4879	6.53739e-52	9.14452e-50
CsqKR_Scaf176_0.16		1011.38	16.869	-994.508	59.4105	1.78572e-34	1.1506e-32
CsqKR_Scaf20_1.8	neuroligin- X-linked-like isoform X2	2776.27	35.6623	-2740.6	57.9435	5.99398e-17	1.16229e-15
CsqKR_Scaf478_1.14	cadherin-23-like isoform X4	268.269	4.62414	-263.645	57.4873	5.12121e-21	1.39225e-19
CsqKR_Scaf69_82.44	proton myo-inositol cotransporter-like	1011.39	20.1369	-991.254	57.3217	4.7051e-70	1.30515e-67
CsqKR_Scaf36_17.18	peptidoglycan-recognition SC2-like	42012.5	989.179	-41023.4	56.3807	3.22863e-27	1.29193e-25
CsqKR_Scaf19_17.24	uncharacterized protein LOC112559815 isoform X3	8226.11	135.953	-8090.16	54.917	1.5991e-25	5.77724e-24
CsqKR_Scaf41_38.14	P -like	3833.65	42.9705	-3790.68	54.8154	4.86991e-18	1.03374e-16
CsqKR_Scaf63_12.7	homeobox Nkx-	1438.26	34.6982	-1403.56	53.4042	1.17568e-36	8.40228e-35
CsqKR_Scaf336_10.26	PREDICTED: uncharacterized protein LOC16879916	1632.31	28.9416	-1603.37	52.8093	2.20434e-26	8.37037e-25
CsqKR_Scaf130_23.12	dimethylaniline monooxygenase [N-oxide-forming] 2-like	1769.51	34.4719	-1735.04	52.2052	3.27789e-65	7.34876e-63
CsqKR_Scaf69_70.16	ADAM family mig-17	5155.41	161.205	-4994.21	52.0924	6.46888e-19	1.47657e-17
CsqKR_Scaf41_20.5	doublesex and mab-3 related transcription factor truncated-like	104.978	1.6216	-103.357	51.9269	1.80214e-10	1.98344e-09
CsqKR_Scaf361_7.17	acidic mammalian chitinase-like	650.164	12.4059	-637.758	51.5169	1.27058e-22	3.90137e-21
CsqKR_Scaf192_1.23	organic cation transporter -like	349.653	6.21278	-343.441	51.4412	9.05653e-46	9.75126e-44
CsqKR_Scaf14_32.19	peptidoglycan-recognition SC2-like	690.994	9.55505	-681.439	50.9676	1.68216e-17	3.4072e-16
CsqKR_Scaf36_44.8	LPXTG cell wall anchor domain-containing	10414.7	203.68	-10211	50.84	3.1137e-143	7.27984e-140
CsqKR_Scaf290_7.39	uncharacterized protein LOC112555951 isoform X2	1997.69	36.6621	-1961.02	50.1733	7.68166e-55	1.19731e-52
CsqKR_Scaf45_11.40	DEP domain-containing mTOR-interacting	646.577	13.4392	-633.138	49.8067	1.34053e-34	8.74066e-33
CsqKR_Scaf124_1.33	tubulin alpha-1C chain	403.523	8.80104	-394.722	49.7391	3.12061e-31	1.65818e-29
CsqKR_Scaf19_15.29	acid sphingomyelinase-like phosphodiesterase 3b	13535.6	282.188	-13253.5	47.9341	2.85299e-78	1.06118e-75
CsqKR_Scaf361_7.19	chitinase-3 1 isoform X1	11567.5	267.565	-11299.9	47.5772	1.39059e-56	2.25331e-54
CsqKR_Scaf403_1.31	phosphomethylethanolamine N-methyltransferase-like isoform X3	516.513	9.59584	-506.917	46.5383	8.46661e-11	9.6628e-10
CsqKR_Scaf285_3.14		138.871	2.59117	-136.28	46.5154	4.97705e-11	5.83067e-10
CsqKR_Scaf169_1.14	HRAS-like suppressor 2	5970.94	124.704	-5846.23	45.824	1.56105e-204	2.55481e-200
CsqKR_Scaf103_20.16	apolipophorins-like isoform X1	141.726	3.1555	-138.571	44.6838	5.73993e-19	1.32123e-17
CsqKR_Scaf49_2.11	hypothetical protein EAI_5389, partial	4960.37	84.7431	-4875.63	44.5287	7.7092e-29	3.50469e-27
CsqKR_Scaf77_6.57	pantetheinase-like	2784.63	62.746	-2721.88	44.2354	6.11693e-39	4.74453e-37
CsqKR_Scaf14_16.13	short transient receptor potential channel 7 isoform X1	108.123	2.04978	-106.073	44.212	2.77769e-25	9.90406e-24
CsqKR_Scaf117_12.18	acid phosphatase type 7-like	18522.5	441.747	-18080.7	43.058	1.30377e-45	1.37661e-43
CsqKR_Scaf175_8.17	Battenin	3175.66	74.0501	-3101.61	43.0327	7.5079e-63	1.49847e-60
CsqKR_Scaf3_53.4	forkhead box A	861.714	20.4426	-841.272	42.3375	6.28097e-46	6.80758e-44
CsqKR_Scaf55_19.22	probable beta-D-xylosidase 7	512.963	12.5717	-500.391	42.2034	9.34743e-40	7.68744e-38
CsqKR_Scaf166_1.24	bis(5 -adenosyl)-triphosphatase enpp4-like	371.627	7.81245	-363.814	41.9617	1.27361e-17	2.61529e-16
CsqKR_Scaf172_5.25	phosphatidylinositol 3-kinase 2-like isoform X4	1476.83	37.7314	-1439.1	41.5743	1.04045e-65	2.36499e-63
CsqKR_Scaf143_17.10	retinal guanylyl cyclase 2	161.58	3.95093	-157.629	40.483	4.14968e-14	6.49271e-13
CsqKR_Scaf307_8.43	plasminogen isoform X1	9.98982	0.0851133	-9.90471	40.1552	0.000199274	0.00087552
CsqKR_Scaf130_30.7	hypothetical protein LOTGIDRAFT_236277	244.128	5.31888	-238.809	39.9734	3.42805e-35	2.30878e-33
CsqKR_Scaf19_17.14	zinc finger 41-like	18.8326	0.358517	-18.4741	39.6481	6.4721e-10	6.70395e-09
CsqKR_Scaf195_8.31	membrane frizzled-related -like	127.209	3.54087	-123.668	39.3185	1.81818e-14	2.93166e-13
CsqKR_Scaf192_10.26	transmembrane channel 3	943.721	23.036	-920.685	38.4131	2.36548e-66	5.53049e-64
CsqKR_Scaf36_17.17	laccase domain-containing 1	10821.3	240.388	-10580.9	37.6801	1.06026e-22	3.2802e-21
CsqKR_Scaf478_1.9	cadherin-23 isoform X1	445.485	10.2302	-435.255	36.9105	4.14029e-23	1.32086e-21
CsqKR_Scaf268_9.26		10.3118	0.0995469	-10.2123	36.3476	4.61699e-06	2.76176e-05
CsqKR_Scaf25_5.10	cytochrome P45 2U1-like	168.347	1.681	-166.666	36.0376	2.8638e-08	2.37793e-07
CsqKR_Scaf478_1.13	protocadherin Fat 4	101.638	2.5415	-99.0967	35.3575	8.60168e-20	2.15582e-18
CsqKR_Scaf264_13.24	kynurenine alpha-aminoadipate mitochondrial isoform X2	940.081	25.3977	-914.683	35.3223	2.39837e-43	2.33642e-41
CsqKR_Scaf128_2.21	normal mucosa of esophagus-specific gene 1	40144.3	1401.48	-38742.8	34.931	7.54681e-19	1.70805e-17
CsqKR_Scaf31_5.46	UPF748 yngK	1509.79	39.2573	-1470.53	34.4206	2.89537e-63	6.07508e-61
CsqKR_Scaf403_1.32	phosphoethanolamine N-methyltransferase 3-like isoform X3	4942.11	114.66	-4827.45	34.3625	3.51387e-19	8.27453e-18
CsqKR_Scaf366_9.27	organic cation transporter -like	1735.69	50.955	-1684.73	33.8769	1.07039e-70	3.02033e-68
CsqKR_Scaf12_52.8	protocadherin-like wing polarity stan isoform X1	2433.84	71.9971	-2361.84	33.7754	3.24603e-89	1.89731e-86
CsqKR_Scaf302_7.10	microsomal glutathione S-transferase 2	4157.13	149.532	-4007.6	33.4532	4.5118e-41	3.88632e-39
CsqKR_Scaf403_4.65	gastrula zinc finger -like	64.4137	1.72725	-62.6865	33.0467	6.49838e-20	1.63871e-18
CsqKR_Scaf178_0.8	receptor-type tyrosine- phosphatase kappa-like isoform X1	161.09	4.05209	-157.038	32.9338	1.21448e-12	1.66746e-11
CsqKR_Scaf264_13.32	kynurenine alpha-aminoadipate mitochondrial-like	5121.46	150.416	-4971.04	32.8104	4.86299e-80	2.04071e-77
CsqKR_Scaf318_10.0	sodium-dependent multivitamin transporter-like	27.4144	0.75213	-26.6623	32.5803	4.57255e-09	4.21364e-08
CsqKR_Scaf307_8.47	plasminogen isoform X2	9.30247	0.225538	-9.07693	32.541	2.05726e-07	1.51322e-06
CsqKR_Scaf258_0.11	solute carrier family 15 member 4-like	1685.79	45.0345	-1640.76	32.5279	3.57083e-29	1.6745e-27
CsqKR_Scaf69_71.32	carbonic anhydrase-like	55.5512	1.25295	-54.2983	32.3308	1.80666e-07	1.34155e-06
CsqKR_Scaf547_0.12	sodium-coupled monocarboxylate transporter 1	4767.98	125.339	-4642.64	32.3126	2.43867e-19	5.79263e-18
CsqKR_Scaf165_15.32	receptor-type guanylate cyclase daf-11 isoform X2	280.765	7.82959	-272.936	32.1823	2.47603e-21	6.8981e-20
CsqKR_Scaf403_4.41	b(,+)-type amino acid transporter 1 isoform X4	448.799	14.4506	-434.349	31.7898	3.89486e-27	1.54342e-25
CsqKR_Scaf143_3.30	tripartite motif-containing 3-like isoform X2	524.531	15.007	-509.524	31.4699	6.01966e-19	1.38368e-17
CsqKR_Scaf130_29.15	hypothetical protein LOTGIDRAFT_236277	4586.51	137.386	-4449.12	31.3812	8.29417e-106	6.78712e-103
CsqKR_Scaf5_9.14	phospholipase D3-like isoform X2	6487.51	182.064	-6305.44	30.5927	5.04198e-36	3.49648e-34
CsqKR_Scaf185_11.40		1555.22	50.7691	-1504.45	30.4952	2.13806e-61	4.16566e-59
CsqKR_Scaf73_20.19	homeobox OTX2-B	667.22	27.5936	-639.627	30.2383	5.71146e-23	1.80451e-21
CsqKR_Scaf185_2.1	tripartite motif-containing 2-like	170.294	3.59949	-166.695	29.8387	6.24421e-12	8.03402e-11
CsqKR_Scaf113_4.6		11.9918	0.37155	-11.6203	29.2053	2.37749e-05	0.000125759
CsqKR_Scaf87_6.34	aquaporin-1-like isoform X3	1524.96	48.061	-1476.9	28.9007	1.1188e-44	1.14439e-42
CsqKR_Scaf69_71.33	carbonic anhydrase-like	455.857	10.1149	-445.743	28.7863	1.10841e-14	1.82131e-13
CsqKR_Scaf52_4.29	A disintegrin and metallo ase with thrombospondin motifs gon-1-like	15353.8	851.394	-14502.4	28.6599	3.9736e-11	4.70564e-10
CsqKR_Scaf117_8.11		10595.8	318.122	-10277.7	28.056	2.85962e-32	1.60276e-30
CsqKR_Scaf43_21.9	spermine oxidase isoform X1	1837.17	57.4781	-1779.7	27.9749	6.78595e-34	4.20678e-32
CsqKR_Scaf147_9.4	Cyclic nucleotide-binding domain-containing 2	199.606	6.48615	-193.12	26.9387	2.13936e-24	7.29433e-23
CsqKR_Scaf95_10.14	Prostaglandin E2 receptor EP4 subtype	13.3971	0.443815	-12.9533	26.687	1.59792e-07	1.1925e-06
CsqKR_Scaf99_4.27	indoleamine 2,3-dioxygenase 2-like	349.962	12.4287	-337.533	26.2853	1.40961e-16	2.65169e-15
CsqKR_Scaf194_31.20	multiple epidermal growth factor-like domains 1	139.586	5.50778	-134.078	26.1175	1.22655e-14	2.01086e-13
CsqKR_Scaf264_13.23	kynurenine alpha-aminoadipate mitochondrial	439.992	17.677	-422.315	25.7098	6.05757e-78	2.20307e-75
CsqKR_Scaf21_15.0		74.6659	0.442184	-74.2237	25.1238	0.000123454	0.000561081
CsqKR_Scaf8_27.34	universal stress A	28818.8	1171.69	-27647.1	24.7985	2.36799e-97	1.68498e-94
CsqKR_Scaf301_6.51	alkaline phosphatase-like	7506.7	292.511	-7214.19	24.5807	2.18108e-16	4.01524e-15
CsqKR_Scaf314_2.0		819.117	31.461	-787.656	24.433	3.91715e-27	1.5485e-25
CsqKR_Scaf366_11.10	Importin subunit alpha-7	20118.8	108.459	-20010.3	24.2319	3.49212e-09	3.26956e-08
CsqKR_Scaf318_25.26		98.8193	3.3803	-95.439	24.0481	1.63782e-05	8.8904e-05
CsqKR_Scaf402_7.18	tripartite motif-containing 3-like	61.4942	2.47465	-59.0196	24.0338	8.98743e-16	1.60402e-14
CsqKR_Scaf194_7.30	Chitin synthase 1	219.382	14.2495	-205.132	23.6323	8.46235e-13	1.17269e-11
CsqKR_Scaf107_5.15	cathepsin B	123870	4557.71	-119312	23.579	2.24915e-25	8.05462e-24
CsqKR_Scaf642_1.26	cAMP-dependent kinase regulatory subunit	412.421	17.5807	-394.841	23.2074	2.42421e-69	6.50403e-67
CsqKR_Scaf19_25.5	type I inositol 1,4,5-trisphosphate 5-phosphatase-like isoform X1	4376.48	25.6943	-4350.79	23.1208	2.65302e-09	2.52151e-08
CsqKR_Scaf5_46.35	serine threonine- kinase HSL1-like	1239.18	71.3468	-1167.83	23.0273	2.359e-18	5.16142e-17
CsqKR_Scaf44_21.24	4-hydroxyphenylpyruvate dioxygenase	12162.1	545.419	-11616.7	22.9259	5.93737e-37	4.2996e-35
CsqKR_Scaf146_1.9	nose resistant to fluoxetine 6-like	1101.13	58.5118	-1042.62	22.6785	1.54524e-23	5.0277e-22
CsqKR_Scaf90_22.9	gamma-aminobutyric acid type B receptor subunit 1-like	44.6911	1.96453	-42.7265	22.5819	1.34978e-11	1.68244e-10
CsqKR_Scaf7_24.27	heparan-alpha-glucosaminide N-acetyltransferase-like	369.499	14.9076	-354.591	22.4434	5.13104e-13	7.25169e-12
CsqKR_Scaf88_7.30	GTP-binding YPTM2	496.335	17.2697	-479.065	22.4342	6.61701e-28	2.82016e-26
CsqKR_Scaf44_6.15	HRAS-like suppressor 2	514.346	16.6825	-497.663	22.3736	5.22712e-12	6.76261e-11
CsqKR_Scaf99_38.17		5.50777	0.199094	-5.30868	22.3066	0.000231031	0.00100514
CsqKR_Scaf50_6.21	adenosine deaminase AGSA-like	10237.8	413.791	-9824.03	22.2549	4.25968e-24	1.42856e-22
CsqKR_Scaf21_16.40	ADAM family mig-17	2305.7	106.216	-2199.48	22.2141	1.0242e-08	9.01668e-08
CsqKR_Scaf173_14.30	C1q-related factor-like	3130.15	13.65	-3116.5	22.1698	8.44128e-07	5.66189e-06
CsqKR_Scaf194_7.7	chitin synthase chs-2-like	351.493	27.5474	-323.945	21.7783	1.30542e-24	4.51681e-23
CsqKR_Scaf44_21.26	methyltransferase 27 isoform X2	676.561	56.2027	-620.359	21.658	1.64508e-16	3.08048e-15
CsqKR_Scaf59_23.2	histidine-rich PFHRP-III-like	14.6225	0.437803	-14.1847	21.3794	2.80891e-07	2.02871e-06
CsqKR_Scaf412_0.0		4.79846	0.170227	-4.62823	21.2454	0.00047472	0.00191267
CsqKR_Scaf21_28.22	Deoxyribonuclease-1-like	375.531	18.1086	-357.423	21.1335	2.87505e-33	1.71726e-31
CsqKR_Scaf18_5.7	sodium hydrogen exchanger 1-like isoform X1	3072.02	136.401	-2935.62	20.9369	1.11867e-17	2.31456e-16
CsqKR_Scaf318_25.25	microfibril-associated glyco 4-like	43.2488	2.23578	-41.013	20.9114	7.25713e-07	4.90989e-06
CsqKR_Scaf99_25.16	Cytosolic non-specific dipeptidase	21639.1	1042.36	-20596.8	20.8977	1.53286e-64	3.3901e-62
CsqKR_Scaf202_4.44		2193.74	168.672	-2025.07	20.8719	3.77063e-10	4.01759e-09
CsqKR_Scaf5_28.32		89.0732	4.00352	-85.0697	20.8605	4.90278e-12	6.35808e-11
CsqKR_Scaf37_1.9	gamma-glutamyltranspeptidase 1-like	1412.8	65.152	-1347.64	20.8004	6.26151e-46	6.80758e-44
CsqKR_Scaf99_9.10	rap guanine nucleotide exchange factor 4-like	705.685	32.9316	-672.753	20.3902	6.57237e-38	4.95684e-36
CsqKR_Scaf300_6.53	bis(5 -adenosyl)-triphosphatase enpp4-like	1022.23	48.7321	-973.503	19.9397	1.37271e-50	1.82649e-48
CsqKR_Scaf175_8.41	Phytanoyl- peroxisomal	91.37	7.30562	-84.0643	19.4079	3.79236e-07	2.68218e-06
CsqKR_Scaf442_1.11	alpha-N-acetylgalactosaminidase-like	1036.05	52.8128	-983.234	19.1572	1.34505e-54	2.03825e-52
CsqKR_Scaf84_9.25	Williams-Beuren syndrome chromosomal region 27 -like	1032.92	76.8951	-956.027	19.0709	1.78908e-09	1.74806e-08
CsqKR_Scaf188_2.0	sulfate transporter-like	156.098	7.68049	-148.417	19.0407	8.61856e-16	1.54155e-14
CsqKR_Scaf200_7.13	contactin-like	89.9777	3.90675	-86.0709	18.8055	2.32394e-11	2.8173e-10
CsqKR_Scaf77_6.56	pantetheinase-like	255.45	13.4212	-242.029	18.7911	3.51305e-21	9.61449e-20
CsqKR_Scaf175_8.19	phytanoyl- peroxisomal	9474.59	505.873	-8968.71	18.6468	2.19152e-83	1.0549e-80
CsqKR_Scaf49_2.10	receptor-type tyrosine- phosphatase kappa-like isoform X5	1255.53	57.6702	-1197.86	18.3549	1.41835e-10	1.58448e-09
CsqKR_Scaf69_27.21	phospholipase B-like 2	5735.33	307.312	-5428.01	18.1809	1.0985e-59	1.93313e-57
CsqKR_Scaf36_11.34	organic cation transporter -like	377.097	18.0165	-359.08	18.0178	1.33949e-18	2.96645e-17
CsqKR_Scaf90_8.16	mitochondrial amidoxime-reducing component 1-like	5067.83	279.792	-4788.04	18.0133	2.82232e-193	2.3095e-189
CsqKR_Scaf5_3.16	solute carrier family 35 member F6-like	1520.21	68.1994	-1452.01	17.9478	3.31674e-34	2.10394e-32
CsqKR_Scaf69_11.30	shisa-5-like isoform X4	743.708	45.0364	-698.672	17.8548	3.31862e-29	1.5652e-27
CsqKR_Scaf172_1.43	sodium glucose cotransporter 4-like	2777.89	162.551	-2615.34	17.8538	8.93911e-20	2.22675e-18
CsqKR_Scaf69_75.22	PREDICTED: uncharacterized protein LOC1356982	547.531	34.659	-512.872	17.7876	7.22457e-18	1.51005e-16
CsqKR_Scaf36_24.8	beta-mannosidase-like isoform X1	295.046	17.3713	-277.675	17.7518	1.98021e-13	2.90917e-12
CsqKR_Scaf14_34.17	Cation-dependent mannose-6-phosphate receptor	6412.79	348.554	-6064.24	17.7517	7.38685e-68	1.83172e-65
CsqKR_Scaf14_34.16	Cation-dependent mannose-6-phosphate receptor	425.604	8.80681	-416.798	17.6624	5.58338e-11	6.48956e-10
CsqKR_Scaf14_14.16	dipeptidase 1-like	520.536	40.9422	-479.593	17.6599	1.18745e-20	3.14462e-19
CsqKR_Scaf403_1.33	Bifunctional hldE	504.969	23.6574	-481.312	17.4417	1.65946e-11	2.04509e-10
CsqKR_Scaf751_0.4		2150.16	16.3999	-2133.76	17.3978	1.74222e-08	1.48817e-07
CsqKR_Scaf69_28.28	neurofibromin-like isoform X3	2737.77	24.1103	-2713.66	17.382	1.69928e-08	1.45528e-07
CsqKR_Scaf61_8.42	acyloxyacyl hydrolase-like	7999.96	433.482	-7566.48	17.3249	1.50348e-42	1.38236e-40
CsqKR_Scaf366_10.20	organic cation transporter -like	477.978	43.5382	-434.44	17.2679	1.3004e-19	3.17174e-18
CsqKR_Scaf4_5.2		104.157	0.937541	-103.22	17.2574	0.0132191	0.0364276
CsqKR_Scaf95_18.34	doublesex- and mab-3-related transcription factor 2	239.726	11.8783	-227.848	17.2363	1.86497e-12	2.52458e-11
CsqKR_Scaf87_12.40	PREDICTED: uncharacterized protein LOC1613957	268.217	7.79722	-260.419	17.1129	4.20945e-09	3.8922e-08
CsqKR_Scaf39_30.1		68.7303	5.75262	-62.9776	17.0811	1.05213e-08	9.24269e-08
CsqKR_Scaf662_0.0	sulfate transporter-like	194.233	7.92744	-186.306	17.065	1.28264e-05	7.09896e-05
CsqKR_Scaf175_16.41	histidine ammonia-lyase-like	36.8311	0.954612	-35.8764	16.968	9.73614e-07	6.45631e-06
CsqKR_Scaf1_20.2		20.1759	0.679593	-19.4963	16.8769	0.000294194	0.00124671
CsqKR_Scaf361_5.17	Chitinase-3 1	3.49815	0.14862	-3.34953	16.8068	0.00214029	0.00735572
CsqKR_Scaf186_5.22	gamma-butyrobetaine dioxygenase-like isoform X1	1349.41	78.8462	-1270.56	16.5182	4.64488e-33	2.73767e-31
CsqKR_Scaf91_17.29	sphingomyelin phosphodiesterase-like	795.164	48.5443	-746.619	16.5139	1.25493e-30	6.39465e-29
CsqKR_Scaf55_22.21	single-minded homolog 1-like	331.67	20.5947	-311.075	16.4854	8.72752e-24	2.87393e-22
CsqKR_Scaf307_5.10	forkhead box F1	406.047	26.7067	-379.34	16.4441	1.1051e-14	1.81952e-13
CsqKR_Scaf50_34.12	acyl- synthetase family member mitochondrial-like	34.5872	1.43004	-33.1572	16.4346	4.7958e-08	3.82199e-07
CsqKR_Scaf26_5.14	selenium-binding 1	12125.7	767.934	-11357.8	16.432	8.87093e-39	6.84819e-37
CsqKR_Scaf162_11.25	maltase 1-like	101.498	5.77819	-95.7196	16.2876	1.20229e-26	4.61895e-25
CsqKR_Scaf12_16.30	sodium-coupled monocarboxylate transporter 2-like	4076.5	255.799	-3820.7	16.222	2.58759e-07	1.87965e-06
CsqKR_Scaf173_17.40		204.675	11.9384	-192.736	16.1331	8.0077e-09	7.1536e-08
CsqKR_Scaf1_39.13	haloacid dehalogenase-like hydrolase domain-containing 5 isoform X1	3460.48	197.554	-3262.93	16.1057	1.36958e-39	1.11515e-37
CsqKR_Scaf61_32.19	fras1 related extracellular matrix	1252.12	60.2615	-1191.86	15.9372	5.87529e-12	7.57126e-11
CsqKR_Scaf138_15.1		148.847	2.68802	-146.159	15.7043	3.6005e-08	2.93455e-07
CsqKR_Scaf247_2.13	glutamyl aminopeptidase	1860.06	97.8846	-1762.17	15.6739	1.12672e-08	9.86619e-08
CsqKR_Scaf37_1.17	gamma-glutamyltranspeptidase 1-like	566.097	32.8841	-533.212	15.6575	1.83936e-17	3.71642e-16
CsqKR_Scaf61_52.0		369.923	31.0693	-338.854	14.8895	1.62956e-17	3.30475e-16
CsqKR_Scaf264_13.31	kynurenine alpha-aminoadipate mitochondrial isoform X2	3171.28	191.979	-2979.3	14.8349	1.63053e-18	3.58672e-17
CsqKR_Scaf231_12.6	alpha-(1,3)-fucosyltransferase 1-like	112.971	16.1104	-96.8604	14.6702	9.7629e-06	5.49827e-05
CsqKR_Scaf5_29.23	Equilibrative nucleoside transporter 3	5338.42	361.194	-4977.23	14.3299	1.51635e-149	4.96333e-146
CsqKR_Scaf117_11.22	bifunctional -like	539.4	38.5101	-500.89	14.2583	3.56758e-21	9.74742e-20
CsqKR_Scaf202_3.17	tetratricopeptide repeat 38-like	7620.76	447.939	-7172.82	14.2026	7.20693e-14	1.10858e-12
CsqKR_Scaf361_1.10	probable low-specificity L-threonine aldolase 2	763.137	49.0706	-714.066	14.0083	1.56076e-29	7.5572e-28
CsqKR_Scaf312_6.20	couch potato-like isoform X14	58.5125	2.47095	-56.0416	13.9769	3.5913e-09	3.35475e-08
CsqKR_Scaf704_2.37	3-mercaptopyruvate sulfurtransferase-like	1885.95	23.5808	-1862.36	13.9733	4.3347e-06	2.60528e-05
CsqKR_Scaf127_16.13	sodium-dependent noradrenaline transporter-like	197.598	12.9961	-184.602	13.9625	3.04547e-07	2.18894e-06
CsqKR_Scaf49_1.7	multiple epidermal growth factor-like domains 6 isoform X3	613.152	45.7628	-567.389	13.9007	3.3142e-29	1.5652e-27
CsqKR_Scaf90_22.10	Gamma-aminobutyric acid type B receptor subunit 2	49.6215	3.75856	-45.8629	13.9	1.68643e-06	1.08576e-05
CsqKR_Scaf50_23.27		745.613	51.4682	-694.145	13.8904	8.23631e-34	5.0675e-32
CsqKR_Scaf202_4.43		397.666	25.2867	-372.379	13.8809	5.31704e-23	1.68315e-21
CsqKR_Scaf266_6.25	GH3 domain-containing -like isoform X1	597.364	40.9361	-556.428	13.7635	4.81494e-42	4.32974e-40
CsqKR_Scaf11_0.7		91.7305	1.48816	-90.2423	13.7259	9.72893e-05	0.000452984
CsqKR_Scaf333_0.0	sodium-dependent multivitamin transporter-like	241.122	15.4811	-225.641	13.6433	3.04594e-08	2.5164e-07
CsqKR_Scaf36_51.41	glucosylceramidase-like	2072.24	131.744	-1940.49	13.6068	2.37616e-19	5.66059e-18
CsqKR_Scaf21_35.26		4175.62	323.952	-3851.67	13.5531	2.71635e-11	3.25922e-10
CsqKR_Scaf7_1.17		621.535	45.3392	-576.196	13.5154	1.08699e-37	8.08624e-36
CsqKR_Scaf98_13.14	universal stress A	5385.3	383.778	-5001.52	13.4246	2.83888e-48	3.39133e-46
CsqKR_Scaf14_35.25	uncharacterized protein LOC11111621	12.1588	0.432261	-11.7265	13.3778	0.00179379	0.00628767
CsqKR_Scaf36_24.7	beta-mannosidase-like isoform X1	302.736	24.5603	-278.175	13.1432	9.43297e-07	6.26542e-06
CsqKR_Scaf98_23.4		45036.5	453.224	-44583.2	13.0806	3.79431e-06	2.3057e-05
CsqKR_Scaf505_2.4		315.293	8.1426	-307.15	13.027	1.66186e-05	9.00298e-05
CsqKR_Scaf11_8.38	sodium-coupled monocarboxylate transporter 1-like	801.737	32.1252	-769.612	12.9448	1.47813e-15	2.57627e-14
CsqKR_Scaf175_16.37	probable imidazolonepropionase	263.853	20.1469	-243.706	12.9356	4.01002e-26	1.49494e-24
CsqKR_Scaf103_16.8	pyroglutamylated RFamide peptide receptor-like	628.273	47.8294	-580.444	12.8696	2.62619e-13	3.81368e-12
CsqKR_Scaf65_25.19	hypothetical protein LOTGIDRAFT_239178	456.65	55.6145	-401.036	12.7279	3.43803e-09	3.22261e-08
CsqKR_Scaf113_2.5	elongation of very long chain fatty acids 6-like	108.481	7.64397	-100.837	12.6781	7.58761e-15	1.26455e-13
CsqKR_Scaf12_37.28	glutathione S-transferase 1-1	1543.84	109.807	-1434.04	12.6049	1.54128e-14	2.49748e-13
CsqKR_Scaf713_0.48		20.3601	1.66752	-18.6926	12.5956	3.9831e-05	0.000201445
CsqKR_Scaf36_19.16	Cytoplasmic dynein 2 heavy chain 1	4.70847	0.202909	-4.50556	12.5755	0.00370861	0.0119526
CsqKR_Scaf175_13.0		8.114	0.221908	-7.8921	12.5567	0.00924983	0.02665
CsqKR_Scaf90_2.24	triokinase FMN cyclase	4679.16	358.35	-4320.81	12.4744	7.96589e-33	4.63949e-31
CsqKR_Scaf127_14.13	nap homolog 3A-like	1684.42	134.084	-1550.34	12.474	1.04456e-48	1.2951e-46
CsqKR_Scaf19_33.8	polycystic kidney disease 1-like 2 isoform X1	388.058	50.7194	-337.339	12.408	6.17087e-07	4.21153e-06
CsqKR_Scaf30_3.16	squalene synthase	10351.6	772.163	-9579.47	12.3742	1.0478e-22	3.24779e-21
CsqKR_Scaf35_49.14	Leucine-rich repeat serine threonine- kinase 2	1183.77	97.9628	-1085.81	12.3136	5.42666e-32	3.00043e-30
CsqKR_Scaf8_26.32	dipeptidyl peptidase 1-like isoform X1	12759.1	953.229	-11805.9	12.2659	6.74686e-28	2.86803e-26
CsqKR_Scaf69_71.34	phospholipase B-like 2	414.829	31.9548	-382.874	12.2655	4.63605e-10	4.88876e-09
CsqKR_Scaf69_27.11	phospholipase B-like 2	1912.32	129.561	-1782.76	12.2165	7.93189e-09	7.0975e-08
CsqKR_Scaf176_0.3	carcinoembryonic antigen-related cell adhesion molecule 5-like	156.531	13.4628	-143.068	12.2055	0.000163152	0.000726173
CsqKR_Scaf40_2.14	G- coupled receptor GRL11-like isoform X1	62.2206	5.094	-57.1266	12.1997	6.07535e-13	8.5347e-12
CsqKR_Scaf3_30.19	transmembrane 179B-like	857.09	70.7476	-786.342	12.1976	1.75699e-29	8.4573e-28
CsqKR_Scaf102_9.18	Beta carbonic anhydrase 1	1711.08	133.065	-1578.01	12.1327	2.87876e-31	1.53465e-29
CsqKR_Scaf103_20.10	profilin-like isoform X1	200.466	16.0986	-184.367	12.1047	4.77127e-31	2.49478e-29
CsqKR_Scaf5_14.45	legumain	10581.7	842.282	-9739.44	12.0276	2.32293e-27	9.36383e-26
CsqKR_Scaf31_12.13	lanosterol 14-alpha demethylase	11670.4	900.436	-10770	12.0183	2.68316e-37	1.96918e-35
CsqKR_Scaf237_2.0		383.308	5.81055	-377.498	11.9005	7.04429e-06	4.07662e-05
CsqKR_Scaf70_18.1		1157.33	15.3959	-1141.94	11.8817	9.02035e-07	6.01332e-06
CsqKR_Scaf41_6.15	hypothetical protein LOTGIDRAFT_23237	403.592	35.2451	-368.347	11.8669	1.95882e-42	1.781e-40
CsqKR_Scaf40_2.12	G- coupled receptor GRL11-like	217.496	19.9677	-197.528	11.8416	2.59673e-26	9.7922e-25
CsqKR_Scaf75_25.11	minor histocompatibility HA-1-like isoform X1	3037.66	229.63	-2808.03	11.8059	5.36918e-19	1.24289e-17
CsqKR_Scaf14_16.6	short transient receptor potential channel 6-like	307.851	17.5226	-290.329	11.742	9.69642e-09	8.56866e-08
CsqKR_Scaf690_1.49		105.289	8.83057	-96.4589	11.6957	2.53794e-16	4.64608e-15
CsqKR_Scaf200_8.29	guanine nucleotide-binding G(s) subunit alpha-like	110.777	9.62489	-101.152	11.6449	4.6758e-10	4.9275e-09
CsqKR_Scaf36_24.19	beta-mannosidase-like isoform X1	31.2479	3.8733	-27.3746	11.6121	4.72945e-05	0.000234979
CsqKR_Scaf39_28.25	geranylgeranyl pyrophosphate synthase	1554.04	126.394	-1427.64	11.5316	3.02793e-44	3.02165e-42
CsqKR_Scaf262_0.6	Aminopeptidase N	2211.09	173.422	-2037.67	11.4981	6.62302e-12	8.50803e-11
CsqKR_Scaf312_6.24		1105.74	15.1144	-1090.63	11.473	6.73041e-06	3.91633e-05
CsqKR_Scaf35_11.7	neuroglobin-like isoform X2	13425.2	1038.87	-12386.4	11.2751	7.23854e-10	7.44132e-09
CsqKR_Scaf99_38.18	DNA-binding RFX6-like isoform X1	4.02589	0.298641	-3.72725	11.2641	0.0134127	0.0369175
CsqKR_Scaf27_21.23	sodium glucose cotransporter 4-like	1281.8	115.983	-1165.82	11.2514	3.70322e-31	1.94253e-29
CsqKR_Scaf147_15.42	2 -5 -oligoadenylate synthase 1A-like isoform X1	87.4399	9.70425	-77.7356	11.2307	6.73479e-07	4.57351e-06
CsqKR_Scaf50_34.11	AMP-binding	67.1318	3.923	-63.2088	11.1909	4.41116e-06	2.64687e-05
CsqKR_Scaf144_12.11	carbonic anhydrase-related 1-like	2287.09	37.3823	-2249.71	11.1584	6.98544e-06	4.04972e-05
CsqKR_Scaf99_31.7	sialate O-acetylesterase	2550.78	218.972	-2331.8	11.034	7.8574e-44	7.79358e-42
CsqKR_Scaf99_13.15	integrin beta-PS-like	2066.36	31.4147	-2034.95	10.9214	9.28732e-06	5.26121e-05
CsqKR_Scaf69_77.18	phospholipase A2-like	254.36	27.3034	-227.057	10.8631	9.34929e-11	1.05963e-09
CsqKR_Scaf101_2.15	fumarylacetoacetate hydrolase domain-containing 2-like	2384.12	216.754	-2167.37	10.8557	3.68832e-60	6.707e-58
CsqKR_Scaf167_2.16	cysteine dioxygenase type 1-like	2246.64	160.528	-2086.11	10.8343	8.27678e-06	4.72637e-05
CsqKR_Scaf35_2.15	xanthine dehydrogenase oxidase-like	737.905	59.9588	-677.946	10.8262	1.77952e-20	4.66726e-19
CsqKR_Scaf12_6.14	sodium-coupled monocarboxylate transporter 1-like	13682.7	1225.57	-12457.1	10.8094	1.81513e-12	2.45915e-11
CsqKR_Scaf88_3.9	ZINC INDUCED FACILITATOR-LIKE 1-like isoform X1	1130.93	105.254	-1025.67	10.8076	2.7602e-58	4.70557e-56
CsqKR_Scaf169_4.12	Ankyrin repeat	613.324	53.6337	-559.69	10.7785	9.94182e-37	7.16774e-35
CsqKR_Scaf268_8.15	unc-13 homolog D-like isoform X2	4.04166	0.39311	-3.64855	10.7745	0.000514182	0.00206
CsqKR_Scaf169_1.12	limbic system-associated membrane -like isoform X1	3242.47	68.9322	-3173.54	10.7518	4.72081e-07	3.2849e-06
CsqKR_Scaf264_3.13	major facilitator superfamily domain-containing 1-like	2833.64	263.333	-2570.31	10.7506	1.77649e-60	3.34184e-58
CsqKR_Scaf2_8.48	mammalian ependymin-related 1-like	34.9584	1.2548	-33.7036	10.6551	0.00501463	0.0156073
CsqKR_Scaf381_0.6	Receptor-type tyrosine- phosphatase T	607.677	56.9849	-550.692	10.6516	1.46346e-12	1.99759e-11
CsqKR_Scaf35_4.10	cathepsin L-like	91416.5	8311.78	-83104.7	10.6375	1.40546e-41	1.23004e-39
CsqKR_Scaf194_7.17	prolow-density lipo receptor-related 1	2667.79	204.817	-2462.97	10.601	1.20212e-09	1.19962e-08
CsqKR_Scaf98_14.12	replication factor C subunit 5-like	5803.49	98.6011	-5704.89	10.5268	8.62593e-06	4.90521e-05
CsqKR_Scaf175_10.13	Sodium potassium calcium exchanger mitochondrial	2347.26	215.447	-2131.81	10.4582	5.4102e-12	6.98842e-11
CsqKR_Scaf12_7.17	sodium-coupled monocarboxylate transporter 1-like	2948.61	245.25	-2703.36	10.4164	8.17042e-14	1.25556e-12
CsqKR_Scaf40_11.21	glutathione S-transferase A	9530.3	771.804	-8758.49	10.403	4.70156e-12	6.11165e-11
CsqKR_Scaf63_13.30	kelch 9	3.32352	0.289183	-3.03434	10.402	0.0071043	0.0211938
CsqKR_Scaf361_7.25	probable chitinase 3	356.081	24.5008	-331.58	10.3663	1.54347e-10	1.71606e-09
CsqKR_Scaf522_2.5	probable transporter MCH1	71.3321	6.60378	-64.7283	10.3636	1.02473e-10	1.1582e-09
CsqKR_Scaf172_2.16	bile salt-activated lipase-like	6512.4	571.137	-5941.26	10.3415	3.34446e-08	2.74501e-07
CsqKR_Scaf41_55.10	otoferlin-like isoform X4	25.995	0.99276	-25.0022	10.3331	0.00735666	0.021859
CsqKR_Scaf14_13.25	endothelin-converting enzyme homolog	263.908	42.7991	-221.109	10.3011	6.2347e-07	4.25332e-06
CsqKR_Scaf747_0.17	calcium-activated chloride channel regulator 1	3.06249	0.202909	-2.85958	10.2989	0.0167709	0.0447607
CsqKR_Scaf174_37.11	MLX-interacting -like	830.572	77.763	-752.809	10.2983	3.22164e-60	5.99151e-58
CsqKR_Scaf112_9.55	peptidoglycan recognition	914.317	82.7369	-831.58	10.2955	2.4149e-31	1.29158e-29
CsqKR_Scaf90_5.13	pyruvate mitochondrial-like isoform X1	8081.01	746.031	-7334.98	10.2829	3.91372e-43	3.70243e-41
CsqKR_Scaf99_45.28	whirlin-like isoform X6	1391.94	133.851	-1258.09	10.2825	2.57034e-69	6.78488e-67
CsqKR_Scaf39_37.12	long-chain-fatty-acid-- ligase 5	1713.29	152.477	-1560.81	10.2538	1.59865e-12	2.17305e-11
CsqKR_Scaf45_8.21	hypothetical protein LOTGIDRAFT_158756	10.3022	1.25006	-9.05216	10.2351	0.000320306	0.0013431
CsqKR_Scaf329_0.13	hypothetical protein LOTGIDRAFT_171851	5.37052	0.433012	-4.93751	10.176	0.00166104	0.00587141
CsqKR_Scaf69_36.8	matrix metallo ase-19-like	304.382	25.1906	-279.192	10.1631	6.3757e-13	8.94127e-12
CsqKR_Scaf31_4.42	double-stranded RNA-specific adenosine deaminase	639.233	64.1446	-575.089	10.0884	3.77349e-12	4.94451e-11
CsqKR_Scaf99_51.20	cyclic nucleotide-binding domain-containing 2-like	84.233	8.5334	-75.6996	10.0709	2.47495e-13	3.60687e-12
CsqKR_Scaf21_33.17	chitin synthase	128.378	12.5391	-115.839	10.0651	4.77481e-13	6.77163e-12
CsqKR_Scaf138_13.7	ADP-ribosylation factor 4A	660.228	64.7006	-595.527	10.0406	2.18838e-82	9.94862e-80
CsqKR_Scaf61_52.18	b(,+)-type amino acid transporter 1-like isoform X3	3287.4	312.974	-2974.43	10.0041	4.66642e-07	3.25397e-06
CsqKR_Scaf142_7.14	solute carrier family 35 member F5-like	2229.15	207.818	-2021.33	9.93043	8.76988e-23	2.74432e-21
CsqKR_Scaf21_26.21	uncharacterized protein LOC11256567	3515.68	41.548	-3474.14	9.90632	5.26667e-05	0.000258842
CsqKR_Scaf35_0.31	calcineurin B homologous 1-like	8719.59	884.954	-7834.64	9.85081	2.52783e-47	2.91341e-45
CsqKR_Scaf41_9.42	glycine dehydrogenase (decarboxylating) mitochondrial	759.108	71.9315	-687.177	9.8205	1.87873e-25	6.75764e-24
CsqKR_Scaf147_15.43	2 -5 -oligoadenylate synthase 1A-like	550.451	48.9574	-501.494	9.80092	2.7571e-21	7.59643e-20
CsqKR_Scaf251_0.3		13.8367	0.455641	-13.3811	9.76356	0.0061211	0.018617
CsqKR_Scaf89_10.22		1049.26	19.6231	-1029.63	9.73886	3.32637e-06	2.04429e-05
CsqKR_Scaf75_37.9	thiopurine S-methyltransferase	639.069	71.4119	-567.657	9.72867	4.86862e-13	6.89869e-12
CsqKR_Scaf95_15.13	ergothioneine biosynthesis 1-like isoform X1	2013.02	174.137	-1838.88	9.72427	1.35216e-16	2.54655e-15
CsqKR_Scaf19_17.23	non-lysosomal glucosylceramidase-like	26.8146	2.93544	-23.8792	9.68939	1.91955e-06	1.22429e-05
CsqKR_Scaf142_7.17	mitogen-activated kinase kinase kinase 2 isoform X1	6417.14	75.0982	-6342.05	9.67504	8.84188e-05	0.000416541
CsqKR_Scaf73_7.15	synaptotagmin-7-like isoform X4	95.7196	8.74238	-86.9772	9.65796	8.21227e-11	9.39874e-10
CsqKR_Scaf8_28.24	Seizure 6 2	18.0059	1.98235	-16.0235	9.64192	1.32078e-05	7.2928e-05
CsqKR_Scaf41_6.14		191.834	20.0594	-171.775	9.62951	2.91952e-28	1.27756e-26
CsqKR_Scaf200_0.10	myc box-dependent-interacting 1-like	457.136	43.383	-413.753	9.58222	7.99501e-13	1.11075e-11
CsqKR_Scaf176_0.2	neural cell adhesion molecule 1-like	35.9052	3.12932	-32.7759	9.55167	1.37405e-08	1.19046e-07
CsqKR_Scaf119_5.15	digestive cysteine ase 1	8365.93	885.992	-7479.94	9.51883	5.07348e-115	5.5355e-112
CsqKR_Scaf187_0.2	fucolectin-1-like isoform X5	299.984	26.9359	-273.048	9.47709	8.12896e-07	5.46584e-06
CsqKR_Scaf31_8.21	cation-dependent mannose-6-phosphate receptor isoform X2	6.25001	0.466855	-5.78315	9.45881	0.00130947	0.00474657
CsqKR_Scaf133_6.4	tyrosine- kinase transmembrane receptor Ror	1638.71	21.5336	-1617.18	9.4481	4.18715e-05	0.000210593
CsqKR_Scaf36_46.9	Exocyst complex component 2	935.774	86.0119	-849.762	9.42066	2.97483e-17	5.92288e-16
CsqKR_Scaf40_18.0		4196.02	73.4815	-4122.53	9.41475	1.54379e-05	8.4191e-05
CsqKR_Scaf268_12.16	trichohyalin-like isoform X3	254.526	32.9734	-221.553	9.36863	1.18766e-09	1.18737e-08
CsqKR_Scaf29_11.14	Aspartate aminotransferase	3679.26	377.678	-3301.58	9.3681	2.31732e-53	3.32677e-51
CsqKR_Scaf31_4.43	Double-stranded RNA-specific adenosine deaminase	243.341	27.8533	-215.488	9.3531	2.917e-07	2.10307e-06
CsqKR_Scaf99_11.24	latent-transforming growth factor beta-binding 3 isoform X2	658.385	21.9863	-636.398	9.31614	1.37329e-06	8.92584e-06
CsqKR_Scaf75_20.37	swarming motility -like	65.314	7.36587	-57.9481	9.30523	5.24585e-18	1.10922e-16
CsqKR_Scaf21_33.10	chitin synthase	234.18	25.1927	-208.987	9.29086	7.83981e-42	6.97317e-40
CsqKR_Scaf72_16.24	Spermatogenesis-associated 18	2496.24	266.77	-2229.47	9.28815	9.87216e-33	5.70911e-31
CsqKR_Scaf87_6.15	beta-hexosaminidase subunit alpha-like	3781.21	389.816	-3391.39	9.24081	1.84946e-39	1.49105e-37
CsqKR_Scaf237_5.1	A disintegrin and metallo ase with thrombospondin motifs 9	26.2797	1.91819	-24.3615	9.22508	1.31809e-06	8.59776e-06
CsqKR_Scaf36_5.10	long-chain-fatty-acid-- ligase ACSBG2-like isoform X1	1435.06	151.175	-1283.88	9.22458	3.34802e-47	3.83173e-45
CsqKR_Scaf37_2.2	pyrroline-5-carboxylate reductase 2	1133.9	120.331	-1013.57	9.22337	5.6387e-41	4.83157e-39
CsqKR_Scaf31_16.42	solute carrier family 28 member 3-like	7.23226	0.541165	-6.69109	9.13565	0.00465068	0.0145866
CsqKR_Scaf61_11.32	methionine gamma-lyase	523.43	57.4569	-465.974	9.12158	8.00579e-43	7.40242e-41
CsqKR_Scaf47_1.19	diacylglycerol kinase theta-like isoform X1	860.796	31.3643	-829.432	9.11681	9.47066e-08	7.30428e-07
CsqKR_Scaf41_9.41	glycine dehydrogenase (decarboxylating) mitochondrial-like	2413.69	215.359	-2198.33	9.00769	2.47586e-08	2.07052e-07
CsqKR_Scaf69_40.30	Delta 1	9.44983	0.943401	-8.50642	8.92364	0.0171484	0.0456567
CsqKR_Scaf173_17.37	hypothetical protein LOTGIDRAFT_163313	498.847	52.4089	-446.438	8.91768	2.42817e-22	7.31851e-21
CsqKR_Scaf269_13.3	ADP-ribosyl cyclase cyclic ADP-ribose hydrolase-like	364.75	47.2053	-317.545	8.91223	4.20044e-18	8.97447e-17
CsqKR_Scaf162_3.12	tartrate-resistant acid phosphatase type 5	7576.78	748.967	-6827.81	8.81642	2.07458e-09	2.00547e-08
CsqKR_Scaf59_40.36	PREDICTED: uncharacterized protein LOC11845779	2690.28	249.222	-2441.06	8.71281	1.0989e-11	1.38662e-10
CsqKR_Scaf12_64.9	linker histone H1M	28.5743	3.13947	-25.4348	8.70924	1.52418e-07	1.14112e-06
CsqKR_Scaf50_10.25	di-N-acetylchitobiase	2309.44	265.303	-2044.14	8.69843	3.2337e-79	1.23076e-76
CsqKR_Scaf102_5.0		1548.4	33.1885	-1515.21	8.6451	4.45957e-05	0.000222903
CsqKR_Scaf116_0.4	endothelin-converting enzyme homolog isoform X1	2815.35	284.623	-2530.73	8.63731	7.63733e-18	1.59429e-16
CsqKR_Scaf3_47.29	dehydrodolichyl diphosphate syntase complex subunit DHDDS-like	1410.76	158.162	-1252.6	8.61478	5.64443e-81	2.49667e-78
CsqKR_Scaf65_7.24	von Willebrand factor A domain-containing 3B-like	1524.65	176.361	-1348.29	8.60294	3.64306e-29	1.7035e-27
CsqKR_Scaf141_2.13	Chitin synthase 1	6910.18	764.935	-6145.24	8.59615	2.2607e-39	1.81366e-37
CsqKR_Scaf21_30.1		3524.58	56.0416	-3468.54	8.56908	8.01184e-05	0.000380836
CsqKR_Scaf381_0.28		43.0653	3.90508	-39.1603	8.56032	0.0033869	0.0110418
CsqKR_Scaf14_35.21		28.2249	2.07615	-26.1488	8.55806	0.000593171	0.00234829
CsqKR_Scaf173_17.20	PREDICTED: uncharacterized protein YMR196W-like	990.299	99.4828	-890.817	8.54062	1.10829e-20	2.94453e-19
CsqKR_Scaf261_2.14	sodium- and chloride-dependent glycine transporter 1-like	5060.73	481.321	-4579.41	8.53924	2.4029e-12	3.21552e-11
CsqKR_Scaf25_15.10	PREDICTED: uncharacterized protein DDB_G283357-like isoform X1	1544.21	153.779	-1390.43	8.52303	4.46168e-19	1.04017e-17
CsqKR_Scaf25_16.10	unc-8 homolog	701.998	66.461	-635.537	8.51246	8.64797e-06	4.91604e-05
CsqKR_Scaf69_70.17	USP isoform 2	4578.44	470.812	-4107.63	8.48162	4.40305e-20	1.12419e-18
CsqKR_Scaf104_0.0		23.3326	0.748454	-22.5841	8.4706	0.00166893	0.00589673
CsqKR_Scaf343_1.19	Dedicator of cytokinesis	358.975	38.3348	-320.64	8.46913	9.8321e-18	2.04463e-16
CsqKR_Scaf35_53.24	epidermal cell surface receptor	317.313	36.8811	-280.432	8.4687	1.67975e-25	6.05525e-24
CsqKR_Scaf165_13.3		55.3569	1.0755	-54.2814	8.45964	0.00537596	0.016588
CsqKR_Scaf245_6.13	von Willebrand factor type EGF and pentraxin domain-containing 1-like	2101.35	247.337	-1854.01	8.4526	9.67107e-52	1.33006e-49
CsqKR_Scaf21_16.46	GATA zinc finger domain-containing 14-like	274.737	36.6217	-238.115	8.4348	1.76423e-05	9.51663e-05
CsqKR_Scaf39_18.14	transmembrane 14-like	559.846	53.3414	-506.505	8.40133	2.66487e-07	1.93235e-06
CsqKR_Scaf64_15.13	serine threonine- phosphatase PP1-alpha catalytic subunit	2408.81	112.278	-2296.53	8.3826	4.1642e-05	0.000209635
CsqKR_Scaf175_27.16	Metabotropic glutamate receptor 3	1717.83	202.291	-1515.53	8.37569	1.26959e-28	5.69264e-27
CsqKR_Scaf99_16.0		1456.46	41.2581	-1415.2	8.35102	2.25396e-05	0.000119573
CsqKR_Scaf300_5.16	phospholysine phosphohistidine inorganic pyrophosphate phosphatase	1995.56	222.572	-1772.99	8.31016	1.19926e-29	5.85883e-28
CsqKR_Scaf12_6.7	sodium-coupled monocarboxylate transporter 1-like	2382.77	244.943	-2137.83	8.30697	1.33853e-08	1.16276e-07
CsqKR_Scaf246_6.0		17.895	0.878315	-17.0167	8.30242	0.00415629	0.0132184
CsqKR_Scaf99_8.15	prostatic acid phosphatase-like	3188.4	353.082	-2835.32	8.2999	3.55091e-27	1.41742e-25
CsqKR_Scaf65_25.21	perlucin isoform X1	53.9979	5.08085	-48.9171	8.26667	0.000383121	0.00158331
CsqKR_Scaf59_23.11	semaphorin-2A-like	3019.5	295.181	-2724.32	8.24892	5.2766e-13	7.44455e-12
CsqKR_Scaf169_1.1		2976.16	62.3067	-2913.85	8.24034	4.22592e-05	0.000212282
CsqKR_Scaf151_6.15	L-rhamnonate dehydratase	33.2609	2.37509	-30.8858	8.22794	6.30567e-05	0.000305773
CsqKR_Scaf541_0.29	uncharacterized protein LOC11462888	8.19647	0.723457	-7.47301	8.18536	0.00392981	0.0125738
CsqKR_Scaf195_1.12	hepatocyte nuclear factor 4-gamma-like isoform X5	37.6884	4.73834	-32.95	8.17547	5.24526e-07	3.61296e-06
CsqKR_Scaf3_53.0		1678.6	88.5904	-1590.01	8.14615	1.24468e-07	9.43509e-07
CsqKR_Scaf172_1.36	Fibroblast growth factor receptor 2	4437.14	107.014	-4330.12	8.10001	2.71994e-05	0.000142492
CsqKR_Scaf194_31.21		150.29	17.3123	-132.977	8.08199	5.11756e-07	3.53243e-06
CsqKR_Scaf35_2.14	xanthine dehydrogenase oxidase	1259.77	132.669	-1127.1	8.06545	1.69935e-10	1.87536e-09
CsqKR_Scaf116_5.29		22.8854	2.87554	-20.0099	8.05925	0.00033134	0.00138688
CsqKR_Scaf2_4.18	death domain-containing 1-like isoform X1	1995.8	285.623	-1710.18	8.03486	1.23488e-22	3.79888e-21
CsqKR_Scaf171_2.29	membrane-bound O-acyltransferase domain-containing 2-like	1935.48	208.618	-1726.87	8.01821	4.22836e-18	9.02234e-17
CsqKR_Scaf318_22.0		4259.23	210.168	-4049.06	7.987	3.32121e-06	2.04188e-05
CsqKR_Scaf287_3.45	double-headed protease submandibular gland-like	427.439	54.0755	-373.364	7.98181	6.40068e-34	3.98302e-32
CsqKR_Scaf479_0.14	hypothetical protein LOTGIDRAFT_232755	1429.37	155.097	-1274.28	7.96862	1.83824e-18	4.0274e-17
CsqKR_Scaf888_0.6	hypothetical protein LOTGIDRAFT_171851	7.54362	0.536373	-7.00725	7.96402	0.00683588	0.0204976
CsqKR_Scaf615_0.39		42.6174	3.18425	-39.4332	7.9579	2.73095e-06	1.70395e-05
CsqKR_Scaf194_25.20	electroneutral sodium bicarbonate exchanger 1-like	4545.63	526.259	-4019.37	7.9493	8.55667e-10	8.7197e-09
CsqKR_Scaf173_17.19	alpha-L-fucosidase-like isoform X1	2939.53	301.162	-2638.37	7.94698	2.90265e-07	2.09365e-06
CsqKR_Scaf173_10.28	universal stress A	7604.49	907.538	-6696.95	7.77712	1.39757e-21	3.97786e-20
CsqKR_Scaf541_0.31		143.271	12.7667	-130.505	7.75806	6.12015e-06	3.58363e-05
CsqKR_Scaf140_1.44	phosphoenolpyruvate cytosolic [GTP]-like	26899.7	3288.12	-23611.6	7.73447	9.151e-17	1.75369e-15
CsqKR_Scaf38_2.45	N-acetylserotonin O-methyltransferase	1481.99	240.27	-1241.72	7.70755	1.31711e-14	2.15128e-13
CsqKR_Scaf192_3.4	urea-proton symporter DUR3-like	441.738	36.9354	-404.802	7.69015	7.55299e-06	4.34642e-05
CsqKR_Scaf180_5.10	methyltransferase NSUN7	289.922	41.0767	-248.846	7.65683	2.72697e-06	1.70212e-05
CsqKR_Scaf45_8.19	hypothetical protein LOTGIDRAFT_158756	7.64337	1.0748	-6.56857	7.65533	0.000978326	0.00366559
CsqKR_Scaf35_27.1		21424.1	694.933	-20729.1	7.62598	5.12363e-06	3.04368e-05
CsqKR_Scaf444_0.11		1904	209.282	-1694.72	7.62319	4.61391e-07	3.22009e-06
CsqKR_Scaf174_29.25	ribonuclease Oy-like	4655.62	566.999	-4088.62	7.61172	6.07469e-10	6.3203e-09
CsqKR_Scaf284_3.16	villin-1-like isoform X1	3522.17	434.868	-3087.3	7.60564	5.55636e-17	1.08385e-15
CsqKR_Scaf180_7.10	serine threonine- phosphatase with EF-hands 2-like	247.273	32.4703	-214.803	7.60507	2.66439e-20	6.94353e-19
CsqKR_Scaf194_10.11	Chitin synthase 1	444.514	25.0727	-419.442	7.58563	1.57124e-07	1.17366e-06
CsqKR_Scaf787_0.6	multiple epidermal growth factor-like domains 1	40.8721	4.02342	-36.8486	7.57134	0.00501255	0.015605
CsqKR_Scaf129_7.23	PQ-loop repeat-containing 3	299.429	38.6351	-260.793	7.571	5.18884e-21	1.4083e-19
CsqKR_Scaf231_12.7	alpha-(1,3)-fucosyltransferase 1-like	176.455	35.4543	-141.001	7.55815	0.000188108	0.000829133
CsqKR_Scaf85_0.10	F-box only 22-like	5092.05	394.213	-4697.84	7.54958	5.3493e-09	4.89634e-08
CsqKR_Scaf19_17.22	non-lysosomal glucosylceramidase-like	106.234	14.5772	-91.6566	7.54596	6.05734e-06	3.55425e-05
CsqKR_Scaf36_48.20	retinal dehydrogenase 1-like	6936.38	908.231	-6028.15	7.50805	1.09104e-45	1.16706e-43
CsqKR_Scaf318_2.3	glucose-6-phosphate exchanger SLC37A2-like isoform X2	773.268	85.0436	-688.224	7.48842	2.51294e-06	1.57635e-05
CsqKR_Scaf349_1.6	3-hydroxyanthranilate 3,4-dioxygenase-like	585.577	82.2183	-503.359	7.47155	4.8013e-10	5.05326e-09
CsqKR_Scaf69_71.35	carbonic anhydrase 14-like isoform X3	1073.07	110.363	-962.708	7.46285	0.0108567	0.0306611
CsqKR_Scaf457_0.5		112.96	11.4244	-101.536	7.44961	6.65307e-08	5.22476e-07
CsqKR_Scaf1_36.18	PREDICTED: uncharacterized protein LOC1667168	3220.75	50.6162	-3170.13	7.43204	0.000480853	0.00193636
CsqKR_Scaf25_4.9	von Willebrand factor type EGF and pentraxin domain-containing 1	1983.19	265.957	-1717.23	7.43114	3.04972e-49	3.93005e-47
CsqKR_Scaf25_16.11	unc-8 homolog	1205.76	144.978	-1060.78	7.41248	2.67934e-09	2.5435e-08
CsqKR_Scaf80_3.13	phytanoyl- dioxygenase domain-containing 1-like	1101	162.583	-938.412	7.41047	3.79783e-18	8.15687e-17
CsqKR_Scaf269_4.16	solute carrier family 22 member 7-like	3.68636	0.528178	-3.15818	7.38819	0.00588494	0.0179755
CsqKR_Scaf318_5.11	hypothetical protein LOTGIDRAFT_153438	252.58	37.7643	-214.816	7.37071	8.84059e-14	1.3522e-12
CsqKR_Scaf47_2.37	nicotinamide N-methyltransferase-like	64.1082	8.10817	-56.0001	7.36829	1.18424e-10	1.33113e-09
CsqKR_Scaf29_11.35	Aspartate aminotransferase	1332.53	169.508	-1163.02	7.36371	1.1196e-18	2.49297e-17
CsqKR_Scaf44_6.10	influenza virus NS1A-binding homolog A-like	8329.74	1147.13	-7182.61	7.33881	7.54279e-64	1.64594e-61
CsqKR_Scaf64_8.27	quinone oxidoreductase-like	1187.82	143.247	-1044.57	7.32753	2.21793e-14	3.56218e-13
CsqKR_Scaf302_3.15	FGGY carbohydrate kinase domain-containing -like isoform X2	188.834	25.1657	-163.668	7.32649	1.15587e-30	5.91154e-29
CsqKR_Scaf194_7.11	prolow-density lipo receptor-related 1	3006.71	332.69	-2674.02	7.30812	1.77589e-07	1.3205e-06
CsqKR_Scaf18_4.18	von Willebrand factor D and EGF domain-containing	203.621	25.8999	-177.721	7.267	2.84735e-12	3.78551e-11
CsqKR_Scaf36_5.11	long-chain-fatty-acid-- ligase ACSBG2-like	240.394	32.4456	-207.949	7.25685	1.16254e-15	2.05244e-14
CsqKR_Scaf12_38.17	dihydrofolate reductase	301.042	42.348	-258.694	7.25365	1.35553e-29	6.60257e-28
CsqKR_Scaf381_0.36	multiple epidermal growth factor-like domains 1	204.199	27.065	-177.134	7.24023	4.49463e-07	3.14355e-06
CsqKR_Scaf29_7.7		26.2021	3.97775	-22.2244	7.2355	6.58639e-05	0.000318067
CsqKR_Scaf35_41.25	countin-1-like isoform X1	319.302	61.0962	-258.206	7.21724	1.32526e-07	1.00089e-06
CsqKR_Scaf403_2.23	coactosin	1973.09	273.165	-1699.92	7.21536	3.73808e-29	1.74295e-27
CsqKR_Scaf65_16.13	ceramide kinase-like	303.39	32.7331	-270.657	7.21493	2.55729e-05	0.000134661
CsqKR_Scaf39_30.8	WD4 repeat-containing	762.191	148.707	-613.484	7.19595	1.97663e-06	1.25727e-05
CsqKR_Scaf164_0.16	failed axon connections homolog	6150.95	839.823	-5311.13	7.173	9.90356e-83	4.6309e-80
CsqKR_Scaf505_0.61	uncharacterized protein LOC11462888	16.574	2.32438	-14.2496	7.10811	8.53543e-06	4.85712e-05
CsqKR_Scaf26_2.34	hypothetical protein LOTGIDRAFT_16727	1382.32	66.8093	-1315.51	7.08554	3.85644e-07	2.7228e-06
CsqKR_Scaf61_54.20	large neutral amino acids transporter small subunit 1-like	379.766	52.711	-327.055	7.07851	2.67636e-10	2.90459e-09
CsqKR_Scaf379_2.6		17.3011	0.797024	-16.5041	7.05573	0.0153405	0.0413681
CsqKR_Scaf302_3.16	cyclic nucleotide-binding domain-containing 2-like isoform X2	13.0692	1.78643	-11.2828	7.04963	0.000235411	0.0010214
CsqKR_Scaf53_5.1		233.736	6.37555	-227.36	7.04668	0.00055511	0.00220669
CsqKR_Scaf50_6.22		280.54	40.6554	-239.884	7.02904	1.09433e-20	2.91217e-19
CsqKR_Scaf191_4.0		78124	1538.63	-76585.3	7.02351	0.000634954	0.00249679
CsqKR_Scaf5_5.45	NPC2 homolog	16167.4	2170.08	-13997.3	7.01656	1.16028e-17	2.39158e-16
CsqKR_Scaf59_18.1		17.4994	2.44563	-15.0538	6.99967	6.64207e-07	4.51347e-06
CsqKR_Scaf49_2.12		818.185	102.949	-715.236	6.98805	9.5499e-09	8.44374e-08
CsqKR_Scaf41_16.12	dual specificity phosphatase CDC14A-like	7583.26	188.286	-7394.97	6.96518	7.69071e-05	0.000366636
CsqKR_Scaf295_6.46	ammonium transporter Rh type A-like	5480.94	616.347	-4864.59	6.93184	1.96658e-05	0.000105236
CsqKR_Scaf166_1.25	ectonucleotide pyrophosphatase phosphodiesterase family member 5-like	281.844	44.0587	-237.785	6.91729	3.05632e-19	7.20745e-18
CsqKR_Scaf99_43.17	succinate--hydroxymethylglutarate -transferase-like	519.835	64.4789	-455.356	6.91018	4.80587e-11	5.64224e-10
CsqKR_Scaf222_8.0		3.6754	0.656964	-3.01843	6.90782	0.00757103	0.0223862
CsqKR_Scaf301_3.21	cytochrome P45 4A25-like	5759.66	851.322	-4908.33	6.88686	4.39945e-40	3.65489e-38
CsqKR_Scaf44_2.39	tetraspanin-33	1150.76	169.113	-981.65	6.87822	2.45685e-22	7.39133e-21
CsqKR_Scaf143_4.15		917.833	109.922	-807.911	6.87404	1.85579e-10	2.03975e-09
CsqKR_Scaf119_7.25	transcription factor SOX-17	502.235	74.1963	-428.039	6.87384	3.42937e-09	3.21633e-08
CsqKR_Scaf366_6.32	catalase	425.262	49.4644	-375.798	6.85025	1.64596e-05	8.9316e-05
CsqKR_Scaf43_44.17	FMRFamide receptor	5400.03	648.529	-4751.5	6.83404	1.4784e-12	2.01551e-11
CsqKR_Scaf869_0.13	cytochrome P45 4c21-like	4192.45	608.456	-3583.99	6.83339	2.25582e-138	4.61485e-135
CsqKR_Scaf147_15.46	2 -5 -oligoadenylate synthase 1A-like	1372.07	196.883	-1175.18	6.833	1.16592e-24	4.06852e-23
CsqKR_Scaf12_38.19	zinc finger	39.7822	3.10046	-36.6817	6.83226	4.25285e-05	0.000213438
CsqKR_Scaf18_20.50	3-hydroxybutyrate dehydrogenase	689.596	100.732	-588.864	6.82061	4.84988e-24	1.61327e-22
CsqKR_Scaf138_2.26	caspase-7 isoform X2	41.9252	4.86462	-37.0605	6.81554	5.99546e-06	3.52196e-05
CsqKR_Scaf21_35.8	calcitonin gene-related peptide type 1 receptor-like isoform X1	117.265	13.153	-104.112	6.80149	9.95934e-06	5.60311e-05
CsqKR_Scaf196_1.8	phosphoserine aminotransferase	8085.86	199.02	-7886.84	6.77822	0.000290561	0.00123355
CsqKR_Scaf37_12.20	Flap endonuclease GEN	3109.89	375.872	-2734.02	6.76031	6.98643e-11	8.03513e-10
CsqKR_Scaf207_3.2		14.8422	1.58234	-13.2598	6.75431	6.17925e-05	0.000300266
CsqKR_Scaf102_8.19	serine protease	1951.6	279.657	-1671.94	6.72989	8.82171e-32	4.81254e-30
CsqKR_Scaf43_51.20	dipeptidyl peptidase 2-like	781.653	97.4593	-684.193	6.72906	1.58478e-06	1.02273e-05
CsqKR_Scaf35_3.12	neuroglobin-like isoform X1	183.706	22.2216	-161.484	6.69701	7.0219e-05	0.000337307
CsqKR_Scaf194_24.9	chitotriosidase-1 isoform X1	999.041	144.147	-854.894	6.69196	1.14948e-15	2.03158e-14
CsqKR_Scaf45_8.20	hypothetical protein LOTGIDRAFT_158756	5.80303	1.29792	-4.5051	6.66412	0.0175926	0.0466872
CsqKR_Scaf41_46.13	urea-proton symporter DUR3-like	367.934	52.5783	-315.356	6.65734	5.74348e-18	1.20975e-16
CsqKR_Scaf186_3.8	aldo-keto reductase family 1 member B1-like isoform X1	1548.15	237.196	-1310.95	6.6559	2.04482e-16	3.78141e-15
CsqKR_Scaf175_15.13	Pox-neuro	219.275	9.46464	-209.81	6.65444	0.000648568	0.00254178
CsqKR_Scaf8_22.1	DD3-3-like	156.991	19.2538	-137.737	6.60072	3.13533e-07	2.24368e-06
CsqKR_Scaf162_10.19	Hyaluronan mediated motility receptor	3821.76	72.8645	-3748.9	6.59625	0.000608656	0.0024032
CsqKR_Scaf41_2.9	serine threonine- kinase Sgk2-like isoform X3	1418.11	201.538	-1216.57	6.58889	1.42176e-33	8.55461e-32
CsqKR_Scaf147_11.12	probable E3 ubiquitin- ligase DTX3	1375.56	197.19	-1178.37	6.58619	7.15347e-20	1.79837e-18
CsqKR_Scaf54_4.12	radial spoke head 6 homolog A-like	31.6539	3.33324	-28.3207	6.58357	0.00455615	0.0143286
CsqKR_Scaf505_2.16		8523.55	197.361	-8326.19	6.57856	0.000357137	0.00148256
CsqKR_Scaf138_0.9	indole-3-acetaldehyde oxidase-like	3751.1	551.553	-3199.55	6.57395	1.73073e-39	1.40223e-37
CsqKR_Scaf16_4.29	battenin-like isoform X1	1177.77	177.842	-999.923	6.55816	1.09855e-45	1.16746e-43
CsqKR_Scaf130_7.14		619.572	12.903	-606.669	6.52981	0.000674464	0.00263192
CsqKR_Scaf103_26.2	sodium-dependent lysophosphatidylcholine symporter 1-B-like	1051.34	46.3871	-1004.96	6.51636	7.72688e-05	0.000368039
CsqKR_Scaf27_5.17	D-aspartate oxidase-like	1121.57	165.981	-955.59	6.50395	1.10956e-17	2.29862e-16
CsqKR_Scaf200_4.3	poly(rC)-binding 3-like isoform X1	227.758	34.5983	-193.159	6.4823	2.53988e-17	5.09408e-16
CsqKR_Scaf3_36.19	leucine-rich repeat-containing 74B-like	63.0487	10.0396	-53.0091	6.47597	2.13303e-10	2.33506e-09
CsqKR_Scaf180_4.20	Sushi domain-containing 2	919.554	129.529	-790.024	6.46769	1.07298e-12	1.48064e-11
CsqKR_Scaf4_13.34	chitin synthase	2997.57	583.921	-2413.65	6.46207	8.05095e-15	1.33768e-13
CsqKR_Scaf4_13.30	lachesin-like isoform X2	151.539	22.4332	-129.106	6.4608	0.000105922	0.000489144
CsqKR_Scaf185_4.32	cytoplasmic 1-	135.75	21.279	-114.471	6.42483	1.87776e-21	5.28939e-20
CsqKR_Scaf23_0.3	AT-hook-containing transcription factor	346.594	53.716	-292.878	6.40105	4.48456e-24	1.5009e-22
CsqKR_Scaf65_28.2	hydroxymethylglutaryl- synthase 1-like isoform X1	1256.69	165.042	-1091.65	6.39622	4.63388e-17	9.07155e-16
CsqKR_Scaf195_1.14	hepatocyte nuclear factor 4-gamma isoform X7	128.477	20.2069	-108.27	6.39549	1.72679e-16	3.21876e-15
CsqKR_Scaf318_10.13	sodium-coupled monocarboxylate transporter 1-like	375.165	57.776	-317.389	6.39386	5.25454e-27	2.05241e-25
CsqKR_Scaf140_0.0	sulfate transporter	6710.71	979.474	-5731.23	6.38503	8.39231e-14	1.28845e-12
CsqKR_Scaf144_12.12	cytochrome P45 3A24-like	685.309	95.0303	-590.279	6.38011	2.78166e-27	1.11854e-25
CsqKR_Scaf99_45.29	whirlin-like isoform X6	693.365	103.898	-589.468	6.37482	1.39057e-18	3.07126e-17
CsqKR_Scaf65_27.34	squalene monooxygenase	3083.54	460.324	-2623.22	6.36935	2.18294e-23	7.04655e-22
CsqKR_Scaf312_6.21	U1 small nuclear ribonucleo A isoform X8	36.0625	5.44918	-30.6133	6.34555	5.49822e-07	3.77806e-06
CsqKR_Scaf37_7.14	protocadherin Fat 3-like	9.54859	1.59502	-7.95357	6.33622	0.000198308	0.000871744
CsqKR_Scaf262_3.18	DNA fragmentation factor subunit alpha-like	314.549	55.5361	-259.012	6.33052	9.74293e-11	1.10272e-09
CsqKR_Scaf95_29.27	uncharacterized protein LOC112574242	526.244	71.8378	-454.406	6.32788	2.36613e-06	1.48882e-05
CsqKR_Scaf43_3.29	clarin-3-like isoform X1	2068.85	315.87	-1752.98	6.32492	8.84995e-68	2.12997e-65
CsqKR_Scaf200_5.13	atrial natriuretic peptide receptor 1-like	366.146	74.3163	-291.83	6.31288	2.77758e-06	1.73173e-05
CsqKR_Scaf22_6.10	ATP-binding cassette sub-family G member 1-like isoform X1	51.0273	6.02099	-45.0063	6.30245	7.69942e-07	5.18768e-06
CsqKR_Scaf343_1.14	dedicator of cytokinesis 9-like	958.634	148.143	-810.491	6.28031	1.00091e-19	2.4782e-18
CsqKR_Scaf60_1.11	Histidine triad nucleotide-binding 3	1315.1	200.485	-1114.62	6.26701	9.30667e-29	4.2192e-27
CsqKR_Scaf398_5.24	osteoclast-stimulating factor 1-like	343.931	49.9472	-293.984	6.26149	1.86971e-27	7.61186e-26
CsqKR_Scaf787_0.7	receptor-type tyrosine- phosphatase alpha-like isoform X3	24.7291	4.64688	-20.0822	6.25629	3.75448e-05	0.000190831
CsqKR_Scaf75_35.14	thiopurine S-methyltransferase	1372.04	217.157	-1154.88	6.25491	4.32244e-19	1.00915e-17
CsqKR_Scaf11_8.37		41.4169	7.26394	-34.153	6.24508	1.77356e-05	9.5575e-05
CsqKR_Scaf1_49.37	hypothetical protein LOTGIDRAFT_168772	153.48	25.9924	-127.487	6.24035	8.77238e-07	5.86713e-06
CsqKR_Scaf54_6.4	sodium bicarbonate cotransporter 3-like	580.997	89.1523	-491.845	6.24029	8.4908e-28	3.56309e-26
CsqKR_Scaf1_36.20	plexin-A1-like isoform X1	1931.19	62.0694	-1869.12	6.22544	0.000783182	0.00300882
CsqKR_Scaf69_66.9	aristaless-like homeobox	122.218	4.42526	-117.793	6.22045	0.000704758	0.00273968
CsqKR_Scaf192_13.11	ADP-ribosylation factor 1-like	4558.74	649.886	-3908.86	6.2125	9.96229e-10	1.00706e-08
CsqKR_Scaf61_37.16	Sodium-dependent noradrenaline transporter	567.319	10.8579	-556.461	6.20807	0.00428449	0.0135813
CsqKR_Scaf12_37.34	lysosomal alpha-glucosidase-like	7818.9	1249.38	-6569.51	6.19271	1.04412e-60	2.01036e-58
CsqKR_Scaf38_11.25	Penicillin-binding 4	306.875	40.8648	-266.011	6.15663	3.67255e-05	0.00018701
CsqKR_Scaf39_17.0		6.88662	1.18096	-5.70566	6.15046	0.00067219	0.0026243
CsqKR_Scaf78_3.22	leucine-rich repeat-containing C1orf11 homolog	2109.07	78.4447	-2030.63	6.12646	5.34786e-05	0.000262572
CsqKR_Scaf147_13.7	dihydropyrimidine dehydrogenase [NADP(+)]-like	1205.78	166.82	-1038.96	6.12003	2.28362e-08	1.92054e-07
CsqKR_Scaf191_0.17	filamin-A-like isoform X3	863.845	135.672	-728.173	6.11845	1.67455e-10	1.85173e-09
CsqKR_Scaf264_3.31	nose resistant to fluoxetine 6	696.057	50.0901	-645.967	6.09782	0.000143021	0.000642162
CsqKR_Scaf69_63.23	transcription factor cwo isoform X2	90.9332	13.5052	-77.428	6.09663	1.22746e-14	2.01086e-13
CsqKR_Scaf64_12.33	PREDICTED: uncharacterized protein LOC15338874	606.737	101.015	-505.722	6.08042	3.40083e-29	1.59937e-27
CsqKR_Scaf173_33.47	pleckstrin	1220.55	168.358	-1052.2	6.07859	9.3266e-09	8.26417e-08
CsqKR_Scaf191_16.22	monocarboxylate transporter 12-like	211.886	33.0067	-178.88	6.07492	0.000250988	0.00108125
CsqKR_Scaf191_17.9	monocarboxylate transporter 12-like	974.177	147.036	-827.141	6.054	2.25624e-06	1.4235e-05
CsqKR_Scaf505_0.53		24.2469	3.79026	-20.4567	6.05079	0.000231681	0.00100709
CsqKR_Scaf50_50.25	cartilage oligomeric matrix -like	189.83	29.2034	-160.626	6.02706	1.01539e-18	2.2702e-17
CsqKR_Scaf417_0.10	G- coupled receptor 157	65.0919	7.04196	-58.05	6.01762	3.02634e-06	1.87397e-05
CsqKR_Scaf390_0.6	dual specificity phosphatase CDC14A-like	3208.7	93.6411	-3115.06	6.00615	0.000637512	0.00250625
CsqKR_Scaf99_27.8	cathepsin L1-like	1878.04	370.124	-1507.91	5.98958	3.50861e-06	2.14581e-05
CsqKR_Scaf180_8.5	protocadherin-9-like isoform X1	6.58566	1.2854	-5.30026	5.95964	0.0179346	0.0474028
CsqKR_Scaf99_3.25	ethanolamine kinase 1-like	2193.06	346.88	-1846.18	5.93478	1.20047e-22	3.70696e-21
CsqKR_Scaf431_1.21	ganglioside GM2 activator-like	6745.97	1123.3	-5622.68	5.9295	1.28274e-36	9.088e-35
CsqKR_Scaf200_4.8	poly(rC)-binding 3-like isoform X1	119.648	21.4163	-98.2318	5.91651	3.1972e-07	2.28396e-06
CsqKR_Scaf83_0.0		50.2479	8.5408	-41.7071	5.90129	1.99541e-07	1.47103e-06
CsqKR_Scaf69_4.20	orexin receptor type 2-like	32.4083	5.15484	-27.2534	5.89483	5.0429e-05	0.000249041
CsqKR_Scaf36_48.13	fibrillin-2-like	2330.62	363.806	-1966.81	5.88853	1.07552e-20	2.86676e-19
CsqKR_Scaf61_36.17	sal 3	1006.01	21.7114	-984.297	5.88639	0.00147239	0.00525564
CsqKR_Scaf25_7.50	complement C3-like	356.588	53.9088	-302.679	5.88252	2.19742e-05	0.000116649
CsqKR_Scaf48_2.10	ras-related Rab-31-like isoform X1	2326.21	378.946	-1947.26	5.83527	1.27848e-24	4.43296e-23
CsqKR_Scaf253_0.9	inosine-uridine preferring nucleoside hydrolase-like	291.459	48.5523	-242.907	5.83115	1.97145e-17	3.97349e-16
CsqKR_Scaf312_6.0	hypothetical protein LY9DRAFT_631365, partial	206.99	17.2869	-189.703	5.82756	0.0010887	0.00403479
CsqKR_Scaf461_1.41	omega-amidase NIT2	60.0321	10.3689	-49.6632	5.81868	9.31774e-11	1.05679e-09
CsqKR_Scaf60_1.38	transmembrane 233 isoform X2	6267.06	1075.31	-5191.75	5.80147	7.87087e-38	5.90893e-36
CsqKR_Scaf12_37.29	alpha-L-fucosidase-like	7341.24	1270.91	-6070.34	5.79452	7.66445e-81	3.30096e-78
CsqKR_Scaf44_6.14	influenza virus NS1A-binding homolog A-like	2118.84	324.548	-1794.29	5.78007	3.43835e-12	4.52712e-11
CsqKR_Scaf130_31.22	N,N -diacetylchitobiase	3991.3	731.204	-3260.1	5.71199	6.19395e-56	9.74714e-54
CsqKR_Scaf36_17.10	laccase domain-containing 1	543.11	132.011	-411.099	5.7065	8.22989e-08	6.39219e-07
CsqKR_Scaf14_13.26	inositol-3-phosphate synthase 1	4142.18	523.442	-3618.73	5.70143	1.59333e-05	8.66614e-05
CsqKR_Scaf38_10.7	FAD NAD(P)-binding oxidoreductase	350.127	25.8861	-324.241	5.68977	1.29405e-05	7.15487e-05
CsqKR_Scaf43_44.13	homeobox vent1-like	36.7365	6.15532	-30.5812	5.67457	1.43887e-06	9.33723e-06
CsqKR_Scaf64_17.16	nuclear receptor subfamily 5 group A member 2-like isoform X2	746.914	71.1733	-675.74	5.6744	7.17994e-06	4.14633e-05
CsqKR_Scaf98_13.20		334.966	32.1793	-302.787	5.66964	0.00127599	0.00464167
CsqKR_Scaf280_7.19	AMP deaminase 2	70.679	11.7723	-58.9067	5.65244	2.2174e-06	1.40116e-05
CsqKR_Scaf70_11.14	nuclear hormone receptor HR38	2586.49	77.4533	-2509.04	5.64678	0.000913207	0.00344606
CsqKR_Scaf11_12.18	glucose-dependent insulinotropic receptor-like	51.2661	8.48393	-42.7822	5.63958	9.82056e-07	6.50438e-06
CsqKR_Scaf256_11.24	SH3 domain-binding 5-like	1194.44	206.403	-988.034	5.6316	1.0109e-19	2.49915e-18
CsqKR_Scaf43_15.9	retinol dehydrogenase 12-like	389.67	65.5298	-324.14	5.61978	1.38217e-15	2.41673e-14
CsqKR_Scaf222_4.4	multidrug resistance-associated 4-like isoform X1	303.181	44.9742	-258.207	5.60859	2.5837e-05	0.000135921
CsqKR_Scaf65_7.23	von Willebrand factor A domain-containing 3B-like isoform X1	293.187	49.8076	-243.379	5.58853	3.0046e-12	3.98164e-11
CsqKR_Scaf147_15.47		357.527	59.9393	-297.588	5.58107	1.28666e-05	7.1188e-05
CsqKR_Scaf12_47.16	prosaposin-like isoform X2	60686.7	10902.5	-49784.2	5.57928	4.18516e-39	3.27724e-37
CsqKR_Scaf928_0.4		213.26	37.2587	-176.002	5.57617	4.22156e-11	4.98845e-10
CsqKR_Scaf690_1.37	flocculation FLO11-like isoform X2	2342.53	355.811	-1986.71	5.55498	1.49548e-06	9.68156e-06
CsqKR_Scaf191_16.3		328.922	54.7006	-274.222	5.54524	1.77452e-10	1.95567e-09
CsqKR_Scaf75_39.13	glucokinase regulatory -like	545.859	105.092	-440.767	5.52965	2.09664e-11	2.56072e-10
CsqKR_Scaf133_17.8	FAM124A-like isoform X2	212.278	33.2065	-179.071	5.52656	1.37711e-05	7.57316e-05
CsqKR_Scaf285_7.15	L-azetidine-2-carboxylic acid acetyltransferase-like	72.3367	12.6528	-59.6839	5.51745	4.27511e-10	4.53739e-09
CsqKR_Scaf479_0.1		7038.49	499.266	-6539.23	5.51559	3.86702e-05	0.000196302
CsqKR_Scaf173_16.16	transmembrane 12A	357.725	58.3125	-299.413	5.48792	3.72076e-20	9.58961e-19
CsqKR_Scaf187_1.20	calmodulin	3146.51	379.696	-2766.81	5.4846	4.77625e-06	2.85285e-05
CsqKR_Scaf31_6.10	pyridoxine-5 -phosphate oxidase	702.115	121.205	-580.91	5.47122	2.43404e-13	3.55357e-12
CsqKR_Scaf95_16.7	nuclear factor 1 X-type-like isoform X1	268.903	44.1061	-224.797	5.45819	5.19622e-12	6.72796e-11
CsqKR_Scaf3_36.18	TLC domain-containing 2-like	134.507	14.3651	-120.142	5.43835	9.31298e-05	0.000435724
CsqKR_Scaf392_0.38		5.83368	1.15254	-4.68113	5.43148	0.00874544	0.0253773
CsqKR_Scaf12_16.31	sodium-coupled monocarboxylate transporter 1-like	1269.74	266.205	-1003.53	5.4312	0.000850225	0.00323825
CsqKR_Scaf393_2.10	PR domain zinc finger 8	89.0472	13.7047	-75.3425	5.4286	4.70424e-07	3.27476e-06
CsqKR_Scaf75_31.3		3.48719	0.672983	-2.8142	5.42814	0.00653153	0.0197078
CsqKR_Scaf165_15.33	uncharacterized protein LOC1615854	28.1577	6.0797	-22.078	5.41817	0.000136203	0.000614244
CsqKR_Scaf14_17.13	N-acetylglucosamine-6-sulfatase-like isoform X2	376.877	57.2482	-319.629	5.40182	0.000111626	0.000513639
CsqKR_Scaf505_0.54		197.136	30.0538	-167.082	5.40013	2.09647e-07	1.53667e-06
CsqKR_Scaf518_0.57	allene oxide synthase-lipoxygenase -like	78.5197	20.9854	-57.5343	5.39552	0.000200632	0.00088078
CsqKR_Scaf318_18.10	dimethylaniline monooxygenase [N-oxide-forming] 1	120.974	24.3996	-96.5739	5.38692	8.35886e-05	0.000395837
CsqKR_Scaf127_14.34	glycine cleavage system H mitochondrial	1640.39	304.692	-1335.7	5.37953	2.93953e-18	6.36353e-17
CsqKR_Scaf10_6.9	noggin-2-like	4575.85	842.682	-3733.16	5.36859	1.58394e-28	7.00616e-27
CsqKR_Scaf228_2.31		514.392	93.3018	-421.09	5.36581	2.51317e-09	2.40109e-08
CsqKR_Scaf40_11.18		1091.95	180.145	-911.81	5.3623	1.27159e-19	3.11073e-18
CsqKR_Scaf69_56.11	leucine-rich repeat-containing DDB_G2953	2321	420.558	-1900.44	5.36223	2.65314e-24	9.00857e-23
CsqKR_Scaf155_0.1		23.7795	5.83834	-17.9412	5.35773	0.000354815	0.00147383
CsqKR_Scaf27_13.26	chromodomain-helicase-DNA-binding 8-like isoform X1	1484.7	61.7943	-1422.9	5.35431	0.000877763	0.00332534
CsqKR_Scaf19_17.20		244.727	40.8973	-203.83	5.35169	1.15013e-10	1.29457e-09
CsqKR_Scaf12_59.32	synaptotagmin-15-like isoform X2	413.373	72.5534	-340.82	5.35006	1.04398e-05	5.84445e-05
CsqKR_Scaf313_0.6	filamin-C-like isoform X1	1098.57	190.488	-908.078	5.34023	1.33226e-06	8.67292e-06
CsqKR_Scaf179_0.19	EGF-like domain-containing 1	1021.03	28.8583	-992.175	5.32059	0.00170995	0.00602465
CsqKR_Scaf40_7.11	Adenosine deaminase	630.41	106.519	-523.891	5.32047	6.65527e-09	6.01769e-08
CsqKR_Scaf47_5.15	sodium-dependent phosphate transporter 1-like	1549.78	268.998	-1280.78	5.29748	1.05467e-06	6.95434e-06
CsqKR_Scaf106_11.9	phosphatidylethanolamine N-methyltransferase	137.405	26.1428	-111.262	5.26192	2.9776e-05	0.000154695
CsqKR_Scaf99_44.11	ADP-ribosylation factor 5B	476.654	38.7377	-437.917	5.24992	2.79124e-06	1.73958e-05
CsqKR_Scaf36_48.32	N(4)-(Beta-N-acetylglucosaminyl)-L-asparaginase-like isoform X1	288.227	47.02	-241.207	5.23691	9.17023e-11	1.04078e-09
CsqKR_Scaf69_48.3	carboxypeptidase D-like	122.619	15.1243	-107.495	5.2356	0.00989082	0.0282452
CsqKR_Scaf35_0.29	lactoylglutathione lyase	384.091	75.2135	-308.877	5.22851	3.31462e-33	1.96548e-31
CsqKR_Scaf285_4.38	Nose resistant to fluoxetine 6	45.3563	7.99749	-37.3588	5.1996	0.000149005	0.000666835
CsqKR_Scaf45_1.10	elongation of very long chain fatty acids 2-like	177.54	31.8074	-145.733	5.18601	2.42415e-11	2.93227e-10
CsqKR_Scaf103_17.2		565.247	48.6024	-516.645	5.18394	1.0937e-05	6.10069e-05
CsqKR_Scaf45_8.13	hypothetical protein LOTGIDRAFT_158756	240.793	36.9982	-203.794	5.18313	0.000433076	0.00176531
CsqKR_Scaf202_2.26	cell wall integrity and stress response component 2-like	346.703	61.2742	-285.429	5.18186	1.16481e-07	8.85019e-07
CsqKR_Scaf61_39.2	CKLF-like MARVEL transmembrane domain-containing 4	479.564	92.7135	-386.851	5.17798	1.92709e-12	2.60651e-11
CsqKR_Scaf14_31.22	D-3-phosphoglycerate dehydrogenase	724.941	121.763	-603.178	5.17783	1.34413e-07	1.01374e-06
CsqKR_Scaf41_4.9	7-dehydrocholesterol reductase-like	1979.41	327.017	-1652.39	5.16814	3.46302e-10	3.70914e-09
CsqKR_Scaf194_10.20	Chitin synthase C	7070.96	1214.96	-5856	5.16699	1.08512e-05	6.05814e-05
CsqKR_Scaf87_12.23	homer homolog 2-like isoform X6	2016.46	117.328	-1899.13	5.16504	0.000167016	0.000742363
CsqKR_Scaf194_7.9		9.95957	1.5587	-8.40087	5.11603	0.000686718	0.00267527
CsqKR_Scaf224_0.0		9.95957	1.5587	-8.40087	5.11603	0.000686718	0.00267527
CsqKR_Scaf285_4.39	sialin-like isoform X2	976.054	187.383	-788.671	5.1104	2.96398e-29	1.41013e-27
CsqKR_Scaf174_18.20	ferritin	19403.6	3780.73	-15622.9	5.10944	1.34778e-18	2.98077e-17
CsqKR_Scaf1_28.17	Phenylserine dehydratase	758.103	47.1505	-710.952	5.1091	0.000199235	0.00087552
CsqKR_Scaf745_0.20	carcinoembryonic antigen-related cell adhesion molecule 5-like	32.889	2.5022	-30.3868	5.10734	0.00503845	0.0156677
CsqKR_Scaf43_59.30		421.5	91.7993	-329.7	5.07777	4.58096e-14	7.15381e-13
CsqKR_Scaf113_12.38	membrane metallo-endopeptidase-like 1	82.378	11.5669	-70.8111	5.07466	0.000388733	0.00160373
CsqKR_Scaf442_1.59	ribose-phosphate pyrophosphokinase 1 isoform X2	3658.69	715.79	-2942.9	5.06423	6.27542e-29	2.87685e-27
CsqKR_Scaf295_6.45	Serine threonine- kinase pim-3	972.91	215.468	-757.442	5.06335	8.62941e-11	9.83488e-10
CsqKR_Scaf642_0.11	cathepsin L-like isoform X2	88.7234	16.2597	-72.4637	5.06179	2.32163e-06	1.46306e-05
CsqKR_Scaf490_9.1		32.3701	3.86664	-28.5035	5.05843	0.00223487	0.00765188
CsqKR_Scaf5_46.4	feline leukemia virus subgroup C receptor-related 2-like isoform X1	569.232	110.857	-458.375	5.05574	1.07363e-13	1.63148e-12
CsqKR_Scaf88_5.17	all-trans-retinol 13,14-reductase	992.725	189.408	-803.317	5.04193	1.34068e-16	2.53076e-15
CsqKR_Scaf69_30.30	ester hydrolase C11orf54 homolog	1268	241.925	-1026.07	5.03988	1.12049e-20	2.97211e-19
CsqKR_Scaf19_22.30	deoxyribonuclease-2-alpha-like isoform X2	988.818	185.793	-803.025	5.03923	3.54566e-11	4.20799e-10
CsqKR_Scaf12_15.2		19.0935	3.44007	-15.6534	5.03488	0.000145495	0.000652377
CsqKR_Scaf396_2.20	leucine-rich repeat serine threonine- kinase 2-like isoform X3	189.954	7.60565	-182.349	5.03163	0.00867626	0.0252257
CsqKR_Scaf50_42.22	kielin chordin isoform X3	22576.3	4441.31	-18135	5.03148	3.9292e-16	7.14503e-15
CsqKR_Scaf857_0.9	hypothetical protein LOTGIDRAFT_229175	890.911	131.477	-759.434	5.02161	9.91163e-05	0.000460573
CsqKR_Scaf75_42.30		42.0576	4.80413	-37.2535	5.01989	0.000625351	0.0024614
CsqKR_Scaf91_17.25		3344.37	155.088	-3189.28	5.00243	0.00062362	0.00245636
CsqKR_Scaf129_0.17	uncharacterized protein LOC112558787	80.6042	20.6229	-59.9813	4.99872	0.00011792	0.000538773
CsqKR_Scaf1_9.25	ankyrin repeat and KH domain-containing 1-like	1463.38	296.841	-1166.54	4.99436	1.38252e-09	1.36963e-08
CsqKR_Scaf191_17.23	monocarboxylate transporter 12-like	374.842	73.3286	-301.513	4.99371	2.89089e-24	9.77528e-23
CsqKR_Scaf165_4.18		26.8215	6.2186	-20.6029	4.9888	0.00885254	0.0256596
CsqKR_Scaf31_16.41	solute carrier family 28 member 3-like	67.4039	12.1886	-55.2152	4.97415	1.64647e-07	1.22761e-06
CsqKR_Scaf21_2.59	retinol dehydrogenase 2-like	185.078	31.6625	-153.415	4.9696	5.20512e-06	3.08984e-05
CsqKR_Scaf256_7.23	Acyl- -binding	3495.4	597.889	-2897.51	4.96001	3.75706e-21	1.0248e-19
CsqKR_Scaf61_17.9	phycoerythrobilin lyase	1294.46	207.218	-1087.24	4.94993	0.000321783	0.0013486
CsqKR_Scaf73_9.7		1136.09	58.737	-1077.35	4.94584	0.00164668	0.00582821
CsqKR_Scaf1_49.33	mitochondrial fission process 1	599.13	122.419	-476.712	4.93626	1.84593e-11	2.26126e-10
CsqKR_Scaf38_11.60	UPF729 C18orf32 homolog	3073.02	587.605	-2485.41	4.93348	6.40608e-19	1.46427e-17
CsqKR_Scaf381_0.37		92.6262	18.7336	-73.8927	4.93287	1.63322e-07	1.21829e-06
CsqKR_Scaf40_9.1	MFS-type transporter SLC18B1-like	51.3422	10.7432	-40.599	4.93112	2.09666e-07	1.53667e-06
CsqKR_Scaf21_28.13	DNA-binding inhibitor ID-4-like	10754	816.653	-9937.35	4.92572	0.000387945	0.00160089
CsqKR_Scaf124_3.37	probable chitinase 3	917.515	156.403	-761.112	4.90917	2.42245e-07	1.76439e-06
CsqKR_Scaf73_32.9	probable beta-D-xylosidase 7	205.23	44.2156	-161.014	4.90424	9.40083e-23	2.92498e-21
CsqKR_Scaf17_4.43	multifunctional ADE2-like	471.727	112.948	-358.78	4.90245	7.2392e-06	4.17656e-05
CsqKR_Scaf264_0.1		111.443	4.92523	-106.518	4.90025	0.00604036	0.0184125
CsqKR_Scaf27_13.14	exocyst complex component 2-like	1131.31	222.15	-909.156	4.88473	2.7537e-19	6.522e-18
CsqKR_Scaf38_11.27	46 kDa FK56-binding nuclear -like isoform X2	6441.72	1308.16	-5133.56	4.87952	8.11129e-36	5.57771e-34
CsqKR_Scaf50_8.11	Glutamate receptor 4	3657.51	113.606	-3543.9	4.8535	0.00399265	0.01276
CsqKR_Scaf50_13.32	potassium voltage-gated channel Shaw-like	48.4466	10.0307	-38.416	4.85092	4.7029e-07	3.27476e-06
CsqKR_Scaf10_17.26	Protocadherin Fat 4	15.5657	3.4546	-12.1111	4.8508	8.08965e-05	0.0003842
CsqKR_Scaf29_15.12	Semaphorin-5A	38.0569	6.39156	-31.6653	4.84978	3.31467e-06	2.04007e-05
CsqKR_Scaf11_12.32	uncharacterized protein LOC112555469	2451.97	459.534	-1992.44	4.84407	2.92333e-12	3.88022e-11
CsqKR_Scaf151_6.14	L-rhamnonate dehydratase	18.3683	4.21469	-14.1536	4.83942	0.000779498	0.00299677
CsqKR_Scaf666_1.7	solute carrier family 26 member 6-like isoform X2	1068.49	187.395	-881.094	4.83337	2.9541e-06	1.82993e-05
CsqKR_Scaf295_7.36	transmembrane 145	79.499	14.8548	-64.6443	4.82884	0.00228705	0.0078099
CsqKR_Scaf59_20.22	Krueppel-like factor 13	145.726	30.404	-115.322	4.82449	7.08561e-10	7.30706e-09
CsqKR_Scaf222_4.7	multidrug resistance-associated 4-like isoform X1	1427.71	253.519	-1174.19	4.81367	3.17818e-07	2.27235e-06
CsqKR_Scaf850_0.4		927.404	192.582	-734.822	4.79982	7.197e-10	7.40327e-09
CsqKR_Scaf448_0.0		1067.96	43.2791	-1024.68	4.79928	0.00335963	0.0109726
CsqKR_Scaf69_22.20	viral A-type inclusion	2464.51	113.506	-2351.01	4.79477	0.00332594	0.0108843
CsqKR_Scaf80_6.11	leucine-rich repeat-containing 74B-like	1125.93	229.953	-895.974	4.79388	1.82579e-24	6.25124e-23
CsqKR_Scaf144_6.16	myosin light chain smooth muscle-like	392.465	77.0547	-315.41	4.78997	7.3717e-07	4.98122e-06
CsqKR_Scaf50_6.18	pyridoxal 5 -phosphate synthase subunit SNZERR-like	635.307	141.992	-493.314	4.78703	6.25349e-16	1.12467e-14
CsqKR_Scaf3_57.13	MLX-interacting -like	5616.66	1188.33	-4428.33	4.78682	1.97696e-21	5.54022e-20
CsqKR_Scaf14_13.22		80.1479	9.86236	-70.2855	4.78271	0.00284204	0.0094404
CsqKR_Scaf17_5.47	delta-sarcoglycan	2290.85	156.465	-2134.39	4.78231	0.000266256	0.00113893
CsqKR_Scaf23_1.11	AT-hook-containing transcription factor	1504.38	269.964	-1234.41	4.77961	2.29494e-07	1.67723e-06
CsqKR_Scaf69_30.29	ester hydrolase C11orf54 homolog	227.97	43.0495	-184.92	4.7699	4.6074e-08	3.68727e-07
CsqKR_Scaf117_7.9	glutathione S-transferase P 1-like	10251.4	1787.99	-8463.42	4.76871	3.75824e-11	4.45383e-10
CsqKR_Scaf518_0.27	arachidonate 5-lipoxygenase-like isoform X1	80.1194	12.5181	-67.6013	4.75819	0.00584437	0.0178716
CsqKR_Scaf36_52.17	sorbitol dehydrogenase-like	778.602	162.959	-615.643	4.75254	1.86753e-26	7.12447e-25
CsqKR_Scaf505_0.58		58.3166	5.85533	-52.4612	4.75195	0.00127971	0.00465108
CsqKR_Scaf100_7.9	Carboxypeptidase Q	3479.16	703.891	-2775.27	4.7497	6.03974e-21	1.63653e-19
CsqKR_Scaf18_14.35	oxalate:formate antiporter-like isoform X1	416.421	71.8715	-344.549	4.74691	0.000177415	0.000784326
CsqKR_Scaf329_0.11	hypothetical protein LOTGIDRAFT_171851	67.5022	11.4	-56.1022	4.74412	0.000272647	0.00116505
CsqKR_Scaf14_26.26	Tetraspanin-9	1284.05	248.412	-1035.64	4.73985	1.08999e-06	7.1815e-06
CsqKR_Scaf147_10.12	large neutral amino acids transporter small subunit 1-like	84.1516	14.9853	-69.1664	4.73864	5.05301e-06	3.005e-05
CsqKR_Scaf146_5.19	alternative mitochondrial-like	2141.73	404.164	-1737.57	4.73455	1.94709e-06	1.24041e-05
CsqKR_Scaf2_4.17	hypothetical protein XELAEV_188737mg, partial	474.772	112.429	-362.343	4.73189	1.81547e-07	1.34748e-06
CsqKR_Scaf8_20.23	ras-related Rab-7L1-like	382.143	81.2091	-300.933	4.72293	1.79623e-22	5.47433e-21
CsqKR_Scaf52_6.26	mitochondrial-like	1160.21	223.774	-936.435	4.721	1.13074e-07	8.6033e-07
CsqKR_Scaf69_5.12	6-phosphofructo-2-kinase fructose-2,6-bisphosphatase-like isoform X4	6294.4	257.034	-6037.37	4.72087	0.00128586	0.00467237
CsqKR_Scaf21_7.11	dentin sialophospho -like isoform X1	54.193	11.0617	-43.1313	4.70846	1.32717e-05	7.32561e-05
CsqKR_Scaf69_82.45	proton myo-inositol cotransporter-like	54.5479	12.5385	-42.0094	4.68553	2.78528e-05	0.000145542
CsqKR_Scaf52_18.21	muscle M-line assembly unc-89-like isoform X1	435.238	79.2815	-355.956	4.68217	3.17223e-06	1.9606e-05
CsqKR_Scaf18_4.17		14.2645	2.91432	-11.3502	4.67716	0.000271182	0.00115909
CsqKR_Scaf43_60.18	barH-like 1 homeobox	1316.89	48.0778	-1268.82	4.67068	0.00279572	0.00930733
CsqKR_Scaf176_0.14		172.928	40.1097	-132.818	4.64015	2.97628e-10	3.21729e-09
CsqKR_Scaf165_3.17	Transcription factor HES-4	26057.1	992.911	-25064.2	4.63612	0.00103216	0.00384374
CsqKR_Scaf84_4.32	arrestin domain-containing 3-like	523.557	91.644	-431.913	4.63135	0.000241831	0.00104565
CsqKR_Scaf14_20.26	biogenesis of lysosome-related organelles complex 1 subunit 1	1809.28	387.443	-1421.84	4.61448	1.64197e-27	6.7181e-26
CsqKR_Scaf60_2.23	uncharacterized protein LOC17438595	419.521	59.417	-360.104	4.60661	7.50898e-07	5.06562e-06
CsqKR_Scaf5_22.0		883.27	80.5575	-802.712	4.60222	0.000279241	0.00119043
CsqKR_Scaf88_7.31	GTP-binding YPTM2-like	502.274	89.7988	-412.475	4.59815	1.13108e-09	1.13706e-08
CsqKR_Scaf288_0.2	tumor necrosis factor receptor superfamily member 6B-like	339.962	34.6443	-305.318	4.58512	0.00399396	0.0127616
CsqKR_Scaf35_2.2	xanthine dehydrogenase oxidase	81.2911	15.7133	-65.5778	4.58433	1.38308e-05	7.60088e-05
CsqKR_Scaf165_15.35	transcription factor HES-1	4362.52	214.299	-4148.22	4.56562	0.00107782	0.00399718
CsqKR_Scaf402_5.0		84.5619	8.9507	-75.6112	4.56098	0.0145259	0.0395166
CsqKR_Scaf287_1.34	UNC93 MFSD11	1798.12	390.38	-1407.74	4.55903	3.86907e-63	8.01534e-61
CsqKR_Scaf180_8.9	protocadherin-9-like isoform X1	246.165	58.4939	-187.671	4.55732	1.77279e-05	9.55648e-05
CsqKR_Scaf14_31.17	isopentenyl-diphosphate Delta-isomerase 1-like	1153.64	225.837	-927.801	4.54686	3.01348e-17	5.99255e-16
CsqKR_Scaf366_1.4		463.301	63.4698	-399.831	4.53377	2.39335e-05	0.000126558
CsqKR_Scaf7_2.13		20.8628	3.34786	-17.5149	4.5272	0.00882094	0.0255737
CsqKR_Scaf446_3.35	glutamine synthetase-like	42918.8	9284.77	-33634	4.51467	2.59081e-39	2.06835e-37
CsqKR_Scaf1_56.22	TNF receptor-associated factor 4-like isoform X1	1836.01	376.419	-1459.59	4.51315	1.31181e-16	2.47912e-15
CsqKR_Scaf3_95.10	tyrosine- phosphatase 1D-like	356.172	70.6224	-285.549	4.51129	9.02164e-05	0.000424398
CsqKR_Scaf117_8.13	DUF4434 domain-containing	9.08971	2.24654	-6.84318	4.51127	0.000926784	0.00349246
CsqKR_Scaf21_2.55	Rhamnogalacturonyl hydrolase	10.2856	2.03412	-8.25149	4.50939	0.00144766	0.00517528
CsqKR_Scaf1_41.32	proton myo-inositol cotransporter-like	407.535	84.2128	-323.322	4.50795	1.78466e-06	1.14495e-05
CsqKR_Scaf5_11.17	Arrestin domain-containing 3	24.3108	6.54579	-17.765	4.50044	0.000231049	0.00100514
CsqKR_Scaf22_5.0		1269.45	104.157	-1165.3	4.48406	0.0004352	0.0017722
CsqKR_Scaf426_2.4	dystrophin isoform X1	79.0978	17.5121	-61.5857	4.48018	3.20207e-08	2.63872e-07
CsqKR_Scaf5_11.16	2-aminoethylphosphonate--pyruvate transaminase	315.446	83.6703	-231.775	4.46676	1.52481e-05	8.33223e-05
CsqKR_Scaf98_8.14	PREDICTED: uncharacterized protein LOC1661661	101.655	21.7437	-79.9111	4.43038	2.96011e-08	2.45168e-07
CsqKR_Scaf138_12.15	phospholipase B-like 1	1732.39	324.701	-1407.69	4.42646	0.00256249	0.00862205
CsqKR_Scaf175_16.21	probable imidazolonepropionase	87.9047	19.4285	-68.4762	4.42574	8.80857e-07	5.88893e-06
CsqKR_Scaf61_46.40	adenine phosphoribosyltransferase	1424.7	321.685	-1103.01	4.40917	1.11674e-60	2.12518e-58
CsqKR_Scaf19_11.13	uncharacterized protein LOC112575979	434.57	102.857	-331.713	4.40778	1.00853e-15	1.79209e-14
CsqKR_Scaf31_10.16	von Willebrand factor-like	3517.24	162.737	-3354.51	4.40468	0.00374717	0.0120578
CsqKR_Scaf17_2.30	elongation of very long chain fatty acids AAEL84-like	276.519	62.9042	-213.615	4.40046	1.42365e-28	6.34525e-27
CsqKR_Scaf208_5.21	proline-rich receptor kinase PERK6	78.3689	7.93411	-70.4348	4.38424	0.00938393	0.0269813
CsqKR_Scaf39_26.23	retinoid-inducible serine carboxypeptidase-like	1243.82	282.195	-961.626	4.36702	1.04322e-26	4.01725e-25
CsqKR_Scaf273_2.0		1410.09	303.197	-1106.89	4.35808	5.61698e-07	3.8544e-06
CsqKR_Scaf11_12.26	cAMP-dependent kinase regulatory subunit	1336.95	249.716	-1087.23	4.3546	8.76839e-05	0.000413435
CsqKR_Scaf157_7.8	Excitatory amino acid transporter 2	730.082	133.069	-597.013	4.3439	0.00237728	0.00807694
CsqKR_Scaf3_71.6	zinc metallo ase nas-4-like	670.814	39.8532	-630.961	4.34084	0.000937567	0.00353066
CsqKR_Scaf237_6.9	abhydrolase domain-containing 2-like	3059.87	105.931	-2953.94	4.3322	0.00609281	0.0185447
CsqKR_Scaf69_4.17	aminoacylase-1	1272.33	289.596	-982.73	4.33176	9.45958e-32	5.14337e-30
CsqKR_Scaf314_1.22	Mannose-P-dolichol utilization defect 1	945.986	215.975	-730.011	4.33149	6.10318e-39	4.74453e-37
CsqKR_Scaf14_20.1		8.88177	2.31359	-6.56818	4.32652	0.000911893	0.00344348
CsqKR_Scaf5_16.14		74.3408	9.18835	-65.1524	4.32583	0.000384182	0.00158696
CsqKR_Scaf6_3.8	glycosylated lysosomal membrane A-like isoform X1	1663.95	384.522	-1279.43	4.32132	1.42828e-17	2.92556e-16
CsqKR_Scaf194_19.8	potassium voltage-gated channel subfamily H member 8-like	126.029	23.1327	-102.896	4.31743	6.28249e-05	0.00030483
CsqKR_Scaf478_0.2		52.141	6.70323	-45.4378	4.31679	0.00658764	0.0198588
CsqKR_Scaf173_15.13	RING finger 1	25241.2	1398.77	-23842.5	4.31208	0.00369174	0.0119076
CsqKR_Scaf14_14.44	hypothetical protein LOTGIDRAFT_14354	4803.26	1085.19	-3718.06	4.29956	4.09681e-14	6.42842e-13
CsqKR_Scaf72_4.20	polycystic kidney disease and receptor for egg jelly-related	31.6704	6.14074	-25.5297	4.29394	0.00517939	0.016036
CsqKR_Scaf21_1.50	beta-galactosidase isoform X1	130.176	29.2913	-100.884	4.2929	3.52685e-10	3.77257e-09
CsqKR_Scaf280_7.22	AMP deaminase 2-like	633.651	141.926	-491.725	4.28818	2.99083e-13	4.32021e-12
CsqKR_Scaf397_1.45	regulator of G- signaling -like	59.2246	16.3134	-42.9113	4.27407	0.00715372	0.0213217
CsqKR_Scaf38_2.6	fructose-1,6-bisphosphatase 1-like	3850.81	838.685	-3012.13	4.26287	1.13606e-08	9.93736e-08
CsqKR_Scaf174_18.22	cystatin-B	3240.32	712.195	-2528.12	4.25498	1.73962e-13	2.57724e-12
CsqKR_Scaf14_32.34	ras-related Ral-B	125.884	27.8972	-97.9864	4.25364	6.17593e-06	3.61112e-05
CsqKR_Scaf60_2.22	autophagy-related 11	389.869	31.3624	-358.507	4.25331	0.0007322	0.00283626
CsqKR_Scaf19_37.29	endophilin-B1-like isoform X3	1578.34	162.515	-1415.82	4.24782	0.000184674	0.000814875
CsqKR_Scaf393_3.46	multidrug resistance-associated 1-like isoform X1	389.441	76.101	-313.34	4.23615	8.57105e-18	1.78465e-16
CsqKR_Scaf11_9.29	monocarboxylate transporter 9-like	309.446	58.1613	-251.285	4.23332	0.000473972	0.00191107
CsqKR_Scaf103_42.3	transmembrane 234 homolog	431.862	101.505	-330.357	4.22849	6.53574e-24	2.16526e-22
CsqKR_Scaf175_0.3	carbonic anhydrase 2-	62.3109	12.074	-50.2369	4.22765	4.37404e-07	3.06576e-06
CsqKR_Scaf310_0.0	choline transporter 2	82.065	24.8532	-57.2118	4.2244	0.00477693	0.0149425
CsqKR_Scaf3_105.5	Arginase-1	4425.43	1126.32	-3299.11	4.21917	3.02958e-10	3.27275e-09
CsqKR_Scaf69_47.6	carboxypeptidase M-like isoform X1	1985.33	306.889	-1678.44	4.21185	0.000626287	0.00246449
CsqKR_Scaf144_3.24	tctex1 domain-containing 2	2186.78	535.01	-1651.77	4.20652	1.73254e-11	2.13194e-10
CsqKR_Scaf61_53.16	GPI ethanolamine phosphate transferase 1 isoform X1	1696.67	123.853	-1572.81	4.2043	0.0011299	0.00416768
CsqKR_Scaf55_16.17	steryl-sulfatase isoform X3	634.325	112.385	-521.941	4.20409	1.36263e-08	1.18119e-07
CsqKR_Scaf40_2.13		164.314	37.0799	-127.234	4.20137	5.58927e-13	7.87212e-12
CsqKR_Scaf19_15.32	sideroflexin-1	1157.4	236.498	-920.897	4.19347	1.71271e-06	1.10182e-05
CsqKR_Scaf203_3.21	Neurogenic locus notch 3	453.377	135.876	-317.501	4.18961	0.00070893	0.00275525
CsqKR_Scaf43_55.15	PREDICTED: uncharacterized protein LOC1662685 isoform X2	153.23	37.9066	-115.324	4.18039	7.08051e-19	1.61168e-17
CsqKR_Scaf112_9.27	methylsterol monooxygenase 1	3051.03	666.937	-2384.1	4.17099	3.58918e-12	4.71433e-11
CsqKR_Scaf191_17.24	NADPH-dependent aldehyde reductase ARI1-like isoform X1	965.499	154.489	-811.01	4.16238	0.00038789	0.00160089
CsqKR_Scaf446_3.7		1144.5	132.801	-1011.7	4.15904	2.69265e-05	0.000141153
CsqKR_Scaf396_0.2		1263.34	54.8556	-1208.49	4.15748	0.00527083	0.0163004
CsqKR_Scaf366_2.13	glucose dehydrogenase [ quinone]-like	1411.07	279.667	-1131.4	4.14315	0.000344487	0.00143677
CsqKR_Scaf69_44.33	cupin domain	7749.77	326.793	-7422.97	4.13127	0.00805289	0.0236105
CsqKR_Scaf103_47.43	trunk-like isoform X1	3129.44	740.927	-2388.51	4.09417	4.87197e-23	1.54525e-21
CsqKR_Scaf246_6.17	sodium- and chloride-dependent glycine transporter 1-like isoform X2	88.5614	16.4126	-72.1487	4.08442	0.00154906	0.00551007
CsqKR_Scaf14_15.12	Simiate	2913.69	110.042	-2803.65	4.07436	0.00926057	0.0266686
CsqKR_Scaf20_25.38		2455.39	168.381	-2287.01	4.07095	0.00208444	0.007194
CsqKR_Scaf505_0.60		25.7522	4.93411	-20.8181	4.06899	0.00514933	0.0159731
CsqKR_Scaf302_2.16	helicase with zinc finger domain 2-like isoform X3	783.4	176.498	-606.902	4.06783	4.05154e-06	2.44948e-05
CsqKR_Scaf25_7.51		908.159	215.247	-692.912	4.06336	1.29448e-07	9.79451e-07
CsqKR_Scaf245_1.36	diacylglycerol O-acyltransferase 1-like isoform X1	1208.34	283.75	-924.587	4.06278	7.22608e-09	6.49791e-08
CsqKR_Scaf5_5.14	prostaglandin reductase 2 isoform X1	479.326	113.326	-366.001	4.05331	4.03494e-18	8.63213e-17
CsqKR_Scaf147_15.49	2 -5 -oligoadenylate synthase 1A-like	55.4716	11.8354	-43.6362	4.05228	0.000986911	0.00369521
CsqKR_Scaf159_3.16	inositol polyphosphate multikinase-like	1563.86	402.288	-1161.57	4.01724	8.64463e-22	2.50403e-20
CsqKR_Scaf102_6.14	profilin	729.6	169.438	-560.162	4.01218	3.64146e-10	3.89009e-09
CsqKR_Scaf133_7.7	multidrug resistance-associated 5-like isoform X1	94.3634	16.158	-78.2054	4.00526	0.000316974	0.00133049
CsqKR_Scaf99_7.16	ceramide synthase 5 isoform X1	448.337	114.696	-333.641	4.00232	1.94295e-31	1.046e-29
CsqKR_Scaf94_6.28	USP isoform 2	1154.7	264.787	-889.911	4.00122	2.40017e-11	2.90541e-10
CsqKR_Scaf393_1.7	substance-P receptor-like	3424.83	1105.06	-2319.77	3.99405	0.000122197	0.000555832
CsqKR_Scaf3_8.43	EH domain-containing 3-like	765.31	175.339	-589.971	3.99337	1.7774e-08	1.51663e-07
CsqKR_Scaf393_3.16	multidrug resistance-associated 1 isoform X3	247.367	69.0564	-178.311	3.9868	2.18958e-08	1.84524e-07
CsqKR_Scaf43_54.27	V-type proton ATPase subunit G	3594.2	832.384	-2761.81	3.96583	1.17214e-09	1.17472e-08
CsqKR_Scaf12_47.12	D-beta-hydroxybutyrate mitochondrial-like	94.1194	21.9836	-72.1358	3.96392	2.45948e-09	2.35254e-08
CsqKR_Scaf39_39.21	phosphoribosyl pyrophosphate synthase-associated 2 isoform X2	781.079	175.408	-605.671	3.96188	1.11242e-09	1.11898e-08
CsqKR_Scaf268_14.37	autocrine proliferation repressor A-like	1432.9	322.229	-1110.67	3.96028	0.000171732	0.000761467
CsqKR_Scaf36_23.19	6-pyruvoyl tetrahydrobiopterin synthase-like	381.616	81.0008	-300.616	3.95872	2.00199e-09	1.94218e-08
CsqKR_Scaf44_2.4	free fatty acid receptor 4-like	501.18	60.1572	-441.022	3.95809	0.00064143	0.00251919
CsqKR_Scaf157_9.47	mitochondrial pyruvate carrier 1-like	1780.47	445.759	-1334.71	3.95356	3.59449e-26	1.34616e-24
CsqKR_Scaf14_32.39	perlucin isoform X1	391.799	40.6749	-351.124	3.95265	0.000339395	0.0014177
CsqKR_Scaf857_0.10	uncharacterized protein LOC112574243	2286.9	531.469	-1755.43	3.95254	2.12939e-05	0.000113369
CsqKR_Scaf398_4.42	Tubulin alpha-1C chain	352.919	275.609	-77.31	3.95058	0.00990688	0.0282789
CsqKR_Scaf1_5.3		195.423	51.2751	-144.148	3.94401	7.19613e-13	1.00488e-11
CsqKR_Scaf21_20.11	b(,+)-type amino acid transporter 1 isoform X4	6132.82	260.586	-5872.23	3.93908	0.0175963	0.0466896
CsqKR_Scaf232_0.25		3152.52	254.137	-2898.38	3.93811	0.00433892	0.0137352
CsqKR_Scaf1_26.12	degenerin deg-1-like	73.4789	10.2465	-63.2324	3.92744	0.00165901	0.00586578
CsqKR_Scaf446_3.6		453.737	35.1401	-418.597	3.91514	0.00125069	0.00456487
CsqKR_Scaf35_28.20	ATP-binding cassette sub-family D member 4	1758.21	434.297	-1323.91	3.88862	3.16248e-17	6.266e-16
CsqKR_Scaf169_3.41	long-chain fatty acid transport 1	215.868	52.9627	-162.905	3.88689	8.04099e-09	7.17942e-08
CsqKR_Scaf125_0.35		214.333	58.7281	-155.605	3.88277	0.00299783	0.0099056
CsqKR_Scaf41_39.23	hypothetical protein LOTGIDRAFT_239557	189.182	45.2262	-143.956	3.88191	1.71728e-05	9.27865e-05
CsqKR_Scaf61_3.4	GMP reductase 2	2651.4	599.322	-2052.08	3.878	0.00257832	0.00866642
CsqKR_Scaf166_2.8	tyramine beta-hydroxylase-like	3404.23	647.823	-2756.41	3.87745	0.0107357	0.0303593
CsqKR_Scaf40_8.1	calcitonin gene-related peptide type 1 receptor isoform X1	1063.85	287.185	-776.663	3.87654	9.26076e-10	9.40792e-09
CsqKR_Scaf29_15.11	Semaphorin-5A	943.156	232.157	-710.998	3.87414	2.16743e-10	2.36955e-09
CsqKR_Scaf64_24.8	carbonic anhydrase 2-like	13489.8	2879.71	-10610.1	3.87386	0.000191728	0.00084441
CsqKR_Scaf301_4.19	chordin-like isoform X1	340.47	116.762	-223.708	3.86763	0.000232189	0.00100849
CsqKR_Scaf194_10.5	chondroitin sulfate synthase 1	754.231	55.8666	-698.364	3.8664	0.00184185	0.00644239
CsqKR_Scaf522_2.0		20.1978	5.65443	-14.5434	3.85829	0.000436029	0.00177514
CsqKR_Scaf151_4.9	sodium-dependent phosphate transport 2B-like	9369.4	1999.13	-7370.26	3.85608	2.52997e-06	1.5852e-05
CsqKR_Scaf35_49.13	adipocyte plasma membrane-associated -like	1141.11	285.95	-855.162	3.85064	2.37265e-14	3.80693e-13
CsqKR_Scaf130_17.25	metal tolerance 9-like	1484.14	638.381	-845.76	3.84625	0.00732255	0.0217695
CsqKR_Scaf5_45.26	Vesicle transport SFT2B	3292.14	183.082	-3109.06	3.84069	0.00448881	0.0141358
CsqKR_Scaf130_5.24	hypothetical protein LOTGIDRAFT_15859	382.579	53.0424	-329.537	3.83781	0.000100214	0.000465275
CsqKR_Scaf19_21.31	LIM homeobox Lhx3	90.2127	20.8785	-69.3342	3.83773	2.84593e-07	2.05364e-06
CsqKR_Scaf460_4.7	solute carrier family 22 member 7-like	94.105	27.7611	-66.344	3.8295	0.000114711	0.000526014
CsqKR_Scaf75_22.2		2836.76	947.098	-1889.66	3.82846	0.00434021	0.0137366
CsqKR_Scaf541_0.35		17.3799	3.85338	-13.5265	3.82614	0.00819032	0.023979
CsqKR_Scaf174_16.9	PEST proteolytic signal-containing nuclear	3350.49	210.18	-3140.31	3.8227	0.00250375	0.00844698
CsqKR_Scaf5_11.4		15.8957	4.85797	-11.0378	3.81915	0.00658086	0.0198445
CsqKR_Scaf869_0.10	Breast cancer type 2 susceptibility	243.709	67.3015	-176.408	3.79261	1.59532e-18	3.51872e-17
CsqKR_Scaf61_28.21	xaa-Pro dipeptidase-like	5569.07	1451.26	-4117.81	3.78706	3.46707e-28	1.50054e-26
CsqKR_Scaf50_32.10	oxidoreductase	8298.39	1847.87	-6450.52	3.78273	7.98196e-06	4.58039e-05
CsqKR_Scaf64_17.15	ribonuclease UK114	891.936	231.835	-660.101	3.77789	2.38603e-30	1.20153e-28
CsqKR_Scaf264_3.19	pancreatic triacylglycerol lipase-like	94.7119	14.7602	-79.9517	3.77576	0.00467256	0.014644
CsqKR_Scaf117_9.34	muscarinic acetylcholine receptor DM1-like	54.428	11.2599	-43.1681	3.76807	0.000300543	0.00127163
CsqKR_Scaf69_2.26	PREDICTED: uncharacterized protein LOC1184574	131.395	38.074	-93.3214	3.76317	0.000765411	0.00294885
CsqKR_Scaf195_1.19	enoyl- delta isomerase mitochondrial-like	1368.04	347.349	-1020.69	3.75929	1.59944e-17	3.24769e-16
CsqKR_Scaf89_11.32	Serine mitochondrial	1382.94	358.998	-1023.94	3.75619	6.1241e-09	5.57126e-08
CsqKR_Scaf200_4.2	poly(rC)-binding 2 isoform X6	36.3848	10.4741	-25.9107	3.75408	9.52902e-05	0.000444561
CsqKR_Scaf166_11.13	inositol hexakisphosphate and diphosphoinositol-pentakisphosphate kinase 2-like	2126.39	563.167	-1563.22	3.75345	3.32664e-17	6.5833e-16
CsqKR_Scaf39_39.20	RYamide receptor-like	51.6353	12.9108	-38.7246	3.74917	9.09451e-05	0.000426967
CsqKR_Scaf59_11.23	sorting nexin-24	2260.53	320.339	-1940.19	3.74367	0.00085208	0.00324373
CsqKR_Scaf1_41.33	ATP-binding cassette sub-family D member 2-like	335.955	74.7081	-261.247	3.74013	0.00198977	0.00690551
CsqKR_Scaf73_11.17		8.76639	3.69019	-5.0762	3.73949	0.0113369	0.0318577
CsqKR_Scaf426_2.1		25.7636	8.41069	-17.3529	3.73946	0.0105599	0.0299589
CsqKR_Scaf547_0.9	mitochondrial-like isoform X2	384.5	85.4295	-299.071	3.73736	0.000474347	0.00191211
CsqKR_Scaf107_2.16	neural cell adhesion molecule L1	264.182	65.6777	-198.504	3.73451	2.55756e-06	1.60188e-05
CsqKR_Scaf36_51.7	histone H1-delta-like	91.3781	33.8311	-57.5471	3.73437	0.00573842	0.0175871
CsqKR_Scaf135_7.14	major facilitator superfamily domain-containing 7-like isoform X2	871.899	229.527	-642.372	3.73391	9.83027e-30	4.84585e-28
CsqKR_Scaf127_14.30	V-type proton ATPase subunit d 1	6080.29	1629.49	-4450.8	3.73137	1.52231e-44	1.53791e-42
CsqKR_Scaf90_5.14	acid phosphatase type 7	18423.7	3387.52	-15036.1	3.72615	6.83581e-06	3.97142e-05
CsqKR_Scaf52_1.21	ankyrin repeat domain-containing 31	14.5829	3.585	-10.9979	3.72009	0.00909112	0.0262593
CsqKR_Scaf3_80.10	myb P isoform X1	1816.29	464.914	-1351.38	3.71923	7.34795e-13	1.02346e-11
CsqKR_Scaf101_1.26	Hermansky-Pudlak syndrome 1 homolog	742.152	198.729	-543.423	3.7097	6.96919e-09	6.28418e-08
CsqKR_Scaf102_7.14	bifunctional D-cysteine desulfhydrase 1-aminocyclopropane-1-carboxylate mitochondrial-like	214.665	36.4593	-178.205	3.70705	0.000735441	0.00284612
CsqKR_Scaf1_5.31	Protection of telomeres 1	13800.1	593.708	-13206.4	3.70452	0.0117941	0.0329871
CsqKR_Scaf43_44.21	von Willebrand factor D and EGF domain-containing	681.633	73.3431	-608.29	3.70295	0.00254558	0.00857045
CsqKR_Scaf299_0.15	receptor-type tyrosine- phosphatase epsilon-like	181.451	38.3971	-143.054	3.6987	0.000132364	0.000598725
CsqKR_Scaf102_2.18	zinc metallo ase nas-13-like	1433.07	316.905	-1116.17	3.69546	0.00102193	0.00381063
CsqKR_Scaf124_3.18	acidic mammalian chitinase	535.429	126.514	-408.914	3.69506	3.79543e-06	2.3057e-05
CsqKR_Scaf301_4.30	hyaluronidase-1-like	555.843	34.6556	-521.188	3.69008	0.00944281	0.0271125
CsqKR_Scaf21_27.13	lanosterol synthase-like	1562.13	387.596	-1174.53	3.68953	4.84165e-12	6.28378e-11
CsqKR_Scaf36_14.15	sodium-dependent proline transporter isoform X1	10605.6	2728.6	-7877	3.6874	1.27726e-07	9.67315e-07
CsqKR_Scaf264_6.60	uncharacterized protein LOC112573429 isoform X1	997.618	266.747	-730.871	3.68679	2.21134e-12	2.97133e-11
CsqKR_Scaf85_0.9	solute carrier family 12 member 2-like isoform X2	63.5629	17.522	-46.0409	3.68149	4.24966e-05	0.000213344
CsqKR_Scaf99_4.37	chondroitin proteoglycan-2-like	41.9283	10.5347	-31.3937	3.67957	0.000753637	0.00291103
CsqKR_Scaf7_20.11	4-coumarate-- ligase 1	109.224	29.4067	-79.8171	3.67217	8.06921e-06	4.62293e-05
CsqKR_Scaf256_10.37	2-amino-3-carboxymuconate-6-semialdehyde decarboxylase-like	777.423	220.447	-556.976	3.67146	2.45983e-11	2.97104e-10
CsqKR_Scaf460_2.10	achaete-scute homolog 1	352.47	18.3781	-334.092	3.66766	0.00872407	0.0253287
CsqKR_Scaf40_8.16	fumarylacetoacetase	1568.08	412.995	-1155.08	3.66659	1.3056e-15	2.28774e-14
CsqKR_Scaf264_9.5	KN motif and ankyrin repeat domain-containing 1	1925.89	453.444	-1472.45	3.65766	0.000413785	0.00169427
CsqKR_Scaf43_16.19	xenotropic and polytropic retrovirus receptor 1-like	1392.49	374.625	-1017.87	3.64775	4.02954e-15	6.84812e-14
CsqKR_Scaf247_5.15	heparan-alpha-glucosaminide N-acetyltransferase-like isoform X2	1935.86	497.408	-1438.46	3.63974	4.19855e-05	0.000211101
CsqKR_Scaf138_0.11	xanthine dehydrogenase-like	412.747	114.007	-298.74	3.63939	3.92692e-27	1.54863e-25
CsqKR_Scaf208_6.13		132.596	18.0555	-114.541	3.6376	0.000567908	0.00225537
CsqKR_Scaf3_1.10	interferon regulatory factor 2-binding -like	279.842	74.8892	-204.953	3.63396	2.313e-08	1.94126e-07
CsqKR_Scaf17_0.20	uncharacterized protein LOC112574242	119.684	31.4628	-88.221	3.63321	0.000240096	0.00103953
CsqKR_Scaf7_25.32		178.047	46.5579	-131.489	3.62942	0.000189583	0.000835185
CsqKR_Scaf3_1.22	ras-related Rab-32B-like	447.374	122.612	-324.762	3.62201	2.51484e-29	1.19994e-27
CsqKR_Scaf124_4.26	ADP-ribosylation factor 16	641.902	150.702	-491.2	3.62189	2.71865e-07	1.97048e-06
CsqKR_Scaf143_3.20	V-type proton ATPase 116 kDa subunit a-like isoform X1	1314.85	320.014	-994.841	3.6215	6.60098e-05	0.000318677
CsqKR_Scaf84_0.14	hypothetical protein LOTGIDRAFT_166451	822.251	70.4599	-751.791	3.61767	0.00296544	0.00981246
CsqKR_Scaf65_13.4	FERM and PDZ domain-containing 4	354.287	87.3289	-266.959	3.61193	9.17125e-05	0.000429933
CsqKR_Scaf65_9.13	hypothetical protein CAPTEDRAFT_222815	2679.73	306.84	-2372.89	3.61133	0.00134007	0.00484247
CsqKR_Scaf103_6.20	cation exchanger	1567.23	421.45	-1145.78	3.59517	2.98964e-34	1.91127e-32
CsqKR_Scaf153_2.4		13.4442	4.1849	-9.25932	3.59472	0.000430125	0.00175459
CsqKR_Scaf52_0.19	solute carrier family 43 member 3	286.564	79.5857	-206.978	3.59342	3.05975e-11	3.66587e-10
CsqKR_Scaf361_1.12	cytoplasmic phosphatidylinositol transfer 1 isoform X2	262.602	54.8038	-207.798	3.58976	0.00386754	0.0124037
CsqKR_Scaf137_1.16	Pleckstrin domain-containing family A member 6	757.273	154.968	-602.305	3.58951	0.000946448	0.00356161
CsqKR_Scaf53_5.14	cytochrome P45	1549.67	346.297	-1203.37	3.58643	0.00299145	0.00989053
CsqKR_Scaf3_80.16	Neuron navigator 3	253.965	69.0201	-184.945	3.583	3.06556e-09	2.88671e-08
CsqKR_Scaf7_33.23	zinc transporter ZIP14-like	1730.87	538.052	-1192.81	3.58131	0.000114018	0.000523281
CsqKR_Scaf193_11.20	myosin light chain smooth muscle-like	316.944	87.4098	-229.534	3.57698	8.58961e-21	2.30078e-19
CsqKR_Scaf272_0.0		61.8923	13.394	-48.4982	3.57307	0.000254784	0.0010953
CsqKR_Scaf102_12.18	mitochondrial	711.46	161.074	-550.385	3.57125	0.0010386	0.00386401
CsqKR_Scaf84_2.14	band 4 isoform X1	1270.08	304.25	-965.833	3.56816	0.00118062	0.00433424
CsqKR_Scaf63_14.8	dual specificity phosphatase 1-like	181.619	39.3505	-142.269	3.56236	4.54745e-05	0.000226763
CsqKR_Scaf247_2.17	17-beta-hydroxysteroid dehydrogenase type 6-like	5832.76	688.055	-5144.7	3.55968	0.0172392	0.045861
CsqKR_Scaf172_3.24	sidekick-1 isoform X2	1941.59	455.807	-1485.78	3.55833	0.000309246	0.0013024
CsqKR_Scaf144_4.51	all-trans retinoic acid-induced differentiation factor	670.434	187.079	-483.355	3.55338	8.33722e-28	3.50764e-26
CsqKR_Scaf30_2.11	oxidation resistance 1-like isoform X1	5007.6	1384.06	-3623.54	3.55061	9.75868e-22	2.8118e-20
CsqKR_Scaf878_0.7		53.1102	14.1051	-39.0052	3.54649	0.00210037	0.00724133
CsqKR_Scaf595_0.0		1978.1	174.888	-1803.21	3.53635	0.00626398	0.0189951
CsqKR_Scaf69_21.8	strawberry notch homolog 1 isoform X1	3789.97	274.116	-3515.86	3.53504	0.0053072	0.0163975
CsqKR_Scaf90_14.19	cleft lip and palate transmembrane 1 homolog	4093.46	978.493	-3114.97	3.53073	2.2962e-08	1.92914e-07
CsqKR_Scaf143_12.17	peroxisomal trans-2-enoyl- reductase-like	205.019	58.5977	-146.422	3.52656	8.45102e-10	8.61741e-09
CsqKR_Scaf402_9.39	microfibril-associated glyco 4-like	792.56	37.0402	-755.52	3.52582	0.0122991	0.0342324
CsqKR_Scaf174_7.12	osteopetrosis-associated transmembrane 1	1113.95	297.876	-816.078	3.5179	4.62971e-20	1.18016e-18
CsqKR_Scaf28_5.21	lipid droplet-associated hydrolase-like	345.186	95.3949	-249.791	3.51274	8.44544e-16	1.51223e-14
CsqKR_Scaf175_10.36	lissencephaly-1 homolog	479.221	82.735	-396.486	3.51043	0.00132384	0.00479229
CsqKR_Scaf21_7.10	probable serine carboxypeptidase CPVL	1816.1	472.579	-1343.52	3.50681	9.76169e-07	6.47063e-06
CsqKR_Scaf69_62.25	Sulfatase-modifying factor 1	1010.39	281.903	-728.489	3.50322	6.05352e-12	7.79481e-11
CsqKR_Scaf268_13.5		124.56	33.6195	-90.9406	3.5017	2.56445e-09	2.44436e-08
CsqKR_Scaf745_0.5		10.1263	2.12852	-7.99783	3.50031	0.0173636	0.046132
CsqKR_Scaf106_9.23	LOW QUALITY PROTEIN: mucin-2-like	148.367	44.321	-104.046	3.48931	1.1643e-06	7.64029e-06
CsqKR_Scaf61_40.0		28.7779	7.00075	-21.7771	3.48577	0.00243627	0.00825508
CsqKR_Scaf69_83.16	alpha-L-fucosidase-like	1151.75	288.107	-863.639	3.48361	4.34135e-10	4.60471e-09
CsqKR_Scaf90_15.13	DNA helicase MCM8-like	1158.79	115.285	-1043.5	3.48293	0.00212758	0.00732192
CsqKR_Scaf27_14.3	Cartilage matrix	158.775	38.9387	-119.836	3.48143	0.000249228	0.00107395
CsqKR_Scaf84_9.29	solute carrier family 28 member 3-like	30.2619	7.95559	-22.3063	3.47218	0.0103967	0.0295608
CsqKR_Scaf27_25.41	Dehydrogenase reductase SDR family member 1	2316.34	633.842	-1682.49	3.46758	6.57382e-10	6.79641e-09
CsqKR_Scaf7_11.6	Oxysterol-binding -related 8	592.204	174.305	-417.899	3.45586	1.37741e-09	1.3654e-08
CsqKR_Scaf69_43.37	neuferricin isoform X2	548.928	153.728	-395.2	3.45356	7.27073e-19	1.65268e-17
CsqKR_Scaf366_18.30	tyrosine- phosphatase 1D-like isoform X1	12.87	4.79563	-8.07433	3.45169	0.00308987	0.0101646
CsqKR_Scaf44_4.34	SAM-dependent methyltransferase	1194.4	360.13	-834.266	3.45143	1.44393e-07	1.0855e-06
CsqKR_Scaf21_1.47	beta-galactosidase-like isoform X1	212.494	57.7151	-154.779	3.45109	1.34197e-08	1.16504e-07
CsqKR_Scaf403_4.62	sodium-coupled neutral amino acid transporter 7	693.837	200.259	-493.578	3.45047	1.25726e-24	4.36863e-23
CsqKR_Scaf40_20.14	transcription factor GATA-4-like isoform X1	111.575	24.3659	-87.209	3.45041	0.000382514	0.00158167
CsqKR_Scaf147_11.29		69.3381	32.5956	-36.7425	3.44996	0.00427085	0.0135459
CsqKR_Scaf302_6.24	centrosomal of 135 kDa-like isoform X1	1820.88	523.206	-1297.68	3.44199	0.000218286	0.000953167
CsqKR_Scaf562_1.32	probable glutathione S-transferase 7	11327.6	3006.36	-8321.27	3.44193	6.1617e-07	4.20702e-06
CsqKR_Scaf16_13.18	polycystic kidney disease 1-like 1	118.581	35.3644	-83.2161	3.44177	1.78129e-09	1.74149e-08
CsqKR_Scaf173_6.28	Glutathione S-transferase theta-1	153.632	33.4559	-120.176	3.44043	4.54244e-06	2.72014e-05
CsqKR_Scaf117_1.7	polypeptide N-acetylgalactosaminyltransferase 13-like isoform X1	69.8291	25.2275	-44.6015	3.43002	0.00570973	0.017509
CsqKR_Scaf111_0.0		429.513	98.3464	-331.166	3.42845	5.18737e-05	0.000255558
CsqKR_Scaf65_7.15	lysosome membrane 2-like	441.519	108.249	-333.269	3.42567	0.00492251	0.0153451
CsqKR_Scaf173_23.17	PREDICTED: uncharacterized protein LOC1184575 isoform X2	254.485	71.5328	-182.952	3.42443	3.75154e-08	3.04854e-07
CsqKR_Scaf78_9.12	ankyrin repeat and fibronectin type-III domain-containing 1 isoform X3	782.973	166.18	-616.794	3.42123	0.0013166	0.00476818
CsqKR_Scaf75_6.50	MCM domain-containing 2	900.327	61.4908	-838.836	3.41953	0.00930587	0.0267756
CsqKR_Scaf5_29.22	DEFECTIVE IN EXINE FORMATION 1-like	1634.62	391.792	-1242.83	3.41488	4.96675e-06	2.95991e-05
CsqKR_Scaf372_1.0	microtubule-associated futsch isoform X1	8518.57	2655.07	-5863.51	3.40735	3.36751e-06	2.06569e-05
CsqKR_Scaf203_4.18	beta-lactamase 2	1140.11	303.088	-837.025	3.40565	6.82864e-08	5.35493e-07
CsqKR_Scaf44_9.20	fatty acid-binding liver-like	3747.45	885.964	-2861.49	3.40503	1.92192e-06	1.22532e-05
CsqKR_Scaf12_47.49		7799.04	1973.75	-5825.29	3.40017	0.00118218	0.00433898
CsqKR_Scaf12_64.8	CUB and sushi domain-containing 3-like	141.546	43.0882	-98.458	3.39118	2.91154e-05	0.000151463
CsqKR_Scaf107_2.15	neural cell adhesion molecule L1	339.966	83.6006	-256.365	3.38839	0.0106161	0.0300907
CsqKR_Scaf194_26.12	trafficking kinesin-binding 1-like isoform X5	4678.25	1398.68	-3279.57	3.38094	4.34196e-06	2.60868e-05
CsqKR_Scaf349_11.25	acetyl-coenzyme A synthetase 2- mitochondrial	1571.62	330.806	-1240.81	3.37887	0.000120075	0.000546938
CsqKR_Scaf196_5.1		327.111	51.138	-275.973	3.37768	0.00258538	0.00868657
CsqKR_Scaf266_6.34	GH3 domain-containing -like isoform X1	297.165	87.6662	-209.499	3.377	5.71593e-14	8.86701e-13
CsqKR_Scaf50_23.15	peroxisomal bifunctional enzyme-like	762.367	222.496	-539.871	3.37386	4.46669e-27	1.75304e-25
CsqKR_Scaf17_4.12	structural maintenance of chromosomes 2-like	310.638	72.6716	-237.967	3.37337	0.001254	0.00457386
CsqKR_Scaf165_18.14	receptor-transporting 4-like isoform X1	1972.26	523.004	-1449.26	3.37155	2.90069e-06	1.80026e-05
CsqKR_Scaf64_5.12	uncharacterized protein LOC1144247	1154.71	360.32	-794.386	3.35612	1.35551e-09	1.34451e-08
CsqKR_Scaf43_26.8	max dimerization 1-like isoform X1	935.921	144.067	-791.853	3.35357	0.00138623	0.00498618
CsqKR_Scaf20_13.10	SH3 domain-binding 5-like	265.565	77.0753	-188.49	3.35237	1.04411e-09	1.05285e-08
CsqKR_Scaf147_11.18	transmembrane 144-like isoform X1	2153.31	619.815	-1533.49	3.35201	1.59093e-19	3.84029e-18
CsqKR_Scaf91_16.7	brain tumor -like	154.365	41.8861	-112.479	3.34854	0.000497779	0.00199771
CsqKR_Scaf17_5.49	sterol-4-alpha-carboxylate 3- decarboxylating	737.375	167.211	-570.164	3.34781	0.0148565	0.040222
CsqKR_Scaf366_18.15		19.301	6.64687	-12.6541	3.34383	0.0141832	0.0387709
CsqKR_Scaf95_3.34	growth arrest and DNA damage-inducible GADD45 beta-like	404.468	120.865	-283.603	3.34285	1.05086e-14	1.73545e-13
CsqKR_Scaf29_1.5	tetraspanin-13-like isoform X2	154.452	47.9845	-106.467	3.33731	1.17659e-08	1.02699e-07
CsqKR_Scaf392_0.33		131.009	31.3304	-99.6781	3.3303	0.000443461	0.00180002
CsqKR_Scaf143_6.14	pyruvate dehydrogenase (acetyl-transferring) mitochondrial-like	2938.96	881.032	-2057.93	3.32217	7.55119e-24	2.49662e-22
CsqKR_Scaf65_18.5	homeobox 4-like	3048.55	928.427	-2120.12	3.32091	8.86957e-09	7.88481e-08
CsqKR_Scaf27_17.20	probable D-lactate mitochondrial	2336.43	644.003	-1692.42	3.31766	4.59123e-11	5.40965e-10
CsqKR_Scaf21_21.13		26.7432	7.37784	-19.3654	3.31643	0.00744925	0.022098
CsqKR_Scaf170_0.4	neurogenic locus notch homolog 1-like isoform X2	214.377	67.6565	-146.72	3.31447	5.55861e-08	4.39904e-07
CsqKR_Scaf99_29.10	myoglobin-like isoform X1	190.402	50.863	-139.539	3.3095	0.000468969	0.00189323
CsqKR_Scaf256_8.13	probable serine carboxypeptidase CPVL	651.181	156.642	-494.539	3.30809	0.000129437	0.000587131
CsqKR_Scaf201_5.31		11.2245	3.5743	-7.65021	3.30435	0.0108045	0.0305242
CsqKR_Scaf27_13.5	chromodomain-helicase-DNA-binding 8-like isoform X1	131.041	16.9925	-114.049	3.2889	0.00663261	0.0199796
CsqKR_Scaf61_47.13		18.0308	5.12531	-12.9055	3.28757	0.0172085	0.0458016
CsqKR_Scaf117_2.13	phospholipase membrane-associated-like	278.575	58.7486	-219.826	3.28318	3.5514e-05	0.000181575
CsqKR_Scaf25_19.12	Y+L amino acid transporter 2-like	265.266	75.0954	-190.171	3.28266	0.000768456	0.00295849
CsqKR_Scaf15_0.1		11.9688	3.83395	-8.13489	3.27824	0.0114807	0.0322121
CsqKR_Scaf5_4.18	ribokinase isoform X1	716.35	216.747	-499.603	3.27058	3.24552e-12	4.28011e-11
CsqKR_Scaf188_0.0		119.653	36.1706	-83.4825	3.26413	6.80125e-05	0.000327573
CsqKR_Scaf174_19.0	serine palmitoyltransferase small subunit B	1402.21	418.97	-983.241	3.26408	1.20053e-09	1.19877e-08
CsqKR_Scaf398_7.22	coiled-coil domain-containing 124	921.115	274.715	-646.4	3.26381	1.50379e-21	4.26534e-20
CsqKR_Scaf61_25.0		61.5841	10.3363	-51.2477	3.25979	0.0125577	0.0348279
CsqKR_Scaf117_7.8	E3 ubiquitin- ligase Mdm2-like isoform X1	726.431	211.246	-515.185	3.25742	0.000951314	0.00357584
CsqKR_Scaf18_16.9	lysosome-associated membrane glyco 1-like	24814.7	7622.27	-17192.4	3.25546	3.4022e-23	1.09392e-21
CsqKR_Scaf7_0.1		91.3568	29.1352	-62.2216	3.24714	7.09467e-05	0.000340503
CsqKR_Scaf5_21.12	transcriptional adapter 2-beta	3472.4	334.991	-3137.41	3.24714	0.0147569	0.0399963
CsqKR_Scaf85_0.14	solute carrier family 12 member 2-like isoform X2	285.934	76.01	-209.924	3.24541	0.000442713	0.00179743
CsqKR_Scaf1_56.12	signal peptide peptidase-like 3	640.544	179.492	-461.052	3.2376	1.62941e-05	8.84772e-05
CsqKR_Scaf34_1.19	E3 ubiquitin- ligase MYLIP	810.863	201.34	-609.523	3.23609	0.00590201	0.0180176
CsqKR_Scaf103_26.32	WASH complex subunit 5-like	1406.69	405.301	-1001.39	3.23318	2.19139e-14	3.52301e-13
CsqKR_Scaf75_7.34	cathepsin O-like	528.1	158.769	-369.331	3.22774	1.99611e-09	1.93762e-08
CsqKR_Scaf103_41.12	D-amino-acid oxidase-like	1120.84	346.47	-774.37	3.22731	6.793e-41	5.76032e-39
CsqKR_Scaf99_30.18	Ankyrin repeat domain-containing 53	873.303	275.149	-598.154	3.22335	6.65639e-05	0.000321091
CsqKR_Scaf10_20.37	sphingomyelin synthase-related 1-like	831.637	255.46	-576.176	3.22321	2.50243e-28	1.10093e-26
CsqKR_Scaf529_0.41		47.3422	14.2842	-33.058	3.22259	7.98186e-07	5.36914e-06
CsqKR_Scaf117_8.9	WW domain-containing oxidoreductase	464.943	122.214	-342.729	3.22157	4.58345e-07	3.2002e-06
CsqKR_Scaf129_5.12	NEDD4 family-interacting 1-like	5402.45	1567.18	-3835.27	3.22109	1.69499e-10	1.87181e-09
CsqKR_Scaf99_18.20	MAP kinase-activating death domain -like isoform X1	29.2897	7.35884	-21.9308	3.21881	0.0092255	0.0265911
CsqKR_Scaf314_0.4	3-hydroxybutyrate dehydrogenase	545.476	139.614	-405.861	3.21387	0.00650293	0.0196324
CsqKR_Scaf321_0.25	atrial natriuretic peptide receptor 1-like	118.822	35.2068	-83.6148	3.20666	0.0049405	0.0153982
CsqKR_Scaf796_0.5	sodium-dependent multivitamin transporter-like	242.54	54.5619	-187.978	3.20601	0.000551341	0.00219224
CsqKR_Scaf127_4.46	dysbindin homolog	705.747	218.429	-487.319	3.20009	8.54779e-11	9.74865e-10
CsqKR_Scaf99_51.23	prostatic acid phosphatase isoform X3	317.825	84.967	-232.858	3.19634	0.00770929	0.022758
CsqKR_Scaf50_13.33	Vesicle-associated membrane 4	701.865	211.089	-490.776	3.19606	1.85932e-16	3.45791e-15
CsqKR_Scaf69_16.5	dynein light chain cytoplasmic	319.215	88.7031	-230.512	3.19273	5.51064e-06	3.24998e-05
CsqKR_Scaf3_74.9	acetyl- carboxylase-like isoform X1	4502.15	1362.85	-3139.3	3.19223	2.63905e-13	3.82896e-12
CsqKR_Scaf207_2.13	biogenesis of lysosome-related organelles complex 1 subunit 5-like	374.799	104.492	-270.307	3.18706	0.000166315	0.00073965
CsqKR_Scaf5_10.16	uncharacterized protein LOC11257498	312.331	86.5946	-225.736	3.18703	0.0045443	0.0142996
CsqKR_Scaf41_15.9	ankyrin repeat domain-containing 29-like	591.664	174.333	-417.332	3.18699	6.6777e-08	5.24159e-07
CsqKR_Scaf11_9.32	lipoma HMGIC fusion partner-like isoform X7	574.556	154.815	-419.74	3.18557	6.27721e-06	3.6638e-05
CsqKR_Scaf61_8.29	dynein heavy chain axonemal-like	121.843	41.9331	-79.9094	3.18434	5.16788e-05	0.000254741
CsqKR_Scaf61_8.26	VAC14 homolog	698.696	118.206	-580.49	3.1816	0.000609405	0.002405
CsqKR_Scaf29_7.38	solute carrier family riboflavin member 3-B-like	343.06	130.11	-212.95	3.18144	0.00236161	0.00803201
CsqKR_Scaf166_9.12	alpha-1,6-mannosyl-glyco 2-beta-N-acetylglucosaminyltransferase-like	836.917	241.159	-595.757	3.17924	3.26561e-05	0.000167855
CsqKR_Scaf1_54.32	transmembrane 97	438.281	137.151	-301.13	3.1791	2.01262e-21	5.63053e-20
CsqKR_Scaf135_8.60	poly [ADP-ribose] polymerase 15	733.772	248.49	-485.281	3.17182	2.08079e-07	1.52846e-06
CsqKR_Scaf201_0.4	carboxymethylenebutenolidase homolog isoform X2	153.308	44.2597	-109.048	3.17163	0.000357187	0.00148256
CsqKR_Scaf252_0.14	amine oxidase [flavin-containing] B	1168.47	385.028	-783.441	3.17066	3.52697e-11	4.1919e-10
CsqKR_Scaf172_3.13	Down syndrome cell adhesion molecule 1 isoform X2	873.463	225.012	-648.451	3.16791	0.0134984	0.0371275
CsqKR_Scaf5_20.31	papilin isoform X3	28.9901	8.79641	-20.1937	3.16693	2.8892e-05	0.000150636
CsqKR_Scaf18_20.26	guanine nucleotide exchange factor DBS-like isoform X4	281.776	83.7695	-198.006	3.16653	7.12151e-06	4.11694e-05
CsqKR_Scaf14_14.42	17-beta-hydroxysteroid dehydrogenase 14	636.424	192.03	-444.393	3.16083	8.20732e-07	5.51626e-06
CsqKR_Scaf25_8.24	glycerol-3-phosphate acyltransferase 3 isoform X5	73.8198	21.6705	-52.1493	3.15824	0.0011692	0.00429522
CsqKR_Scaf27_2.15	alanine aminotransferase 2-like	233.386	65.1669	-168.219	3.15112	6.68345e-05	0.000322278
CsqKR_Scaf95_20.25	thioredoxin-like isoform X1	11959.3	3481.86	-8477.48	3.14888	4.38897e-07	3.07491e-06
CsqKR_Scaf169_3.40	Long-chain fatty acid transport 4	750.844	214.214	-536.63	3.14879	9.35619e-05	0.000437496
CsqKR_Scaf127_9.10	microtubule-associated 9-like	1715.27	518.304	-1196.97	3.14859	2.6711e-05	0.000140113
CsqKR_Scaf194_5.17	uncharacterized protein LOC112562367	527.797	75.3016	-452.495	3.14775	0.00573118	0.0175682
CsqKR_Scaf149_0.59		377.323	93.6812	-283.642	3.14599	0.000457469	0.00185037
CsqKR_Scaf35_41.6		132.045	24.2996	-107.745	3.13609	0.00887968	0.0257076
CsqKR_Scaf39_27.14	rab11 family-interacting 4A-like isoform X4	759.984	240.633	-519.351	3.1292	4.71476e-09	4.33811e-08
CsqKR_Scaf69_46.10	6S acidic ribosomal P2	71.8157	26.2856	-45.5301	3.12693	6.15679e-08	4.85074e-07
CsqKR_Scaf129_0.5	fibropellin-1-like isoform X4	35.835	13.7824	-22.0526	3.12269	0.0123846	0.0344296
CsqKR_Scaf285_7.50	methylenetetrahydrofolate reductase-like isoform X1	911.677	310.066	-601.612	3.11699	2.80417e-07	2.02708e-06
CsqKR_Scaf1_53.47	four-domain proteases inhibitor-like	31.9255	10.3163	-21.6092	3.11475	6.09232e-05	0.000296482
CsqKR_Scaf91_14.27	perilipin-2-like isoform X1	331.856	118.553	-213.304	3.10929	0.0113843	0.0319744
CsqKR_Scaf5_44.19	serine-rich adhesin for platelets-like	64.9851	23.149	-41.8361	3.10631	0.00584052	0.0178632
CsqKR_Scaf20_13.11	PTB domain-containing engulfment adapter 1-like isoform X1	1212.64	382.281	-830.363	3.10614	7.55608e-19	1.70805e-17
CsqKR_Scaf44_11.12	beta-lactamase domain-containing 2-like	279.409	88.6951	-190.714	3.10142	1.15387e-08	1.00824e-07
CsqKR_Scaf403_1.36	hypothetical protein LOTGIDRAFT_15933	37.9862	10.4125	-27.5737	3.09534	0.00659652	0.0198819
CsqKR_Scaf14_32.12	peptidoglycan-recognition SC2-like	41.1408	10.4536	-30.6872	3.08823	0.0154047	0.0415276
CsqKR_Scaf75_32.35	lysosomal Pro-X carboxypeptidase	1674.1	542.724	-1131.38	3.08725	3.91565e-26	1.46309e-24
CsqKR_Scaf381_0.34		384.083	106.487	-277.596	3.08603	0.000305384	0.00128878
CsqKR_Scaf173_23.18	PREDICTED: uncharacterized protein LOC1184575 isoform X2	175.911	54.2542	-121.657	3.08399	3.25167e-05	0.000167454
CsqKR_Scaf4_2.37	Alpha-methylacyl- racemase	1481.77	479.635	-1002.14	3.08248	1.07021e-18	2.38624e-17
CsqKR_Scaf43_55.6	gamma-aminobutyric acid receptor subunit beta-1-like isoform X1	44.1157	19.2274	-24.8882	3.07994	0.0189617	0.0496286
CsqKR_Scaf280_1.8	gamma-glutamyltranspeptidase 1-like	1077.82	304.467	-773.354	3.07554	0.000440258	0.00179057
CsqKR_Scaf75_6.45	glucosamine-6-phosphate isomerase 1	999.744	306.378	-693.366	3.07311	0.000491272	0.00197256
CsqKR_Scaf14_24.6	coiled-coil domain-containing 93-like	1626.47	519.172	-1107.3	3.07194	1.21984e-23	3.98481e-22
CsqKR_Scaf268_10.48	PREDICTED: uncharacterized protein LOC1687476	451.301	127.357	-323.944	3.06452	0.00832813	0.0243477
CsqKR_Scaf99_31.6	uncharacterized protein LOC11446966	116.351	21.9133	-94.4376	3.06309	0.01406	0.0384599
CsqKR_Scaf202_4.0		277.088	52.866	-224.222	3.0592	0.000532959	0.0021269
CsqKR_Scaf19_13.19	chymotrypsin-like elastase family member 2A	190.748	60.402	-130.346	3.05783	4.10597e-05	0.000207019
CsqKR_Scaf70_10.10	CD63 antigen-like	11820.4	3434.32	-8386.09	3.05776	4.75872e-05	0.00023629
CsqKR_Scaf64_5.5	galactoside 2-alpha-L-fucosyltransferase 2-like	472.096	147.843	-324.254	3.05747	5.68213e-05	0.000277842
CsqKR_Scaf166_9.11	D2-like isoform X2	561.367	172.785	-388.582	3.05479	1.18017e-08	1.02957e-07
CsqKR_Scaf107_8.21	Extracellular sulfatase Sulf-1	892.133	246.711	-645.422	3.05082	1.58139e-05	8.61265e-05
CsqKR_Scaf39_21.7	sodium-independent sulfate anion transporter-like	718.011	225.869	-492.142	3.0477	5.69945e-08	4.50179e-07
CsqKR_Scaf193_9.21	Cytadherence high molecular weight 2	325.375	96.5382	-228.837	3.03889	0.000873324	0.0033127
CsqKR_Scaf124_5.29	microsomal triglyceride transfer large subunit-like	108.9	28.1669	-80.7333	3.03863	4.16657e-05	0.000209686
CsqKR_Scaf43_31.0	U3 small nucleolar ribonucleo IMP3-like	236.353	75.2581	-161.095	3.03666	3.21012e-07	2.29218e-06
CsqKR_Scaf247_16.61	annexin A4-like	2635.66	749.922	-1885.73	3.03637	5.45093e-09	4.98101e-08
CsqKR_Scaf171_2.27	Calpain-1 catalytic	171.842	53.9808	-117.861	3.03606	2.72342e-05	0.000142629
CsqKR_Scaf145_2.18	Neurogenic locus notch 3	33.7727	13.0208	-20.7519	3.03447	0.00283323	0.00941687
CsqKR_Scaf41_18.26	diphosphoinositol polyphosphate phosphohydrolase 1	1327.19	167.731	-1159.46	3.03076	0.00692239	0.0207191
CsqKR_Scaf185_11.42	bifunctional arginine demethylase and lysyl-hydroxylase JMJD6-like	4445.51	1431	-3014.51	3.02768	0.000232135	0.00100849
CsqKR_Scaf34_4.42	lysosome membrane 2-like	375.073	119.607	-255.466	3.0208	2.52539e-10	2.74621e-09
CsqKR_Scaf69_59.16	proline-rich transmembrane 2	1700.98	529.16	-1171.82	3.01932	6.70658e-08	5.26174e-07
CsqKR_Scaf36_7.21	tetraspanin-3-like	14056	3391.32	-10664.7	3.01483	0.000173926	0.000770149
CsqKR_Scaf44_43.13	receptor expression-enhancing 1-like isoform X3	2445.56	335.112	-2110.45	3.01359	0.00527626	0.0163112
CsqKR_Scaf90_7.16	phytanoyl- dioxygenase family	739.953	233.728	-506.225	3.00527	6.04624e-08	4.76881e-07
CsqKR_Scaf718_0.1	hypothetical protein CJ52_648	268.664	85.0416	-183.623	3.00471	4.90088e-06	2.92303e-05
CsqKR_Scaf256_7.26	uncharacterized oxidoreductase -like	1076.56	356.977	-719.583	3.002	5.183e-43	4.875e-41
CsqKR_Scaf53_13.30	carbonyl reductase [NADPH] 1-like	1331.38	429.167	-902.213	3.00148	2.47836e-21	6.8981e-20
CsqKR_Scaf67_1.1		235.668	70.9695	-164.699	2.99918	8.66036e-05	0.000408931
CsqKR_Scaf151_5.15	tryptophan 5-hydroxylase 1	13.9974	4.38972	-9.60772	2.99738	0.0141642	0.0387256
CsqKR_Scaf53_3.13	guanylate cyclase soluble subunit alpha-2-like	98.2248	30.4193	-67.8055	2.9971	4.72377e-05	0.000234768
CsqKR_Scaf266_5.28	Transmembrane 13	2185.6	691.351	-1494.25	2.99694	4.60786e-18	9.80653e-17
CsqKR_Scaf61_9.31	Tubulin beta-2C chain	243.229	85.4085	-157.821	2.99534	2.02175e-06	1.28447e-05
CsqKR_Scaf103_32.1	laminin subunit alpha-2-like isoform X6	2798.33	791.409	-2006.92	2.98742	0.00071629	0.00277955
CsqKR_Scaf175_22.23	matrix metallo ase-19-like	281.301	92.443	-188.858	2.98709	4.21491e-12	5.49214e-11
CsqKR_Scaf75_42.27	rho-associated kinase 2-like	1331.87	237.517	-1094.35	2.98477	0.00101422	0.00378533
CsqKR_Scaf175_6.36		124.268	19.9623	-104.305	2.981	0.0173128	0.0460269
CsqKR_Scaf35_3.11	neuroglobin-like isoform X1	108.847	17.7579	-91.0886	2.97494	0.00354167	0.0114755
CsqKR_Scaf124_6.17	UPF489 C5orf22 homolog isoform X1	975.3	320.553	-654.747	2.97058	4.61665e-08	3.69287e-07
CsqKR_Scaf75_4.12	adenosine receptor A1-like	26.043	8.32098	-17.722	2.96639	0.01226	0.0341353
CsqKR_Scaf67_0.20	agrin-like isoform X2	204.69	62.0328	-142.657	2.96616	0.000652196	0.00255477
CsqKR_Scaf471_0.13	leucine-rich repeat-containing 74A-like isoform X1	164.912	53.224	-111.688	2.96602	8.51876e-08	6.60749e-07
CsqKR_Scaf172_9.32	high affinity copper uptake 1 isoform X1	995.204	304.862	-690.342	2.96543	0.000818864	0.0031312
CsqKR_Scaf127_21.26	fatty acid hydroxylase domain-containing 2-like	231.335	70.1854	-161.15	2.96385	3.97847e-07	2.80412e-06
CsqKR_Scaf69_79.24	serine racemase	187.261	59.1667	-128.094	2.96281	4.80001e-10	5.05326e-09
CsqKR_Scaf12_62.10	tetraspanin-5 isoform X2	2105.44	686.426	-1419.01	2.95965	5.24799e-19	1.21655e-17
CsqKR_Scaf142_0.12	hypothetical protein LOTGIDRAFT_228625	14.4927	5.80953	-8.68315	2.94605	0.0180817	0.0476915
CsqKR_Scaf21_21.14		142.971	41.151	-101.82	2.94363	0.00515987	0.015996
CsqKR_Scaf266_6.2	beta-lactamase domain-containing 2-like	14.1015	5.54474	-8.55675	2.94329	0.00451536	0.014214
CsqKR_Scaf318_25.5		107.561	25.2553	-82.3057	2.94243	0.011194	0.0315157
CsqKR_Scaf175_23.13	rolling stone-like	678.615	215.372	-463.243	2.94167	2.79931e-05	0.000146182
CsqKR_Scaf70_18.17	Wnt-1-like isoform X1	838.207	107.476	-730.731	2.94157	0.0122765	0.0341754
CsqKR_Scaf2_8.44		205.204	62.6362	-142.568	2.94084	1.3554e-07	1.0213e-06
CsqKR_Scaf3_75.13	connector enhancer of kinase suppressor of ras 2-like	2493.01	818.405	-1674.6	2.94067	7.17912e-21	1.93564e-19
CsqKR_Scaf323_0.14		330.445	96.5072	-233.938	2.94007	0.000346965	0.001446
CsqKR_Scaf50_18.16	soluble guanylate cyclase 88E isoform X1	85.7234	25.2311	-60.4923	2.93958	0.0130967	0.036145
CsqKR_Scaf36_32.6	MAM and LDL-receptor class A domain-containing 1-like	53.9687	12.0381	-41.9306	2.93945	0.0015779	0.00560191
CsqKR_Scaf38_12.14	hypothetical protein CQ7_237	707.151	219.533	-487.619	2.93942	1.60496e-10	1.78201e-09
CsqKR_Scaf231_10.15	COMM domain-containing 1-like	729.831	239.702	-490.129	2.93871	3.52862e-14	5.57965e-13
CsqKR_Scaf258_3.27	cytosolic Fe-S cluster assembly factor nubp1	875.42	269.834	-605.586	2.93833	5.30509e-05	0.000260574
CsqKR_Scaf8_31.32	Sugar phosphate exchanger 3	1300.5	441.973	-858.529	2.93645	2.37808e-18	5.19622e-17
CsqKR_Scaf84_9.23	solute carrier family 28 member 3-like	48.9027	15.1381	-33.7646	2.93538	0.000413153	0.00169253
CsqKR_Scaf50_44.14		240.905	84.2187	-156.686	2.92438	1.27916e-13	1.92062e-12
CsqKR_Scaf200_7.10	contactin-like	3214.15	1108.39	-2105.76	2.91662	1.00735e-08	8.87789e-08
CsqKR_Scaf4_5.3	stabilizer of axonemal microtubules 2-like isoform X3	171.246	68.5661	-102.68	2.91278	0.00092962	0.00350234
CsqKR_Scaf30_3.27	1,2-dihydroxy-3-keto-5-methylthiopentene dioxygenase	5049.94	1709.97	-3339.97	2.90973	3.19896e-28	1.39611e-26
CsqKR_Scaf129_7.22	angiopoietin-1 receptor-like isoform X1	286.218	87.5769	-198.641	2.90932	0.00799772	0.0234824
CsqKR_Scaf159_1.14	ATP-binding cassette sub-family A member 5 isoform X2	1055.58	233.477	-822.108	2.90772	0.0122031	0.034
CsqKR_Scaf7_15.55	YIPF3-like isoform X1	2755.44	350.289	-2405.15	2.90407	0.00799496	0.0234811
CsqKR_Scaf73_16.27	golgin subfamily B member 1-like isoform X2	9909.78	1036.72	-8873.05	2.9011	0.0106315	0.030122
CsqKR_Scaf405_1.12	hypothetical protein LOTGIDRAFT_235628	98.9746	30.3341	-68.6405	2.89961	1.16201e-06	7.62837e-06
CsqKR_Scaf1_31.11	COMM domain-containing 7-like	613.288	205.856	-407.432	2.89848	2.74482e-10	2.97692e-09
CsqKR_Scaf396_1.13	cAMP-responsive element-binding -like 2	2301.56	772.235	-1529.33	2.89676	2.17775e-07	1.59539e-06
CsqKR_Scaf47_3.16	sialin-like	189.975	67.2422	-122.733	2.89633	4.04539e-07	2.84883e-06
CsqKR_Scaf321_2.26	EF-hand domain-containing D1	65.4793	21.0251	-44.4542	2.89547	0.00201425	0.0069797
CsqKR_Scaf44_42.17	Tudor domain-containing 1	2243.46	414.753	-1828.7	2.89314	0.00227994	0.00778986
CsqKR_Scaf566_0.3	probable serine threonine- kinase drkC isoform X1	22.6249	8.30832	-14.3165	2.89158	0.00258928	0.00869789
CsqKR_Scaf47_3.34	sialin-like	248.364	83.1086	-165.255	2.88996	7.6137e-07	5.13415e-06
CsqKR_Scaf27_17.12	LCHN-like	140.769	47.2516	-93.5176	2.88861	1.45226e-11	1.80469e-10
CsqKR_Scaf35_36.36	uncharacterized protein LOC11116167	359.095	130.193	-228.901	2.88788	2.44119e-17	4.90214e-16
CsqKR_Scaf259_0.5	centrosome-associated 35-like	310.218	93.3411	-216.877	2.88399	0.00225629	0.00771713
CsqKR_Scaf5_20.10	ame: Full=U-actitoxin-Avd3l Short=U-AITX-Avd3l ame: Full= 9 Flags: Precursor	21.7753	7.92004	-13.8553	2.88116	0.00137352	0.00494696
CsqKR_Scaf517_0.1		26.4899	9.52309	-16.9669	2.87891	0.00566054	0.0173712
CsqKR_Scaf89_10.2	hypothetical protein CJ52_648	181.697	77.2664	-104.431	2.87791	0.000849106	0.00323535
CsqKR_Scaf12_26.21	disrupted in renal carcinoma 2 homolog	280.729	94.0785	-186.651	2.87047	1.58144e-07	1.18074e-06
CsqKR_Scaf195_7.21		1870.81	177.67	-1693.14	2.87027	0.00482531	0.0150794
CsqKR_Scaf245_0.16		286.601	48.9457	-237.655	2.86891	0.00699982	0.0209164
CsqKR_Scaf175_7.30	NEDD1-like isoform X1	885.661	150.054	-735.607	2.86248	0.00632079	0.019146
CsqKR_Scaf12_26.20	disrupted in renal carcinoma 2-like	522.8	180.853	-341.947	2.86029	2.91451e-14	4.63546e-13
CsqKR_Scaf173_19.17	guanylate cyclase soluble subunit beta-2-like	312.159	54.1799	-257.979	2.85722	0.00972697	0.027821
CsqKR_Scaf103_38.18	alpha-N-acetylglucosaminidase-like isoform X1	1411.61	484.015	-927.594	2.85499	3.99291e-08	3.22547e-07
CsqKR_Scaf398_7.6	DUF563 domain	364.439	125.496	-238.944	2.853	5.3422e-15	9.02275e-14
CsqKR_Scaf90_7.17	Lamin-B receptor	2134.76	738.584	-1396.17	2.85292	1.47085e-17	3.00523e-16
CsqKR_Scaf129_3.9	sodium- and chloride-dependent glycine transporter 2	8675.02	2887.16	-5787.87	2.8521	2.56062e-08	2.13812e-07
CsqKR_Scaf12_62.22	glutamate mitochondrial	7976.19	2490.42	-5485.78	2.84803	0.000319754	0.00134113
CsqKR_Scaf742_0.3	Extracellular sulfatase Sulf-1	1595.62	572.923	-1022.7	2.84759	1.81663e-06	1.16409e-05
CsqKR_Scaf3_13.12		488.195	157.455	-330.739	2.84027	0.00793201	0.0233229
CsqKR_Scaf164_2.3	orexin receptor type 2-like	1440.92	494.49	-946.43	2.83859	1.08723e-23	3.56584e-22
CsqKR_Scaf112_6.14	Isoprenoid synthase domain-containing	1069.12	123.362	-945.757	2.83356	0.017104	0.0455457
CsqKR_Scaf5_27.6	MAGUK p55 subfamily member 5 isoform X3	810.481	268.268	-542.213	2.83336	1.79448e-05	9.6607e-05
CsqKR_Scaf73_24.13	cytochrome b-245 heavy chain-like	834.048	273.723	-560.325	2.83262	2.23082e-11	2.71245e-10
CsqKR_Scaf69_26.13	solute carrier family 15 member 4-like	547.515	196.056	-351.459	2.82766	1.31913e-11	1.648e-10
CsqKR_Scaf44_35.17	actin-binding LIM 1-like isoform X2	2613.24	920.356	-1692.88	2.82734	8.38967e-11	9.58167e-10
CsqKR_Scaf192_10.30	2-phosphoxylose phosphatase 1-like	656.909	217.758	-439.151	2.823	8.79315e-08	6.80419e-07
CsqKR_Scaf37_5.21	Hydroxyacid-oxoacid mitochondrial	941.117	324.478	-616.64	2.8177	8.35835e-11	9.55257e-10
CsqKR_Scaf40_15.5		116.403	37.5764	-78.827	2.81562	4.14962e-05	0.000209091
CsqKR_Scaf285_4.17	fibroblast growth factor receptor 1-A-like	1278.71	403.084	-875.624	2.81062	0.000123666	0.000561889
CsqKR_Scaf59_18.13	multiple C2 and transmembrane domain-containing 1-like isoform X2	447.521	152.462	-295.058	2.80979	2.80781e-06	1.74725e-05
CsqKR_Scaf266_7.18		159.109	58.4949	-100.614	2.80834	0.0151542	0.0409197
CsqKR_Scaf3_64.21		30.8443	11.2535	-19.5908	2.80771	0.000577538	0.00229139
CsqKR_Scaf146_6.19		655.466	169.577	-485.889	2.80535	2.88127e-05	0.00015027
CsqKR_Scaf165_16.29	transcription factor HES-1-like	1107.21	370.934	-736.278	2.7993	2.88397e-10	3.12163e-09
CsqKR_Scaf98_17.14	notchless homolog 1	579.394	127.785	-451.609	2.79929	0.00202898	0.00701886
CsqKR_Scaf323_6.0		86.8754	18.4736	-68.4017	2.79814	0.0117952	0.0329871
CsqKR_Scaf130_24.20	cation-dependent mannose-6-phosphate receptor	944.376	316.067	-628.309	2.79639	1.03519e-05	5.80003e-05
CsqKR_Scaf7_15.54	transmembrane 53-B-like	1048.46	349.488	-698.975	2.79486	1.84493e-05	9.91597e-05
CsqKR_Scaf64_26.26	sialin-like isoform X1	1716.2	544.217	-1171.99	2.7943	0.00698995	0.0208907
CsqKR_Scaf14_36.27	sodium- and chloride-dependent glycine transporter 2	76.1841	24.0824	-52.1018	2.79384	0.000288027	0.00122469
CsqKR_Scaf194_3.22		1166.49	366.791	-799.7	2.79319	7.88374e-09	7.05828e-08
CsqKR_Scaf170_1.12	CTD small phosphatase isoform X2	180.775	65.5416	-115.233	2.79308	6.41312e-12	8.24486e-11
CsqKR_Scaf35_2.4	xanthine dehydrogenase oxidase-like	152.451	49.5853	-102.866	2.79189	0.00259247	0.00870571
CsqKR_Scaf25_3.42	fibronectin type 3 and ankyrin repeat domains 1 isoform X1	935.636	231.771	-703.865	2.78712	0.00485055	0.0151525
CsqKR_Scaf117_14.67	kinesin KIF28P	128.495	62.6226	-65.8719	2.78476	0.00184058	0.00644204
CsqKR_Scaf41_30.13	DNA repair endonuclease XPF	730.76	247.788	-482.972	2.7823	2.20358e-09	2.1214e-08
CsqKR_Scaf245_0.20	C1orf19 -like	147.657	52.9675	-94.6897	2.78209	0.000140408	0.000631123
CsqKR_Scaf113_9.20	lysosomal alpha-mannosidase-like	1937.65	698.947	-1238.7	2.7759	4.61449e-10	4.86916e-09
CsqKR_Scaf3_105.6	nuclear pore complex Nup133-like	1164.13	406.535	-757.597	2.77368	3.96773e-10	4.21935e-09
CsqKR_Scaf69_43.28	voltage-gated hydrogen channel 1-like	27.2415	10.2972	-16.9443	2.77218	0.00116159	0.00427107
CsqKR_Scaf36_44.11	mucin-17-like isoform X1	166.853	58.928	-107.925	2.77005	1.59379e-08	1.3714e-07
CsqKR_Scaf59_9.20	leucine-rich repeat-containing 74B-like	170.917	59.7888	-111.128	2.76643	1.99062e-06	1.26518e-05
CsqKR_Scaf65_33.25	trimeric intracellular cation channel type -like	1678.1	507.869	-1170.23	2.76139	0.00210081	0.00724135
CsqKR_Scaf3_101.5		18.2058	8.04029	-10.1655	2.76013	0.00761932	0.0225086
CsqKR_Scaf14_1.10	sodium-dependent proline transporter-like isoform X2	995.139	296.811	-698.329	2.75892	0.000348111	0.0014504
CsqKR_Scaf713_0.45		12.4221	4.96452	-7.45758	2.75699	0.0113809	0.0319744
CsqKR_Scaf94_10.57	Fructose-bisphosphate aldolase	22866.1	7211.71	-15654.4	2.75548	0.000127487	0.000578606
CsqKR_Scaf144_6.33	post-GPI attachment to s factor 2-like	318.681	42.3024	-276.379	2.75481	0.018231	0.0480232
CsqKR_Scaf43_9.11	nervous system adducin isoform X3	9737.57	3061.31	-6676.26	2.75385	0.000619938	0.00244244
CsqKR_Scaf36_11.20	organic cation transporter -like	236.546	87.184	-149.362	2.75341	0.000424503	0.00173484
CsqKR_Scaf185_11.44	ragulator complex LAMTOR2	651.748	220.2	-431.548	2.75284	3.71669e-07	2.63134e-06
CsqKR_Scaf72_8.11	Collagen alpha-1(XIV) chain	24.9846	9.69228	-15.2924	2.75259	0.00158511	0.00562611
CsqKR_Scaf165_3.18		587.686	181.757	-405.929	2.75178	1.27916e-07	9.68301e-07
CsqKR_Scaf127_21.27	ER membrane complex subunit 4-like	763.451	266.006	-497.445	2.74477	2.77837e-08	2.31169e-07
CsqKR_Scaf611_0.0		73.4742	22.271	-51.2032	2.74198	7.1588e-05	0.000343379
CsqKR_Scaf398_5.8	BTB POZ domain-containing 6-like	37.3005	14.5752	-22.7253	2.73987	0.000438261	0.00178378
CsqKR_Scaf103_13.54		17.2104	6.83235	-10.378	2.73829	0.00289879	0.00961136
CsqKR_Scaf61_52.31	diphosphomevalonate decarboxylase	360.719	127.545	-233.174	2.73756	7.38123e-09	6.62287e-08
CsqKR_Scaf159_3.15	inositol polyphosphate multikinase-like	633.62	219.447	-414.173	2.73592	8.82736e-09	7.85155e-08
CsqKR_Scaf135_1.24	FAM136A-like	848.142	228.901	-619.241	2.73413	0.000221966	0.000967944
CsqKR_Scaf75_23.8	c-MYC	525.468	168.529	-356.938	2.73358	1.45563e-05	7.98621e-05
CsqKR_Scaf16_13.17	polycystic kidney disease 1-like 1	72.5618	27.907	-44.6548	2.73339	0.00131944	0.00477744
CsqKR_Scaf207_6.17	V-type proton ATPase subunit H	3429.41	1265.07	-2164.33	2.73179	4.31459e-11	5.0947e-10
CsqKR_Scaf175_26.29	ras-related rab7	9933.04	3524.3	-6408.74	2.73146	5.76482e-15	9.71648e-14
CsqKR_Scaf200_5.22	glyoxylate reductase hydroxypyruvate reductase-like	309.782	93.5844	-216.198	2.72973	0.00050175	0.00201315
CsqKR_Scaf21_18.23	asparagine-rich -like	32.4591	11.225	-21.2341	2.72951	0.000410025	0.00168182
CsqKR_Scaf256_5.17	high-affinity lysophosphatidic acid receptor-like	33.8387	10.8374	-23.0013	2.72933	0.0133597	0.0367799
CsqKR_Scaf21_1.49	Beta-galactosidase	366.929	124.935	-241.994	2.72813	1.53884e-09	1.51715e-08
CsqKR_Scaf78_2.20	V-type proton ATPase 116 kDa subunit a-like isoform X1	6411.41	2354.1	-4057.31	2.72798	2.45849e-13	3.58606e-12
CsqKR_Scaf143_15.13	neuronal acetylcholine receptor subunit alpha-1-like	108.716	23.7848	-84.9309	2.72744	0.0155429	0.0418381
CsqKR_Scaf65_15.41	glycogen debranching enzyme-like	2709.02	913.93	-1795.09	2.72295	3.46436e-06	2.12034e-05
CsqKR_Scaf55_25.19	fatty-acid amide hydrolase 2-like	625.14	223.661	-401.478	2.72288	1.47565e-07	1.10782e-06
CsqKR_Scaf173_20.7	Dual specificity phosphatase 7	10988.9	3753.93	-7234.94	2.72217	1.64374e-09	1.61183e-08
CsqKR_Scaf16_1.8	PREDICTED: uncharacterized protein LOC15334161 isoform X5	830.231	304.02	-526.211	2.71578	1.51933e-20	3.99766e-19
CsqKR_Scaf1_53.1	Kazal-type ase inhibitor	19.5918	9.99236	-9.59944	2.71563	0.00456993	0.0143692
CsqKR_Scaf12_66.2		46.841	18.5719	-28.2691	2.71192	0.000903137	0.00341199
CsqKR_Scaf7_20.12	probable 4-coumarate-- ligase 3 isoform X1	39.7047	15.1344	-24.5703	2.70645	0.000956376	0.00359157
CsqKR_Scaf130_28.24	solute carrier family 12 member 9-like isoform X1	232.751	84.1295	-148.621	2.70309	9.32087e-06	5.27388e-05
CsqKR_Scaf5_20.3	collagen alpha-6(VI) chain-like	41.5763	16.8048	-24.7715	2.70188	0.00143054	0.00511968
CsqKR_Scaf75_33.17	Ubiquitin carboxyl-terminal hydrolase isozyme L3	801.403	291.338	-510.065	2.70159	5.35498e-09	4.8988e-08
CsqKR_Scaf133_9.14	PREDICTED: uncharacterized protein LOC118642 isoform X1	117.342	33.9747	-83.367	2.70019	0.000517623	0.00207176
CsqKR_Scaf27_3.22	ubiquitin-conjugating enzyme E2Q 1	77.7428	27.2858	-50.4569	2.69705	8.72013e-06	4.95533e-05
CsqKR_Scaf172_2.33		88.9595	21.3123	-67.6473	2.69672	0.00756001	0.0223576
CsqKR_Scaf43_50.11	cytosolic purine 5 -nucleotidase isoform X1	271.663	103.812	-167.851	2.68999	1.45376e-06	9.42265e-06
CsqKR_Scaf117_2.18	cytochrome P45 27C1-like isoform X1	354.283	130.689	-223.594	2.68764	4.00793e-12	5.23076e-11
CsqKR_Scaf12_63.35	Retinoblastoma binding 6	627.103	228.016	-399.087	2.68522	1.44879e-19	3.50753e-18
CsqKR_Scaf60_2.21	farnesyl pyrophosphate synthase-like	1015.73	352.986	-662.741	2.6837	5.74677e-10	5.99055e-09
CsqKR_Scaf136_0.19	3-beta-hydroxysteroid-Delta(8),Delta(7)-isomerase	389.985	141.602	-248.383	2.68267	8.26458e-06	4.72105e-05
CsqKR_Scaf162_8.15		13958.5	4462.29	-9496.23	2.6824	0.000599282	0.00237103
CsqKR_Scaf497_0.8	serine threonine- kinase STY8-like isoform X1	167.898	55.7481	-112.15	2.68159	1.52486e-06	9.86397e-06
CsqKR_Scaf59_29.12	3-hydroxy-3-methylglutaryl-coenzyme A reductase	2269.69	847.647	-1422.04	2.68085	6.24794e-08	4.91605e-07
CsqKR_Scaf90_20.9	two pore calcium channel 1-like	36.558	11.0322	-25.5257	2.67962	0.00595445	0.0181675
CsqKR_Scaf119_11.1		442.648	86.2021	-356.445	2.67847	0.00817913	0.0239549
CsqKR_Scaf302_6.23	centrosomal of 135 kDa-like isoform X1	1573.06	589.563	-983.5	2.6778	2.19877e-05	0.000116683
CsqKR_Scaf35_24.16	axin dorsalization-associated -like	630.069	205.608	-424.461	2.67458	1.45156e-07	1.09024e-06
CsqKR_Scaf12_12.12	chromosome transmission fidelity 18 homolog	166.886	62.664	-104.222	2.67456	1.19146e-08	1.03886e-07
CsqKR_Scaf69_73.2	tetratricopeptide repeat 28-like	1535.56	545.115	-990.446	2.67454	1.99163e-07	1.46891e-06
CsqKR_Scaf192_3.9	zinc finger 83-like isoform X1	1477.53	496.32	-981.206	2.6711	7.67561e-06	4.41388e-05
CsqKR_Scaf3_36.16	alpha-(1,6)-fucosyltransferase isoform X1	500.296	168.402	-331.894	2.66897	0.0080268	0.0235424
CsqKR_Scaf50_12.21	Adapter molecule Crk	1477.94	547.839	-930.104	2.66842	1.9771e-25	7.09588e-24
CsqKR_Scaf541_0.36		71.0174	28.6525	-42.3649	2.66477	0.00960354	0.0275112
CsqKR_Scaf21_13.12	epidermal growth factor receptor kinase substrate 8 2 isoform X1	329.739	102.977	-226.762	2.66214	0.0112446	0.031631
CsqKR_Scaf19_1.9	crumbs-like isoform X1	738.287	235.947	-502.34	2.66073	8.25627e-06	4.71795e-05
CsqKR_Scaf3_33.22	3-hydroxybutyrate dehydrogenase type 2	302.766	98.6487	-204.117	2.65903	0.000351845	0.00146273
CsqKR_Scaf824_0.9	serine threonine- kinase STY13-like isoform X3	86.9866	34.6669	-52.3198	2.65834	0.00527179	0.0163004
CsqKR_Scaf174_30.10	Rho guanine nucleotide exchange factor 33	797.091	290.785	-506.306	2.65419	2.54461e-07	1.85007e-06
CsqKR_Scaf137_4.12	sphingomyelin phosphodiesterase-like	811.861	321.733	-490.129	2.65373	4.96045e-07	3.43828e-06
CsqKR_Scaf1_1.12	succinate-semialdehyde mitochondrial-like isoform X2	1562.86	595.81	-967.052	2.65271	8.2115e-15	1.36298e-13
CsqKR_Scaf254_2.51	universal stress A	2826.52	1001.66	-1824.85	2.65057	1.52862e-07	1.14391e-06
CsqKR_Scaf174_11.12	PREDICTED: uncharacterized protein LOC1184542	30.8092	7.45767	-23.3516	2.64522	0.00960709	0.0275118
CsqKR_Scaf5_9.13	CMP-sialic acid transporter 1-like	115.308	43.2241	-72.0835	2.6411	1.42162e-05	7.81011e-05
CsqKR_Scaf264_13.26	kynurenine alpha-aminoadipate mitochondrial-like	68.1995	22.4808	-45.7187	2.63794	0.000254892	0.00109547
CsqKR_Scaf18_14.38	dimethylaniline monooxygenase [N-oxide-forming] 1	122.095	35.2642	-86.8311	2.63683	0.0109554	0.0309185
CsqKR_Scaf5_20.23	Kunitz and NTR domain-containing -	58.1163	23.4378	-34.6785	2.63512	0.00232204	0.00791555
CsqKR_Scaf39_32.17	ATP-binding cassette sub-family G member 2	648.532	252.844	-395.687	2.6348	1.57928e-08	1.35963e-07
CsqKR_Scaf256_6.24	multiple epidermal growth factor-like domains 6 isoform X2	360.66	146.221	-214.439	2.62572	6.68062e-09	6.03727e-08
CsqKR_Scaf34_1.27	rhophilin-2 isoform X2	402.398	138.217	-264.181	2.62536	0.00210774	0.00726215
CsqKR_Scaf175_11.28	PIF isoform X2	27.1228	13.9202	-13.2027	2.62516	0.0183821	0.048359
CsqKR_Scaf35_16.6	fibroblast growth factor receptor 2-like	84.9223	33.0897	-51.8326	2.62052	0.00722845	0.0215249
CsqKR_Scaf507_1.9	tyrosine- phosphatase non-receptor type 4-like isoform X1	20.7053	7.48009	-13.2253	2.62018	0.000778576	0.00299534
CsqKR_Scaf182_1.5	neurogenic big brain-like	175.716	71.74	-103.976	2.62013	0.000111635	0.000513639
CsqKR_Scaf59_11.17	zinc C3HC4 type (RING finger) domain containing	283.516	107.801	-175.714	2.61736	4.08312e-07	2.87293e-06
CsqKR_Scaf72_16.34	V-type proton ATPase subunit e 2-like	4548.08	1696.47	-2851.61	2.61724	2.7207e-17	5.44339e-16
CsqKR_Scaf10_4.17	bicaudal C homolog 1-like	44.3237	17.0724	-27.2513	2.61567	0.000696753	0.00271114
CsqKR_Scaf3_10.18	tRNA wybutosine-synthesizing 5	595.867	237.618	-358.25	2.61482	3.08137e-18	6.65299e-17
CsqKR_Scaf518_0.34	arachidonate 5-lipoxygenase-like	52.5753	16.0429	-36.5325	2.60837	0.0138972	0.0380673
CsqKR_Scaf264_11.0	methyltransferase 24	926.764	353.752	-573.012	2.60683	2.03119e-12	2.74278e-11
CsqKR_Scaf117_14.36	S-adenosylmethionine decarboxylase proenzyme-like	548.019	108.466	-439.553	2.60619	0.0088642	0.0256809
CsqKR_Scaf17_2.32	V-type proton ATPase 21 kDa proteolipid subunit	3833	1412.23	-2420.77	2.59909	3.7632e-10	4.01228e-09
CsqKR_Scaf397_0.23	microsomal glutathione S-transferase 3-like	773.878	293.032	-480.846	2.59328	3.18192e-21	8.72284e-20
CsqKR_Scaf268_5.9	hypothetical protein LOTGIDRAFT_14342	513.529	201.671	-311.858	2.59238	4.49527e-05	0.000224366
CsqKR_Scaf53_13.66	carbonyl reductase [NADPH] 1-like	379.429	140.626	-238.803	2.59008	1.30708e-06	8.5362e-06
CsqKR_Scaf69_83.13	carnitine O-palmitoyltransferase mitochondrial	2202.29	821.577	-1380.71	2.58586	1.36046e-08	1.17993e-07
CsqKR_Scaf129_7.14	Latrophilin Cirl	663.26	233.562	-429.697	2.58441	0.00307682	0.0101318
CsqKR_Scaf175_9.11	3-methyl-2-oxobutanoate dehydrogenase [lipoamide] mitochondrial	2647.77	954.704	-1693.06	2.58313	7.29686e-05	0.000349489
CsqKR_Scaf50_32.8	trans-1,2-dihydrobenzene-1,2-diol dehydrogenase-like	4137.41	1443.03	-2694.38	2.58171	2.64467e-07	1.91941e-06
CsqKR_Scaf39_28.14	FMRFamide-related peptides type HF-4-like	18.0962	7.8948	-10.2014	2.57865	0.00514206	0.0159566
CsqKR_Scaf11_8.0		189.693	45.7269	-143.966	2.57529	0.0024066	0.00816467
CsqKR_Scaf55_22.26	adhesion G- coupled receptor D1 isoform X2	12.4357	5.36393	-7.07175	2.57018	0.0179657	0.047455
CsqKR_Scaf61_54.28	core-binding factor subunit beta	88.1445	29.7372	-58.4073	2.56988	5.53297e-05	0.000271115
CsqKR_Scaf21_1.43	hypoxanthine-guanine phosphoribosyltransferase	230.925	86.4454	-144.479	2.567	1.14393e-06	7.51571e-06
CsqKR_Scaf25_21.8	copper homeostasis cutC homolog	66.1843	25.9416	-40.2427	2.56447	0.00166335	0.00587831
CsqKR_Scaf8_26.15	ADP-ribosylation factor 8B	1863.96	706.785	-1157.18	2.56046	1.34679e-12	1.8414e-11
CsqKR_Scaf18_10.16	uncharacterized protein LOC1616229 isoform X2	2725.62	940.895	-1784.73	2.55875	1.51382e-05	8.27494e-05
CsqKR_Scaf98_31.20	orphan steroid hormone receptor 2-like isoform X1	4228.38	670.516	-3557.87	2.55855	0.0167572	0.0447459
CsqKR_Scaf166_3.41	transmembrane 23-like	669.802	255.448	-414.353	2.55582	1.78956e-10	1.97093e-09
CsqKR_Scaf59_38.12	AP-3 complex subunit beta-2-like isoform X1	488.585	108.805	-379.78	2.55387	0.00799385	0.0234811
CsqKR_Scaf62_3.21	expressed conserved	4475.24	1716.88	-2758.36	2.54885	6.7867e-18	1.42217e-16
CsqKR_Scaf398_5.20	BTB POZ domain-containing 6	97.4106	35.2645	-62.1461	2.54822	0.00370201	0.011936
CsqKR_Scaf25_3.38	beta-1,4-galactosyltransferase 7	599.802	237.627	-362.175	2.54719	5.05294e-22	1.48467e-20
CsqKR_Scaf247_10.15	erlin-1	1754.15	682.925	-1071.23	2.54438	8.11776e-23	2.55e-21
CsqKR_Scaf8_31.9		66.8908	23.376	-43.5148	2.54339	0.000973995	0.00365187
CsqKR_Scaf59_6.32	ubiquitin-conjugating enzyme E2 R2-like	845.52	153.723	-691.798	2.54255	0.0144017	0.0392634
CsqKR_Scaf14_31.15	E3 ubiquitin- ligase TRIM56-like	650.055	254.425	-395.63	2.53951	2.43285e-11	2.94062e-10
CsqKR_Scaf175_30.25	mesoderm-specific transcript -like isoform X1	382.422	151.855	-230.567	2.53867	2.2165e-09	2.13133e-08
CsqKR_Scaf174_22.12	cyclin-dependent kinase inhibitor 3 isoform X1	278.466	109.946	-168.521	2.53759	8.02152e-12	1.02403e-10
CsqKR_Scaf69_86.21	FERM domain-containing 4A-like isoform X1	96.0654	35.6946	-60.3708	2.53719	6.39154e-09	5.80166e-08
CsqKR_Scaf174_17.10	dimethyladenosine transferase mitochondrial	345.226	140.594	-204.632	2.53704	1.62553e-09	1.59589e-08
CsqKR_Scaf99_39.57	Coiled-coil domain-containing mitochondrial	2451.56	949.074	-1502.49	2.53302	2.16125e-14	3.47798e-13
CsqKR_Scaf321_0.23		130.842	43.9263	-86.9161	2.52601	0.000100569	0.000466661
CsqKR_Scaf910_0.0		45.1005	17.7222	-27.3783	2.52214	0.00169447	0.00597851
CsqKR_Scaf172_1.14	neuropeptide S receptor-like	2169.99	316.836	-1853.15	2.52183	0.0182939	0.0481657
CsqKR_Scaf136_1.10	arylamine N-acetyltransferase 1-like	93.2919	31.1651	-62.1268	2.52078	0.00833461	0.0243623
CsqKR_Scaf29_10.8	RUN domain-containing 3B isoform X2	436.352	179.358	-256.994	2.51891	6.3143e-10	6.55294e-09
CsqKR_Scaf258_6.50	titin-like isoform X13	3503.94	1292	-2211.94	2.51703	9.06124e-05	0.000425894
CsqKR_Scaf36_26.11	molybdopterin synthase catalytic subunit	295.658	117.934	-177.724	2.51697	3.61566e-15	6.1763e-14
CsqKR_Scaf103_27.17	cystinosin homolog	319.911	128.774	-191.137	2.51646	3.39456e-15	5.81123e-14
CsqKR_Scaf398_5.19	sorting nexin-27-like	392.361	153.861	-238.5	2.51579	4.80087e-14	7.48295e-13
CsqKR_Scaf264_3.23	delta(24)-sterol reductase	428.369	157.281	-271.089	2.51067	1.49109e-05	8.16979e-05
CsqKR_Scaf55_4.14	like isoform #REF!	302.988	117.458	-185.53	2.50962	3.2711e-18	7.04405e-17
CsqKR_Scaf55_22.16	adhesion G- coupled receptor D1 isoform X1	46.7384	15.9589	-30.7795	2.50956	0.0156897	0.0421845
CsqKR_Scaf103_17.13	transient receptor potential cation channel subfamily A member 1-like	4104.29	1108.71	-2995.59	2.50945	0.0110145	0.0310638
CsqKR_Scaf41_43.16	Alpha-N-acetylgalactosaminidase	1436.72	552.74	-883.982	2.50625	1.85136e-08	1.574e-07
CsqKR_Scaf478_3.27	UBA-like domain-containing 1	2398.93	543.594	-1855.34	2.49847	0.0120875	0.033695
CsqKR_Scaf261_6.17	N(4)-(Beta-N-acetylglucosaminyl)-L-asparaginase-like	546.685	209.681	-337.004	2.49805	2.83239e-08	2.35304e-07
CsqKR_Scaf157_8.18	PREDICTED: uncharacterized protein LOC16541	104.575	37.9272	-66.6479	2.49528	0.00103221	0.00384374
CsqKR_Scaf8_6.17	non-structural maintenance of chromosomes element 3 homolog	750.493	143.512	-606.981	2.49324	0.0150261	0.0406205
CsqKR_Scaf7_7.27	oxidoreductase HTATIP2-like	2680.91	917.044	-1763.87	2.49256	3.66294e-05	0.000186679
CsqKR_Scaf63_13.10	molybdenum cofactor biosynthesis 1-like isoform X1	711.185	342.201	-368.984	2.49234	0.000377183	0.0015608
CsqKR_Scaf841_0.23	CST complex subunit CTC1	145.58	60.1517	-85.4287	2.49145	9.3258e-06	5.27388e-05
CsqKR_Scaf61_53.49	cytochrome b-245 light chain-like	600.522	241.333	-359.189	2.48985	9.89263e-08	7.60822e-07
CsqKR_Scaf1_40.6	PREDICTED: uncharacterized protein LOC11849234 isoform X4	588.229	219.044	-369.185	2.47866	0.00128646	0.00467353
CsqKR_Scaf103_42.13	Cyclic nucleotide-binding domain-containing 2	752.133	252.099	-500.034	2.47679	0.0126984	0.0351763
CsqKR_Scaf10_15.14	SEC14 5	254.746	104.602	-150.144	2.47337	4.46164e-09	4.1184e-08
CsqKR_Scaf69_58.11	serine threonine- kinase TAO1-like isoform X1	470.725	96.2596	-374.465	2.47248	0.0144126	0.0392765
CsqKR_Scaf12_37.10	Vitamin K-dependent gamma-carboxylase	1406.21	538.282	-867.933	2.46959	9.88826e-05	0.000459617
CsqKR_Scaf314_3.32	kinase DC2	66.0421	25.3288	-40.7132	2.46773	0.00334532	0.0109368
CsqKR_Scaf52_12.26	oxysterol-binding 1-like isoform X1	293.983	116.918	-177.065	2.46743	1.57217e-11	1.94777e-10
CsqKR_Scaf713_0.49	uncharacterized protein LOC11111251	108.7	38.5017	-70.1987	2.46695	0.000138212	0.000622449
CsqKR_Scaf398_0.40	Sugar transporter SWEET1	174.358	84.9651	-89.3931	2.46665	0.00227579	0.00778057
CsqKR_Scaf388_0.0		100.947	39.668	-61.2785	2.46622	0.00359596	0.0116284
CsqKR_Scaf40_4.30	peroxisomal acyl-coenzyme A oxidase 1	702.062	275.692	-426.37	2.46289	1.37535e-05	7.56604e-05
CsqKR_Scaf336_0.6	serum paraoxonase arylesterase 1-like	857.508	328.151	-529.356	2.46245	1.66605e-06	1.07306e-05
CsqKR_Scaf196_3.1		48.9536	16.9245	-32.0291	2.46219	0.00692367	0.0207191
CsqKR_Scaf99_31.8	kinesin KIF21A isoform X1	91.6396	36.3721	-55.2675	2.4606	2.44597e-07	1.78073e-06
CsqKR_Scaf39_18.13	nuclear pore complex Nup85	707.867	236.894	-470.973	2.45981	0.000342317	0.00142845
CsqKR_Scaf75_19.25	dedicator of cytokinesis 7-like isoform X2	175.622	63.1489	-112.473	2.45978	0.0143234	0.0390826
CsqKR_Scaf91_2.28	Gamma-aminobutyric acid type B receptor subunit 1	24.2952	9.18852	-15.1067	2.45922	0.00185272	0.00647761
CsqKR_Scaf232_2.58	uncharacterized protein LOC11453378 isoform X2	1069.1	421.096	-648.002	2.45545	1.27285e-09	1.26712e-08
CsqKR_Scaf43_61.3	choline transporter 2	37.2087	15.6904	-21.5184	2.45253	0.0050085	0.0155953
CsqKR_Scaf262_4.22	coadhesin-like isoform X1	315.005	83.2694	-231.735	2.44999	0.0039958	0.012765
CsqKR_Scaf127_21.11	alanine--glyoxylate aminotransferase mitochondrial isoform X2	1128.59	454.468	-674.121	2.44953	1.84231e-08	1.56711e-07
CsqKR_Scaf8_6.15	RFT1 homolog	566.645	223.763	-342.882	2.44716	8.95508e-06	5.08003e-05
CsqKR_Scaf174_36.15	methionine sulfoxide oxidase mical3b-like	2304.14	934.235	-1369.9	2.44708	6.15987e-06	3.60559e-05
CsqKR_Scaf12_30.9	WW domain binding 1-like	4016.58	1513.73	-2502.85	2.44583	3.62237e-08	2.9509e-07
CsqKR_Scaf99_8.46	3-ketoacyl- thiolase peroxisomal	596.139	235.85	-360.29	2.44574	2.43959e-15	4.21609e-14
CsqKR_Scaf192_13.12	kinase C iota type-like isoform X4	3376.76	1294.25	-2082.51	2.44427	9.88151e-09	8.72281e-08
CsqKR_Scaf7_27.38	Pleckstrin homology domain-containing family A member 7	595.418	211.958	-383.46	2.44413	2.34315e-05	0.000124023
CsqKR_Scaf704_2.31	G patch domain and ankyrin repeat-containing 1-like	273.5	108.433	-165.066	2.44291	9.07414e-10	9.22406e-09
CsqKR_Scaf259_3.22	connective tissue growth factor	93.2465	37.7407	-55.5058	2.44282	0.0021297	0.00732552
CsqKR_Scaf44_7.4	heparan sulfate 2-O-sulfotransferase 1-like isoform X2	88.0853	33.1963	-54.889	2.44035	0.000238178	0.00103259
CsqKR_Scaf17_3.25	succinyl- :3-ketoacid coenzyme A transferase mitochondrial-like	1394.2	555.941	-838.256	2.43921	2.03049e-08	1.71736e-07
CsqKR_Scaf67_1.19	agrin-like isoform X2	417.588	147.17	-270.418	2.43895	0.00834574	0.0243904
CsqKR_Scaf5_26.6	hypoxia-inducible factor 1-alpha-like isoform X2	918.642	320.237	-598.405	2.4387	0.00287345	0.00953313
CsqKR_Scaf55_27.29	serine threonine- kinase MARK2-like isoform X1	120.731	49.6162	-71.1146	2.43687	6.41401e-05	0.000310308
CsqKR_Scaf31_6.12	Cell division cycle-associated 7	116.474	51.2846	-65.1897	2.43685	0.00247985	0.00838365
CsqKR_Scaf1_19.34	glycerate kinase-like	556.605	197.365	-359.24	2.4358	0.000179047	0.000791327
CsqKR_Scaf140_3.25	plasminogen isoform X1	237.974	70.2244	-167.75	2.43282	0.00460835	0.0144705
CsqKR_Scaf21_20.8	very-long-chain 3-oxoacyl- reductase-like	979.989	396.948	-583.041	2.4323	8.53131e-12	1.08656e-10
CsqKR_Scaf27_3.23	ubiquitin-conjugating enzyme E2 25	340.242	134.116	-206.126	2.43195	2.59579e-05	0.000136469
CsqKR_Scaf4_5.13	hypothetical protein LOTGIDRAFT_157979	100.174	30.275	-69.8992	2.42766	0.0157517	0.0423167
CsqKR_Scaf5_20.6		56.5694	25.3424	-31.227	2.42604	0.00458896	0.0144149
CsqKR_Scaf65_31.29	phospholipid phosphatase 3 isoform X2	1058.94	248.395	-810.549	2.42423	0.00990285	0.0282746
CsqKR_Scaf112_9.44	sodium-dependent phosphate transport 2A-like	422.241	157.738	-264.503	2.42373	9.44109e-09	8.35204e-08
CsqKR_Scaf182_8.32	galactoside 2-alpha-L-fucosyltransferase 2-like	489.309	203.364	-285.945	2.42243	0.000344445	0.00143677
CsqKR_Scaf25_6.11	phytanoyl- dioxygenase domain-containing 1-like	480.265	193.829	-286.436	2.41859	3.59363e-14	5.67149e-13
CsqKR_Scaf129_3.17	ragulator complex LAMTOR1-like	854.12	313.556	-540.564	2.41606	0.00350845	0.0113882
CsqKR_Scaf164_0.22	failed axon connections homolog	49.7857	21.8505	-27.9351	2.41597	0.0101616	0.0289327
CsqKR_Scaf7_32.17	bombesin receptor-activated C6orf89 homolog	599.789	241.256	-358.533	2.41552	5.80368e-14	8.99461e-13
CsqKR_Scaf50_6.48	GDH 6PGL endoplasmic bifunctional	408.039	161.376	-246.663	2.41391	7.17011e-10	7.38025e-09
CsqKR_Scaf176_1.2	splicing factor 3B subunit 6	1780.03	730.976	-1049.05	2.41243	6.70062e-14	1.0326e-12
CsqKR_Scaf22_16.7	turtle homolog A-like	360.881	148.114	-212.767	2.40973	3.68389e-12	4.83485e-11
CsqKR_Scaf280_7.32	Down syndrome critical region 3 homolog	406.269	166.931	-239.338	2.40772	2.21827e-09	2.13178e-08
CsqKR_Scaf35_14.12	serum response factor isoform X1	173.736	61.0379	-112.698	2.40304	0.000129744	0.000588033
CsqKR_Scaf64_33.22	Vesicular integral-membrane VIP36	209.646	94.8848	-114.761	2.40263	4.90008e-05	0.000242647
CsqKR_Scaf7_32.16	syntaxin-7-like isoform X1	431.793	173.855	-257.939	2.40232	1.79498e-13	2.65133e-12
CsqKR_Scaf103_28.9	opine dehydrogenase-like	101.318	43.78	-57.5378	2.40055	0.00134449	0.00485524
CsqKR_Scaf16_13.19	polycystic kidney disease 1-like 1	78.2236	32.9519	-45.2717	2.39969	0.01296	0.0358371
CsqKR_Scaf379_2.5		16.8362	5.99976	-10.8365	2.39847	0.00761062	0.022487
CsqKR_Scaf952_0.3	probable serine threonine- kinase drkC	44.1489	17.4556	-26.6932	2.38974	0.00282243	0.00939051
CsqKR_Scaf103_39.39	Methylthioribose-1-phosphate isomerase	508.441	202.083	-306.358	2.38737	6.09689e-05	0.000296528
CsqKR_Scaf12_14.10	C12orf4 homolog	926.438	363.856	-562.582	2.38639	4.69499e-05	0.0002335
CsqKR_Scaf261_1.29	Casein kinase II subunit beta	1234.03	502.867	-731.168	2.38639	5.58707e-11	6.48956e-10
CsqKR_Scaf59_11.19		4032.15	1499.36	-2532.78	2.38565	0.00504279	0.0156753
CsqKR_Scaf87_12.43	cell death abnormality 1-like isoform X1	37.57	12.3674	-25.2026	2.38523	0.00691287	0.0207057
CsqKR_Scaf174_18.9	GDAP2 homolog	1483.65	622.906	-860.744	2.38461	6.06691e-19	1.39258e-17
CsqKR_Scaf99_46.9	uncharacterized protein LOC11465856 isoform X1	38.7532	14.724	-24.0292	2.38079	0.00103642	0.00385852
CsqKR_Scaf54_10.23	PREDICTED: uncharacterized protein LOC15345256 isoform X6	431.82	181.298	-250.522	2.37692	0.00207173	0.00715316
CsqKR_Scaf3_8.40	malate cytoplasmic	15425.1	6283.4	-9141.68	2.37659	3.65093e-07	2.58775e-06
CsqKR_Scaf8_26.26	slowpoke-binding -like	2702.71	1145.97	-1556.75	2.37565	3.56877e-14	5.6377e-13
CsqKR_Scaf40_5.23	MFS-type transporter SLC18B1-like	65.7492	27.4898	-38.2594	2.37542	0.00444453	0.014018
CsqKR_Scaf99_14.13	coiled-coil domain-containing 47-like	3369.25	1416.29	-1952.96	2.37361	9.74778e-17	1.86587e-15
CsqKR_Scaf44_24.6	cilia- and flagella-associated 99-like	1065.13	465.959	-599.172	2.37274	4.49134e-06	2.69151e-05
CsqKR_Scaf3_43.19	toll-interacting -like	1704.41	684.019	-1020.39	2.36402	5.26812e-10	5.50562e-09
CsqKR_Scaf166_5.23	indian hedgehog	275.235	69.2129	-206.022	2.36308	0.00268173	0.00896797
CsqKR_Scaf151_6.25	homogentisate 1,2-dioxygenase	2818.26	1171.09	-1647.16	2.36161	2.29731e-10	2.50652e-09
CsqKR_Scaf37_10.8	N-acetylneuraminate lyase	242.095	98.6426	-143.453	2.3574	2.37227e-07	1.72938e-06
CsqKR_Scaf479_2.12	lambda-crystallin homolog	634.357	230.011	-404.346	2.35666	9.17345e-05	0.000429933
CsqKR_Scaf91_6.9	KIBRA-like isoform X1	272.555	92.4065	-180.149	2.3543	0.00645545	0.0194962
CsqKR_Scaf200_2.27	molybdenum cofactor sulfurase-like isoform X1	487.859	197.648	-290.211	2.35391	6.05929e-05	0.000295226
CsqKR_Scaf266_2.26	sorting nexin-14-like isoform X3	512.592	213.083	-299.509	2.35344	3.31134e-15	5.68661e-14
CsqKR_Scaf173_32.47	ragulator complex LAMTOR5	953.543	379.883	-573.659	2.35264	3.36655e-06	2.06569e-05
CsqKR_Scaf194_29.9	alpha-catulin-like isoform X2	48.0903	22.3583	-25.732	2.34509	0.000867516	0.00329415
CsqKR_Scaf54_10.20	zwilch homolog	276.386	113.99	-162.396	2.34416	0.000438976	0.00178611
CsqKR_Scaf174_11.29	mitochondrial pyruvate carrier 2-like	1850.57	727.608	-1122.97	2.34326	8.30329e-07	5.5739e-06
CsqKR_Scaf106_11.37	calexcitin-1 isoform X4	570.843	244.031	-326.811	2.34031	2.92072e-05	0.000151892
CsqKR_Scaf124_5.20	microsomal triglyceride transfer large subunit-like	252.615	111.207	-141.408	2.33787	9.09902e-07	6.06329e-06
CsqKR_Scaf192_5.8	type-1 angiotensin II receptor-associated -like isoform X1	1975.03	840.026	-1135	2.33337	1.51563e-17	3.08518e-16
CsqKR_Scaf435_3.1		354.699	154.641	-200.058	2.33064	3.05534e-12	4.04561e-11
CsqKR_Scaf130_14.12	polyglycylase TTLL1 isoform X5	368.189	168.804	-199.385	2.32825	0.000401474	0.00165065
CsqKR_Scaf174_11.14	centrosome-associated 35-like isoform X5	705.246	309.656	-395.59	2.32781	0.000239938	0.00103912
CsqKR_Scaf1_8.6	S-adenosylhomocysteine hydrolase 1 isoform X3	647.006	269.385	-377.622	2.32728	4.02425e-05	0.000203375
CsqKR_Scaf44_43.10	COBW domain-containing 1-like	3376.65	1139.54	-2237.11	2.32636	0.00110399	0.00408405
CsqKR_Scaf172_17.7	uncharacterized protein LOC111125594 isoform X5	683.818	292.361	-391.457	2.32406	2.74197e-05	0.000143508
CsqKR_Scaf102_7.13	PREDICTED: uncharacterized protein LOC1534336 isoform X3	500.816	215.806	-285.01	2.32367	1.37772e-14	2.24356e-13
CsqKR_Scaf144_8.8	hypothetical protein LOTGIDRAFT_16575	353.232	147.336	-205.897	2.32321	1.10449e-05	6.15882e-05
CsqKR_Scaf173_1.23	tricarboxylate transport mitochondrial	344.597	145.523	-199.074	2.31777	0.0135308	0.0371881
CsqKR_Scaf290_5.10	WD repeat-containing 44-like	383.31	168.563	-214.747	2.31432	1.10301e-13	1.67147e-12
CsqKR_Scaf133_8.1	omega-3 desaturase-like B	1890.38	843.938	-1046.45	2.31331	0.000350144	0.00145739
CsqKR_Scaf59_38.29	glutaredoxin 2 isoform X3	2249.67	721.15	-1528.52	2.30668	0.0047268	0.0147998
CsqKR_Scaf19_21.28	centriolin isoform X1	1766.03	699.116	-1066.91	2.30404	0.000304145	0.00128488
CsqKR_Scaf1_23.18	mitochondrial carnitine acylcarnitine carrier	1275.05	539.564	-735.489	2.30168	4.4749e-08	3.58474e-07
CsqKR_Scaf451_1.11	cysteine sulfinic acid decarboxylase-like	1255.81	506.783	-749.03	2.30053	1.1776e-05	6.54198e-05
CsqKR_Scaf174_28.13	codanin-1-like isoform X1	84.6473	34.531	-50.1163	2.299	8.2277e-05	0.000390077
CsqKR_Scaf95_7.13	nuclear receptor-binding -like isoform X2	828.547	362.96	-465.587	2.29769	8.48624e-15	1.40715e-13
CsqKR_Scaf33_6.24	Transmembrane emp24 domain-containing 6	103.224	37.7122	-65.5121	2.29727	0.00873847	0.025366
CsqKR_Scaf207_3.20	trafficking particle complex subunit 9-like	447.442	157.237	-290.206	2.29705	0.000469311	0.00189414
CsqKR_Scaf269_3.0	monocarboxylate transporter 12-like isoform X1	41.9052	14.2911	-27.6141	2.29664	0.0163947	0.0438568
CsqKR_Scaf466_0.9		105.387	45.563	-59.8244	2.29559	0.00662162	0.0199502
CsqKR_Scaf44_14.10	UPF184 C9orf16 homolog	705.184	302.729	-402.455	2.29099	2.6403e-12	3.52456e-11
CsqKR_Scaf36_10.10	integrin beta-PS isoform X1	55.6862	21.1865	-34.4998	2.29098	0.00407664	0.0129888
CsqKR_Scaf146_5.13	probable acyl- dehydrogenase 6	633.11	237.464	-395.646	2.28656	0.00119209	0.00436896
CsqKR_Scaf165_15.20	cytidine deaminase	1270.18	534.711	-735.47	2.28637	1.56576e-09	1.53906e-08
CsqKR_Scaf60_7.30	uncharacterized protein KIAA93 homolog	710.651	316.771	-393.88	2.28479	1.00122e-09	1.01085e-08
CsqKR_Scaf7_7.25	oxidoreductase HTATIP2-like	595.395	200.166	-395.229	2.28178	0.00317286	0.0104167
CsqKR_Scaf53_9.25	folate receptor beta-like	1287.66	530.519	-757.136	2.27906	2.3578e-05	0.000124758
CsqKR_Scaf98_24.14	myoglobin	287880	109132	-178748	2.2788	0.00633638	0.0191862
CsqKR_Scaf64_11.13	cytoplasmic polyadenylation element-binding 2-like	2700.58	1069.68	-1630.9	2.27878	0.00165909	0.00586578
CsqKR_Scaf442_0.9	proline-rich transmembrane 1-like	2609.24	1094.29	-1514.94	2.2784	0.000641231	0.00251906
CsqKR_Scaf48_2.7	Centrin-3	1860.3	719.636	-1140.67	2.27563	0.00107494	0.00398833
CsqKR_Scaf320_1.12	Solute carrier family 35 member F1	972.313	357.624	-614.69	2.2755	0.000413076	0.00169253
CsqKR_Scaf113_2.18	thioredoxin domain-containing 15-like	346.887	151.606	-195.281	2.27242	2.01513e-07	1.48356e-06
CsqKR_Scaf268_11.16	cob(I)yrinic acid a,c-diamide mitochondrial	673.807	267.286	-406.521	2.27084	0.000157991	0.000705122
CsqKR_Scaf258_6.23	ankyrin-2-like isoform X47	3106.95	1227.07	-1879.88	2.26741	0.0158865	0.0426298
CsqKR_Scaf33_6.59	D-2-hydroxyglutarate mitochondrial	115.91	50.3284	-65.5812	2.26583	1.44138e-06	9.34985e-06
CsqKR_Scaf99_53.13	hypothetical protein LOTGIDRAFT_228378	670.144	295.215	-374.93	2.26331	5.19246e-11	6.06999e-10
CsqKR_Scaf232_2.57	PREDICTED: uncharacterized protein LOC1961745	4233.5	1881.73	-2351.77	2.26233	5.29965e-11	6.19087e-10
CsqKR_Scaf182_8.34	transmembrane 18	427.864	127.578	-300.286	2.26184	0.00638163	0.0193089
CsqKR_Scaf90_32.1	fukutin-related -like	34.6271	17.6864	-16.9407	2.25953	0.00862848	0.0251091
CsqKR_Scaf7_40.21	A-kinase anchor 9-like isoform X14	191.502	85.9479	-105.554	2.25911	0.0003062	0.0012919
CsqKR_Scaf65_15.20	very-long-chain enoyl- reductase-like	855.022	371.584	-483.438	2.25877	3.00239e-08	2.48293e-07
CsqKR_Scaf412_0.11	dyslexia-associated KIAA319 isoform X1	64.2185	30.9704	-33.2481	2.25734	9.04435e-05	0.000425344
CsqKR_Scaf52_17.18	Acylamino-acid-releasing enzyme	396.181	173.202	-222.979	2.25495	2.64617e-13	3.8359e-12
CsqKR_Scaf14_32.33	ras-related Ral-A-like isoform X2	118.152	55.4886	-62.6635	2.25363	0.000709498	0.0027568
CsqKR_Scaf43_63.23	SNARE-associated Snapin-like	680.811	263.849	-416.962	2.24845	3.95235e-05	0.000200137
CsqKR_Scaf175_11.17	nicotinate-nucleotide pyrophosphorylase [carboxylating]-like	190.283	69.9265	-120.356	2.24695	0.0156853	0.0421798
CsqKR_Scaf113_5.16	probable flavin-containing monoamine oxidase A	568.783	172.553	-396.23	2.24628	0.0144137	0.0392765
CsqKR_Scaf175_19.21	Mitosis inhibitor kinase wee1	2390.81	1179.72	-1211.08	2.24488	6.73142e-06	3.91633e-05
CsqKR_Scaf18_19.23	monocarboxylate transporter 12-like	269.795	114.452	-155.343	2.24359	1.40318e-07	1.05583e-06
CsqKR_Scaf52_12.31	peroxisome assembly 26-like isoform X1	530.85	167.142	-363.708	2.2431	0.0107999	0.0305208
CsqKR_Scaf60_7.31	hypothetical protein LOTGIDRAFT_238162	392.59	183.521	-209.069	2.24225	6.15599e-05	0.000299313
CsqKR_Scaf5_5.19	epididymal secretory E1-like	62.1226	19.118	-43.0046	2.23632	0.00432014	0.013681
CsqKR_Scaf50_0.4	gonadotropin-releasing hormone II receptor-like	68.8169	30.7456	-38.0713	2.23363	0.00902867	0.0261066
CsqKR_Scaf50_6.56	isochorismatase domain-containing 2-like	527.196	225.981	-301.215	2.23026	3.85377e-08	3.11923e-07
CsqKR_Scaf180_7.4	leucine-rich repeat neuronal 1-like	616.02	272.331	-343.69	2.22872	9.32412e-06	5.27388e-05
CsqKR_Scaf892_0.2		143.917	56.1001	-87.8165	2.22514	0.000731063	0.00283252
CsqKR_Scaf1_38.12	transketolase 2 isoform X1	4563.34	1951.07	-2612.27	2.22471	3.04139e-05	0.000157567
CsqKR_Scaf27_11.38	trafficking particle complex subunit 2	409.721	164	-245.721	2.2239	0.000103822	0.000480394
CsqKR_Scaf269_9.14	serine threonine- phosphatase 6 regulatory ankyrin repeat subunit B-like isoform X1	294.25	120.849	-173.401	2.22256	0.000546191	0.00217493
CsqKR_Scaf7_1.36	vacuolar sorting-associated 26B-like	923.977	414.68	-509.297	2.22255	2.32053e-19	5.5442e-18
CsqKR_Scaf929_0.2		457.631	183.706	-273.925	2.22241	0.000450506	0.00182501
CsqKR_Scaf193_12.35	Ankyrin repeat and SOCS box 8	554.61	253.275	-301.336	2.22207	9.39427e-07	6.24225e-06
CsqKR_Scaf394_1.5	deacetylase Atu3266-like	103.058	51.1773	-51.8803	2.21863	0.000348833	0.00145304
CsqKR_Scaf39_32.23	actin-related 2 3 complex subunit 1A-like	15156.4	6721.7	-8434.66	2.21799	3.0391e-10	3.28087e-09
CsqKR_Scaf12_28.8	E3 ubiquitin- ligase SMURF2	720.231	319.819	-400.413	2.21504	0.000102022	0.000472866
CsqKR_Scaf232_0.30	probable aminopeptidase NPEPL1	960.204	421.226	-538.978	2.21451	0.000155505	0.000694405
CsqKR_Scaf299_1.23	A-kinase anchor 13-like isoform X1	61.1861	23.1155	-38.0706	2.21359	0.00359981	0.0116386
CsqKR_Scaf192_1.24	Urease accessory G	510.976	230.351	-280.624	2.21308	1.50664e-14	2.44377e-13
CsqKR_Scaf5_10.18	GTP cyclohydrolase 1 feedback regulatory	441.137	191.195	-249.942	2.21168	0.000712678	0.00276784
CsqKR_Scaf185_15.3	elongation of very long chain fatty acids 5-like	39.829	15.445	-24.384	2.21031	0.00326184	0.0106916
CsqKR_Scaf266_5.30	uncharacterized protein LOC111118116 isoform X1	668.495	296.062	-372.434	2.20889	8.70252e-08	6.74322e-07
CsqKR_Scaf103_26.28	cystathionine gamma-lyase-like	1015.43	426.263	-589.169	2.20628	0.00132889	0.00480951
CsqKR_Scaf75_6.44	hypothetical protein LOTGIDRAFT_23583	3295.84	1501.73	-1794.11	2.20176	8.39417e-08	6.51394e-07
CsqKR_Scaf99_35.10	forkhead box M1	202.929	79.418	-123.511	2.20056	0.00334052	0.0109233
CsqKR_Scaf52_15.18	Nuclear respiratory factor 1	482.966	167.458	-315.508	2.2	0.00422978	0.0134364
CsqKR_Scaf69_43.11		1118.45	385.087	-733.367	2.19998	0.00772567	0.0227981
CsqKR_Scaf98_21.18	acetoacetyl- synthetase-like	790.821	345.286	-445.534	2.19327	3.27818e-06	2.01922e-05
CsqKR_Scaf185_1.19	Alpha-2-macroglobulin receptor-associated	292.476	131.209	-161.267	2.18986	1.68075e-09	1.64517e-08
CsqKR_Scaf35_57.11	V-type proton ATPase subunit D	573.508	247.447	-326.061	2.18825	0.000784893	0.00301397
CsqKR_Scaf259_0.6	centrosome-associated 35-like isoform X2	36.9909	17.5536	-19.4373	2.18824	0.0137197	0.0376233
CsqKR_Scaf45_6.2		136.643	58.9573	-77.6857	2.1879	0.0013937	0.00500972
CsqKR_Scaf53_2.14	Guanylate cyclase soluble subunit beta-	76.8589	34.0681	-42.7908	2.18677	0.00252862	0.00852211
CsqKR_Scaf149_0.63	multiple epidermal growth factor-like domains 6 isoform X3	381.032	161.59	-219.442	2.18372	7.18323e-06	4.14677e-05
CsqKR_Scaf44_21.27	transmembrane 18-like	154.43	71.5546	-82.8755	2.17962	1.21748e-05	6.74975e-05
CsqKR_Scaf7_15.26	perilipin-2-like isoform X1	1893.66	860.398	-1033.26	2.17879	2.44236e-05	0.000129066
CsqKR_Scaf21_18.9	TBC1 domain family member 7	60.7774	28.0908	-32.6866	2.17602	0.00728821	0.0216792
CsqKR_Scaf18_14.33	ras-related GTP-binding A	1370.48	589.145	-781.331	2.17521	1.02507e-07	7.8541e-07
CsqKR_Scaf21_5.11	potassium voltage-gated channel subfamily H member 6-like isoform X6	169.068	72.3319	-96.7366	2.17323	0.00737766	0.0219134
CsqKR_Scaf17_2.19	PREDICTED: uncharacterized protein LOC128619, partial	55.7854	24.1142	-31.6712	2.17269	0.0169552	0.0451936
CsqKR_Scaf320_0.9	beta-1,4-N-acetylgalactosaminyltransferase bre-4-like isoform X1	85.3445	39.4763	-45.8682	2.17	0.00056917	0.00225983
CsqKR_Scaf162_8.14	motile sperm domain-containing 2-like	1334.26	382.282	-951.978	2.16922	0.0159941	0.0428832
CsqKR_Scaf75_25.28	zinc finger SWIM domain-containing 6-like	1109.99	389.515	-720.477	2.16657	0.00245002	0.0082965
CsqKR_Scaf3_75.14	Hermansky-Pudlak syndrome 5	789.684	381.275	-408.409	2.16575	0.000234451	0.00101778
CsqKR_Scaf285_2.25	DNA fragmentation factor subunit alpha-like	410.289	186.496	-223.793	2.16263	3.72722e-10	3.97651e-09
CsqKR_Scaf64_21.14	estradiol 17-beta-dehydrogenase 8-like	3112	1426.92	-1685.08	2.1619	6.65686e-05	0.000321091
CsqKR_Scaf69_30.22	ester hydrolase C11orf54 homolog	81.7893	37.2414	-44.5478	2.16054	0.00426509	0.0135302
CsqKR_Scaf144_1.23	PREDICTED: uncharacterized protein LOC1611731	422.569	165.798	-256.771	2.15737	1.06894e-05	5.97483e-05
CsqKR_Scaf103_25.15	Acetyl-coenzyme A cytoplasmic	1280.61	585.101	-695.504	2.15703	1.68955e-06	1.08734e-05
CsqKR_Scaf69_27.13	B-cell CLL lymphoma 7 family member A-like	282.378	120.877	-161.501	2.15636	1.59485e-05	8.67152e-05
CsqKR_Scaf69_15.10	dehydrogenase reductase SDR family member 7B isoform X2	228.129	106.209	-121.92	2.15541	4.45984e-06	2.67362e-05
CsqKR_Scaf165_15.30	RNA polymerase II subunit A C-terminal domain phosphatase SSU72	111.904	47.0985	-64.8053	2.15424	0.00490746	0.0153011
CsqKR_Scaf98_8.2	arrestin domain-containing 4-like	753.352	358.285	-395.066	2.15066	0.012961	0.0358371
CsqKR_Scaf99_17.33	overexpressed in prosurvival 1-like	1591.24	710.869	-880.368	2.15013	7.17335e-08	5.60913e-07
CsqKR_Scaf704_1.39	folliculin-interacting 1-like isoform X2	860.905	375.256	-485.649	2.1492	0.00365147	0.0117916
CsqKR_Scaf138_13.29	biogenesis of lysosome-related organelles complex 1 subunit 2-like	488.71	227.551	-261.159	2.1429	5.06215e-18	1.07176e-16
CsqKR_Scaf832_0.0		108.027	44.2535	-63.7734	2.14219	0.00279389	0.00930501
CsqKR_Scaf103_2.10	probable phospholipid-transporting ATPase VA isoform X1	934.979	279.783	-655.196	2.1395	0.0124689	0.0346171
CsqKR_Scaf256_7.24	acyl- -binding	1612.12	644.184	-967.933	2.13742	0.00114626	0.00421946
CsqKR_Scaf91_17.24	Inverted formin-2	115.083	54.8556	-60.2274	2.13364	0.00390423	0.0125042
CsqKR_Scaf140_1.23	FAN-like	496.718	225.171	-271.547	2.13333	1.53742e-05	8.39271e-05
CsqKR_Scaf704_2.68	tuberin-like isoform X1	733.816	317.426	-416.39	2.13271	0.00208869	0.00720619
CsqKR_Scaf159_9.22	anaphase-promoting complex subunit 16-like	602.288	259.657	-342.631	2.13069	0.000211107	0.000923299
CsqKR_Scaf41_35.19	WD repeat-containing 17 isoform X2	1311.99	409.761	-902.23	2.13014	0.00552175	0.0169866
CsqKR_Scaf7_40.15	A-kinase anchor 9-like isoform X5	1008.47	471.325	-537.145	2.12957	4.11709e-09	3.81326e-08
CsqKR_Scaf3_69.23	aldehyde dehydrogenase family 16 member A1	1719.49	790.687	-928.803	2.12881	2.54782e-09	2.42993e-08
CsqKR_Scaf37_9.17	ras-related Rab-32-like	1889.33	891.517	-997.818	2.12814	1.67961e-16	3.14154e-15
CsqKR_Scaf460_1.27	trafficking particle complex subunit 3	368.973	175.466	-193.508	2.12704	2.3806e-09	2.27975e-08
CsqKR_Scaf14_21.13	male-specific lethal 1 homolog	708.476	267.421	-441.055	2.12582	0.0017456	0.00613191
CsqKR_Scaf175_6.19	RILP 1 isoform X3	1460.74	669.441	-791.295	2.12392	0.00283064	0.00941016
CsqKR_Scaf94_3.20	fatty acid-binding 9-like	237.821	113.719	-124.102	2.12331	0.000172149	0.000763108
CsqKR_Scaf69_84.7	LSM8 U6 small nuclear RNA associated	795.609	353.107	-442.502	2.12291	0.000161037	0.000717934
CsqKR_Scaf173_28.18	N-fatty-acyl-amino acid synthase hydrolase PM2D1-like	254.266	114.715	-139.551	2.12262	0.00201909	0.00699352
CsqKR_Scaf256_2.16	probable serine carboxypeptidase CPVL	310.413	137.878	-172.535	2.12241	0.0190343	0.0497945
CsqKR_Scaf442_1.60	alpha-N-acetylgalactosaminidase-like	373.688	179.277	-194.411	2.12192	0.0148881	0.0402942
CsqKR_Scaf59_17.14	spatacsin-like isoform X1	1658.95	764.131	-894.814	2.1213	6.66742e-06	3.88324e-05
CsqKR_Scaf127_16.11	sodium-dependent dopamine transporter	91.4592	36.1877	-55.2715	2.1203	0.0123521	0.0343566
CsqKR_Scaf451_1.19		33.1555	16.9293	-16.2262	2.11723	0.0117363	0.0328503
CsqKR_Scaf200_1.15	glycerol-3-phosphate dehydrogenase [NAD(+)] cytoplasmic-like	314.515	149.956	-164.558	2.11557	2.90137e-08	2.40546e-07
CsqKR_Scaf155_0.26	serine threonine- kinase receptor	59.9017	27.9522	-31.9495	2.11455	0.00214631	0.00737486
CsqKR_Scaf245_4.15	partitioning defective 6-like	207.346	101.68	-105.666	2.11335	0.000172664	0.000765183
CsqKR_Scaf99_47.8	liprin-beta-1-like isoform X1	893.413	369.407	-524.006	2.10976	0.013025	0.0359897
CsqKR_Scaf285_6.15	AP-2 complex subunit mu	2982.27	1390.8	-1591.47	2.10857	3.20497e-08	2.63978e-07
CsqKR_Scaf321_2.22	EF-hand domain-containing D1	58.1666	20.4307	-37.7359	2.10703	0.00513196	0.0159343
CsqKR_Scaf185_16.0	ribonuclease P subunit p21-like	267.956	120.284	-147.672	2.10479	0.00279934	0.00931747
CsqKR_Scaf314_0.16	hemK methyltransferase family member 2-like isoform X2	256.836	103.257	-153.578	2.10445	0.00466238	0.0146149
CsqKR_Scaf141_2.16		45.2327	21.0678	-24.1649	2.10407	0.0143957	0.0392536
CsqKR_Scaf3_19.19	thyroid adenoma-associated homolog	165.897	71.0979	-94.7988	2.10381	0.000115019	0.000526986
CsqKR_Scaf99_41.14	Transmembrane	548.101	231.888	-316.214	2.10179	0.0142472	0.0389201
CsqKR_Scaf43_15.18	solute carrier family 23 member 2-like	657.401	272.747	-384.654	2.10062	0.00165531	0.00585544
CsqKR_Scaf36_37.36	peroxisomal membrane 11B-like	286.526	132.345	-154.181	2.09985	1.03199e-08	9.08044e-08
CsqKR_Scaf166_1.28	crumbs homolog 1-like	213.336	83.8797	-129.456	2.09861	0.000480419	0.00193516
CsqKR_Scaf200_5.2		61.2703	30.5823	-30.688	2.09747	0.0164551	0.0440112
CsqKR_Scaf35_0.30	maleylacetoacetate isomerase-like	1380.36	653.999	-726.359	2.09637	7.68089e-17	1.48588e-15
CsqKR_Scaf69_75.32	L-aspartate dehydrogenase	290.451	137.088	-153.363	2.0962	5.69506e-10	5.94043e-09
CsqKR_Scaf325_0.12	transmembrane 42-like	492.485	225.894	-266.591	2.09543	9.21137e-05	0.000431464
CsqKR_Scaf35_22.16	thyroid receptor-interacting 11-like isoform X1	274.028	128.098	-145.93	2.09274	8.20698e-06	4.69306e-05
CsqKR_Scaf75_9.19	probable ATP-dependent RNA helicase	715.674	332.726	-382.948	2.09035	2.54399e-07	1.85007e-06
CsqKR_Scaf65_4.9	DCN1 4	851.474	386.961	-464.512	2.08921	0.00022665	0.000987316
CsqKR_Scaf37_13.17	hypothetical protein LOTGIDRAFT_236759	5275.91	2477.89	-2798.02	2.08898	1.33063e-05	7.33975e-05
CsqKR_Scaf69_5.14	proton myo-inositol cotransporter-like	149.669	71.417	-78.252	2.08786	0.000148802	0.000666293
CsqKR_Scaf175_2.27	acyl- dehydrogenase family member 11-like isoform X1	237.345	106.843	-130.502	2.08784	0.00278422	0.00927656
CsqKR_Scaf40_17.10	Leucine-rich repeat-containing 14	359.323	165.244	-194.079	2.08379	5.43164e-06	3.20918e-05
CsqKR_Scaf18_1.19	PREDICTED: uncharacterized protein LOC11852763	692.046	308.634	-383.412	2.07936	0.000194646	0.000856107
CsqKR_Scaf59_18.14	Tyrosine- kinase CSK	336.844	173.418	-163.426	2.07725	0.000140947	0.000633371
CsqKR_Scaf59_17.18	myotubularin-related 1-B-like isoform X1	631.066	296.111	-334.955	2.07634	0.000199722	0.000877138
CsqKR_Scaf5_29.25	WD repeat-containing 43	553.267	262.867	-290.399	2.07441	3.25856e-05	0.000167601
CsqKR_Scaf254_2.53	Ankyrin repeat and FYVE domain-containing 1	999.634	486.953	-512.681	2.07123	1.72542e-08	1.47535e-07
CsqKR_Scaf18_20.24	guanine nucleotide exchange factor DBS-like isoform X3	1572.56	728.816	-843.741	2.07088	9.75622e-05	0.000453867
CsqKR_Scaf12_56.13	bone morphogenetic 2-like	442.531	212.625	-229.906	2.06775	0.0120733	0.0336611
CsqKR_Scaf36_21.17	MIP18 family CG3152	134.488	60.4077	-74.0807	2.06667	1.71283e-05	9.2607e-05
CsqKR_Scaf3_31.6	presenilin-1-like isoform X2	3060.24	1355.71	-1704.54	2.06593	1.9325e-05	0.000103526
CsqKR_Scaf91_5.10	sodium- and chloride-dependent taurine transporter-like	2378.21	1170.11	-1208.09	2.06413	6.48192e-06	3.77789e-05
CsqKR_Scaf471_0.21	adiponectin receptor	2913.34	1383.1	-1530.25	2.06303	2.77214e-07	2.0057e-06
CsqKR_Scaf228_21.18	ephexin-1-like isoform X5	499.487	232.144	-267.343	2.06282	0.011299	0.0317623
CsqKR_Scaf130_4.17	beta-1,3-galactosyl-O-glycosyl-glyco beta-1,6-N-acetylglucosaminyltransferase-like	81.7274	41.7437	-39.9838	2.0624	0.00807124	0.02366
CsqKR_Scaf61_13.30	dehydrogenase reductase SDR family member 4-like	555.015	268.279	-286.736	2.06114	1.16428e-11	1.46125e-10
CsqKR_Scaf12_27.21	ragulator complex LAMTOR3	792.384	365.812	-426.572	2.06081	8.32896e-06	4.75451e-05
CsqKR_Scaf295_6.42	zinc finger 25 isoform X1	256.7	125.286	-131.414	2.06076	2.70777e-05	0.0001419
CsqKR_Scaf26_1.14	Low-density lipo receptor-related 4	3881.34	1836.89	-2044.45	2.06072	0.00154554	0.00549995
CsqKR_Scaf173_4.0		20.9932	11.088	-9.90517	2.05331	0.0141596	0.0387195
CsqKR_Scaf69_32.19	phylloquinone omega-hydroxylase CYP4F2-like	314.592	155.238	-159.354	2.05248	2.96834e-09	2.80161e-08
CsqKR_Scaf1_10.23	transmembrane 243-like	633.271	275.071	-358.2	2.05055	0.00135585	0.00488978
CsqKR_Scaf260_2.3	tripartite motif-containing 2-like	183.777	90.5807	-93.1966	2.04828	0.00388733	0.0124574
CsqKR_Scaf195_7.26	gamma-aminobutyric acid receptor-associated -like 2	297.491	146.45	-151.041	2.04559	3.04953e-05	0.000157939
CsqKR_Scaf69_13.26	isoform A	162.335	79.5223	-82.8128	2.04555	3.03663e-05	0.00015742
CsqKR_Scaf394_1.16	ankycorbin-like isoform X2	775.104	363.488	-411.617	2.04373	0.00068372	0.0026655
CsqKR_Scaf61_15.4	vacuolar sorting-associated 35	1435.62	700.113	-735.51	2.04018	1.68703e-13	2.50317e-12
CsqKR_Scaf25_17.16	dimethylaniline monooxygenase [N-oxide-forming] 5-like	529.096	236.142	-292.954	2.03961	0.000779177	0.00299624
CsqKR_Scaf117_11.18	ecdysone-induced isoforms C D-like isoform X1	348.812	180.071	-168.741	2.03717	0.00110889	0.00410033
CsqKR_Scaf127_1.11	glycosylphosphatidylinositol anchor attachment 1 -like	657.257	305.142	-352.115	2.03705	2.80645e-07	2.02783e-06
CsqKR_Scaf264_5.14	zinc finger CCCH domain-containing 51-like	793.382	378.518	-414.864	2.03547	0.00900676	0.0260524
CsqKR_Scaf173_28.9	cytosolic 1-formyltetrahydrofolate dehydrogenase-like	2657.76	1109.45	-1548.31	2.03299	0.00999137	0.0284925
CsqKR_Scaf349_5.16	cell wall DAN4-like isoform X4	1471.73	724.317	-747.411	2.0328	2.27728e-09	2.18336e-08
CsqKR_Scaf171_1.10	programmed cell death 2-like	402.278	183.232	-219.046	2.03201	2.51919e-05	0.000132868
CsqKR_Scaf21_10.9	aldehyde dehydrogenase family 3 member B1 isoform X3	1229.16	581.836	-647.328	2.03199	7.07664e-08	5.5388e-07
CsqKR_Scaf193_13.12	cytochrome P45 3A5-like isoform X1	1857.63	891.267	-966.359	2.02953	1.10534e-07	8.42962e-07
CsqKR_Scaf302_4.12	Pyrazinamidase nicotinamidase	270.346	129.105	-141.241	2.02882	6.89464e-05	0.000331875
CsqKR_Scaf460_4.17	trafficking particle complex subunit 6B	355.406	148.168	-207.239	2.02869	0.00130398	0.00472771
CsqKR_Scaf55_4.27	like isoform #REF!	43.038	24.2092	-18.8288	2.02504	0.0064413	0.0194642
CsqKR_Scaf50_49.16	di-N-acetylchitobiase isoform X1	2746.23	1347.85	-1398.38	2.02316	1.92828e-08	1.63599e-07
CsqKR_Scaf286_5.16	Bifunctional apoptosis regulator	197.585	96.5416	-101.044	2.02249	6.58667e-07	4.4785e-06
CsqKR_Scaf12_62.20	hypothetical protein LOTGIDRAFT_17196	796.772	355.594	-441.178	2.01999	0.000304306	0.00128523
CsqKR_Scaf21_31.18	V-type proton ATPase subunit C	893.351	428.749	-464.602	2.01906	4.919e-08	3.90988e-07
CsqKR_Scaf50_20.18	steroid dehydrogenase	1959.74	966.142	-993.602	2.01898	9.06913e-05	0.000426123
CsqKR_Scaf3_101.12	ras-related and estrogen-regulated growth inhibitor-like	84.3224	43.5565	-40.7659	2.01823	0.00324912	0.0106542
CsqKR_Scaf69_77.15	beta-glucuronidase-like	430.56	207.134	-223.426	2.01774	3.66928e-08	2.98615e-07
CsqKR_Scaf43_14.16	UPF693 C1orf32 homolog	335.514	152.644	-182.869	2.01481	0.000295531	0.00125108
CsqKR_Scaf247_4.2	calcium-dependent kinase C	409.753	213.312	-196.441	2.01452	5.37467e-06	3.18241e-05
CsqKR_Scaf65_32.12	ras-related Rab-9A	528.306	264.848	-263.458	2.01236	3.08634e-07	2.21442e-06
CsqKR_Scaf75_22.18	A disintegrin and metallo ase with thrombospondin motifs 6	149.877	54.5777	-95.2992	2.01108	0.0063389	0.0191867
CsqKR_Scaf301_2.13	solute carrier family facilitated glucose transporter member 1-like	929.083	463.366	-465.717	2.01059	3.12856e-07	2.24079e-06
CsqKR_Scaf31_25.6	zinc finger 239-like	50.6751	26.6234	-24.0517	2.00901	0.00912822	0.0263479
CsqKR_Scaf75_35.15	AP-3 complex subunit delta-1-like isoform X2	890.295	443.215	-447.081	2.00821	5.55675e-12	7.17206e-11
CsqKR_Scaf37_2.12	PREDICTED: uncharacterized protein LOC11853194	4032.07	1966.45	-2065.62	2.00588	1.51351e-05	8.27494e-05
CsqKR_Scaf446_0.10	probable serine threonine- kinase fhkB	70.1217	27.343	-42.7787	2.00411	0.00240357	0.00815949
CsqKR_Scaf61_15.27	pre-mRNA-splicing factor ATP-dependent RNA helicase PRP16-like	521.426	254.632	-266.794	2.00388	7.3242e-05	0.000350696
CsqKR_Scaf12_37.4	monocarboxylate transporter 12-like	364.211	182.449	-181.762	2.00073	3.47775e-12	4.57532e-11
CsqKR_Scaf45_11.32	PREDICTED: uncharacterized protein C6orf226 homolog	167.224	83.4003	-83.8239	2.00056	0.00270788	0.00904248
