# Supplementary material for: The Scaly-foot Snail genome and implications for the origins of biomineralised armour
Source: Nat Commun. 2020 Apr 8;11:1657. doi: 10.1038/s41467-020-15522-3 (PMC7142155; doi:10.1038/s41467-020-15522-3)
Supplement: Supplementary file 11 — Supplementary Data 8 [file 41467_2020_15522_MOESM11_ESM.xlsx]

## Sheet: SD8
Supplementary Data 8. Comparison of gene expression levels between individuals of Chrysomallon squamiferum from Kairei and Solitaire vent fields. The P-value was generated by two-tailed test in DESeq2, further adjusted with the Benjamini and Hochberg method to recover the False Discovery Rate (FDR).
FC, fold change; FDR, false discovery rate; Sc, scale; Ma, mantle.
Gene	Annotation	Sc_Kairei_vs_Solitaire_FC	Sc_Kairei_vs_Solitaire_FDR	Ma_Kairei_vs_Solitaire_FC	Ma_Kairei_vs_Solitaire_FDR
CsqKR_Scaf182_4.15	GQ-rich protein	70.2321	4.4594e-12	33.8368	2.96249e-16
CsqKR_Scaf12_12.16	Y-rich protein	51.8985	6.4855e-11	7.79168	0.00295374
CsqKR_Scaf44_37.17		32.1609	2.94169e-09	26.5615	7.59872e-19
CsqKR_Scaf130_17.25	metal tolerance 9-like	26.1098	1.64131e-07	28.2671	1.80627e-09
CsqKR_Scaf33_0.5	aromatic-L-amino-acid decarboxylase-like	21.0715	6.73229e-08	17.6852	1.13872e-11
CsqKR_Scaf35_27.14		17.6525	1.97347e-12	4.02428	0.0191966
CsqKR_Scaf327_1.17	hypothetical protein LOTGIDRAFT_233521	16.2201	1.0298e-05	10.1722	0.000242096
CsqKR_Scaf44_37.18		16.1194	1.48908e-06	7.89382	0.00045885
CsqKR_Scaf182_5.5	hypothetical protein OCS_4856	15.4368	0.000697172	17.7803	3.46164e-06
CsqKR_Scaf40_22.12	aquaporin-5-like isoform X2	14.1185	1.23465e-10	24.6706	4.44349e-23
CsqKR_Scaf142_0.13	hypothetical protein LOTGIDRAFT_228625	13.8764	5.79691e-06	11.0775	9.22806e-09
CsqKR_Scaf61_54.28	core-binding factor subunit beta	12.9279	0.000162922	7.85893	0.00247931
CsqKR_Scaf7_26.8	cytochrome P45 27C1-like	12.3015	0.000295039	6.26031	0.00639156
CsqKR_Scaf146_6.13	solute carrier family 23 member 1-like	12.2756	9.07537e-11	2.74518	0.0314798
CsqKR_Scaf182_5.6		12.0289	0.000700346	10.8906	2.53779e-05
CsqKR_Scaf261_5.23	UDP-glucose 6-dehydrogenase-like	11.2869	3.34449e-05	5.11488	0.022574
CsqKR_Scaf21_34.15	chitin synthase	11.0676	0.00445111	6.72136	0.00340803
CsqKR_Scaf284_1.4	Neuronal acetylcholine receptor subunit alpha-3	11.0038	0.00153435	6.02837	0.0102317
CsqKR_Scaf87_0.12	VWA domain-containing	11.0005	0.000543356	8.92889	0.00120214
CsqKR_Scaf21_34.14	chitin synthase	10.3979	0.0056181	5.18016	0.0230421
CsqKR_Scaf99_0.10	histone H4-like	10.1486	0.0008372	8.55955	0.000641288
CsqKR_Scaf179_0.5		9.9549	0.00416117	5.52519	0.0132571
CsqKR_Scaf35_50.3		9.86415	0.00153958	6.63359	0.00694987
CsqKR_Scaf73_30.11	choice-of-anchor A family	9.42746	0.00133247	3.33568	0.0377539
CsqKR_Scaf43_9.22	dual specificity phosphatase 1-like	9.40871	0.000843523	5.38931	0.01365
CsqKR_Scaf396_1.13	cAMP-responsive element-binding -like 2	9.34407	0.00060883	8.97869	0.000324513
CsqKR_Scaf635_0.11	PREDICTED: uncharacterized protein LOC1532833	9.27529	0.000271115	7.84631	0.000201697
CsqKR_Scaf75_33.9	Krueppel-like factor 5	9.21589	0.00142642	4.96017	0.0249467
CsqKR_Scaf50_33.17	receptor for egg jelly 9	9.20701	0.000903022	3.62169	0.00918153
CsqKR_Scaf10_4.7		9.13656	0.000700346	4.19235	0.0119902
CsqKR_Scaf388_0.15	aromatic-L-amino-acid decarboxylase-like	9.07217	0.0112987	5.31097	0.0202706
CsqKR_Scaf318_5.11	hypothetical protein LOTGIDRAFT_153438	8.74935	3.79705e-05	6.21859	0.000479262
CsqKR_Scaf191_0.13	cytosolic phospholipase A2 isoform X2	8.49332	0.000263068	6.09101	0.0080236
CsqKR_Scaf69_76.2	ABHD15-like	8.20115	0.000125536	5.36779	0.00172823
CsqKR_Scaf2_0.17	perlucin 4	8.0855	4.13994e-05	3.91116	6.23604e-07
CsqKR_Scaf20_10.18	carbohydrate sulfotransferase 11-like	8.04905	0.00016903	5.10825	0.00256116
CsqKR_Scaf14_36.27	sodium- and chloride-dependent glycine transporter 2	7.73569	0.0212073	5.99005	0.0118095
CsqKR_Scaf18_15.0	zinc finger 33B	7.44868	0.00160379	4.20524	0.00789941
CsqKR_Scaf146_5.19	alternative mitochondrial-like	7.3867	0.00533688	5.12928	0.0207276
CsqKR_Scaf69_7.36	hypothetical protein LOTGIDRAFT_23659	7.29116	0.000761261	10.3986	0.000332591
CsqKR_Scaf153_1.11	homeobox GBX-2	7.28733	0.000580877	2.94253	0.0229502
CsqKR_Scaf94_3.11	fatty acid-binding heart	7.18461	7.34818e-12	4.5213	4.67251e-09
CsqKR_Scaf267_0.1	aromatic-L-amino-acid decarboxylase-like	7.13202	0.0296686	4.32307	0.0384094
CsqKR_Scaf95_3.34	growth arrest and DNA damage-inducible GADD45 beta-like	7.12097	0.000458848	5.89108	0.00232326
CsqKR_Scaf402_9.49	DNA-binding D-ETS-3	7.08267	0.00200849	6.14761	0.0101539
CsqKR_Scaf43_62.23	choline transporter 2	7.03623	0.00823548	16.2974	4.67251e-09
CsqKR_Scaf29_7.38	solute carrier family riboflavin member 3-B-like	6.98688	1.31171e-06	3.76409	0.031149
CsqKR_Scaf3_18.16	F-box LRR-repeat	6.93669	0.00187026	9.74625	3.44483e-06
CsqKR_Scaf61_31.16	cysteine-rich secretory LCCL domain-containing 2-like	6.89531	0.0197131	5.07184	0.00870765
CsqKR_Scaf61_37.19		6.81337	0.00427563	6.02362	0.00723207
CsqKR_Scaf714_0.11	fibrinogen A	6.77276	0.0355099	3.03837	0.0259933
CsqKR_Scaf95_3.35	growth arrest and DNA damage-inducible GADD45 alpha-like	6.75992	0.000302187	8.01352	2.11804e-05
CsqKR_Scaf287_1.6	Tob1-like	6.3213	0.00508899	3.41899	0.0238912
CsqKR_Scaf175_29.11	cholesterol 7-alpha-monooxygenase-like	6.30046	0.0144449	5.11047	0.0080578
CsqKR_Scaf60_7.34		6.28158	0.0204859	3.37939	0.0256259
CsqKR_Scaf182_5.7	S-antigen	6.17787	0.0392012	10.3009	0.000106403
CsqKR_Scaf130_11.2	hypothetical protein LOTGIDRAFT_16535	6.13118	0.00856087	10.8268	0.0001585
CsqKR_Scaf3_71.6	zinc metallo ase nas-4-like	6.08233	0.00698015	7.78369	0.000313313
CsqKR_Scaf21_16.6		6.06923	0.00569587	6.2524	0.000132859
CsqKR_Scaf770_0.9		6.05103	0.000453872	4.3955	0.00779886
CsqKR_Scaf428_0.3		5.97625	0.0340398	4.90211	0.0156446
CsqKR_Scaf61_40.22	snaclec echicetin subunit beta-like isoform X1	5.87739	0.0318086	6.90938	0.00222365
CsqKR_Scaf245_6.16	guanine nucleotide-binding G(o) subunit alpha	5.84354	0.00197167	8.78678	2.72985e-05
CsqKR_Scaf69_42.14	fucolectin-like	5.83949	0.0242371	2.84041	0.0455337
CsqKR_Scaf191_16.15	cysteine protease ATG4B-like	5.8035	0.00769657	4.43633	0.00980823
CsqKR_Scaf109_0.10	sodium calcium exchanger 1 isoform X1	5.78178	0.0133924	3.37767	0.0415054
CsqKR_Scaf18_6.30	Macrophage mannose receptor 1	5.71664	0.0239155	3.36732	0.0300255
CsqKR_Scaf1_9.25	ankyrin repeat and KH domain-containing 1-like	5.56949	0.0236138	11.5053	1.24877e-05
CsqKR_Scaf175_25.18	Serine threonine- kinase pim-3	5.51944	5.54303e-05	4.09745	0.00435635
CsqKR_Scaf194_29.24	general receptor for phosphoinositides 1-associated scaffold -like isoform X3	5.46399	7.06315e-05	3.54774	0.0443672
CsqKR_Scaf12_46.5	polycystic kidney disease 1-like 2	5.40814	0.00147145	2.10631	0.0214828
CsqKR_Scaf260_2.23	galectin-9-like isoform X9	5.31757	0.0454514	4.84088	0.0183989
CsqKR_Scaf952_0.11	aromatic-L-amino-acid decarboxylase-like	5.31421	0.021841	3.87745	0.0332975
CsqKR_Scaf11_0.0		5.2577	0.0143096	3.21717	0.0421731
CsqKR_Scaf41_21.20	threonylcarbamoyl-AMP synthase-like	5.25539	0.0179127	8.96347	0.000160223
CsqKR_Scaf737_0.17		5.15021	0.0242371	7.70301	0.000473942
CsqKR_Scaf288_0.0	hypothetical protein CAPTEDRAFT_153991	5.08665	0.000843523	4.40301	0.00703492
CsqKR_Scaf507_0.47	alpha 1c	5.08543	0.011909	3.7648	0.00704545
CsqKR_Scaf43_13.8	Signal CUB and EGF-like domain-containing 1	5.05736	1.88849e-06	2.42118	0.0305791
CsqKR_Scaf18_6.26	Atrial natriuretic peptide receptor 2	5.04854	4.36127e-08	3.20648	0.00716008
CsqKR_Scaf113_16.59	serine cytosolic-like	5.04785	0.00569406	2.91816	0.00245077
CsqKR_Scaf36_16.18	apoptosis regulator Bcl-2-like	5.03928	0.00236286	7.73366	0.00116524
CsqKR_Scaf18_16.8	peptidase inhibitor 16-like	5.03691	0.00141043	2.80481	0.0305939
CsqKR_Scaf162_4.13	c-binding -like	5.01576	2.75168e-05	3.68902	0.0182634
CsqKR_Scaf103_26.35	PREDICTED: uncharacterized protein LOC1612228	4.95249	0.00226081	10.49	9.70424e-07
CsqKR_Scaf143_7.15		4.94042	0.0386204	7.08805	0.00440241
CsqKR_Scaf130_5.20	echinoderm microtubule-associated -like CG42247 isoform X2	4.88138	0.00243968	3.42524	0.000770076
CsqKR_Scaf133_9.5		4.87827	0.0143856	8.03965	0.00186213
CsqKR_Scaf645_0.0	E3 ubiquitin- ligase TRIM56-like isoform X1	4.86597	0.0427457	3.69848	0.0165959
CsqKR_Scaf129_4.12	leucine-rich repeat-containing 74B	4.86476	0.000543356	2.01656	0.0474625
CsqKR_Scaf682_0.0	E3 ubiquitin- ligase TRIM56-like	4.84342	0.011134	3.47461	0.00703492
CsqKR_Scaf95_28.31	LOW QUALITY PROTEIN: uncharacterized protein LOC112573569	4.82397	0.0160161	3.43953	0.0415555
CsqKR_Scaf451_0.15	hypothetical protein CQ7_2585	4.79623	0.000462687	4.99616	0.000130531
CsqKR_Scaf41_12.4	transcription factor AP-1	4.73332	0.0211402	4.12726	0.0160027
CsqKR_Scaf61_40.21	brevican core	4.71125	0.047103	2.51394	0.0409737
CsqKR_Scaf173_7.33	baculoviral IAP repeat-containing 7-like	4.69399	0.0212645	5.05335	0.0152693
CsqKR_Scaf41_48.8	C-type lectin domain protein	4.68823	0.00698015	2.64303	0.0079748
CsqKR_Scaf836_0.2		4.65991	0.0238152	4.569	0.0209607
CsqKR_Scaf396_2.14	beta-1,4-N-acetylgalactosaminyltransferase bre-4	4.61961	0.00508899	4.39279	0.0101539
CsqKR_Scaf30_1.27	cubilin	4.57034	0.00603503	3.08264	0.00391635
CsqKR_Scaf99_9.10	rap guanine nucleotide exchange factor 4-like	4.55673	0.00147778	3.12362	0.022574
CsqKR_Scaf99_40.38	tubulin alpha-3 chain	4.44688	0.00666562	3.0098	0.0038306
CsqKR_Scaf290_0.18	ankyrin repeat domain-containing 42 isoform X2	4.3998	0.0028063	4.62398	0.0046472
CsqKR_Scaf193_5.6	inositol-trisphosphate 3-kinase homolog isoform X2	4.39502	0.0191949	6.42646	0.000735581
CsqKR_Scaf29_9.30	serine threonine- phosphatase 6 regulatory ankyrin repeat subunit A-like	4.36806	0.0075161	4.36312	0.00705063
CsqKR_Scaf130_23.13	echinoderm microtubule-associated -like 2 isoform X2	4.35079	0.000960037	2.68988	0.0299878
CsqKR_Scaf143_10.23	cell death specification 2-like	4.34169	0.0136972	5.63239	0.00367818
CsqKR_Scaf55_26.44	ras-like GTP-binding Rho1	4.28736	0.0339111	6.26376	0.00389892
CsqKR_Scaf173_27.24	ETS domain-containing Elk-4-like isoform X2	4.18418	0.0282318	4.37308	0.0169865
CsqKR_Scaf193_13.16	PREDICTED: uncharacterized protein LOC15322589 isoform X2	4.18049	0.0136073	3.27766	0.003011
CsqKR_Scaf103_46.5	nuclear factor interleukin-3-regulated -like isoform X1	4.13081	0.0423256	6.22771	0.00810007
CsqKR_Scaf69_42.18	fucolectin-like	4.12045	0.00209036	3.50493	0.032604
CsqKR_Scaf11_0.4		4.11958	0.00366229	3.4101	0.00632077
CsqKR_Scaf307_8.20	cytochrome P45 2U1-like	3.92396	0.00220969	3.3779	0.0103045
CsqKR_Scaf127_0.0	Collectin-12	3.92049	0.000418478	3.06197	0.0284742
CsqKR_Scaf40_0.2		3.91759	0.0187663	3.29235	0.0215051
CsqKR_Scaf27_21.4	PREDICTED: uncharacterized protein LOC1659242	3.87455	0.0253783	2.50251	0.0075334
CsqKR_Scaf95_4.12	growth arrest and DNA damage-inducible GADD45 beta-like	3.78929	0.010217	5.32262	0.00120214
CsqKR_Scaf34_2.24	hypothetical protein LOTGIDRAFT_1668	3.75149	0.000761261	2.16775	0.0249467
CsqKR_Scaf186_1.18	DNA polymerase epsilon subunit 3-like	3.75091	0.00760975	4.19536	0.00300597
CsqKR_Scaf312_6.0	hypothetical protein LY9DRAFT_631365, partial	3.71962	0.00272272	4.46059	0.00443569
CsqKR_Scaf162_10.37	F-box only 4-like	3.71573	0.0224605	6.38677	9.70953e-05
CsqKR_Scaf7_20.17	probable 4-coumarate-- ligase 5	3.66958	0.0097522	2.35675	0.0123072
CsqKR_Scaf19_37.19	Collagen alpha-4(VI) chain	3.66081	0.00149313	2.57868	0.00961783
CsqKR_Scaf245_3.26	C-Maf-inducing -like	3.6571	0.00751529	2.11103	0.0207276
CsqKR_Scaf69_38.11	prolyl 4-hydroxylase subunit alpha-1-like isoform X1	3.64353	0.00226081	3.48653	0.00400679
CsqKR_Scaf103_5.31	calcyphosin isoform X1	3.5991	0.0266524	2.952	9.09627e-05
CsqKR_Scaf438_0.10	macrophage mannose receptor 1-like	3.58929	0.0313468	2.27803	0.0226895
CsqKR_Scaf61_6.25	tubulin beta chain-like	3.57552	0.00946082	3.51051	0.000813579
CsqKR_Scaf44_43.14	hypothetical protein LOTGIDRAFT_163724	3.55943	0.0290888	3.18017	0.0168246
CsqKR_Scaf10_14.17	polycystic kidney disease 1-like 2	3.45087	0.0131531	2.7944	0.00837539
CsqKR_Scaf164_0.6		3.44692	0.000252545	6.43524	1.17952e-09
CsqKR_Scaf4_5.34	cartilage matrix -like	3.43168	0.0137554	3.06763	0.00746369
CsqKR_Scaf166_12.12		3.38639	0.0241556	5.25259	0.0154977
CsqKR_Scaf855_0.0	EGF-like domain-containing	3.3803	0.0024953	2.90215	0.000334163
CsqKR_Scaf40_11.17	glutathione S-transferase A	3.37634	0.0114653	3.8265	0.000465356
CsqKR_Scaf19_39.23	insulin-degrading enzyme-like isoform X2	3.35727	0.0400968	2.73675	0.00893711
CsqKR_Scaf75_6.22	sodium glucose cotransporter 4-like	3.30779	0.042424	2.65989	0.0293566
CsqKR_Scaf75_31.53	inner centromere A	3.29963	0.00207538	2.77844	0.00413086
CsqKR_Scaf231_8.12	peptidyl-alpha-hydroxyglycine alpha-amidating lyase 1 isoform X1	3.28859	0.000302187	2.5151	0.00390617
CsqKR_Scaf3_19.18		3.27319	0.00493716	2.17582	0.015276
CsqKR_Scaf21_20.9	hypothetical protein LOTGIDRAFT_23436	3.26261	0.0375041	3.17632	0.0236123
CsqKR_Scaf90_22.15	synaptotagmin-12-like	3.25798	0.000249553	2.46048	0.00331788
CsqKR_Scaf165_15.35	transcription factor HES-1	3.22207	0.00440489	4.13867	0.0145485
CsqKR_Scaf256_2.22	cAMP-responsive element modulator-like isoform X1	3.22135	0.0283893	5.19163	0.00172823
CsqKR_Scaf95_13.31	MAP kinase-interacting serine threonine- kinase 1-like	3.2019	0.0422833	3.42778	0.029828
CsqKR_Scaf256_7.13	multidrug resistance 1B-like isoform X2	3.12928	0.0257548	4.79328	0.000144533
CsqKR_Scaf35_6.9	Potassium voltage-gated channel eag	3.12079	0.00603539	2.565	0.0152669
CsqKR_Scaf73_7.18		3.10864	0.0215518	3.23388	0.00379003
CsqKR_Scaf102_0.0		3.07163	0.00023359	2.84165	0.00738447
CsqKR_Scaf94_3.19	cellular retinoic acid-binding 1-like	3.06996	0.00106882	2.77075	0.00163237
CsqKR_Scaf524_4.27	stum homolog	2.97983	0.0111054	2.3702	0.0235578
CsqKR_Scaf460_0.3		2.8279	0.0476792	3.62862	0.00736678
CsqKR_Scaf91_4.15	Transcription factor AP-4	2.74974	0.0424259	3.27326	0.0307743
CsqKR_Scaf1_15.1	B-cell translocation	2.69727	0.0382439	2.6128	0.0467584
CsqKR_Scaf301_3.16	carbonic anhydrase 2-like isoform X3	2.52806	0.0338623	4.69409	0.000605835
CsqKR_Scaf146_5.10	crumbs homolog 2-like	2.48926	0.00493716	2.09864	0.00888274
CsqKR_Scaf61_36.17	sal 3	2.4617	0.0361685	5.07518	0.00493229
CsqKR_Scaf214_0.23	disintegrin and metallo ase domain-containing 1 isoform X2	2.44562	0.0318928	2.26734	0.00210131
CsqKR_Scaf143_3.18	single-strand selective monofunctional uracil DNA glycosylase	2.43827	0.0436619	3.72915	0.0113719
CsqKR_Scaf171_2.16	membrane-bound O-acyltransferase domain-containing 2-like isoform X2	2.42588	0.0160161	2.38888	0.000807752
CsqKR_Scaf164_0.18	myeloid differentiation primary response 88-like isoform X1	2.33375	0.00132826	3.71018	1.44437e-06
CsqKR_Scaf936_0.4	epidermal growth factor receptor-like isoform X2	2.16022	0.0133924	2.0358	0.000219317
CsqKR_Scaf27_13.25	chromodomain-helicase-DNA-binding 8-like isoform X1	2.14594	0.00737293	2.23914	0.0241534
CsqKR_Scaf302_4.29	nuclear pore complex Nup98-Nup96-like	2.05504	0.0437613	2.42525	0.0358232
CsqKR_Scaf31_6.10	pyridoxine-5 -phosphate oxidase	2.03566	0.0296874	2.19028	0.00033302
CsqKR_Scaf61_32.21	beta-1,4-galactosyltransferase galt-1-like	0.493316	0.0213297	0.485384	0.0011034
CsqKR_Scaf29_7.22	Decaprenyl-diphosphate synthase subunit 1	0.492785	0.000543356	0.343632	0.00101557
CsqKR_Scaf75_19.13	protoporphyrinogen oxidase isoform X1	0.490866	0.0345936	0.396466	0.00209936
CsqKR_Scaf75_15.14	integrin-linked kinase-like isoform X2	0.488259	0.0124346	0.476155	0.00582637
CsqKR_Scaf12_55.17	Protoheme IX mitochondrial	0.484007	1.15611e-05	0.489147	0.00696202
CsqKR_Scaf5_12.14	thioredoxin AAED1	0.46887	0.00362084	0.495435	0.00431376
CsqKR_Scaf25_21.29	cytochrome c oxidase assembly COX15 homolog	0.464051	0.0250532	0.487683	0.0062773
CsqKR_Scaf202_4.0		0.446991	0.00136714	0.412643	0.00910648
CsqKR_Scaf166_16.23	macrophage erythroblast attacher-like	0.435204	0.0101776	0.382322	4.42688e-05
CsqKR_Scaf170_1.4	frizzled 1 2 7	0.433633	0.0197101	0.464424	0.0067855
CsqKR_Scaf98_1.0	ligand-dependent corepressor isoform X2	0.367744	0.0454713	0.305603	0.0105917
CsqKR_Scaf25_14.10	signal transducer and activator of transcription 5B isoform X1	0.359061	0.000148778	0.405157	0.00359105
CsqKR_Scaf98_1.6		0.358921	0.0309479	0.375028	0.0185107
CsqKR_Scaf29_1.7	solute carrier family 25 member 4-like	0.349378	0.00795784	0.347332	0.000807752
CsqKR_Scaf41_4.0		0.337643	0.0143856	0.248553	0.000800535
CsqKR_Scaf33_1.13	caspase-2-like isoform X1	0.324476	0.00618318	0.333556	0.0153624
CsqKR_Scaf266_4.19	HRAS-like suppressor 3	0.268702	0.000632304	0.418519	0.035829
CsqKR_Scaf191_16.12	serine Arginine-related 53	0.257144	0.000115807	0.367334	0.000138426
CsqKR_Scaf69_7.43	PREDICTED: uncharacterized protein LOC11859542	0.216676	0.040908	0.118556	1.53799e-05
CsqKR_Scaf61_19.39	NADH dehydrogenase [ubiquinone] flavo mitochondrial-like	0.198104	0.0173512	0.2588	0.0182634
CsqKR_Scaf159_10.8	phthiocerol synthesis polyketide synthase type I -like	0.171181	0.00180238	0.242041	0.0286747
CsqKR_Scaf69_7.42	PREDICTED: uncharacterized protein LOC11859542	0.165914	0.0262139	0.172353	0.00893711
CsqKR_Scaf247_13.35	von Willebrand factor type EGF and pentraxin domain-containing 1 isoform X2	0.163919	0.000296844	0.288215	0.00575852
CsqKR_Scaf75_22.2		0.158815	0.0133924	0.168321	0.000801572
CsqKR_Scaf247_13.36	von Willebrand factor type EGF and pentraxin domain-containing 1-	0.156269	0.00603503	0.360377	0.0286747
CsqKR_Scaf50_48.3	ETS-related transcription factor Elf-5	0.153856	0.000499688	0.38448	0.00766088
CsqKR_Scaf138_9.25		0.150438	0.00247491	0.162337	0.000807752
CsqKR_Scaf59_10.11	dual oxidase 2-like isoform X2	0.149414	3.81008e-06	0.380352	0.0280204
CsqKR_Scaf1_23.28	hypothetical protein LOTGIDRAFT_16929	0.145816	0.00668244	0.318517	0.00439857
CsqKR_Scaf999_0.4	mycocerosic acid synthase-like	0.135375	0.00800946	0.239625	0.0370248
CsqKR_Scaf41_47.9	receptor-type tyrosine- phosphatase T	0.129663	9.42878e-08	0.324596	0.0095997
CsqKR_Scaf203_0.22	Neurogenic locus notch 3	0.127036	0.00198063	0.097476	2.01957e-08
CsqKR_Scaf73_4.36		0.125787	0.0204561	0.170926	0.0132571
CsqKR_Scaf159_10.9	mycocerosic acid synthase-like	0.119875	0.0040274	0.168076	0.00772639
CsqKR_Scaf436_0.7		0.107946	0.000210011	0.174144	9.64997e-05
CsqKR_Scaf1024_0.0	uncharacterized protein LOC11448225	0.0863357	1.82963e-05	0.102632	6.50131e-07
CsqKR_Scaf21_35.28		0.0609014	6.39755e-05	0.144173	0.00503946
CsqKR_Scaf99_60.18		0.054794	5.62327e-08	0.0685908	1.25467e-07
CsqKR_Scaf21_35.27		0.0438217	4.27506e-07	0.0200955	3.34724e-18
CsqKR_Scaf21_35.9		0.0429819	6.79165e-06	0.0434274	3.67867e-09
CsqKR_Scaf69_9.13		0.0354661	9.79534e-07	0.273286	0.0312429
CsqKR_Scaf162_1.24		0.0275607	5.59193e-08	0.133959	0.000643866
CsqKR_Scaf162_1.22		0.0203105	3.31908e-09	0.081838	8.76914e-06
CsqKR_Scaf162_1.23		0.0203105	3.31908e-09	0.081838	8.76914e-06
