# Supplementary material for: The Scaly-foot Snail genome and implications for the origins of biomineralised armour
Source: Nat Commun. 2020 Apr 8;11:1657. doi: 10.1038/s41467-020-15522-3 (PMC7142155; doi:10.1038/s41467-020-15522-3)
Supplement: Supplementary file 12 — Supplementary Data 9 [file 41467_2020_15522_MOESM12_ESM.txt]

##SUPPLEMENTARY DATA 9
#For 'The scaly-foot snail genome and the ancient origins of biomineralised armour' by Sun, Chen, Miyamoto et al. Nature Communications

## Table of contents
# 1. Commands used in this study. 
# 2. OrthoMCL results. 
# 3. The summary and classification of the repeats. 
# 4. The input sequences (phylip format) for the MCMCTree analysis


#####################
# 1. commands used in this study. 
#####################
# assemble the Illumina reads with Platanus v1.2.4
platanus assemble -o SFG -f SFG_SE.fq SCG_trim_nr_1.fq SCG_trim_nr_2.fq -k 39 -s 10 -u 0.2 -t 29 -m 320 
platanus scaffold -o SFG -c SFG_platanus_contig.fa -b SFG_platanus_contigBubble.fa -IP1 SFG_trim_1.fq SFG_trim_2.fq -u 0.2 -t 29 
platanus gap_close -o SFG -c SFG_scaffold.fa -t 20 -f SFG_SE_total.fq -IP1 SFG_trim_1.fq SFG_trim_2.fq

# assemble the ONT reads with canu
canu -fast genomeSize=444m corMaxEvidenceErate=0.22 corMhapSensitivity=high corMinCoverage=0 'corMhapOptions=--threshold 0.8 --num-hashes 512 --ordered-sketch-size 1000 --ordered-kmer-size 14

# asseemble the genome with canu trimmed reads
smartdenovo.pl -t 40 -c 1 -p SFGB1_canuTrimmed_all_smartdenovo SFGB1_canuv1.7_6k.trimmedReads.fasta > SFGE02B1_canuTrimmed_all_smartdenovo.mak
make -f SFGE02B1_canuTrimmed_all_smartdenovo.mak

# minimap + miniasm assembly
minimap2 -X -x ava-ont ONT_Clean.fa ONT_Clean.fa > reads.paf
miniasm -f ONT_Clean.fa reads.paf > SFS_default.gfa
awk '/^S/{print ">"$2"\n"$3}' SFS_default.gfa | fold > SFS_default.fa 

# Hybrid assemling with masurca 
/masurca configuration.txt 
./assemble.sh

# use Racon to polish the genome
minimap2 -t 80 -x map-ont SFSE02B1_canu_smartdenovo.fa ONT_clean.fq > Racon_reads.paf
racon -t 80 --bq -1 ONT_clean.fq Racon_reads.paf SFS_canu_smartdenovo.fa SFSE02B1_canu_smartdenovo_Racon.fa

# pilon error correction with Illumina reads
bowtie2-build -f SFGE02B1_canu+smartdenovo_Racon5th.fa SFS --threads 12
bowtie2 -p 80 -D 20 -R 2 -N 1 -L 18 -i S,1,0.50 --maxins 1200 -x SFS -1 SFS_500bp_trim_1.fq -2 SFS_500bp_trim_2.fq 1>SFSPE500.sam 2> SFSPE500.err
grep -E "@|NM:" SFSPE500.sam | grep -v "XS:" > SFSPE500_uniq.sam
samtools view -bS SFSPE500_uniq.sam > SFSPE500_uniq.bam -@ 8
samtools sort SFSPE500_uniq.bam -m 5G -@ 8 > SFSPE500_uniq_sorted.bam
java -jar picard.jar MarkDuplicates I= SFSPE500_uniq_sorted.bam O= SFSPE500_uniq_sorted_dedupe.bam METRICS_FILE=metrics.txt
samtools index SFSPE500_uniq_sorted_dedupe.bam
java -Xmx1200G -jar pilon-1.13.jar --genome SFS_canu+smartdenovo_Racon5th.fa --frags SFSPE500_uniq_sorted_dedupe.bam --diploid --threads 80

# using BUSCO to check the genome completeness
python3 run_BUSCO.py -i genome.scf.fasta -o SFGE02B1_busco -l ~/datasets/metazoa_odb9 -m genome -c 40
#### missing BUSCOs in Chrysomallon squamiferum genome. 
EOG091G06YD; EOG091G0CEK; EOG091G0E3F; EOG091G0E5P; EOG091G0GA8; EOG091G0H6J; EOG091G0IZD; EOG091G0JC7; EOG091G0M09; EOG091G0MBX; EOG091G0O4W; EOG091G0QBN; EOG091G0RWI; EOG091G0T3D; EOG091G0TAC; EOG091G0UQ0; EOG091G0VVZ; EOG091G0W86; EOG091G0Y35; EOG091G0Z7J; EOG091G113O; EOG091G141O; EOG091G18B1; EOG091G18BK
####

# using HiCpro to assess the quality of HiC library 
~/App/hicpro/bin/HiC-Pro_2.11.0-beta/bin/utils/digest_genome.py -r mboi -o csq_mobI.bed Csq_KR_v1.0.fa
bowtie2-build --threads 40 Csq_KR_v1.0.fa csq
~/App/hicpro/bin/HiC-Pro_2.11.0-beta/bin/HiC-Pro -c config.txt -I fastq2 -o two -s mapping -s proc_hic -s quality_checks

### processing the HiC valid reads by Juicer pipeline 
# index the reference
faSize -detailed Csq_KR_v1.0.fa >csq.fa.sizes
bwa index Csq_KR_v1.1.fa
~/GitHub/juicer/misc/generate_site_positions.py "MboI" "csq" Csq_v1.1.fa
~/GitHub/juicer/CPU/juicer.sh \
     -t 40 \
     -z ./ref/Csq_v1.1.fa \
     -p ./ref/Csq_v1.1.fa.sizes \
     -y ./ref/csq_MboI.txt
faSize -detailed Csq_KR_v1.0.fa >csq.fa.sizes
bwa index Csq_KR_v1.1.fa
~/GitHub/juicer/misc/generate_site_positions.py "MboI" "csq" Csq_v1.1.fa
~/GitHub/juicer/CPU/juicer.sh \
     -t 40 \
     -z ./ref/Csq_v1.1.fa \
     -p ./ref/Csq_v1.1.fa.sizes \
     -y ./ref/csq_MboI.txt

# genomic scaffolding with 3D de novo assembly pipeline
~/App/3d2/3d-dna/run-asm-pipeline.sh -m diploid -s finalize -r 1 ../reference/Csq_KR_v1.0.fa ../aligned/merged_nodups.txt

# de novo transcriptome assembly by Trinity
~/App/trinityrnaseq-Trinity-v2.5.1/Trinity --seqType fq --max_memory 800G --CPU 18 --min_contig_length 300 --samples_file samp_file.txt --output SFG_E02B1_trinity
~/App/cdhit-master/cd-hit-est -i Trinity.fasta -o Trinity_cdhit0.97.fasta -c 0.97 -T 24 -M 300000

# genome guided transcriptome assembly by Trinity
~/App/hisat2-2.1.0/hisat2-build SFGE02B1_smart+miniasm_pilon_Euk.fasta SFGB1_smart+miniasm_pilon_Euk
~/App/hisat2-2.1.0/hisat2 -q -X 800 -p 40 -x SFGE02B1_smart+miniasm_pilon_Euk -1 ../Karei_trim_1.fq -2 ../Karei_trim_2.fq -S karei_all.sam
samtools view -bS karei_all.sam >karei_all.bam -@ 10
samtools sort karei_all.bam -m 5G -@ 10 >karei_all.sorted.sam
samtools index karei_all.sorted.sam
~/App/trinityrnaseq-Trinity-v2.6.5/Trinity --genome_guided_bam karei_all.sorted.bam --max_memory 300G --genome_guided_max_intron 20000 --CPU 12

## using PASA to build a comprehensive transcriptome database, combining the denovo assembly and genome-guided assembly.
cat Trinity.fasta Trinity-GG.fasta >Trinity_all_new.fasta
~/App/PASApipeline-pasa-v2.2.0/seqclean/seqclean/seqclean Trinity_all_new.fasta -c 8
~/App/PASApipeline-pasa-v2.2.0/seqclean/seqclean/seqclean Trinity.fasta -c 8
~/App/PASApipeline-pasa-v2.2.0/misc_utilities/accession_extractor.pl < Trinity.fasta.clean >tdn.accs
~/App/PASApipeline-pasa-v2.2.0/scripts/Launch_PASA_pipeline.pl -c alignAssembly.config -C -R -g SFGB1_smart+miniasm_pilon_Euk.fasta -t Trinity_all_new.fasta.clean -T -u Trinity_all_new.fasta --TDN tdn.accs --ALIGNERS gmap,blat --CPU 4 --annots_gff3 SFGB1v0.2_ONT_maker_transcripts.gff --stringent_alignment_overlap 30.0 --gene_overlap 50.0
~/App/PASApipeline-pasa-v2.2.0/scripts/build_comprehensive_transcriptome.dbi -c alignAssembly.config -t Trinity_all_new.fasta.clean --min_per_ID 95 --min_per_aligned 30

# Check the genome assembly quality by Quast 
quast.py ../Csq_v1.1.fa --nanopore ../ONT_Raw_reads/All_6kb.fa -t 5

# RepeatModeler:
~/App/RepeatModeler/BuildDatabase -name SFGE02B1v0.1 SFGE02B1_Racon5_pilon2.fa
~/App/RepeatModeler/RepeatModeler -database SFGE02B1v0.1 -pa 48

#RepeatMasker
RepeatMasker -lib ../RM_3672.SunJul81020052018/consensi.fa.classified -pa 40 -div 30 SFGE02B1_Racon5_pilon2.fa
RepeatMasker -species all -pa 40 -div 30 SFGE02B1_Racon5_pilon2.fa.masked

# how to train Augustus gene predictor
#Augustus:
perl ~/App/augustus-3.1/scripts/gff2gbSmallDNA.pl ../SFGB1-augu.gff ../../Csq_v1.0.fasta.masked.masked 1000 Csq_augustus_v01
perl ~/App/augustus-3.1/scripts/new_species.pl --species Chrysomallon
etraining --species=Chrysomallon Csq_augustus_v01 --/genbank/verbosity=2
perl ~/App/augustus-3.1/scripts/gff2gbSmallDNA.pl ../SFGB1-augu.gff ../../Csq_v1.0.fasta.masked.masked 1000 Csq_augustus_v01 --bad=blackList.txt
etraining --species=Chrysomallon Csq_augustus_v01 --/genbank/verbosity=2
perl /home/jin/App/augustus-3.1/scripts/optimize_augustus.pl --cpus=40 --species=Chrysomallon Csq_augustus_v02
etraining --species=Chrysomallon Csq_augustus_v04

# maker annotation 
fasta_tool --chunks 20 Csq_v1.0.fasta
maker -base SFGB1v1.0 -quiet -g Csq_canu+smartdenovo_Racon5Pilon2_clean_19.fasta
gff3_merge -l -d SFGB1v1.0_master_datastore_index.log -o SFGB1v1.0.gff
fasta_merge -d SFGB1v1.0_master_datastore_index.log -o SFGB1v1.0

# blast the whole NCBI nr database
blastp -num_threads 96 -query SFGB1v1.0.maker.proteins_clean.fa -db ~/db/nr20180831/nr_database -out SFGv1.0_maker_Blastp.m5 -outfmt 5 -evalue 1e-5 -word_size 3 -num_alignments 20 -max_hsps 20 -show_gis

# using salmon to quantify the gene expression
salmon index -t SFGB1v1.0.transcripts.fasta -i SFG_Trinity_Genes_index --type quasi -k 31
salmon quant -i SFG_Trinity_Genes_index -l IU -1 ../B1AM_trim_1.fq -2 ../B1AM_trim_2.fq --seqBias -o B1-AM

# Assign the orthologue genes by Orthomcl
/home/jin/App/orthomclSoftware-v2.0.9/bin/orthomclInstallSchema orthomcl.config install_schema.log
/home/jin/App/orthomclSoftware-v2.0.9/bin/orthomclAdjustFasta Csq SFGB1v1.0.maker.proteins_clean.fa 1
mkdir Mollusca
/home/jin/App/orthomclSoftware-v2.0.9/bin/orthomclFilterFasta Mollusca/ 50 20 SFG_good_prot SFG_poor_prot
makeblastdb -in SFG_good_prot -dbtype prot -max_file_sz 100000000000
blastp -db SFG_good_prot -query SFG_good_prot -evalue 1e-5 -out SFG_good_prot.tsv -outfmt 6 -num_threads 12
/home/jin/App/orthomclSoftware-v2.0.9/bin/orthomclBlastParser SFG_good_prot.tsv Mollusca/ >>similarSequences.txt
/home/jin/App/orthomclSoftware-v2.0.9/bin/orthomclLoadBlast orthomcl.config similarSequences.txt
/home/jin/App/orthomclSoftware-v2.0.9/bin/orthomclPairs orthomcl.config orthomcl_pairs.log cleanup=no 
/home/jin/App/orthomclSoftware-v2.0.9/bin/orthomclDumpPairsFiles orthomcl.config
mcl mclInput --abc -I 1.5 -o mclOutput
/home/jin/App/orthomclSoftware-v2.0.9/bin/orthomclMclToGroups SFG_ortho 1 < mclOutput > SFG-orthologs_groups.txt

# phylogenetic analysis with Raxml
~/App/standard-RAxML/raxmlHPC-PTHREADS -f a -x 936 -m PROTGAMMAGTR -p 834 -N 100 -s SuperMatrix.fas -n SFG-Lophotro.tre -O -T 96 -q Partition_raxml.txt

## Calibrate the tree with time constrains, estimate the divergent time by MCMCTree
~/App/PAML_4.8/codeml codeml.ctl
# in the mcmctree.ctl, change usedata = 3, and outfile = out_usedata3
~/App/PAML_4.8/mcmctree mcmctree.ctl
# change the file name "out.BV" to  "in.BV"; change usedata = 2, and outfile = out_usedata2
~/App/PAML_4.8/mcmctree mcmctree.ctl
# the tree file with time constrains used in MCMCTree analysis
19 1
((Oct,(((Pye,Cfa),((Cgi,Pfu),(Mph,Bpl)))'L(4.65, 0.1, 1.0, 1e-300)',(((Hal,Csq),Lot),((Lan,Pca)'U(1.50, 0.1, 1.0, 1e-300)',(Apl,(Rau,Bio))'B(1.686, 4.734, 1e-300, 0.1)')'L(3.90, 0.1, 1.0, 1e-300)')'B(4.702, 5.315, 1e-300, 0.1)'))'B(5.32, 5.49, 1e-300, 0.1)',((Ctel,Nge),(Lin,Pau)'L(5.13)'))'B(5.5025, 6.361, 1e-300, 1e-300)';
### the mcmctree.ctl file
          seed = -1
       seqfile = SFG_MCMC.phy
      treefile = Raxml_PE_fossils.nwk
       outfile = out_usedata2
 
       seqtype = 2
 
         ndata = 1
       usedata = 2    * 0: no data; 1:seq like; 2:normal approximation
         clock = 2    * 1: global clock; 2: independent rates; 3: correlated rates
       RootAge = '<10'  * constraint on root age, used if no fossil for root.
         model = 3
                   * models for codons:
                       * 0:one, 1:b, 2:2 or more dN/dS ratios for branches
                   * models for AAs or codon-translated AAs:
                       * 0:poisson, 1:proportional, 2:Empirical, 3:Empirical+F
                       * 6:FromCodon, 7:AAClasses, 8:REVaa_0, 9:REVaa(nr=189)

    aaRatefile = lg.dat  * only used for aa seqs with model=empirical(_F)
                   * dayhoff.dat, jones.dat, wag.dat, mtmam.dat, or your own
  
         alpha = 0.5
         ncatG = 5
     cleandata = 1    * remove sites with ambiguity data (1:yes, 0:no)?

       BDparas = 1 1 0   * birth, death, sampling
   kappa_gamma = 6 2      * gamma prior for kappa
   alpha_gamma = 1 1      * gamma prior for alpha

   rgene_gamma = 1 20.75     * gamma prior for rate for genes
  sigma2_gamma = 1 4.5    * gamma prior for sigma^2     (for clock=2 or 3)

      finetune = 1: 0.057  0.25  0.008  0.12 0.3  * times, rates, mixing, paras, RateParas

         print = 1
        burnin = 10000000
      sampfreq = 1000
       nsample = 10000
##########

# using CAFE for the gene family analysis
~/App/CAFE-4.0.1/release/cafe cafe4.sh
#in cafe4.sh
load -i CAFE4_input.txt -t 4 -l logfile.txt -p 0.01
tree (Lin:6.517712,(Oct:5.586937,((((Pfu:2.803395,Cgi:2.803395):0.900184,(Mph:1.049561,Bpl:1.049561):2.654018):0.340926,(Pye:0.328239,Cfa:0.328239):3.716266):1.195965,((Lot:4.414658,(Hal:3.764952,Csq:3.764952):0.649707):0.377249,((Pca:1.327368,Lan:1.327368):2.730936,(Apl:2.159281,(Rau:1.334979,Bio:1.334979):0.824302):1.899023):0.733604):0.448563):0.346466):0.930775);
lambda -s (1,(1,((((1,1),(1,1)),(1,1)),((1,(1,1)),((1,1),(1,(1,1)))))));
report resultfile_IdentiLamm

############
# the Rscript for the circos plot
# Csq_v1.1.fa.sizes.bed 
chr1	1	49219174
chr2	1	16871289
chr3	1	22472794
chr4	1	16731779
chr5	1	19579237
chr6	1	42400280
chr7	1	36868729
chr8	1	35804613
chr9	1	30197626
chr10	1	17691409
chr11	1	17528639
chr12	1	18913716
chr13	1	28279498
chr14	1	20211343
chr15	1	31707104


library(circlize)
library(dplyr)
cytoband = read.table("Csq_v1.1.fa.sizes.bed", colClasses = c("character", "numeric","numeric"), sep = "\t")

gene_track=read.csv("csq.bed", sep="\t", header = F)


brewer=c("#66c2a5","#fc8d62","#8da0cb","#e78ac3","#a6d854")

#### one block

readcq<- function(filename){
  CQ=read.csv(filename,header=F, sep=",")
  colnames(CQ)=c("gene", "FC")
  CQ=merge(gene_track, CQ, by.x="V4", by.y="gene")
  CQ=CQ[, c(2,3,4,7)]
  
  return(CQ)
}
#### 
FE=readcq("FE.csv")
M=readcq("M.csv")


### normalize the track using gene density

gene_density=genomicDensity(gene_track, window.size = 1e6)

get_density<-function(CQ){
  
  CQ_density=genomicDensity(CQ, window.size = 1e6)
  CQ_density=merge(CQ_density, gene_density, by.x=c(1,2,3), by.y=c(1,2,3))
  CQ_density$pct=CQ_density$pct.x/CQ_density$pct.y
  CQ_density=CQ_density[, c(1,2,3,6)]
  CQ_density=arrange(CQ_density, chr, start)
  
  return(CQ_density)
}


M_density=get_density(M)
FE_density=get_density(FE)


### plot M, save as 5*5
#### from the beginning
circos.clear()
circos.par("start.degree" = 90)
circos.initializeWithIdeogram(cytoband, sort.chr = FALSE, plotType = c("axis", "labels"))

circos.genomicTrackPlotRegion(M_density,  ylim=c(0,0.6), panel.fun = function(region, value, ...) {
  circos.genomicLines(region, value, col=brewer[4], area=TRUE, type="l")
} , track.height = 0.2)
circos.yaxis(labels.cex = 0.1, side=("right"))

# plot FE, save as 5*5
circos.clear()
circos.par("start.degree" = 90)
circos.initializeWithIdeogram(cytoband, sort.chr = FALSE, plotType = c("axis", "labels"))

circos.genomicTrackPlotRegion(FE_density,  ylim=c(0,0.6), panel.fun = function(region, value, ...) {
  circos.genomicLines(region, value, col=brewer[5], area=TRUE, type="l")
} , track.height = 0.2)
circos.yaxis(labels.cex = 0.1, side=("right"))


######
### gene density for the orphan/novel genes
### get the pos list from the raw bed file
orphan=read.csv("orphan_genes.csv", header=F)
colnames(orphan)=c("gene")
gene_track=read.csv("csq.bed", sep="\t", header = F)
colnames(gene_track)=c("chro", "start", "end", "gene", "score", "strand")

orphan_pos=merge(orphan, gene_track, by="gene")
orphan_pos=orphan_pos[2:4]

orphan_density=get_density(orphan_pos)


####
circos.clear()
circos.par("start.degree" = 90)
circos.initializeWithIdeogram(cytoband, sort.chr = FALSE, plotType = c("axis", "labels"))

circos.genomicTrackPlotRegion(orphan_density,  ylim=c(0,0.7), panel.fun = function(region, value, ...) {
  circos.genomicLines(region, value, col="grey", area=TRUE, type="l")
} , track.height = 0.2)
circos.yaxis(labels.cex = 0.1, side=("right"))


#####################
# 2. OrthoMCL results
## Speicies Abbreviation: Apl, Aplysia californica; Bio, Biomphalaria glabrata; Bpl, Bathymodiolus platifrons; Cfa, Azumapecten farreri; Cgi, Crassostrea gigas; Csq, Chrysomallon squamiferum; Hal, Haliotis discus hannai; Lan, Lanistes nyassanus; Lin, Lingula anatina; Lot, Lottia gigantea; Mph, Modiolus philippinarum; Oct, Octopus bimaculoides; Pca, Pomacea canaliculata; Pfu, Pinctada fucata; Pye, Mizuhopecten yessoensis; Rau, Radix auricularia.

SFG_ortho1: Apl|524868181 Apl|524889843 Apl|524894604 Apl|871226015 Apl|871242105 Apl|871242108 Apl|871242156 Apl|871242159 Apl|871242162 Apl|871242165 Apl|871251333 Apl|871251336 Apl|871212294 Apl|871242172 Apl|871269352 Apl|871210123 Bio|BGLB010250-PA Bio|BGLB003387-PA Bio|BGLB003396-PA Bio|BGLB004670-PA Bio|BGLB009539-PA Bio|BGLB011150-PA Bio|BGLB014007-PA Bio|BGLB009635-PA Bpl|Bpl_scaf_32549-3.23 Bpl|Bpl_scaf_34762-0.9 Cfa|CF20385.2 Cfa|CF40169.16 Cfa|CF41359.2 Cfa|CF58481.7 Cfa|CF3709.29 Cfa|CF56501.7 Cfa|CF61417.2 Cfa|CF64639.27 Cfa|CF56501.9 Cfa|CF61417.1 Hal|HDSC01465CG00020 Hal|HDSC01179CG00050 Lan|Lan_Scaf_26978_0.37 Lan|Lan_Scaf_26978_0.4 Lot|112013 Lot|128039 Lot|166739 Lot|168313 Lot|170555 Lot|177766 Lot|194528 Lot|139999 Lot|196277 Lot|206730 Lot|157905 Lot|177976 Lot|234081 Oct|918276100 Oct|918276440 Oct|918277911 Oct|918278089 Oct|918278099 Oct|918278893 Oct|918278896 Oct|918279703 Oct|918280016 Oct|918280706 Oct|918281023 Oct|918281324 Oct|918281327 Oct|918281328 Oct|918281329 Oct|918281635 Oct|918282410 Oct|918282561 Oct|918283900 Oct|918284000 Oct|918284644 Oct|918285471 Oct|918287163 Oct|918287164 Oct|918287732 Oct|918287733 Oct|918287869 Oct|918289339 Oct|918289560 Oct|918289566 Oct|918289572 Oct|918291956 Oct|918291971 Oct|918292543 Oct|918292544 Oct|918293659 Oct|918295633 Oct|918295865 Oct|918295866 Oct|918297319 Oct|918297590 Oct|918302033 Oct|918302071 Oct|918303715 Oct|918304311 Oct|918306004 Oct|918309238 Oct|918309296 Oct|918309300 Oct|918309846 Oct|918311847 Oct|918311848 Oct|918311878 Oct|918311879 Oct|918312920 Oct|918313171 Oct|918313790 Oct|918313804 Oct|918313817 Oct|918313818 Oct|918313829 Oct|918314501 Oct|918317130 Oct|918317131 Oct|918317188 Oct|918317198 Oct|918318139 Oct|918318140 Oct|918318141 Oct|918319293 Oct|918319602 Oct|918319603 Oct|918319604 Oct|918319608 Oct|918319614 Oct|918319663 Oct|918319665 Oct|918326044 Oct|918326045 Oct|918326058 Oct|918326209 Oct|918326213 Oct|918326215 Oct|918326217 Oct|918327209 Oct|918327211 Oct|918327213 Oct|918327216 Oct|918327217 Oct|918327981 Oct|918327982 Oct|918327983 Oct|918327987 Oct|918327988 Oct|918327989 Oct|918327990 Oct|918327993 Oct|918328047 Oct|918329709 Oct|918330942 Oct|918332257 Oct|918333905 Oct|918333906 Oct|918333912 Oct|918333913 Oct|918333914 Oct|918333916 Oct|918336070 Oct|918338121 Oct|918338125 Oct|918338128 Oct|918340290 Oct|918340291 Oct|918303341 Oct|918334286 Oct|918313819 Oct|918313800 Oct|918312700 Oct|918281322 Oct|918311573 Oct|918311574 Oct|918311575 Oct|918309301 Oct|918281326 Oct|918300030 Oct|918278888 Oct|918326221 Oct|918336767 Oct|918313793 Oct|918335961 Oct|918312912 Oct|918291962 Oct|918287875 Oct|918287876 Oct|918334732 Oct|918336071 Oct|918293661 Oct|918312925 Oct|918287076 Oct|918277919 Oct|918299962 Oct|918311576 Oct|918316028 Oct|918317195 Oct|918288487 Oct|918309385 Oct|918309386 Oct|918277325 Oct|918282799 Oct|918326050 Oct|918326051 Oct|918328046 Oct|918291965 Oct|918293660 Oct|918336194 Oct|918277901 Oct|918277902 Oct|918277905 Oct|918277908 Oct|918277909 Oct|918278091 Oct|918278092 Oct|918278093 Oct|918278094 Oct|918278095 Oct|918278096 Oct|918278102 Oct|918278103 Oct|918279360 Oct|918279702 Oct|918280607 Oct|918280608 Oct|918281787 Oct|918282536 Oct|918282801 Oct|918283668 Oct|918283670 Oct|918283671 Oct|918283905 Oct|918284338 Oct|918285467 Oct|918285934 Oct|918285955 Oct|918287161 Oct|918287165 Oct|918287629 Oct|918287630 Oct|918287631 Oct|918287871 Oct|918287997 Oct|918288139 Oct|918288295 Oct|918288306 Oct|918288398 Oct|918288483 Oct|918288486 Oct|918289563 Oct|918289564 Oct|918289565 Oct|918289567 Oct|918289573 Oct|918289575 Oct|918291947 Oct|918291949 Oct|918291953 Oct|918291954 Oct|918291955 Oct|918291964 Oct|918291968 Oct|918291972 Oct|918292541 Oct|918293041 Oct|918293269 Oct|918293270 Oct|918293271 Oct|918293662 Oct|918293663 Oct|918294359 Oct|918295077 Oct|918295082 Oct|918295855 Oct|918295857 Oct|918295859 Oct|918295861 Oct|918295867 Oct|918295869 Oct|918296017 Oct|918296018 Oct|918296019 Oct|918296356 Oct|918296876 Oct|918296877 Oct|918297320 Oct|918297554 Oct|918297585 Oct|918297586 Oct|918297899 Oct|918297900 Oct|918297901 Oct|918297902 Oct|918298500 Oct|918298501 Oct|918298579 Oct|918298583 Oct|918298959 Oct|918298960 Oct|918298999 Oct|918299431 Oct|918299432 Oct|918299629 Oct|918299797 Oct|918299888 Oct|918299963 Oct|918299969 Oct|918299970 Oct|918299971 Oct|918300032 Oct|918300036 Oct|918300041 Oct|918300737 Oct|918301799 Oct|918301800 Oct|918302078 Oct|918302330 Oct|918303707 Oct|918303710 Oct|918303711 Oct|918303712 Oct|918303720 Oct|918304128 Oct|918304310 Oct|918304314 Oct|918304316 Oct|918304317 Oct|918304318 Oct|918305507 Oct|918305508 Oct|918306721 Oct|918306722 Oct|918306767 Oct|918307596 Oct|918307598 Oct|918309297 Oct|918309305 Oct|918309306 Oct|918309307 Oct|918309843 Oct|918309844 Oct|918309845 Oct|918309847 Oct|918309848 Oct|918309853 Oct|918310938 Oct|918311571 Oct|918311572 Oct|918311884 Oct|918311961 Oct|918312420 Oct|918312698 Oct|918312706 Oct|918312711 Oct|918312712 Oct|918312901 Oct|918312906 Oct|918312910 Oct|918312911 Oct|918312913 Oct|918312914 Oct|918312922 Oct|918312924 Oct|918313295 Oct|918313429 Oct|918313430 Oct|918313431 Oct|918313432 Oct|918313433 Oct|918313787 Oct|918313791 Oct|918313792 Oct|918313794 Oct|918313811 Oct|918313821 Oct|918313832 Oct|918314491 Oct|918314498 Oct|918314503 Oct|918314504 Oct|918314505 Oct|918314696 Oct|918316027 Oct|918316417 Oct|918316721 Oct|918316729 Oct|918317189 Oct|918317191 Oct|918317810 Oct|918318150 Oct|918319009 Oct|918319010 Oct|918319287 Oct|918319288 Oct|918319292 Oct|918319299 Oct|918319605 Oct|918319607 Oct|918319609 Oct|918319668 Oct|918319669 Oct|918319670 Oct|918322103 Oct|918323045 Oct|918326042 Oct|918326219 Oct|918326220 Oct|918326244 Oct|918326252 Oct|918326253 Oct|918326254 Oct|918326255 Oct|918326261 Oct|918326836 Oct|918326837 Oct|918326838 Oct|918326839 Oct|918326840 Oct|918326841 Oct|918327176 Oct|918327181 Oct|918327208 Oct|9183>27218 Oct|918327227 Oct|918327232 Oct|918327236 Oct|918327238 Oct|918327992 Oct|918328045 Oct|918329400 Oct|918329710 Oct|918330278 Oct|918330311 Oct|918330314 Oct|918330315 Oct|918332252 Oct|918332253 Oct|918332259 Oct|918333004 Oct|918333171 Oct|918333248 Oct|918333663 Oct|918333664 Oct|918333833 Oct|918333837 Oct|918333917 Oct|918333921 Oct|918333926 Oct|918334241 Oct|918334242 Oct|918334284 Oct|918334959 Oct|918335750 Oct|918335751 Oct|918335758 Oct|918336065 Oct|918336166 Oct|918336167 Oct|918336168 Oct|918336190 Oct|918338123 Oct|918338126 Oct|918338127 Oct|918339078 Oct|918294482 Oct|918277324 Oct|918295868 Oct|918319610 Oct|918300894 Oct|918283986 Oct|918316412 Oct|918287996 Oct|918312903 Oct|918327233 Oct|918333915 Oct|918299968 Oct|918317139 Oct|918317140 Oct|918295079 Oct|918333665 Oct|918278100 Oct|918327206 Oct|918282558 Oct|918313831 Oct|918326242 Oct|918298584 Oct|918284905 Oct|918338122 Oct|918313434 Oct|918333910 Oct|918319611 Oct|918319612 Oct|918327223 Oct|918302333 Oct|918317192 Oct|918315677 Oct|918295862 Oct|918326212 Oct|918288378 Oct|918288369 Oct|918288370 Oct|918281154 Oct|918312905 Oct|918285472 Oct|918313828 Oct|918291950 Oct|918312741 Oct|918278887 Oct|918304121 Oct|918327205 Oct|918326210 Oct|918326211 Oct|918296674 Oct|918312908 Oct|918312909 Oct|918327198 Oct|918338124 Oct|918313805 Oct|918277918 Oct|918319285 Oct|918323634 Oct|918327177 Oct|918302079 Oct|918298497 Oct|918298498 Oct|918311289 Oct|918306847 Oct|918292539 Oct|918324393 Oct|918277914 Oct|918336501 Oct|918327576 Oct|918283901 Oct|918326214 Oct|918327996 Oct|918319316 Oct|918319317 Oct|918309234 Oct|918336073 Oct|918336074 Oct|918277920 Oct|918313820 Oct|918288400 Oct|918319318 Oct|918311881 Oct|918327229 Oct|918313802 Oct|918290032 Oct|918303330 Oct|918303331 Oct|918312687 Oct|918303327 Oct|918336165 Oct|918333925 Oct|918333832 Oct|918289340 Oct|918311849 Oct|918313798 Oct|918277923 Oct|918313172 Oct|918315947 Oct|918332262 Oct|918284109 Oct|918332999 Oct|918333000 Oct|918296675 Oct|918291960 Oct|918313159 Oct|918317127 Oct|918317128 Oct|918303326 Oct|918303346 Oct|918319313 Oct|918319314 Oct|918319315 Oct|918298576 Oct|918313801 Oct|918311880 Oct|918336072 Oct|918319606 Oct|918308804 Oct|918295081 Oct|918303328 Oct|918309233 Oct|918316026 Oct|918326202 Oct|918326203 Oct|918312907 Oct|918295806 Oct|918299974 Oct|918295870 Oct|918281317 Oct|918304309 Oct|918281325 Oct|918285468 Oct|918285469 Oct|918291958 Oct|918332997 Oct|918332998 Oct|918311882 Oct|918334730 Oct|918309851 Oct|918309852 Oct|918309854 Oct|918278097 Oct|918278098 Oct|918309861 Oct|918300734 Oct|918300735 Oct|918300736 Oct|918303708 Oct|918310833 Oct|918295863 Oct|918326055 Oct|918331827 Oct|918312902 Oct|918332251 Oct|918296710 Oct|918310660 Oct|918291963 Oct|918279055 Oct|918303709 Oct|918312899 Oct|918327231 Oct|918313806 Oct|918313807 Oct|918289561 Oct|918317197 Oct|918326216 Oct|918309240 Oct|918289562 Oct|918293260 Oct|918327171 Oct|918316722 Oct|918317809 Oct|918327197 Oct|918312918 Oct|918309236 Oct|918309237 Oct|918283903 Oct|918326250 Oct|918298955 Oct|918298586 Oct|918319286 Oct|918326248 Oct|918285933 Oct|918330274 Oct|918326251 Oct|918298502 Oct|918333250 Oct|918326245 Oct|918295015 Oct|918327580 Oct|918334735 Oct|918334288 Oct|918296353 Oct|918296354 Oct|918316023 Oct|918316024 Oct|918283904 Oct|918288305 Oct|918294357 Oct|918294358 Oct|918282445 Oct|918304294 Oct|918304295 Oct|918304296 Oct|918333831 Oct|918283394 Oct|918313834 Oct|918287872 Oct|918287873 Oct|918319488 Oct|918291944 Oct|918304312 Oct|918295858 Oct|918304308 Oct|918333924 Oct|918330277 Oct|918288301 Oct|918288302 Oct|918319008 Oct|918319012 Oct|918309239 Oct|918301569 Oct|918288296 Oct|918288297 Oct|918288397 Oct|918303345 Oct|918299965 Oct|918327187 Oct|918327188 Oct|918291951 Oct|918298591 Oct|918291967 Oct|918333928 Oct|918326048 Oct|918326049 Oct|918295076 Oct|918326204 Oct|918340119 Oct|918326243 Oct|918288484 Oct|918309241 Oct|918334433 Oct|918313795 Oct|918304315 Oct|918294365 Oct|918293037 Oct|918294356 Oct|918317199 Oct|918312707 Oct|918312708 Oct|918312709 Oct|918315233 Oct|918315234 Oct|918327224 Oct|918333246 Rau|Gene.10360 Rau|Gene.10428 Rau|Gene.10430 Rau|Gene.10432 Rau|Gene.10436 Rau|Gene.10906 Rau|Gene.11157 Rau|Gene.11845 Rau|Gene.11991 Rau|Gene.12449 Rau|Gene.13095 Rau|Gene.13305 Rau|Gene.13777 Rau|Gene.13788 Rau|Gene.14530 Rau|Gene.16501 Rau|Gene.16503 Rau|Gene.19255 Rau|Gene.19868 Rau|Gene.20066 Rau|Gene.2049 Rau|Gene.21103 Rau|Gene.21615 Rau|Gene.21657 Rau|Gene.22034 Rau|Gene.22453 Rau|Gene.22609 Rau|Gene.22610 Rau|Gene.22646 Rau|Gene.22705 Rau|Gene.22991 Rau|Gene.22993 Rau|Gene.22998 Rau|Gene.23104 Rau|Gene.2376 Rau|Gene.23914 Rau|Gene.24656 Rau|Gene.24757 Rau|Gene.24803 Rau|Gene.3049 Rau|Gene.3954 Rau|Gene.4015 Rau|Gene.4289 Rau|Gene.4561 Rau|Gene.6594 Rau|Gene.7740 Rau|Gene.9905 Rau|Gene.9908 Rau|Gene.16502 Rau|Gene.9571 Rau|Gene.11121 Rau|Gene.23114 Rau|Gene.9574 Rau|Gene.3262 Rau|Gene.19151 Oct|918274303 Oct|918274304 Oct|918287633 Oct|918312921 Oct|918315213 Oct|918277336 Oct|918326246 Oct|918314509 Oct|918300039 Oct|918300040 Oct|918313814 Oct|918331263 Oct|918332996 Oct|918326205 Oct|918312742 Oct|918312923 Oct|918316414 Oct|918313786 Oct|918303336 Oct|918303337 Oct|918333251 Oct|918313815 Oct|918277337 Oct|918309293 Oct|918332249 Oct|918299967 Oct|918313812 Oct|918317194 Oct|918277323 Oct|918309302 Oct|918286436 Oct|918279691 Oct|918296015 Oct|918286878 Oct|918279928 Oct|918316416 Oct|918312694 Oct|918319298 Oct|918278894 Oct|918278895 Oct|918291966 Oct|918287737 Oct|918316415 Oct|918297587 Oct|918300732 Oct|918287874 Oct|918312583 Oct|918303342 Oct|918303343 Oct|918303344 Oct|918322862 Oct|918300031 Oct|918312682 Oct|918277906 Oct|918277334 Oct|918278248 Oct|918298589 Oct|918277326 Oct|918313822 Oct|918282155 Oct|918285034 Oct|918288394 Oct|918285212 Oct|918285213 Oct|918277327 Oct|918277328 Oct|918277329 Oct|918277330 Oct|918326056 Oct|918290028 Oct|918312689 Oct|918312690 Oct|918312691 Oct|918297588 Oct|918332995 Oct|918327192 Oct|918316743 Oct|918299973 Oct|918332254 Oct|918299796 Oct|918327172 Oct|918336083 Oct|918312701 Oct|918327185 Oct|918327186 Oct|918333911 Oct|918322864 Oct|918283669 Oct|918333829 Oct|918333830 Oct|918336069 Oct|918313173 Oct|918282481 Oct|918291970 Oct|918312684 Oct|918312685 Oct|918332250 Oct|918334285 Oct|918278891 Oct|918326218 Oct|918298499 Oct|918290031 Oct|918336066 Oct|918327193 Oct|918327194 Oct|918327195 Oct|918327196 Oct|918307713 Oct|918290029 Oct|918290030 Oct|918299734 Oct|918333840 Oct|918332255 Oct|918332256 Oct|918298956 Oct|918279359 Oct|918281696 Oct|918309117 Oct|918281949 Oct|918330279 Oct|918330280 Oct|918304362 Oct|918335753 Oct|918335754 Oct|918309392 Oct|918289568 Oct|918285932 Oct|918327199 Oct|918289775 Oct|918326043 Oct|918336081 Oct|918300037 Oct|918326247 Oct|918322863 Oct|918336077 Apl|871221721 Bio|BGLB009328-PA Mph|Mph_scaf_33181-0.0 Hal|HDSC00019CG00090 Hal|HDSC00137CG00320 Pfu|pfu_aug2.0_1466.1_21639.t1 Rau|Gene.17060
SFG_ortho2: Cgi|405961536 Cgi|405952635 Cgi|405951360 Cgi|405965943 Cgi|405960533 Cgi|405955638 Cgi|405956090 Cgi|405963305 Cgi|405956390 Cgi|405963312 Cgi|405977420 Cgi|405956079 Cgi|405951324 Cgi|405954865 Cgi|405972207 Cgi|405967476 Cgi|405959212 Cgi|405967475 Cgi|405964215 Cgi|405961535 Cgi|405952575 Cgi|405963306 Cgi|405963307 Cgi|405954483 Cgi|405945309 Cgi|405964671 Cgi|405968038 Cgi|405951946 Cgi|405975701 Cgi|405960758 Cgi|405965372 Cgi|405959024 Cgi|405973868 Cgi|405978221 Cgi|405960666 Cgi|405969002 Cgi|405954994 Cgi|405967955 Cgi|405969635 Cgi|405960721 Cgi|405973018 Cgi|405956237 Cgi|405978707 Cgi|405954791 Cgi|405955867 Cgi|405960274 Cgi|405966655 Cgi|405969578 Cgi|405965562 Cgi|405960735 Cgi|405970559 Cgi|405955986 Cgi|405957687 Cgi|405966226 Cgi|405974026 Cgi|405969339 Cgi|405961910 Cgi|405959705 Cgi|405970489 Cgi|405961799 Cgi|405972508 Cgi|405958212 Cgi|405951992 Cgi|405955263 Cgi|405959339 Cgi|405965368 Cgi|405969573 Cgi|405973320 Cgi|405955723 Cgi|405960091 Cgi|405966585 Cgi|405956046 Cgi|405972527 Cgi|405946810 Cgi|405946004 Cgi|405970959 Cgi|405955975 Cgi|405967098 Cgi|405977469 Cgi|405969576 Cgi|405972027 Cgi|405968180 Cgi|405952302 Cgi|405966377 Cgi|405970782 Cgi|405957237 Cgi|405969633 Cgi|405954229 Cgi|405974654 Cgi|405974313 Cgi|405957243 Cgi|405958496 Cgi|405974657 Cgi|405946643 Cgi|405958303 Cgi|405959897 Cgi|405947367 Cgi|405945883 Cgi|405976323 Cgi|405947648 Cgi|405966224 Cgi|405953342 Cgi|405967277 Cgi|405947092 Cgi|405958210 Cgi|405960723 Cgi|405961532 Cgi|405961838 Cgi|405969334 Cgi|405959780 Cgi|405967232 Cgi|405969205 Cgi|405960757 Cgi|405969193 Cgi|405946585 Cgi|405957014 Cgi|405969192 Cgi|405978633 Cgi|405950828 Cgi|405960724 Cgi|405966384 Cgi|405968760 Cgi|405961866 Cgi|405976057 Cgi|405978320 Cgi|405958155 Cgi|405968960 Cgi|405957992 Cgi|405970662 Cgi|405961530 Cgi|405962041 Cgi|405945876 Cgi|405973818 Cgi|405972209 Cgi|405951927 Cgi|405966225 Cgi|405968382 Cgi|405968759 Cgi|405972902 Cgi|405977024 Cgi|405953883 Cgi|405961308 Cgi|405974031 Cgi|405974049 Cgi|405974113 Cgi|405977514 Cgi|405961839 Cgi|405963102 Cgi|405974381 Cgi|405969080 Cgi|405969660 Cgi|405956190 Cgi|405959707 Cgi|405972028 Cgi|405958323 Cgi|405969664 Cgi|405977009 Cgi|405961531 Cgi|405958711 Cgi|405966859 Cgi|405959853 Cgi|405959955 Cgi|405956115 Cgi|405961978 Cgi|405970895 Cgi|405946022 Cgi|405968319 Cgi|405978747 Cgi|405970068 Cgi|405960664 Cgi|405969840 Cgi|405957015 Cgi|405972611 Cgi|405952968 Cgi|405955786 Cgi|405954220 Cgi|405959972 Cgi|405958112 Cgi|405957497 Cgi|405973326 Cgi|405961720 Cgi|405975767 Cgi|405974114 Cgi|405957016 Cgi|405960832 Cgi|405966391 Cgi|405973978 Cgi|405959890 Cgi|405962210 Cgi|405966387 Cgi|405959094 Cgi|405960056 Cgi|405959996 Cgi|405967495 Cgi|405951361 Cgi|405952140 Cgi|405960836 Cgi|405969195 Cgi|405969773 Cgi|405978161 Cgi|405966612 Cgi|405955687 Cgi|405969542 Cgi|405971305 Cgi|405954539 Cgi|405950638 Cgi|405959516 Cgi|405954482 Cgi|405958385 Cgi|405957264 Cgi|405961305 Cgi|405975003 Cgi|405951398 Cgi|405973377 Cgi|405955100 Cgi|405971085 Cgi|405946082 Cgi|405970069 Cgi|405951924 Cgi|405967814 Cgi|405974743 Cgi|405968963 Cgi|405956107 Cgi|405971086 Cgi|405954800 Cgi|405977127 Cgi|405950635 Cgi|405966446 Cgi|405977008 Cgi|405973248 Cgi|405952138 Cgi|405965370 Cgi|405960449 Cgi|405961800 Cgi|405971537 Cgi|405973979 Cgi|405960835 Cgi|405961306 Cgi|405950634 Cgi|405969191 Cgi|405960714 Cgi|405971716 Cgi|405970896 Cgi|405961537 Cgi|405973019 Cgi|405968062 Cgi|405961829 Cgi|405962852 Cgi|405954995 Cgi|405955868 Cgi|405961863 Cgi|405973551 Cgi|405965560 Cgi|405969052 Cgi|405958200 Cgi|405959085 Cgi|405965946 Cgi|405966447 Cgi|405967646 Cgi|405961827 Cgi|405965584 Cgi|405975032 Cgi|405954027 Cgi|405960716 Cgi|405952294 Cgi|405958610 Cgi|405960059 Cgi|405962154 Cgi|405954792 Cgi|405954799 Cgi|405976170 Cgi|405958304 Cgi|405959710 Cgi|405961529 Cgi|405977626 Cgi|405970488 Cgi|405958916 Cgi|405961859 Cgi|405962176 Cgi|405958609 Cgi|405952861 Cgi|405968061 Cgi|405962209 Cgi|405966389 Cgi|405971715 Cgi|405961528 Cgi|405947274 Cgi|405954219 Cgi|405962167 Cgi|405970136 Cgi|405975068 Cgi|405960713 Cgi|405978217 Cgi|405973423 Cgi|405947137 Cgi|405947608 Cgi|405951364 Cgi|405961460 Cgi|405975604 Cgi|405976575 Cgi|405952969 Cgi|405965219 Cgi|405974923 Cgi|405959709 Cgi|405965435 Cgi|405958617 Cgi|405957370 Cgi|405971125 Cgi|405974073 Cgi|405961861 Cgi|405977515 Cgi|405956204 Cgi|405961857 Cgi|405959995 Cgi|405956106 Cgi|405963954 Cgi|405967866 Cgi|405962014 Cgi|405969572 Cgi|405958943 Cgi|405951429 Cgi|405945575 Cgi|405966694 Cgi|405951394 Cgi|405957267 Cgi|405958220 Cgi|405969620 Cgi|405961669 Cgi|405946673 Cgi|405977032 Cgi|405954802 Cgi|405953815 Cgi|405963774 Cgi|405970781 Cgi|405954227 Cgi|405959044 Cgi|405955735 Cgi|405973941 Cgi|405955602 Cgi|405971126 Cgi|405959898 Cgi|405972050 Cgi|405953469 Cgi|405957504 Cgi|405962164 Cgi|405972253 Cgi|405950649 Cgi|405973017 Cgi|405966147 Cgi|405957363 Cgi|405969922 Cgi|405971306 Cgi|405962387 Cgi|405966674 Cgi|405969770 Cgi|405961539 Cgi|405961840 Cgi|405966376 Cgi|405968694 Cgi|405964626 Cgi|405947936 Cgi|405956468 Cgi|405958508 Cgi|405960734 Cgi|405971536 Cgi|405973416 Cgi|405972901 Cgi|405977010 Cgi|405969778 Cgi|405976849 Cgi|405961828 Cgi|405972210 Cgi|405974656 Cgi|405972425 Cgi|405959328 Cgi|405959779 Cgi|405954754 Cgi|405971914 Cgi|405975451 Cgi|405961801 Cgi|405966510 Cgi|405955074 Cgi|405969814 Cgi|405947065 Cgi|405961798 Cgi|405965207 Cgi|405973838 Cgi|405958165 Cgi|405961431 Cgi|405964625 Cgi|405959907 Cgi|405952311 Cgi|405956663 Cgi|405959049 Cgi|405960092 Cgi|405959046 Cgi|405978660 Cgi|405968695 Cgi|405961307 Cgi|405953274 Cgi|405957266 Cgi|405965563 Cgi|405966092 Cgi|405976819 Cgi|405975759 Cgi|405959438 Cgi|405945716 Cgi|405967805 Cgi|405968761 Cgi|405962140 Cgi|405960858 Cgi|405975606 Cgi|405976060 Cgi|405975605 Cgi|405960665 Cgi|405969839 Cgi|405969663 Cgi|405977031 Cgi|405951925 Cgi|405969460 Cgi|405958602 Cgi|405976061 Cgi|405974655 Cgi|405966229 Cgi|405962365 Cgi|405961712 Cgi|405972999 Cgi|405953808 Cgi|405946736 Cgi|405945990 Cgi|405950650 Cgi|405962163 Cgi|405973415 Cgi|405973579 Cgi|405975603 Cgi|405953033 Cgi|405969571 Cgi|405971713 Cgi|405959706 Cgi|405977128 Cgi|405974112 Cgi|405970183 Cgi|405975069 Cgi|405960058 Cgi|405959778 Cgi|405951362 Cgi|405961830 Cgi|405961711 Cgi|405958699 Cgi|405977030 Cgi|405962435 Cgi|405952967 Cgi|405965581 Cgi|405961976 Cgi|405966385 Cgi|405966388 Cgi|405966656 Cgi|405960057 Cgi|405961538 Cgi|405971742 Cgi|405963373 Cgi|405965558 Cgi|405967648 Cgi|405965922 Cgi|405962467 Cgi|405951052 Cgi|405961977 Cgi|405948049 Cgi|405966654 Cgi|405958710 Cgi|405961811 Cgi|405959712 Cgi|405976171 Cgi|405974111 Cgi|405963487 Cgi|405962465 Cgi|405977073 Cgi|405969095 Cgi|405970886 Cgi|405970080 Cgi|405952966 Cgi|405958183 Cgi|405969459 Cgi|405967474 Cgi|405957899 Cgi|405959708 Cgi|405967721 Cgi|405961540 Cgi|405957686 Cgi|405963023 Cgi|405966561 Cgi|405965582 Cgi|405969338 Cgi|405969923 Cgi|405953807 Cgi|405971308 Cgi|405961418 Cgi|405958044 Cgi|405972206 Cgi|405976818 Cgi|405967470 Cgi|405955447 Cgi|405972998 Cgi|405973739 Cgi|405959375 Cgi|405972650 Cgi|405973327 Cgi|405966393 Cgi|405974115 Cgi|405953841 Cgi|405963953 Cgi|405969662 Cgi|405959441 Cgi|405961562 Cgi|405963309 Cgi|405963057 Cgi|405950639 Cgi|405951363 Cgi|405961064 Cgi|405957689 Cgi|405955920 Cgi|405954382 Cgi|405975766 Cgi|405955301 Cgi|405954311 Cgi|405954867 Cgi|405975521 Cgi|405973328 Cgi|405959415 Cgi|405978314 Cgi|405957794 Cgi|405968317 Cgi|405977945 Cgi|405966223 Cgi|405969378 Cgi|405951397 Cgi|405957265 Cgi|405957187 Cgi|405972733 Cgi|405973914 Cgi|405963308 Cgi|405954312 Cgi|405967645 Cgi|405973407 Cgi|405976059 Cgi|405956426 Cgi|405966386 Cgi|405956469 Cgi|405960456 Cgi|405961713 Cgi|405973102 Cgi|405965371 Cgi|405958217 Cgi|405958318 Cgi|405958511 Cgi|405959711 Cgi|405976611 Cgi|405968042 Cgi|405963892 Cgi|405975171 Cgi|405971087 Cgi|405945226 Cgi|405945228 Cgi|405945227 Cgi|405954070 Cgi|405956238 Cgi|405957366 Cgi|405968261 Cgi|405971307 Cfa|CF15477.29 Pfu|pfu_aug2.0_1634.1_15165.t1
SFG_ortho3: Pfu|pfu_aug2.0_10.1_00025.t1 Pfu|pfu_aug2.0_1247.1_24808.t1 Pfu|pfu_aug2.0_838.1_27831.t1 Pfu|pfu_aug2.0_8880.1_02994.t1 Pfu|pfu_aug2.0_3018.1_29012.t1 Pfu|pfu_aug2.0_3340.1_02387.t1 Pfu|pfu_aug2.0_3714.1_15845.t1 Pfu|pfu_aug2.0_975.1_17980.t1 Pfu|pfu_aug2.0_119.1_30239.t1 Pfu|pfu_aug2.0_807.1_24424.t1 Pfu|pfu_aug2.0_2229.1_32106.t1 Pfu|pfu_aug2.0_80.1_00201.t1 Pfu|pfu_aug2.0_8953.1_13019.t1 Pfu|pfu_aug2.0_2246.1_21998.t1 Pfu|pfu_aug2.0_3115.1_19029.t1 Pfu|pfu_aug2.0_536.1_20878.t1 Pfu|pfu_aug2.0_466.1_20809.t1 Pfu|pfu_aug2.0_12.1_06722.t1 Pfu|pfu_aug2.0_2352.1_08839.t1 Pfu|pfu_aug2.0_27.1_23256.t1 Pfu|pfu_aug2.0_309.1_30602.t1 Pfu|pfu_aug2.0_3120.1_02331.t1 Pfu|pfu_aug2.0_2740.1_02240.t1 Pfu|pfu_aug2.0_6372.1_09547.t1 Pfu|pfu_aug2.0_4666.1_22589.t1 Pfu|pfu_aug2.0_11457.1_26405.t1 Pfu|pfu_aug2.0_2114.1_15412.t1 Pfu|pfu_aug2.0_18620.1_03244.t1 Pfu|pfu_aug2.0_14069.1_33168.t1 Pfu|pfu_aug2.0_2507.1_25443.t1 Pfu|pfu_aug2.0_3284.1_15767.t1 Pfu|pfu_aug2.0_1741.1_05215.t1 Pfu|pfu_aug2.0_2828.1_28957.t1 Pfu|pfu_aug2.0_4407.1_25939.t1 Pfu|pfu_aug2.0_2114.1_15415.t1 Pfu|pfu_aug2.0_1918.1_28595.t1 Pfu|pfu_aug2.0_1499.1_31718.t1 Pfu|pfu_aug2.0_2659.1_32264.t1 Pfu|pfu_aug2.0_12930.1_03143.t1 Pfu|pfu_aug2.0_3908.1_29207.t1 Pfu|pfu_aug2.0_499.1_30828.t1 Pfu|pfu_aug2.0_641.1_04434.t1 Pfu|pfu_aug2.0_76.1_20172.t1 Pfu|pfu_aug2.0_1320.1_01540.t1 Pfu|pfu_aug2.0_3627.1_25801.t1 Pfu|pfu_aug2.0_11175.1_19745.t1 Pfu|pfu_aug2.0_1995.1_18634.t1 Pfu|pfu_aug2.0_2409.1_32183.t1 Pfu|pfu_aug2.0_242.1_07225.t1 Pfu|pfu_aug2.0_4107.1_25890.t1 Pfu|pfu_aug2.0_1776.1_21788.t1 Pfu|pfu_aug2.0_2482.1_08884.t1 Pfu|pfu_aug2.0_488.1_27466.t1 Pfu|pfu_aug2.0_14849.1_33185.t1 Pfu|pfu_aug2.0_1996.1_21889.t1 Pfu|pfu_aug2.0_2940.1_02297.t1 Pfu|pfu_aug2.0_4597.1_25960.t1 Pfu|pfu_aug2.0_6392.1_09549.t1 Pfu|pfu_aug2.0_749.1_31135.t1 Pfu|pfu_aug2.0_1763.1_11845.t1 Pfu|pfu_aug2.0_773.1_11175.t1 Pfu|pfu_aug2.0_1495.1_18368.t1 Pfu|pfu_aug2.0_1987.1_25242.t1 Pfu|pfu_aug2.0_3139.1_32391.t1 Pfu|pfu_aug2.0_3184.1_15733.t1 Pfu|pfu_aug2.0_634.1_14407.t1 Pfu|pfu_aug2.0_193.1_10423.t1 Pfu|pfu_aug2.0_10484.1_16418.t1 Pfu|pfu_aug2.0_12830.1_03137.t1 Pfu|pfu_aug2.0_1496.1_21650.t1 Pfu|pfu_aug2.0_1632.1_08488.t1 Pfu|pfu_aug2.0_336.1_20630.t1 Pfu|pfu_aug2.0_10748.1_29710.t1 Pfu|pfu_aug2.0_10119.1_33076.t1 Pfu|pfu_aug2.0_3293.1_12427.t1 Pfu|pfu_aug2.0_5178.1_29396.t1 Pfu|pfu_aug2.0_1615.1_18437.t1 Pfu|pfu_aug2.0_3812.1_09231.t1 Pfu|pfu_aug2.0_4461.1_06002.t1 Pfu|pfu_aug2.0_4920.1_02679.t1 Pfu|pfu_aug2.0_5107.1_26034.t1 Pfu|pfu_aug2.0_10668.1_29706.t1 Pfu|pfu_aug2.0_2277.1_25365.t1 Pfu|pfu_aug2.0_1481.1_05073.t1 Pfu|pfu_aug2.0_2887.1_25572.t1 Pfu|pfu_aug2.0_3549.1_32494.t1 Pfu|pfu_aug2.0_3996.1_22487.t1 Pfu|pfu_aug2.0_10202.1_09757.t1 Pfu|pfu_aug2.0_1066.1_21386.t1 Pfu|pfu_aug2.0_13878.1_29795.t1 Pfu|pfu_aug2.0_18865.1_19930.t1 Pfu|pfu_aug2.0_1995.1_18636.t1 Pfu|pfu_aug2.0_32.1_06803.t1 Pfu|pfu_aug2.0_83.1_10252.t1 Pfu|pfu_aug2.0_947.1_24551.t1 Pfu|pfu_aug2.0_103.1_10275.t1 Pfu|pfu_aug2.0_2097.1_25297.t1 Pfu|pfu_aug2.0_2174.1_15432.t1 Pfu|pfu_aug2.0_3642.1_09196.t1 Pfu|pfu_aug2.0_4672.1_09361.t1 Pfu|pfu_aug2.0_5806.1_22712.t1 Pfu|pfu_aug2.0_7062.1_09596.t1 Pfu|pfu_aug2.0_5293.1_12773.t1 Pfu|pfu_aug2.0_10224.1_16410.t1 Pfu|pfu_aug2.0_1004.1_14718.t1 Pfu|pfu_aug2.0_2501.1_05559.t1 Pfu|pfu_aug2.0_4093.1_12588.t1 Pfu|pfu_aug2.0_996.1_21325.t1 Pfu|pfu_aug2.0_1161.1_04851.t1 Pfu|pfu_aug2.0_5981.1_06183.t1 Pfu|pfu_aug2.0_929.1_31282.t1 Pfu|pfu_aug2.0_1141.1_04846.t1 Pfu|pfu_aug2.0_3676.1_22428.t1 Pfu|pfu_aug2.0_509.1_30837.t1 Pfu|pfu_aug2.0_5154.1_16076.t1 Pfu|pfu_aug2.0_16177.1_26508.t1 Pfu|pfu_aug2.0_10148.1_29696.t1 Pfu|pfu_aug2.0_11072.1_09794.t1 Pfu|pfu_aug2.0_12340.1_03125.t1 Pfu|pfu_aug2.0_1560.1_01703.t1 Pfu|pfu_aug2.0_3259.1_32430.t1 Pfu|pfu_aug2.0_10991.1_06454.t1 Pfu|pfu_aug2.0_1658.1_28446.t1 Pfu|pfu_aug2.0_9294.1_16370.t1 Pfu|pfu_aug2.0_7951.1_06322.t1 Pfu|pfu_aug2.0_1150.1_01429.t1 Pfu|pfu_aug2.0_4010.1_02542.t1 Pfu|pfu_aug2.0_1792.1_08579.t1 Pfu|pfu_aug2.0_508.1_27485.t1 Pfu|pfu_aug2.0_2826.1_22196.t1 Pfu|pfu_aug2.0_2131.1_05420.t1 Pfu|pfu_aug2.0_302.1_07331.t1 Pfu|pfu_aug2.0_2710.1_02228.t1 Pfu|pfu_aug2.0_7780.1_02932.t1 Pfu|pfu_aug2.0_8337.1_26274.t1 Pfu|pfu_aug2.0_7369.1_32947.t1 Pfu|pfu_aug2.0_12862.1_09837.t1 Pfu|pfu_aug2.0_1116.1_21410.t1 Pfu|pfu_aug2.0_3004.1_15688.t1 Pfu|pfu_aug2.0_7881.1_06316.t1 Pfu|pfu_aug2.0_301.1_03970.t1 Pfu|pfu_aug2.0_3820.1_02499.t1 Pfu|pfu_aug2.0_6396.1_22767.t1 Pfu|pfu_aug2.0_18232.1_09936.t1 Pfu|pfu_aug2.0_5613.1_12805.t1 Pfu|pfu_aug2.0_853.1_11238.t1 Pfu|pfu_aug2.0_2166.1_21962.t1 Pfu|pfu_aug2.0_9211.1_06385.t1 Pfu|pfu_aug2.0_13131.1_06503.t1 Pfu|pfu_aug2.0_3680.1_02469.t1 Pfu|pfu_aug2.0_3088.1_29031.t1 Pfu|pfu_aug2.0_3288.1_29066.t1 Pfu|pfu_aug2.0_3018.1_29011.t1 Pfu|pfu_aug2.0_3539.1_32491.t1 Pfu|pfu_aug2.0_181.1_03761.t1 Pfu|pfu_aug2.0_7259.1_32941.t1 Pfu|pfu_aug2.0_8825.1_19652.t1 Pfu|pfu_aug2.0_8329.1_32997.t1 Pfu|pfu_aug2.0_15493.1_13204.t1 Pfu|pfu_aug2.0_275.1_17232.t1 Pfu|pfu_aug2.0_814.1_14574.t1 Pfu|pfu_aug2.0_1112.1_08170.t1 Pfu|pfu_aug2.0_7402.1_09618.t1 Pfu|pfu_aug2.0_3717.1_25828.t1 Pfu|pfu_aug2.0_7666.1_22840.t1 Pfu|pfu_aug2.0_15346.1_23082.t1 Pfu|pfu_aug2.0_5638.1_29452.t1 Pfu|pfu_aug2.0_195.1_17104.t1 Pfu|pfu_aug2.0_4843.1_12716.t1 Pfu|pfu_aug2.0_5774.1_16140.t1 Pfu|pfu_aug2.0_100.1_00234.t1 Pfu|pfu_aug2.0_506.1_20856.t1 Pfu|pfu_aug2.0_1693.1_11814.t1 Pfu|pfu_aug2.0_875.1_17902.t1 Pfu|pfu_aug2.0_1041.1_04787.t1 Pfu|pfu_aug2.0_397.1_23981.t1 Pfu|pfu_aug2.0_2433.1_12163.t1 Pfu|pfu_aug2.0_13671.1_06522.t1 Pfu|pfu_aug2.0_14830.1_03191.t1 Pfu|pfu_aug2.0_3255.1_19070.t1 Pfu|pfu_aug2.0_11917.1_26423.t1 Pfu|pfu_aug2.0_602.1_07712.t1 Pfu|pfu_aug2.0_8348.1_29621.t1 Pfu|pfu_aug2.0_406.1_20739.t1 Pfu|pfu_aug2.0_463.1_10817.t1 Pfu|pfu_aug2.0_879.1_31245.t1 Pfu|pfu_aug2.0_10984.1_16439.t1 Pfu|pfu_aug2.0_16844.1_16576.t1 Pfu|pfu_aug2.0_1536.1_21674.t1 Pfu|pfu_aug2.0_131.1_03684.t1 Pfu|pfu_aug2.0_9081.1_06377.t1 Pfu|pfu_aug2.0_381.1_04085.t1 Pfu|pfu_aug2.0_6956.1_22798.t1 Pfu|pfu_aug2.0_56.1_20140.t1 Pfu|pfu_aug2.0_1921.1_05320.t1 Pfu|pfu_aug2.0_1366.1_21575.t1 Pfu|pfu_aug2.0_227.1_23708.t1 Pfu|pfu_aug2.0_1989.1_31999.t1 Pfu|pfu_aug2.0_1137.1_24707.t1 Pfu|pfu_aug2.0_457.1_24062.t1 Pfu|pfu_aug2.0_1434.1_15038.t1 Pfu|pfu_aug2.0_7640.1_02924.t1 Pfu|pfu_aug2.0_1461.1_05063.t1 Pfu|pfu_aug2.0_4512.1_09336.t1 Pfu|pfu_aug2.0_5321.1_06112.t1 Pfu|pfu_aug2.0_733.1_11148.t1 Pfu|pfu_aug2.0_678.1_27665.t1 Pfu|pfu_aug2.0_290.1_00560.t1 Pfu|pfu_aug2.0_3642.1_09197.t1 Pfu|pfu_aug2.0_3789.1_32552.t1 Pfu|pfu_aug2.0_4344.1_15959.t1 Pfu|pfu_aug2.0_3851.1_05913.t1 Pfu|pfu_aug2.0_4518.1_29307.t1 Pfu|pfu_aug2.0_1191.1_04869.t1 Pfu|pfu_aug2.0_806.1_21176.t1 Pfu|pfu_aug2.0_1352.1_08333.t1 Pfu|pfu_aug2.0_6023.1_12840.t1 Pfu|pfu_aug2.0_9339.1_33040.t1 Pfu|pfu_aug2.0_1091.1_04817.t1 Pfu|pfu_aug2.0_2161.1_05431.t1 Pfu|pfu_aug2.0_4605.1_19335.t1 Pfu|pfu_aug2.0_1177.1_24746.t1 Pfu|pfu_aug2.0_3528.1_29127.t1 Pfu|pfu_aug2.0_1930.1_01910.t1 Pfu|pfu_aug2.0_177.1_23621.t1 Pfu|pfu_aug2.0_11856.1_23003.t1 Pfu|pfu_aug2.0_275.1_17222.t1 Pfu|pfu_aug2.0_18874.1_16604.t1 Pfu|pfu_aug2.0_2915.1_18971.t1 Pfu|pfu_aug2.0_3728.1_29172.t1 Pfu|pfu_aug2.0_1352.1_08332.t1 Pfu|pfu_aug2.0_1904.1_15303.t1 Pfu|pfu_aug2.0_2427.1_25425.t1 Pfu|pfu_aug2.0_4180.1_02575.t1 Pfu|pfu_aug2.0_4397.1_25936.t1 Pfu|pfu_aug2.0_2798.1_28946.t1 Pfu|pfu_aug2.0_2127.1_25309.t1 Pfu|pfu_aug2.0_136.1_20311.t1 Pfu|pfu_aug2.0_1933.1_11953.t1 Pfu|pfu_aug2.0_26.1_20082.t1 Pfu|pfu_aug2.0_789.1_31155.t1 Pfu|pfu_aug2.0_296.1_20569.t1 Pfu|pfu_aug2.0_4796.1_22608.t1 Pfu|pfu_aug2.0_644.1_14420.t1 Pfu|pfu_aug2.0_1864.1_15283.t1 Pfu|pfu_aug2.0_4062.1_09267.t1 Pfu|pfu_aug2.0_126.1_20283.t1 Pfu|pfu_aug2.0_326.1_20609.t1 Pfu|pfu_aug2.0_7704.1_16286.t1 Pfu|pfu_aug2.0_2450.1_02136.t1 Pfu|pfu_aug2.0_1470.1_01647.t1 Pfu|pfu_aug2.0_4253.1_12624.t1 Pfu|pfu_aug2.0_5.1_16682.t1 Pfu|pfu_aug2.0_388.1_27327.t1 Pfu|pfu_aug2.0_838.1_27830.t1 Pfu|pfu_aug2.0_2592.1_08922.t1 Pfu|pfu_aug2.0_8628.1_29641.t1 Pfu|pfu_aug2.0_6172.1_09531.t1 Pfu|pfu_aug2.0_2450.1_02135.t1 Pfu|pfu_aug2.0_819.1_31187.t1 Pfu|pfu_aug2.0_2507.1_25445.t1 Pfu|pfu_aug2.0_3877.1_25856.t1 Pfu|pfu_aug2.0_369.1_30673.t1 Pfu|pfu_aug2.0_962.1_08045.t1 Pfu|pfu_aug2.0_6414.1_16197.t1 Pfu|pfu_aug2.0_164.1_13721.t1 Pfu|pfu_aug2.0_2146.1_21954.t1 Pfu|pfu_aug2.0_149.1_30290.t1 Pfu|pfu_aug2.0_912.1_08005.t1 Pfu|pfu_aug2.0_594.1_14354.t1 Pfu|pfu_aug2.0_1203.1_11513.t1 Pfu|pfu_aug2.0_1554.1_15103.t1 Pfu|pfu_aug2.0_1147.1_24722.t1 Pfu|pfu_aug2.0_2035.1_18652.t1 Pfu|pfu_aug2.0_6374.1_16192.t1 Pfu|pfu_aug2.0_2330.1_02092.t1 Pfu|pfu_aug2.0_354.1_14041.t1 Pfu|pfu_aug2.0_4659.1_32694.t1 Pfu|pfu_aug2.0_1794.1_15253.t1 Pfu|pfu_aug2.0_3560.1_02440.t1 Pfu|pfu_aug2.0_419.1_30741.t1 Pfu|pfu_aug2.0_4515.1_19317.t1 Pfu|pfu_aug2.0_17949.1_33222.t1 Pfu|pfu_aug2.0_826.1_21189.t1 Pfu|pfu_aug2.0_4407.1_25938.t1 Pfu|pfu_aug2.0_332.1_07372.t1 Pfu|pfu_aug2.0_2708.1_28912.t1 Pfu|pfu_aug2.0_3757.1_25831.t1 Pfu|pfu_aug2.0_439.1_30769.t1 Pfu|pfu_aug2.0_1185.1_18154.t1 Pfu|pfu_aug2.0_3039.1_32367.t1 Pfu|pfu_aug2.0_4241.1_05966.t1 Pfu|pfu_aug2.0_6155.1_19496.t1 Pfu|pfu_aug2.0_8376.1_22872.t1 Pfu|pfu_aug2.0_2690.1_02222.t1 Pfu|pfu_aug2.0_286.1_20568.t1 Pfu|pfu_aug2.0_4420.1_02617.t1 Pfu|pfu_aug2.0_12955.1_19796.t1 Pfu|pfu_aug2.0_3448.1_29105.t1 Pfu|pfu_aug2.0_2388.1_28788.t1 Pfu|pfu_aug2.0_3015.1_18999.t1 Pfu|pfu_aug2.0_573.1_10950.t1 Pfu|pfu_aug2.0_594.1_14346.t1 Pfu|pfu_aug2.0_4658.1_29328.t1 Pfu|pfu_aug2.0_1039.1_31379.t1 Pfu|pfu_aug2.0_1733.1_11836.t1 Pfu|pfu_aug2.0_2795.1_18923.t1 Pfu|pfu_aug2.0_5983.1_12836.t1 Pfu|pfu_aug2.0_5746.1_22704.t1 Pfu|pfu_aug2.0_5855.1_19471.t1 Pfu|pfu_aug2.0_6199.1_32870.t1 Pfu|pfu_aug2.0_15328.1_29831.t1 Pfu|pfu_aug2.0_552.1_07666.t1 Pfu|pfu_aug2.0_813.1_11197.t1 Pfu|pfu_aug2.0_2174.1_15431.t1 Pfu|pfu_aug2.0_1553.1_11732.t1 Pfu|pfu_aug2.0_5040.1_02697.t1 Pfu|pfu_aug2.0_7150.1_02895.t1 Pfu|pfu_aug2.0_9844.1_16396.t1 Pfu|pfu_aug2.0_699.1_31073.t1 Pfu|pfu_aug2.0_1874.1_15287.t1 Pfu|pfu_aug2.0_4646.1_22588.t1 Pfu|pfu_aug2.0_970.1_01282.t1 Pfu|pfu_aug2.0_1343.1_11609.t1 Pfu|pfu_aug2.0_138.1_26914.t1 Pfu|pfu_aug2.0_236.1_20470.t1 Pfu|pfu_aug2.0_405.1_17399.t1 Pfu|pfu_aug2.0_4112.1_09278.t1 Pfu|pfu_aug2.0_526.1_20872.t1 Pfu|pfu_aug2.0_6868.1_29546.t1 Pfu|pfu_aug2.0_9872.1_09742.t1 Pfu|pfu_aug2.0_115.1_16949.t1 Pfu|pfu_aug2.0_2334.1_15485.t1 Pfu|pfu_aug2.0_5709.1_32820.t1 Pfu|pfu_aug2.0_1357.1_24872.t1 Pfu|pfu_aug2.0_1009.1_31358.t1 Pfu|pfu_aug2.0_307.1_23842.t1 Pfu|pfu_aug2.0_3762.1_09221.t1 Pfu|pfu_aug2.0_7045.1_19556.t1 Pfu|pfu_aug2.0_3097.1_25631.t1 Pfu|pfu_aug2.0_1479.1_31704.t1 Pfu|pfu_aug2.0_73.1_10222.t1 Pfu|pfu_aug2.0_438.1_27400.t1 Pfu|pfu_aug2.0_5021.1_06070.t1 Pfu|pfu_aug2.0_136.1_20305.t1 Pfu|pfu_aug2.0_3345.1_19094.t1 Pfu|pfu_aug2.0_10647.1_26375.t1 Pfu|pfu_aug2.0_1109.1_31445.t1 Pfu|pfu_aug2.0_2961.1_05707.t1 Pfu|pfu_aug2.0_927.1_24539.t1 Pfu|pfu_aug2.0_1055.1_18054.t1 Pfu|pfu_aug2.0_3419.1_32473.t1 Pfu|pfu_aug2.0_1886.1_21842.t1 Pfu|pfu_aug2.0_575.1_17586.t1 Pfu|pfu_aug2.0_635.1_17666.t1 Pfu|pfu_aug2.0_7185.1_19570.t1 Pfu|pfu_aug2.0_148.1_26933.t1 Pfu|pfu_aug2.0_1722.1_08538.t1 Pfu|pfu_aug2.0_177.1_23604.t1 Pfu|pfu_aug2.0_6090.1_02813.t1 Pfu|pfu_aug2.0_2167.1_25322.t1 Pfu|pfu_aug2.0_17094.1_16580.t1 Pfu|pfu_aug2.0_985.1_18000.t1 Pfu|pfu_aug2.0_11931.1_06476.t1 Pfu|pfu_aug2.0_661.1_04462.t1 Pfu|pfu_aug2.0_7613.1_12944.t1 Pfu|pfu_aug2.0_996.1_21332.t1 Pfu|pfu_aug2.0_3072.1_09056.t1 Pfu|pfu_aug2.0_4623.1_12683.t1 Pfu|pfu_aug2.0_2275.1_18750.t1 Pfu|pfu_aug2.0_3959.1_32589.t1 Pfu|pfu_aug2.0_361.1_04048.t1 Pfu|pfu_aug2.0_375.1_17352.t1 Pfu|pfu_aug2.0_6662.1_09566.t1 Pfu|pfu_aug2.0_762.1_07854.t1 Pfu|pfu_aug2.0_5880.1_02791.t1 Pfu|pfu_aug2.0_1546.1_21680.t1 Pfu|pfu_aug2.0_2219.1_32097.t1 Pfu|pfu_aug2.0_1416.1_21605.t1 Pfu|pfu_aug2.0_186.1_20390.t1 Pfu|pfu_aug2.0_1867.1_25182.t1 Pfu|pfu_aug2.0_4192.1_09292.t1 Pfu|pfu_aug2.0_5385.1_19422.t1 Pfu|pfu_aug2.0_14440.1_03181.t1 Pfu|pfu_aug2.0_5192.1_09428.t1 Pfu|pfu_aug2.0_164.1_13714.t1 Pfu|pfu_aug2.0_2152.1_08759.t1 Pfu|pfu_aug2.0_1220.1_01481.t1 Pfu|pfu_aug2.0_8034.1_16306.t1 Pfu|pfu_aug2.0_1763.1_11844.t1 Pfu|pfu_aug2.0_760.1_01114.t1 Pfu|pfu_aug2.0_5546.1_22688.t1 Pfu|pfu_aug2.0_166.1_20360.t1 Pfu|pfu_aug2.0_3711.1_05879.t1 Pfu|pfu_aug2.0_20.1_00053.t1 Pfu|pfu_aug2.0_6402.1_09550.t1 Pfu|pfu_aug2.0_91.1_03582.t1 Pfu|pfu_aug2.0_4706.1_22596.t1 Pfu|pfu_aug2.0_390.1_00688.t1 Pfu|pfu_aug2.0_1606.1_21707.t1 Pfu|pfu_aug2.0_2490.1_02151.t1 Pfu|pfu_aug2.0_312.1_07351.t1 Pfu|pfu_aug2.0_692.1_07806.t1 Pfu|pfu_aug2.0_4740.1_02657.t1 Pfu|pfu_aug2.0_116.1_20265.t1 Pfu|pfu_aug2.0_370.1_00666.t1 Pfu|pfu_aug2.0_1702.1_08529.t1 Pfu|pfu_aug2.0_15259.1_33191.t1 Pfu|pfu_aug2.0_7064.1_16239.t1 Pfu|pfu_aug2.0_1986.1_21886.t1 Pfu|pfu_aug2.0_900.1_01233.t1 Pfu|pfu_aug2.0_212.1_07155.t1 Pfu|pfu_aug2.0_6586.1_22778.t1 Pfu|pfu_aug2.0_1211.1_04883.t1 Pfu|pfu_aug2.0_2362.1_08840.t1 Pfu|pfu_aug2.0_5446.1_22676.t1 Pfu|pfu_aug2.0_2192.1_08772.t1 Pfu|pfu_aug2.0_24654.1_16652.t1 Pfu|pfu_aug2.0_843.1_11233.t1 Pfu|pfu_aug2.0_1753.1_11842.t1 Pfu|pfu_aug2.0_5541.1_06131.t1 Pfu|pfu_aug2.0_2413.1_12156.t1 Pfu|pfu_aug2.0_2892.1_09011.t1 Pfu|pfu_aug2.0_3802.1_09229.t1 Pfu|pfu_aug2.0_2475.1_18834.t1 Pfu|pfu_aug2.0_522.1_07622.t1 Pfu|pfu_aug2.0_57.1_23347.t1 Pfu|pfu_aug2.0_331.1_04012.t1 Pfu|pfu_aug2.0_1573.1_11737.t1 Pfu|pfu_aug2.0_5718.1_29457.t1 Pfu|pfu_aug2.0_262.1_07253.t1 Pfu|pfu_aug2.0_164.1_13715.t1 Pfu|pfu_aug2.0_1651.1_05163.t1 Pfu|pfu_aug2.0_6677.1_26180.t1 Pfu|pfu_aug2.0_1705.1_18481.t1 Pfu|pfu_aug2.0_3758.1_29178.t1 Pfu|pfu_aug2.0_119.1_30240.t1 Pfu|pfu_aug2.0_1518.1_28339.t1 Pfu|pfu_aug2.0_17978.1_29872.t1 Pfu|pfu_aug2.0_8064.1_16309.t1 Pfu|pfu_aug2.0_1569.1_31769.t1 Pfu|pfu_aug2.0_2017.1_25254.t2 Pfu|pfu_aug2.0_319.1_30617.t1 Pfu|pfu_aug2.0_5136.1_22651.t1 Pfu|pfu_aug2.0_298.1_27186.t1 Pfu|pfu_aug2.0_14266.1_23065.t1 Pfu|pfu_aug2.0_10491.1_06435.t1 Pfu|pfu_aug2.0_3444.1_15790.t1 Pfu|pfu_aug2.0_1361.1_04992.t1 Pfu|pfu_aug2.0_2616.1_22127.t1 Pfu|pfu_aug2.0_4976.1_22630.t1 Pfu|pfu_aug2.0_992.1_08068.t1 Pfu|pfu_aug2.0_366.1_20674.t1 Pfu|pfu_aug2.0_1304.1_14942.t1 Pfu|pfu_aug2.0_1172.1_08212.t1 Pfu|pfu_aug2.0_2336.1_22030.t1 Pfu|pfu_aug2.0_10535.1_19724.t1 Pfu|pfu_aug2.0_1627.1_25051.t1 Pfu|pfu_aug2.0_5557.1_26081.t1 Pfu|pfu_aug2.0_373.1_10692.t1 Pfu|pfu_aug2.0_2904.1_15660.t1 Pfu|pfu_aug2.0_11293.1_13104.t1 Pfu|pfu_aug2.0_1837.1_25171.t1 Pfu|pfu_aug2.0_2783.1_12278.t1 Pfu|pfu_aug2.0_53.1_10187.t1 Pfu|pfu_aug2.0_270.1_00531.t1 Pfu|pfu_aug2.0_284.1_13934.t1 Pfu|pfu_aug2.0_548.1_27527.t1 Pfu|pfu_aug2.0_836.1_21194.t1 Pfu|pfu_aug2.0_1522.1_08422.t1 Pfu|pfu_aug2.0_5509.1_32797.t1 Pfu|pfu_aug2.0_148.1_26945.t1 Pfu|pfu_aug2.0_549.1_30908.t1 Pfu|pfu_aug2.0_538.1_27513.t1 Pfu|pfu_aug2.0_2843.1_12297.t1 Pfu|pfu_aug2.0_887.1_24496.t1 Pfu|pfu_aug2.0_6633.1_12886.t1 Pfu|pfu_aug2.0_1585.1_18423.t1 Pfu|pfu_aug2.0_115.1_16961.t1 Pfu|pfu_aug2.0_391.1_04093.t1 Pfu|pfu_aug2.0_1422.1_08373.t1 Pfu|pfu_aug2.0_397.1_23975.t1 Pfu|pfu_aug2.0_4667.1_25970.t1 Pfu|pfu_aug2.0_146.1_20323.t1 Pfu|pfu_aug2.0_4521.1_06008.t1 Pfu|pfu_aug2.0_2307.1_25376.t1 Pfu|pfu_aug2.0_20739.1_33259.t1 Pfu|pfu_aug2.0_122.1_06987.t1 Pfu|pfu_aug2.0_1304.1_14943.t1 Pfu|pfu_aug2.0_2589.1_32242.t1 Pfu|pfu_aug2.0_1817.1_25166.t1 Pfu|pfu_aug2.0_1380.1_01590.t1 Pfu|pfu_aug2.0_1463.1_11680.t1 Pfu|pfu_aug2.0_7708.1_29593.t1 Pfu|pfu_aug2.0_8029.1_32985.t1 Pfu|pfu_aug2.0_8368.1_29622.t1 Pfu|pfu_aug2.0_4927.1_26011.t1 Pfu|pfu_aug2.0_3040.1_02318.t1 Pfu|pfu_aug2.0_315.1_17279.t1 Pfu|pfu_aug2.0_1764.1_15239.t1 Pfu|pfu_aug2.0_5849.1_32832.t1 Pfu|pfu_aug2.0_919.1_31278.t1 Pfu|pfu_aug2.0_24421.1_06655.t1 Pfu|pfu_aug2.0_4159.1_32631.t1 Pfu|pfu_aug2.0_438.1_27397.t1 Pfu|pfu_aug2.0_5161.1_06086.t1 Pfu|pfu_aug2.0_5350.1_02734.t1 Pfu|pfu_aug2.0_117.1_23509.t1 Pfu|pfu_aug2.0_12588.1_29769.t1 Pfu|pfu_aug2.0_4302.1_09307.t1 Pfu|pfu_aug2.0_7349.1_32944.t1 Lot|60437 Cfa|CF27783.4 Hal|HDSC00519CG00100
SFG_ortho4: Lot|152241 Lot|153560 Lot|155656 Lot|158410 Lot|163192 Lot|165172 Lot|165430 Lot|168560 Lot|165572 Lot|157242 Lot|168968 Lot|153163 Lot|153704 Lot|162893 Lot|165556 Lot|165504 Lot|171384 Lot|172583 Lot|158456 Lot|172319 Lot|174509 Lot|161830 Lot|158600 Lot|158725 Lot|160404 Lot|174352 Lot|152243 Lot|155884 Lot|160969 Lot|164380 Lot|168435 Lot|174549 Lot|154981 Lot|158072 Lot|172055 Lot|161005 Lot|171389 Lot|172053 Lot|170831 Lot|176313 Lot|175040 Lot|175942 Lot|165512 Lot|165463 Lot|169007 Lot|172865 Lot|163657 Lot|168072 Lot|175182 Lot|174008 Lot|160992 Lot|171418 Lot|170461 Lot|157208 Lot|162786 Lot|158463 Lot|170546 Lot|172416 Lot|167648 Lot|175829 Lot|170735 Lot|173756 Lot|171603 Lot|162022 Lot|168558 Lot|164555 Lot|153169 Lot|157154 Lot|156782 Lot|160977 Lot|168128 Lot|175784 Lot|172176 Lot|176066 Lot|165455 Lot|157165 Lot|174989 Lot|153366 Lot|165163 Lot|173762 Lot|176859 Lot|162604 Lot|173354 Lot|175982 Lot|153554 Lot|176127 Lot|154938 Lot|162843 Lot|163167 Lot|173747 Lot|176336 Lot|155601 Lot|163238 Lot|170990 Lot|155035 Lot|163241 Lot|156714 Lot|153941 Lot|165974 Lot|175240 Lot|152246 Lot|155243 Lot|157531 Lot|171598 Lot|170542 Lot|165347 Lot|158719 Lot|158422 Lot|157251 Lot|158421 Lot|174507 Lot|157526 Lot|168963 Lot|161026 Lot|176567 Lot|164273 Lot|171422 Lot|162887 Lot|171633 Lot|157024 Lot|153908 Lot|154988 Lot|162623 Lot|161048 Lot|153900 Lot|158863 Lot|163648 Lot|173797 Lot|154823 Lot|170703 Lot|175893 Lot|157219 Lot|170469 Lot|175146 Lot|155033 Lot|171433 Lot|160047 Lot|171415 Lot|157508 Lot|170820 Lot|160095 Lot|171379 Lot|176371 Lot|165368 Lot|167644 Lot|173793 Lot|157310 Lot|157636 Lot|173258 Lot|175175 Lot|163654 Lot|166527 Lot|163251 Lot|173385 Lot|173781 Lot|163204 Lot|158533 Lot|155937 Lot|165247 Lot|163200 Lot|176084 Lot|170670 Lot|161859 Lot|164088 Lot|153923 Lot|171413 Lot|157200 Lot|176556 Lot|175858 Lot|156692 Lot|162615 Lot|162839 Lot|153359 Lot|157231 Lot|165392 Lot|155422 Lot|170940 Lot|156706 Lot|157185 Lot|153577 Lot|165263 Lot|174325 Lot|166605 Lot|170740 Lot|174280 Lot|165343 Lot|155768 Lot|157272 Lot|165549 Lot|168389 Lot|153390 Lot|159950 Lot|173758 Lot|157262 Lot|153948 Lot|162190 Lot|167657 Lot|163211 Lot|158388 Lot|176290 Lot|158711 Lot|157222 Lot|154573 Lot|157220 Lot|163183 Lot|175032 Lot|164298 Lot|172412 Lot|152353 Lot|174563 Lot|156738 Lot|158399 Lot|167625 Lot|174975 Lot|157256 Lot|163224 Lot|176074 Lot|163166 Lot|155666 Lot|176106 Lot|163774 Lot|155190 Lot|175418 Lot|155010 Lot|165114 Lot|152454 Lot|153086 Lot|153170 Lot|153367 Lot|153705 Lot|153926 Lot|154937 Lot|155044 Lot|155514 Lot|156781 Lot|157637 Lot|158464 Lot|161983 Lot|162609 Lot|162840 Lot|163250 Lot|163788 Lot|165555 Lot|165573 Lot|166018 Lot|166066 Lot|166528 Lot|166548 Lot|167333 Lot|168273 Lot|168967 Lot|170183 Lot|170836 Lot|171066 Lot|172411 Lot|172864 Lot|173355 Lot|173428 Lot|174129 Lot|174263 Lot|174553 Lot|174555 Lot|175451 Lot|175746 Lot|175840 Lot|176010 Lot|165360 Lot|152743 Lot|155765 Lot|155008 Lot|176241 Lot|163231 Lot|160993 Lot|170705 Lot|175458 Lot|168434 Lot|174353 Lot|168129 Lot|170829 Lot|172879 Lot|163208 Lot|174279 Lot|158427 Lot|161858 Lot|173796 Lot|174513 Lot|170739 Lot|154997 Lot|156693 Lot|173056 Lot|155206 Lot|170507 Lot|167626 Lot|161829 Lot|175183 Lot|156779 Lot|170835 Lot|163168 Lot|157596 Lot|155113 Lot|158068 Lot|162021 Lot|174354 Lot|174506 Lot|173477 Lot|154566 Lot|165462 Lot|168488 Lot|174348 Lot|165456 Lot|154727 Lot|170755 Lot|174007 Lot|164091 Lot|175140 Lot|176019 Lot|160086 Lot|162804 Lot|170508 Lot|157626 Lot|163207 Lot|176916 Lot|154572 Lot|158712 Lot|176229 Lot|173744 Lot|160094 Lot|170922 Lot|170989 Lot|155945 Lot|158455 Lot|175783 Lot|155657 Lot|163771 Lot|170538 Lot|176829 Lot|175179 Lot|163784 Lot|158419 Lot|155065 Lot|153949 Lot|152752 Lot|171597 Lot|172060 Lot|173776 Lot|174564 Lot|158039 Lot|157235 Lot|175301 Lot|170182 Lot|160040 Lot|170986 Lot|153561 Lot|152742 Lot|164077 Lot|164078 Lot|155017 Lot|155045 Lot|163165 Lot|175457 Lot|166547 Lot|176122 Lot|160115 Lot|173057 Lot|175036 Lot|155938 Lot|160978 Lot|175239 Lot|171393 Lot|157309 Lot|162025 Lot|175788 Lot|163174 Lot|175895 Lot|154729 Lot|173775 Lot|176052 Lot|175180 Lot|165113 Lot|172058 Lot|154970 Lot|161002 Lot|170160 Lot|170629 Lot|152455 Lot|171067 Lot|155022 Lot|158720 Lot|154728 Lot|162891 Lot|166974 Lot|158601 Lot|175426 Lot|167417 Lot|162610 Lot|163768 Lot|168489 Lot|173055 Lot|167641 Lot|171341 Lot|155015 Lot|157534 Lot|176070 Lot|166168 Lot|174974 Lot|163762 Lot|167656 Lot|164611 Lot|174996 Lot|171373 Lot|164116 Lot|165377 Lot|175787 Lot|158800 Lot|163645 Lot|167646 Lot|155016 Lot|172214 Lot|155141 Lot|173774 Lot|172650 Lot|175166 Lot|167649 Lot|170921 Lot|176230 Lot|161004 Lot|164103 Lot|161999 Lot|175165 Lot|163228 Lot|161036 Lot|165501 Lot|157245 Lot|162377 Lot|171604 Lot|165367 Lot|168073 Lot|171342 Lot|174565 Lot|176253 Lot|175428 Lot|163792 Lot|170746 Lot|163256 Lot|170923 Lot|155667 Lot|163232 Lot|157484 Lot|175789 Lot|165398 Lot|165350 Lot|175254 Lot|176339 Lot|172876 Lot|163212 Lot|172850 Mph|Mph_scaf_15182-1.7 Mph|Mph_scaf_3153-0.2 Mph|Mph_scaf_20648-0.1 Lot|154565
SFG_ortho5: Apl|524869519 Apl|524882167 Apl|524886501 Apl|871204503 Apl|871205572 Apl|871206786 Apl|871211251 Apl|871216392 Apl|871229220 Apl|871235685 Apl|871237114 Apl|871237120 Apl|871237123 Apl|871244324 Apl|871248987 Apl|871254389 Apl|871254599 Apl|871254624 Apl|871256522 Apl|871264072 Apl|871265273 Apl|871271679 Apl|871274407 Apl|871274591 Apl|871275210 Apl|871266772 Apl|871244076 Apl|871278719 Bio|BGLB000695-PA Bio|BGLB001765-PA Bio|BGLB001990-PA Bio|BGLB002147-PA Bio|BGLB002368-PA Bio|BGLB003690-PA Bio|BGLB003693-PA Bio|BGLB005577-PA Bio|BGLB007483-PA Bio|BGLB008290-PA Bio|BGLB009360-PA Bio|BGLB011964-PA Bio|BGLB000700-PA Bio|BGLB011580-PA Bio|BGLB000829-PA Bio|BGLB001461-PA Bio|BGLB002959-PA Bio|BGLB001459-PA Bio|BGLB001558-PA Bio|BGLB007133-PA Bio|BGLB002932-PA Bio|BGLB003350-PA Bpl|Bpl_scaf_10055-0.9 Bpl|Bpl_scaf_50318-2.17 Bpl|Bpl_scaf_9316-2.9 Bpl|Bpl_scaf_11102-1.11 Bpl|Bpl_scaf_17778-1.17 Bpl|Bpl_scaf_20125-4.5 Bpl|Bpl_scaf_268-1.11 Bpl|Bpl_scaf_31275-3.9 Bpl|Bpl_scaf_31557-6.11 Bpl|Bpl_scaf_61985-3.13 Bpl|Bpl_scaf_7664-3.13 Bpl|Bpl_scaf_30056-5.7 Bpl|Bpl_scaf_30056-6.11 Bpl|Bpl_scaf_31501-17.1 Bpl|Bpl_scaf_31557-7.14 Bpl|Bpl_scaf_31557-7.15 Bpl|Bpl_scaf_36964-11.16 Bpl|Bpl_scaf_54513-4.45 Bpl|Bpl_scaf_19731-6.23 Bpl|Bpl_scaf_58266-18.4 Bpl|Bpl_scaf_58266-19.5 Bpl|Bpl_scaf_48590-5.17 Bpl|Bpl_scaf_9316-3.12 Cfa|CF12303.31 Cfa|CF24507.14 Cfa|CF27281.23 Cfa|CF47.8 Cfa|CF47297.77 Cfa|CF48295.38 Cfa|CF50279.8 Cfa|CF52131.10 Cfa|CF59337.30 Cfa|CF63699.28 Cfa|CF64797.2 Cfa|CF8723.34 Cfa|CF43873.23 Cgi|405945311 Cgi|405950869 Cgi|405953044 Cgi|405953052 Cgi|405957466 Cgi|405962817 Cgi|405963852 Cgi|405966381 Cgi|405966786 Cgi|405969117 Cgi|405971451 Cgi|405971913 Cgi|405976546 Cgi|405977373 Cgi|405953394 Cgi|405953937 Cgi|405966785 Cgi|405962816 Cgi|405976574 Cgi|405976573 Csq|CsqKR_Scaf10_15.10 Csq|CsqKR_Scaf10_15.9 Csq|CsqKR_Scaf157_6.26 Csq|CsqKR_Scaf191_5.11 Csq|CsqKR_Scaf196_5.31 Csq|CsqKR_Scaf1_32.25 Csq|CsqKR_Scaf280_4.16 Csq|CsqKR_Scaf35_21.19 Csq|CsqKR_Scaf54_9.8 Csq|CsqKR_Scaf61_8.34 Csq|CsqKR_Scaf62_3.10 Csq|CsqKR_Scaf69_18.17 Csq|CsqKR_Scaf73_33.15 Csq|CsqKR_Scaf73_33.5 Csq|CsqKR_Scaf98_26.15 Csq|CsqKR_Scaf98_26.26 Csq|CsqKR_Scaf35_36.35 Csq|CsqKR_Scaf1_31.15 Csq|CsqKR_Scaf54_9.16 Csq|CsqKR_Scaf65_5.9 Hal|HDSC00077CG00240 Hal|HDSC00453CG00050 Hal|HDSC05954CG00030 Hal|HDSC00129CG00190 Hal|HDSC00453CG00060 Lan|Lan_Scaf_10958_1.26 Lan|Lan_Scaf_12087_0.9 Lan|Lan_Scaf_12511_2.31 Lan|Lan_Scaf_14677_1.17 Lan|Lan_Scaf_15759_1.22 Lan|Lan_Scaf_20237_1.74 Lan|Lan_Scaf_21203_4.50 Lan|Lan_Scaf_23863_0.89 Lan|Lan_Scaf_27618_0.19 Lan|Lan_Scaf_28402_0.9 Lan|Lan_Scaf_30718_0.9 Lan|Lan_Scaf_31066_0.8 Lan|Lan_Scaf_33400_1.25 Lan|Lan_Scaf_3515_1.59 Lan|Lan_Scaf_3516_2.39 Lan|Lan_Scaf_4826_6.42 Lan|Lan_Scaf_4826_6.78 Lan|Lan_Scaf_4835_1.37 Lan|Lan_Scaf_6624_5.53 Lan|Lan_Scaf_914_2.26 Lan|Lan_Scaf_9652_0.5 Lan|Lan_Scaf_21553_3.55 Lan|Lan_Scaf_21553_3.56 Lan|Lan_Scaf_30718_0.22 Lin|g11167.t1 Lin|g18872.t1 Lin|g19457.t1 Lin|g23905.t1 Lin|g2440.t1 Lin|g25794.t1 Lin|g26208.t1 Lin|g3553.t1 Lin|g4948.t1 Lin|g9144.t1 Lin|g9315.t1 Lin|g12120.t1 Lin|g24489.t1 Lin|g12121.t1 Lin|g24488.t1 Lin|g14032.t1 Lin|g30411.t1 Lin|g30412.t1 Lin|g30413.t1 Lin|g15776.t1 Lin|g21623.t1 Lin|g24490.t1 Lin|g25731.t1 Lin|g2927.t1 Lin|g29935.t1 Lin|g6259.t1 Lin|g16432.t1 Lin|g30861.t1 Lin|g32350.t1 Lin|g4949.t1 Lin|g16433.t1 Lin|g16434.t1 Lin|g24321.t1 Lin|g29349.t1 Lin|g30146.t1 Lin|g9909.t1 Lin|g18871.t1 Lin|g2439.t1 Lin|g26209.t1 Lin|g31282.t1 Lin|g31283.t1 Lin|g24319.t1 Lin|g32352.t1 Lin|g9910.t1 Lin|g2928.t1 Lin|g34090.t1 Lin|g9146.t1 Lin|g30362.t1 Lin|g8511.t1 Lin|g33455.t1 Lot|122204 Lot|125424 Lot|133247 Lot|151884 Lot|154478 Lot|182347 Lot|184938 Lot|192667 Lot|202460 Lot|209197 Lot|210054 Lot|210379 Lot|219632 Lot|225521 Lot|230271 Lot|133189 Lot|146862 Lot|229063 Mph|Mph_scaf_10915-1.18 Mph|Mph_scaf_23462-0.11 Mph|Mph_scaf_24868-0.3 Mph|Mph_scaf_3287-3.38 Mph|Mph_scaf_41452-0.37 Mph|Mph_scaf_43058-1.13 Mph|Mph_scaf_49021-0.14 Mph|Mph_scaf_50254-0.4 Mph|Mph_scaf_678-0.11 Mph|Mph_scaf_72691-1.6 Mph|Mph_scaf_10915-1.19 Mph|Mph_scaf_12369-0.4 Mph|Mph_scaf_19588-0.11 Mph|Mph_scaf_56185-0.3 Mph|Mph_scaf_12648-0.5 Mph|Mph_scaf_15191-0.4 Mph|Mph_scaf_15976-0.3 Mph|Mph_scaf_16163-0.3 Mph|Mph_scaf_17971-1.15 Mph|Mph_scaf_1870-0.4 Mph|Mph_scaf_18825-0.12 Mph|Mph_scaf_58881-0.6 Mph|Mph_scaf_64851-0.2 Mph|Mph_scaf_40536-0.19 Mph|Mph_scaf_23462-0.12 Mph|Mph_scaf_46317-0.3 Mph|Mph_scaf_40536-0.18 Mph|Mph_scaf_64826-0.5 Mph|Mph_scaf_40798-0.6 Mph|Mph_scaf_49672-0.2 Mph|Mph_scaf_56833-0.10 Mph|Mph_scaf_56833-0.5 Mph|Mph_scaf_570-0.4 Mph|Mph_scaf_43803-0.9 Mph|Mph_scaf_49021-0.15 Oct|918282322 Oct|918282323 Oct|918287467 Oct|918287489 Oct|918289479 Oct|918289480 Oct|918302315 Oct|918302316 Oct|918303142 Oct|918304638 Oct|918304639 Oct|918305635 Oct|918305636 Oct|918318189 Oct|918320842 Oct|918320843 Oct|918330487 Oct|918334365 Oct|918334503 Oct|918334504 Oct|918338725 Oct|918287491 Oct|918301105 Oct|918299461 Oct|918304568 Oct|918304570 Oct|918316313 Oct|918316314 Oct|918336808 Pca|Pca_10_25.15 Pca|Pca_149_4.60 Pca|Pca_14_32.20 Pca|Pca_14_33.29 Pca|Pca_214_0.86 Pca|Pca_21_36.32 Pca|Pca_29_19.55 Pca|Pca_34_33.25 Pca|Pca_34_34.15 Pca|Pca_42_5.29 Pca|Pca_43_15.42 Pca|Pca_43_15.60 Pca|Pca_43_7.36 Pca|Pca_55_2.24 Pca|Pca_72_6.47 Pca|Pca_8_12.33 Pca|Pca_8_29.72 Pca|Pca_8_29.73 Pca|Pca_8_69.12 Pca|Pca_9_40.46 Pca|Pca_9_40.56 Pfu|pfu_aug2.0_10827.1_26381.t1 Pfu|pfu_aug2.0_351.1_04039.t1 Pfu|pfu_aug2.0_1147.1_24718.t1 Pfu|pfu_aug2.0_2470.1_02142.t1 Pfu|pfu_aug2.0_40.1_00112.t2 Pfu|pfu_aug2.0_1147.1_24720.t1 Pfu|pfu_aug2.0_153.1_10362.t1 Pfu|pfu_aug2.0_291.1_03958.t1 Pfu|pfu_aug2.0_45.1_16772.t1 Pfu|pfu_aug2.0_52.1_06828.t3 Pfu|pfu_aug2.0_5921.1_06178.t1 Pfu|pfu_aug2.0_803.1_11193.t1 Pfu|pfu_aug2.0_124.1_13632.t1 Pfu|pfu_aug2.0_653.1_11045.t1 Pfu|pfu_aug2.0_96.1_20228.t1 Pfu|pfu_aug2.0_3453.1_12464.t1 Pfu|pfu_aug2.0_1633.1_11782.t1 Pfu|pfu_aug2.0_29.1_30018.t1 Pfu|pfu_aug2.0_52.1_06827.t1 Pfu|pfu_aug2.0_8952.1_09694.t1 Pfu|pfu_aug2.0_300.1_00563.t1 Pye|PY_T05042 Pye|PY_T07089 Pye|PY_T07150 Pye|PY_T07317 Pye|PY_T09700 Pye|PY_T10656 Pye|PY_T11496 Pye|PY_T11930 Pye|PY_T12718 Pye|PY_T13972 Pye|PY_T16443 Pye|PY_T20773 Pye|PY_T21969 Pye|PY_T23210 Pye|PY_T24342 Pye|PY_T07441 Rau|Gene.13430 Rau|Gene.1420 Rau|Gene.15078 Rau|Gene.15454 Rau|Gene.18764 Rau|Gene.19339 Rau|Gene.19393 Rau|Gene.21343 Rau|Gene.22361 Rau|Gene.2533 Rau|Gene.2888 Rau|Gene.5011 Rau|Gene.6883 Rau|Gene.88 Rau|Gene.9449 Rau|Gene.9824 Rau|Gene.9923 Rau|Gene.14409 Rau|Gene.92 Rau|Gene.7603 Rau|Gene.15089 Rau|Gene.20868 Rau|Gene.20606 Rau|Gene.6113 Rau|Gene.6117 Rau|Gene.6129 Bio|BGLB004441-PA Hal|HDSC02156CG00060 Mph|Mph_scaf_37613-0.2 Pfu|pfu_aug2.0_300.1_00564.t1 Lan|Lan_Scaf_18494_1.32 Mph|Mph_scaf_66559-1.18 Oct|918307268 Pye|PY_T10657 Bio|BGLB003347-PA Bpl|Bpl_scaf_58266-18.18 Pfu|pfu_aug2.0_351.1_04038.t1 Bpl|Bpl_scaf_31501-17.30 Bpl|Bpl_scaf_31501-17.5 Hal|HDSC00915CG00180 Oct|918318631 Apl|871212124 Bio|BGLB013258-PA Bpl|Bpl_scaf_48232-3.25 Bpl|Bpl_scaf_48232-3.31 Cfa|CF726511.1 Csq|CsqKR_Scaf3_62.6 Csq|CsqKR_Scaf3_62.9 Hal|HDSC00001CG00390 Lan|Lan_Scaf_11786_0.16 Lan|Lan_Scaf_6183_1.61 Mph|Mph_scaf_42393-0.5 Pca|Pca_8_57.31 Pfu|pfu_aug2.0_1192.1_08230.t1 Rau|Gene.22334 Rau|Gene.22337 Rau|Gene.15070 Cgi|405956045 Cgi|405972441 Cgi|405972442 Csq|CsqKR_Scaf191_5.26 Csq|CsqKR_Scaf191_5.44 Hal|HDSC02156CG00050 Mph|Mph_scaf_64752-0.15 Hal|HDSC01306CG00010 Apl|871254405 Hal|HDSC21315CG00010 Lan|Lan_Scaf_14677_1.16 Mph|Mph_scaf_46409-0.8 Mph|Mph_scaf_40145-0.2 Lot|144909 Mph|Mph_scaf_64752-0.16 Mph|Mph_scaf_46409-0.6 Mph|Mph_scaf_10897-0.3 Oct|918307270 Pfu|pfu_aug2.0_2235.1_18737.t1 Bio|BGLB001458-PA Hal|HDSC01306CG00040 Bpl|Bpl_scaf_3123-3.15 Bio|BGLB011259-PA Hal|HDSC59763CG00010 Mph|Mph_scaf_3112-0.2 Hal|HDSC20095CG00010 Hal|HDSC12036CG00010 Mph|Mph_scaf_54321-0.6 Bpl|Bpl_scaf_58266-18.19 Mph|Mph_scaf_15870-0.3 Pfu|pfu_aug2.0_351.1_04041.t1 Pfu|pfu_aug2.0_1147.1_24719.t1 Cgi|405945249 Hal|HDSC06786CG00010 Hal|HDSC18467CG00010 Hal|HDSC02170CG00050 Cgi|405962815 Hal|HDSC00133CG00140 Hal|HDSC23934CG00010 Hal|HDSC27230CG00010 Hal|HDSC27750CG00010 Hal|HDSC30294CG00010 Hal|HDSC36967CG00010 Hal|HDSC38414CG00010 Hal|HDSC62093CG00010 Pfu|pfu_aug2.0_300.1_00565.t1 Rau|Gene.11434
SFG_ortho6: Apl|524893886 Apl|524893888 Apl|524893890 Apl|524893896 Apl|524893898 Apl|524915464 Apl|524915466 Apl|524915468 Apl|871237091 Apl|871248433 Apl|871275293 Apl|871275305 Bio|BGLB002613-PA Bio|BGLB006823-PA Bio|BGLB004794-PA Bio|BGLB008022-PA Bio|BGLB011404-PA Bio|BGLB011566-PA Bio|BGLB012127-PA Bio|BGLB012502-PA Bio|BGLB006349-PA Bpl|Bpl_scaf_1023-0.14 Bpl|Bpl_scaf_13278-0.4 Bpl|Bpl_scaf_13497-0.4 Bpl|Bpl_scaf_14979-0.17 Bpl|Bpl_scaf_2174-0.3 Bpl|Bpl_scaf_24186-0.18 Bpl|Bpl_scaf_24186-0.20 Bpl|Bpl_scaf_24951-1.23 Bpl|Bpl_scaf_25183-0.0 Bpl|Bpl_scaf_2591-0.8 Bpl|Bpl_scaf_27183-0.7 Bpl|Bpl_scaf_27769-0.48 Bpl|Bpl_scaf_27774-0.2 Bpl|Bpl_scaf_28382-4.4 Bpl|Bpl_scaf_28500-0.12 Bpl|Bpl_scaf_28593-0.10 Bpl|Bpl_scaf_29998-0.10 Bpl|Bpl_scaf_33454-0.27 Bpl|Bpl_scaf_34304-0.13 Bpl|Bpl_scaf_35773-0.5 Bpl|Bpl_scaf_36380-0.36 Bpl|Bpl_scaf_37912-0.7 Bpl|Bpl_scaf_38880-2.11 Bpl|Bpl_scaf_40442-2.10 Bpl|Bpl_scaf_40572-0.16 Bpl|Bpl_scaf_40739-1.2 Bpl|Bpl_scaf_40739-3.5 Bpl|Bpl_scaf_40739-4.28 Bpl|Bpl_scaf_43116-1.12 Bpl|Bpl_scaf_43116-1.51 Bpl|Bpl_scaf_43185-0.1 Bpl|Bpl_scaf_43496-0.2 Bpl|Bpl_scaf_45107-0.19 Bpl|Bpl_scaf_45107-0.44 Bpl|Bpl_scaf_46577-5.13 Bpl|Bpl_scaf_47555-0.18 Bpl|Bpl_scaf_50682-0.11 Bpl|Bpl_scaf_51214-0.12 Bpl|Bpl_scaf_52403-2.28 Bpl|Bpl_scaf_5284-0.10 Bpl|Bpl_scaf_53835-0.3 Bpl|Bpl_scaf_56681-0.12 Bpl|Bpl_scaf_56833-1.34 Bpl|Bpl_scaf_57251-0.24 Bpl|Bpl_scaf_58309-1.11 Bpl|Bpl_scaf_60134-1.20 Bpl|Bpl_scaf_61262-0.12 Bpl|Bpl_scaf_61815-0.37 Bpl|Bpl_scaf_62878-0.21 Bpl|Bpl_scaf_64135-1.3 Bpl|Bpl_scaf_644-2.17 Bpl|Bpl_scaf_7317-0.14 Bpl|Bpl_scaf_9423-0.38 Bpl|Bpl_scaf_11341-0.29 Bpl|Bpl_scaf_14417-0.13 Bpl|Bpl_scaf_15194-0.26 Bpl|Bpl_scaf_18645-1.9 Bpl|Bpl_scaf_18893-0.6 Bpl|Bpl_scaf_18938-0.2 Bpl|Bpl_scaf_19850-0.11 Bpl|Bpl_scaf_21183-0.74 Bpl|Bpl_scaf_22054-0.44 Bpl|Bpl_scaf_23650-1.15 Bpl|Bpl_scaf_24192-0.15 Bpl|Bpl_scaf_26533-0.10 Bpl|Bpl_scaf_27173-0.18 Bpl|Bpl_scaf_30765-0.11 Bpl|Bpl_scaf_33128-2.34 Bpl|Bpl_scaf_37458-1.13 Bpl|Bpl_scaf_38038-0.25 Bpl|Bpl_scaf_43122-0.30 Bpl|Bpl_scaf_43122-1.45 Bpl|Bpl_scaf_48360-0.3 Bpl|Bpl_scaf_51454-0.12 Bpl|Bpl_scaf_51945-0.7 Bpl|Bpl_scaf_52984-1.20 Bpl|Bpl_scaf_53693-1.17 Bpl|Bpl_scaf_53693-3.30 Bpl|Bpl_scaf_56674-0.32 Bpl|Bpl_scaf_58122-8.7 Bpl|Bpl_scaf_58832-1.29 Bpl|Bpl_scaf_60288-0.19 Bpl|Bpl_scaf_60731-0.2 Bpl|Bpl_scaf_64209-1.13 Bpl|Bpl_scaf_64958-0.23 Bpl|Bpl_scaf_65236-0.29 Bpl|Bpl_scaf_6709-1.13 Bpl|Bpl_scaf_8204-1.18 Bpl|Bpl_scaf_8204-1.60 Bpl|Bpl_scaf_9391-3.0 Bpl|Bpl_scaf_41548-0.9 Bpl|Bpl_scaf_13527-0.7 Bpl|Bpl_scaf_32159-0.8 Bpl|Bpl_scaf_33128-1.12 Bpl|Bpl_scaf_4580-0.10 Bpl|Bpl_scaf_9415-6.8 Bpl|Bpl_scaf_16724-0.1 Bpl|Bpl_scaf_1699-0.11 Bpl|Bpl_scaf_1699-0.3 Bpl|Bpl_scaf_19361-3.3 Bpl|Bpl_scaf_19425-0.9 Bpl|Bpl_scaf_20422-0.2 Bpl|Bpl_scaf_20650-0.24 Bpl|Bpl_scaf_25338-0.4 Bpl|Bpl_scaf_2740-0.11 Bpl|Bpl_scaf_28926-0.2 Bpl|Bpl_scaf_32516-0.3 Bpl|Bpl_scaf_32837-0.10 Bpl|Bpl_scaf_40898-0.10 Bpl|Bpl_scaf_41854-0.5 Bpl|Bpl_scaf_41931-0.1 Bpl|Bpl_scaf_44976-0.2 Bpl|Bpl_scaf_47615-0.3 Bpl|Bpl_scaf_4937-0.1 Bpl|Bpl_scaf_49811-0.27 Bpl|Bpl_scaf_49811-0.4 Bpl|Bpl_scaf_52096-0.2 Bpl|Bpl_scaf_54715-0.9 Bpl|Bpl_scaf_5477-1.15 Bpl|Bpl_scaf_56758-0.19 Bpl|Bpl_scaf_58750-0.32 Bpl|Bpl_scaf_60194-1.30 Bpl|Bpl_scaf_63539-1.17 Bpl|Bpl_scaf_63677-0.4 Bpl|Bpl_scaf_65403-0.38 Bpl|Bpl_scaf_7318-0.2 Bpl|Bpl_scaf_9460-1.14 Bpl|Bpl_scaf_15109-0.5 Bpl|Bpl_scaf_20999-0.8 Bpl|Bpl_scaf_40345-1.16 Bpl|Bpl_scaf_40345-1.6 Bpl|Bpl_scaf_45878-0.8 Bpl|Bpl_scaf_48467-0.0 Bpl|Bpl_scaf_6618-1.1 Bpl|Bpl_scaf_42103-0.3 Bpl|Bpl_scaf_15109-0.6 Bpl|Bpl_scaf_20077-0.4 Bpl|Bpl_scaf_23570-0.10 Bpl|Bpl_scaf_33128-2.15 Bpl|Bpl_scaf_46578-4.8 Bpl|Bpl_scaf_20422-0.8 Bpl|Bpl_scaf_25338-0.2 Bpl|Bpl_scaf_30889-0.7 Bpl|Bpl_scaf_33128-1.16 Bpl|Bpl_scaf_33128-2.68 Bpl|Bpl_scaf_58122-6.9 Bpl|Bpl_scaf_24227-0.35 Bpl|Bpl_scaf_28622-6.12 Bpl|Bpl_scaf_9797-0.4 Bpl|Bpl_scaf_980-0.8 Bpl|Bpl_scaf_2833-0.18 Bpl|Bpl_scaf_28500-0.23 Bpl|Bpl_scaf_2833-0.5 Bpl|Bpl_scaf_41826-0.1 Bpl|Bpl_scaf_28622-6.24 Bpl|Bpl_scaf_59527-2.22 Bpl|Bpl_scaf_31629-1.17 Bpl|Bpl_scaf_36180-8.33 Bpl|Bpl_scaf_33128-2.23 Bpl|Bpl_scaf_36709-0.25 Bpl|Bpl_scaf_41094-6.9 Bpl|Bpl_scaf_36709-1.29 Bpl|Bpl_scaf_36709-2.14 Bpl|Bpl_scaf_36709-2.15 Bpl|Bpl_scaf_41094-5.4 Bpl|Bpl_scaf_41094-7.20 Bpl|Bpl_scaf_41094-8.9 Bpl|Bpl_scaf_48086-1.5 Bpl|Bpl_scaf_62379-0.20 Bpl|Bpl_scaf_62379-0.21 Bpl|Bpl_scaf_64034-0.44 Bpl|Bpl_scaf_64034-0.47 Bpl|Bpl_scaf_48086-0.2 Bpl|Bpl_scaf_9460-1.15 Bpl|Bpl_scaf_57425-1.10 Bpl|Bpl_scaf_57425-1.7 Bpl|Bpl_scaf_60194-1.20 Bpl|Bpl_scaf_64977-0.13 Bpl|Bpl_scaf_62600-0.3 Cfa|CF19317.1 Cfa|CF29957.1 Cfa|CF35981.1 Cfa|CF4755.1 Cfa|CF48295.71 Cfa|CF59461.1 Cfa|CF9073.1 Cgi|405950528 Cgi|405953105 Cgi|405954915 Cgi|405958883 Cgi|405959245 Cgi|405960528 Cgi|405974608 Cgi|405975152 Cgi|405977020 Cgi|405954752 Cgi|405953166 Cgi|405957230 Cgi|405962304 Cgi|405962063 Lan|Lan_Scaf_15063_0.34 Lan|Lan_Scaf_25849_0.27 Lan|Lan_Scaf_30271_0.36 Lan|Lan_Scaf_3552_0.28 Lan|Lan_Scaf_9658_0.69 Lin|g2330.t1 Lin|g27611.t1 Lin|g33692.t1 Lin|g9328.t1 Mph|Mph_scaf_120-0.3 Mph|Mph_scaf_60056-0.2 Mph|Mph_scaf_12541-0.0 Mph|Mph_scaf_25182-0.1 Mph|Mph_scaf_26419-0.26 Mph|Mph_scaf_33567-0.2 Mph|Mph_scaf_45391-0.2 Mph|Mph_scaf_45757-0.2 Mph|Mph_scaf_58514-0.3 Mph|Mph_scaf_59060-0.7 Mph|Mph_scaf_68743-0.3 Mph|Mph_scaf_9099-0.0 Mph|Mph_scaf_9840-1.15 Mph|Mph_scaf_12746-0.9 Mph|Mph_scaf_30886-0.0 Mph|Mph_scaf_35608-0.24 Mph|Mph_scaf_35870-0.35 Mph|Mph_scaf_38958-0.1 Mph|Mph_scaf_38958-0.10 Mph|Mph_scaf_57521-0.5 Mph|Mph_scaf_9789-0.12 Mph|Mph_scaf_13968-0.26 Mph|Mph_scaf_15996-0.1 Mph|Mph_scaf_16369-0.5 Mph|Mph_scaf_20525-0.2 Mph|Mph_scaf_28279-0.6 Mph|Mph_scaf_31018-0.4 Mph|Mph_scaf_33599-0.1 Mph|Mph_scaf_34520-0.0 Mph|Mph_scaf_40200-0.0 Mph|Mph_scaf_4190-0.3 Mph|Mph_scaf_43174-0.1 Mph|Mph_scaf_4798-0.5 Mph|Mph_scaf_49885-0.1 Mph|Mph_scaf_5270-0.1 Mph|Mph_scaf_54615-0.6 Mph|Mph_scaf_55046-0.0 Mph|Mph_scaf_55256-1.5 Mph|Mph_scaf_56497-0.2 Mph|Mph_scaf_58713-0.1 Mph|Mph_scaf_59304-0.16 Mph|Mph_scaf_59861-0.3 Mph|Mph_scaf_60215-0.41 Mph|Mph_scaf_60879-0.1 Mph|Mph_scaf_62419-0.0 Mph|Mph_scaf_64317-0.5 Mph|Mph_scaf_65370-0.22 Mph|Mph_scaf_74465-0.6 Mph|Mph_scaf_15016-0.1 Mph|Mph_scaf_21689-0.3 Mph|Mph_scaf_27458-0.0 Mph|Mph_scaf_30376-0.6 Mph|Mph_scaf_36021-0.31 Mph|Mph_scaf_39818-0.1 Mph|Mph_scaf_41925-0.12 Mph|Mph_scaf_42105-0.2 Mph|Mph_scaf_44017-0.3 Mph|Mph_scaf_50593-1.5 Mph|Mph_scaf_15176-0.1 Mph|Mph_scaf_20285-0.4 Mph|Mph_scaf_25798-0.2 Mph|Mph_scaf_64299-0.30 Mph|Mph_scaf_15176-0.2 Mph|Mph_scaf_15996-0.4 Mph|Mph_scaf_70031-0.0 Mph|Mph_scaf_54558-0.2 Mph|Mph_scaf_16527-0.0 Mph|Mph_scaf_20069-0.4 Mph|Mph_scaf_23292-0.2 Mph|Mph_scaf_23292-1.5 Mph|Mph_scaf_28133-0.1 Mph|Mph_scaf_29993-0.2 Mph|Mph_scaf_31018-0.5 Mph|Mph_scaf_32149-0.4 Mph|Mph_scaf_35022-0.5 Mph|Mph_scaf_35275-0.1 Mph|Mph_scaf_36234-0.14 Mph|Mph_scaf_40328-0.1 Mph|Mph_scaf_41239-0.1 Mph|Mph_scaf_46487-0.29 Mph|Mph_scaf_47846-0.7 Mph|Mph_scaf_48006-0.21 Mph|Mph_scaf_48046-0.0 Mph|Mph_scaf_48789-1.37 Mph|Mph_scaf_51073-0.6 Mph|Mph_scaf_51488-0.2 Mph|Mph_scaf_51559-1.29 Mph|Mph_scaf_57813-0.3 Mph|Mph_scaf_59578-0.1 Mph|Mph_scaf_62738-0.1 Mph|Mph_scaf_67762-0.3 Mph|Mph_scaf_6844-0.28 Mph|Mph_scaf_68983-0.3 Mph|Mph_scaf_7040-0.2 Mph|Mph_scaf_71848-0.3 Mph|Mph_scaf_27761-1.15 Mph|Mph_scaf_27761-1.6 Mph|Mph_scaf_39314-0.10 Mph|Mph_scaf_7027-0.1 Mph|Mph_scaf_17696-0.4 Mph|Mph_scaf_25064-0.24 Mph|Mph_scaf_28133-0.0 Mph|Mph_scaf_18295-0.17 Mph|Mph_scaf_21089-0.13 Mph|Mph_scaf_6747-0.5 Mph|Mph_scaf_29304-0.0 Mph|Mph_scaf_5243-0.31 Mph|Mph_scaf_66495-0.33 Mph|Mph_scaf_49498-0.0 Mph|Mph_scaf_57266-0.2 Mph|Mph_scaf_8184-0.1 Mph|Mph_scaf_32111-0.3 Mph|Mph_scaf_32191-0.2 Mph|Mph_scaf_60056-0.1 Mph|Mph_scaf_6581-0.2 Mph|Mph_scaf_71885-0.21 Mph|Mph_scaf_7040-0.1 Pfu|pfu_aug2.0_1008.1_27979.t1 Pye|PY_T11280 Pye|PY_T20334 Pye|PY_T26389 Rau|Gene.10651 Rau|Gene.15156 Rau|Gene.15159 Rau|Gene.15168 Rau|Gene.15732 Rau|Gene.19642 Rau|Gene.19652 Rau|Gene.7784 Rau|Gene.8858 Rau|Gene.8880 Rau|Gene.1140 Rau|Gene.1147 Rau|Gene.4213 Rau|Gene.4214 Rau|Gene.4220 Rau|Gene.4229 Rau|Gene.5225 Rau|Gene.4208 Rau|Gene.8439 Rau|Gene.4205 Rau|Gene.8436 Rau|Gene.4241 Rau|Gene.12464 Rau|Gene.13662 Rau|Gene.13663 Rau|Gene.13765 Rau|Gene.16043 Rau|Gene.16145 Rau|Gene.17798 Rau|Gene.21600 Rau|Gene.24091 Rau|Gene.4225 Rau|Gene.4232 Rau|Gene.4234 Rau|Gene.4236 Rau|Gene.4333 Rau|Gene.914 Rau|Gene.919 Rau|Gene.12462 Rau|Gene.12475 Rau|Gene.12476 Rau|Gene.12874 Rau|Gene.12875 Rau|Gene.16267 Rau|Gene.17995 Rau|Gene.19739 Rau|Gene.23557 Rau|Gene.23559 Rau|Gene.24118 Rau|Gene.3743 Rau|Gene.4118 Rau|Gene.4330 Rau|Gene.5498 Rau|Gene.916 Rau|Gene.24084 Rau|Gene.8434 Rau|Gene.8441 Rau|Gene.8430 Rau|Gene.77 Rau|Gene.24087 Rau|Gene.4211 Bio|BGLB005921-PA Hal|HDSC03576CG00020 Bio|BGLB001534-PA Bio|BGLB014188-PA Bpl|Bpl_scaf_11933-2.12 Rau|Gene.18407 Bpl|Bpl_scaf_15846-2.8 Mph|Mph_scaf_58606-0.3 Mph|Mph_scaf_1787-0.44 Csq|CsqKR_Scaf8_19.30 Oct|918299959 Mph|Mph_scaf_15787-0.4 Cgi|405958339 Lin|g4592.t1 Cfa|CF6487.7 Pfu|pfu_aug2.0_258.1_27120.t1 Pca|Pca_162_2.32 Hal|HDSC02443CG00020 Rau|Gene.23833
SFG_ortho7: Apl|151567839 Apl|151567840 Apl|151567841 Apl|151567842 Apl|151567843 Apl|151567844 Apl|151567845 Apl|151567846 Apl|151567847 Apl|151567848 Apl|380765090 Apl|380765091 Apl|380765092 Apl|380765093 Apl|380765094 Apl|491668258 Apl|491668259 Apl|491668260 Apl|491668261 Apl|491668262 Apl|848130646 Apl|848130647 Apl|848130648 Apl|848130649 Apl|848130650 Apl|848130651 Apl|848130652 Apl|848130653 Apl|848130654 Apl|848130655 Apl|848130677 Apl|848130678 Apl|848130679 Apl|848130680 Apl|848130681 Apl|257097090 Apl|257097091 Apl|257097092 Apl|257097093 Apl|257097094 Apl|257097100 Apl|257097101 Apl|257097102 Apl|257097103 Apl|257097104 Apl|290559968 Apl|290559969 Apl|290559970 Apl|290559971 Apl|290559972 Apl|290559973 Apl|290559974 Apl|290559975 Apl|290559976 Apl|290559977 Apl|290559978 Apl|290559979 Apl|290559980 Apl|290559982 Apl|350610471 Apl|350610472 Apl|350610473 Apl|350610474 Apl|350610475 Apl|350610476 Apl|350610477 Apl|350610478 Apl|350610479 Apl|350610480 Apl|827343128 Apl|827343129 Apl|827343130 Apl|827343131 Apl|827343132 Apl|827343133 Apl|827343134 Apl|827343135 Apl|827343136 Apl|827343137 Apl|188595987 Apl|188595988 Apl|188595989 Apl|188595990 Apl|188595991 Apl|188595992 Apl|188595993 Apl|188595994 Apl|188595995 Apl|188595996 Apl|257097095 Apl|257097096 Apl|257097097 Apl|257097098 Apl|257097099 Apl|257097105 Apl|257097106 Apl|257097107 Apl|257097108 Apl|257097109 Apl|257097110 Apl|257097111 Apl|257097112 Apl|257097113 Apl|257097114 Apl|82408154 Apl|82408155 Apl|82408156 Apl|82408157 Apl|82408158 Apl|82408169 Apl|82408170 Apl|82408171 Apl|82408172 Apl|82408173 Apl|82408174 Apl|82408175 Apl|82408176 Apl|82408177 Apl|82408178 Apl|82408179 Apl|82408180 Apl|82408181 Apl|82408182 Apl|82408183 Apl|82408184 Apl|82408185 Apl|82408186 Apl|82408187 Apl|82408188 Apl|82408189 Apl|82408190 Apl|82408191 Apl|82408192 Apl|82408193 Apl|349587641 Apl|349587642 Apl|349587643 Apl|349587644 Apl|349587645 Apl|349587646 Apl|349587647 Apl|349587648 Apl|349587649 Apl|349587650 Apl|290559981 Apl|17225107 Apl|325296909 Apl|344189440 Apl|344189441 Apl|344189442 Apl|344189443 Apl|344189444 Apl|344189445 Apl|344189446 Apl|344189447 Apl|344189448 Apl|344189449 Apl|344189450 Apl|344189451 Apl|344189452 Apl|344189453 Apl|344189454 Apl|344189455 Apl|344189456 Apl|344189457 Apl|344189458 Apl|344189459 Apl|344189460 Apl|344189461 Apl|344189462 Apl|344189463 Apl|344189464 Apl|550544426 Apl|550544427 Apl|550544428 Apl|550544429 Apl|550544430 Apl|550544431 Apl|550544432 Apl|550544433 Apl|550544434 Apl|550544435 Apl|354459667 Apl|354459668 Apl|354459669 Apl|354459670 Apl|354459671 Apl|354459672 Apl|354459673 Apl|354459674 Apl|354459675 Apl|354459676 Apl|254221006 Apl|254221007 Apl|254221008 Apl|254221009 Apl|254221010 Apl|254221011 Apl|254221012 Apl|254221013 Apl|254221014 Apl|254221015 Apl|827343112 Apl|827343113 Apl|827343114 Apl|827343115 Apl|827343116 Apl|827343117 Apl|827343118 Apl|827343119 Apl|827343120 Apl|827343121 Apl|157836437 Apl|157836438 Apl|157836439 Apl|157836440 Apl|157836441 Apl|157836442 Apl|157836443 Apl|157836444 Apl|157836445 Apl|157836446 Apl|226887343 Apl|226887344 Apl|226887345 Apl|226887346 Apl|226887347 Apl|226887348 Apl|226887349 Apl|226887350 Apl|226887351 Apl|226887352 Apl|226887353 Apl|226887354 Apl|226887355 Apl|226887356 Apl|226887357 Apl|326634071 Apl|326634072 Apl|326634073 Apl|326634074 Apl|326634075 Apl|326634076 Apl|326634077 Apl|326634078 Apl|326634079 Apl|326634080 Apl|326634081 Apl|326634082 Apl|326634083 Apl|326634084 Apl|326634085 Apl|326634102 Apl|326634103 Apl|326634104 Apl|326634105 Apl|326634106 Apl|340707432 Apl|340707433 Apl|340707434 Apl|340707435 Apl|340707436 Apl|340707437 Apl|340707438 Apl|340707439 Apl|340707440 Apl|340707441 Apl|340707442 Apl|340707443 Apl|340707444 Apl|340707445 Apl|340707446 Apl|340707447 Apl|340707448 Apl|340707449 Apl|340707450 Apl|340707451 Apl|385867738 Apl|385867739 Apl|385867740 Apl|385867741 Apl|385867742 Apl|507042985 Apl|507042986 Apl|507042987 Apl|507042988 Apl|507042989 Apl|512125423 Apl|512125424 Apl|512125425 Apl|512125426 Apl|512125427 Apl|71042740 Apl|71042741 Apl|71042742 Apl|71042743 Apl|71042744 Apl|71042745 Apl|71042746 Apl|71042747 Apl|71042748 Apl|71042749 Apl|90109036 Apl|90109037 Apl|90109038 Apl|90109039 Apl|90109040 Apl|90109041 Apl|90109042 Apl|90109043 Apl|90109044 Apl|90109045 Apl|810515652 Apl|810515653 Apl|810515654 Apl|810515655 Apl|810515656 Apl|313754138 Apl|313754139 Apl|313754140 Apl|313754141 Apl|313754142 Apl|313754143 Apl|313754144 Apl|313754145 Apl|313754146 Apl|313754147 Apl|313754148 Apl|313754149 Apl|313754150 Apl|313754151 Apl|313754152 Apl|82408159 Apl|82408160 Apl|82408161 Apl|82408162 Apl|82408163 Apl|354459595 Apl|354459596 Apl|354459597 Apl|354459598 Apl|354459599 Apl|354459600 Apl|354459601 Apl|354459602 Apl|354459603 Apl|354459604 Apl|783283454 Apl|783283455 Apl|783283456 Apl|783283457 Apl|783283458 Apl|429544122 Apl|429544123 Apl|429544124 Apl|429544125 Apl|429544126 Apl|429544127 Apl|429544128 Apl|429544129 Apl|429544130 Apl|429544131 Apl|354459581 Apl|354459582 Apl|354459583 Apl|354459584 Apl|354459585 Apl|354459586 Apl|354459587 Apl|354459588 Apl|354459589 Apl|354459590 Apl|433286566 Apl|433286567 Apl|433286568 Apl|433286569 Apl|433286570 Apl|433286571 Apl|433286572 Apl|433286573 Apl|433286574 Apl|433286575 Apl|524901331 Rau|Gene.5417 Rau|Gene.9326 Rau|Gene.1515
SFG_ortho8: Apl|225580367 Apl|325120975 Apl|325296835 Apl|87045864 Apl|524873051 Apl|524876739 Apl|524898561 Apl|524898563 Apl|871221270 Apl|871222372 Apl|871222384 Apl|871227787 Apl|871237615 Apl|524878416 Apl|524878418 Apl|871215878 Apl|871249628 Apl|871214346 Apl|871210754 Apl|871244023 Apl|871275774 Apl|871251901 Apl|871217776 Apl|871227811 Apl|871246158 Apl|871253728 Bpl|Bpl_scaf_13606-0.8 Bpl|Bpl_scaf_13642-4.5 Bpl|Bpl_scaf_13642-5.8 Bpl|Bpl_scaf_24834-6.6 Bpl|Bpl_scaf_36585-3.11 Bpl|Bpl_scaf_4738-0.7 Bpl|Bpl_scaf_13642-3.4 Bpl|Bpl_scaf_2847-3.8 Bpl|Bpl_scaf_35290-2.5 Bpl|Bpl_scaf_1989-2.9 Bpl|Bpl_scaf_1989-3.4 Bpl|Bpl_scaf_31289-3.7 Bpl|Bpl_scaf_36180-6.7 Bpl|Bpl_scaf_46551-16.13 Bpl|Bpl_scaf_5248-4.7 Bpl|Bpl_scaf_8157-1.6 Bpl|Bpl_scaf_54874-0.4 Bpl|Bpl_scaf_62498-1.8 Bpl|Bpl_scaf_54423-3.11 Bpl|Bpl_scaf_9391-1.4 Bpl|Bpl_scaf_64807-6.3 Cfa|CF1.32 Cfa|CF20445.13 Cfa|CF42017.63 Cfa|CF47691.14 Cfa|CF62123.25 Cfa|CF63791.10 Cfa|CF11121.22 Cfa|CF14145.8 Cfa|CF29389.3 Cfa|CF46639.4 Cfa|CF46797.11 Cfa|CF46797.12 Cfa|CF58161.28 Cfa|CF63197.3 Cfa|CF64245.3 Cfa|CF12413.15 Cfa|CF15477.24 Cfa|CF15477.31 Cfa|CF48295.12 Cfa|CF493.36 Cfa|CF14067.18 Cfa|CF34825.8 Cfa|CF59079.33 Cfa|CF63625.1 Cfa|CF64851.4 Cfa|CF7323.38 Cfa|CF57483.7 Cfa|CF17795.65 Cfa|CF31323.5 Cfa|CF31323.6 Cfa|CF61185.34 Cfa|CF2263.1 Cfa|CF20733.86 Cfa|CF21959.2 Cfa|CF37677.1 Cfa|CF52871.84 Cfa|CF56527.15 Cfa|CF56527.16 Cfa|CF58059.35 Cfa|CF58161.19 Cfa|CF59679.9 Cfa|CF63423.44 Cfa|CF64981.26 Cfa|CF64981.28 Cfa|CF7053.48 Cfa|CF58153.25 Cfa|CF34825.9 Cfa|CF465.1 Cfa|CF64705.1 Cfa|CF64705.2 Cfa|CF7323.39 Cfa|CF57455.6 Cfa|CF63387.3 Cfa|CF63423.45 Cfa|CF64887.2 Cfa|CF64887.3 Cfa|CF64887.4 Cgi|405950054 Cgi|405972814 Cgi|405972815 Cgi|405951058 Cgi|405951496 Cgi|405951497 Cgi|405965949 Cgi|405951601 Cgi|405953964 Cgi|405959257 Cgi|405964531 Cgi|405964775 Cgi|405966077 Cgi|405968741 Cgi|405970446 Cgi|405971169 Cgi|405957917 Cgi|405975510 Cgi|405972336 Cgi|405970150 Cgi|405975746 Cgi|405971168 Csq|CsqKR_Scaf14_1.10 Csq|CsqKR_Scaf36_14.15 Csq|CsqKR_Scaf17_8.6 Csq|CsqKR_Scaf261_2.14 Csq|CsqKR_Scaf91_5.10 Csq|CsqKR_Scaf91_5.11 Lan|Lan_Scaf_16619_0.12 Lan|Lan_Scaf_17805_6.19 Lan|Lan_Scaf_18930_7.12 Lan|Lan_Scaf_26974_1.59 Lan|Lan_Scaf_22902_4.28 Lan|Lan_Scaf_24830_1.65 Lin|g11046.t1 Lin|g4558.t1 Lin|g13374.t1 Lin|g18865.t1 Lin|g29339.t1 Lin|g6070.t1 Lin|g17008.t1 Lin|g25915.t1 Lin|g26736.t1 Lin|g21796.t1 Lin|g24718.t1 Lin|g26377.t1 Lin|g29338.t1 Lin|g4481.t1 Lin|g4482.t1 Lot|104165 Lot|205669 Lot|219163 Lot|104703 Lot|52211 Lot|104854 Lot|111250 Lot|113263 Lot|209410 Lot|118264 Lot|118867 Lot|141305 Lot|141322 Lot|219403 Lot|153071 Lot|218886 Lot|223675 Lot|81772 Mph|Mph_scaf_16226-1.10 Mph|Mph_scaf_43279-2.4 Mph|Mph_scaf_66366-0.2 Mph|Mph_scaf_68760-0.10 Mph|Mph_scaf_17492-0.7 Mph|Mph_scaf_59449-0.4 Mph|Mph_scaf_19731-0.11 Mph|Mph_scaf_29595-3.8 Mph|Mph_scaf_3009-0.8 Mph|Mph_scaf_41293-0.5 Mph|Mph_scaf_42369-0.5 Mph|Mph_scaf_74411-0.7 Mph|Mph_scaf_24955-0.9 Mph|Mph_scaf_3664-0.7 Mph|Mph_scaf_28785-0.23 Mph|Mph_scaf_43266-0.9 Mph|Mph_scaf_36914-0.11 Mph|Mph_scaf_36914-0.24 Mph|Mph_scaf_51694-0.5 Mph|Mph_scaf_9011-0.3 Mph|Mph_scaf_49700-0.7 Mph|Mph_scaf_66313-0.4 Mph|Mph_scaf_70350-0.5 Oct|918307970 Oct|918336670 Oct|918314327 Oct|918326483 Oct|918316159 Pca|Pca_132_3.16 Pca|Pca_2_66.34 Pca|Pca_53_5.23 Pca|Pca_24_26.34 Pca|Pca_24_26.42 Pca|Pca_29_34.27 Pca|Pca_49_13.35 Pca|Pca_68_6.37 Pca|Pca_56_16.49 Pca|Pca_94_9.10 Pfu|pfu_aug2.0_212.1_07163.t1 Pfu|pfu_aug2.0_498.1_27472.t1 Pfu|pfu_aug2.0_568.1_27543.t2 Pfu|pfu_aug2.0_85.1_16881.t1 Pfu|pfu_aug2.0_863.1_11249.t1 Pfu|pfu_aug2.0_863.1_11250.t1 Pfu|pfu_aug2.0_9593.1_13038.t1 Pye|PY_T00964 Pye|PY_T05015 Pye|PY_T05016 Pye|PY_T05155 Pye|PY_T05331 Pye|PY_T05360 Pye|PY_T02873 Pye|PY_T14376 Pye|PY_T14537 Pye|PY_T02891 Pye|PY_T06621 Pye|PY_T11426 Pye|PY_T12856 Pye|PY_T13717 Pye|PY_T13848 Pye|PY_T14554 Pye|PY_T14589 Pye|PY_T19795 Pye|PY_T21695 Pye|PY_T21696 Pye|PY_T07344 Pye|PY_T12457 Pye|PY_T13074 Pye|PY_T13075 Pye|PY_T13351 Pye|PY_T13668 Pye|PY_T14439 Pye|PY_T20068 Pye|PY_T21610 Pye|PY_T13695 Pye|PY_T14042 Pye|PY_T14440 Pye|PY_T21311 Pye|PY_T11598 Pye|PY_T12079 Pye|PY_T12084 Pye|PY_T15498 Pye|PY_T18029 Pye|PY_T22008 Pye|PY_T13017 Pye|PY_T21171 Pye|PY_T21249 Pye|PY_T22005 Pye|PY_T13280 Pye|PY_T22004 Pye|PY_T18672 Pye|PY_T18673 Pye|PY_T21152 Pye|PY_T13667 Pye|PY_T13683 Pye|PY_T24728 Pye|PY_T21154 Rau|Gene.10539 Rau|Gene.12472 Rau|Gene.20067 Rau|Gene.12473 Rau|Gene.20068 Pca|Pca_2_93.32 Pfu|pfu_aug2.0_189.1_30388.t1 Bio|BGLB007395-PA Csq|CsqKR_Scaf218_1.8 Lot|200147 Pfu|pfu_aug2.0_416.1_20741.t1 Lan|Lan_Scaf_25387_0.8 Hal|HDSC01045CG00010 Csq|CsqKR_Scaf373_0.2 Rau|Gene.13600 Hal|HDSC02136CG00070 Lan|Lan_Scaf_21553_4.42 Lin|g22810.t1 Pfu|pfu_aug2.0_2389.1_32174.t1 Rau|Gene.4966 Hal|HDSC02312CG00050 Mph|Mph_scaf_17988-2.27 Csq|CsqKR_Scaf246_6.17 Lan|Lan_Scaf_7076_5.59 Lot|141413 Apl|871224985 Bio|BGLB003805-PA Csq|CsqKR_Scaf1_19.15 Lan|Lan_Scaf_22013_6.22 Pca|Pca_3_44.34 Apl|871225683 Pye|PY_T12283 Lan|Lan_Scaf_4551_0.26 Lot|238321 Rau|Gene.21099 Bio|BGLB000803-PA Csq|CsqKR_Scaf175_17.10 Lan|Lan_Scaf_4226_0.29 Lot|124265 Pfu|pfu_aug2.0_3339.1_32448.t1 Apl|871258223 Cgi|405958723 Hal|HDSC00718CG00050 Lin|g10269.t1 Mph|Mph_scaf_62647-3.9 Oct|918320124 Rau|Gene.16489 Bpl|Bpl_scaf_49966-0.51 Pca|Pca_13_36.28 Rau|Gene.13190 Bio|BGLB006032-PA Bio|BGLB010335-PA Hal|HDSC02092CG00060 Rau|Gene.6031 Mph|Mph_scaf_42062-0.15 Mph|Mph_scaf_16219-0.12 Rau|Gene.24477 Bpl|Bpl_scaf_21008-0.3 Bpl|Bpl_scaf_23288-2.5 Bpl|Bpl_scaf_25688-1.8 Pfu|pfu_aug2.0_94.1_13573.t1 Mph|Mph_scaf_2496-4.9 Pfu|pfu_aug2.0_1024.1_14729.t1 Bpl|Bpl_scaf_33997-10.9 Lot|113527 Pfu|pfu_aug2.0_950.1_01265.t1 Pfu|pfu_aug2.0_357.1_23918.t1 Pfu|pfu_aug2.0_189.1_30384.t2 Rau|Gene.12102 Cgi|405972334 Oct|918317428 Cgi|405945350 Pfu|pfu_aug2.0_427.1_24020.t1 Rau|Gene.1208 Pca|Pca_3_81.64 Pfu|pfu_aug2.0_1195.1_18168.t1 Pye|PY_T01449 Pye|PY_T21102 Pye|PY_T25973 Csq|CsqKR_Scaf14_36.27 Oct|918302148 Csq|CsqKR_Scaf194_4.9 Pfu|pfu_aug2.0_751.1_04553.t1 Hal|HDSC04269CG00010 Csq|CsqKR_Scaf78_3.34 Lot|53058 Lan|Lan_Scaf_21565_0.51 Lin|g28054.t1 Pfu|pfu_aug2.0_576.1_20930.t1
SFG_ortho9: Apl|524866386 Apl|524866388 Apl|524866390 Apl|524866392 Apl|524870310 Apl|524876404 Apl|524876406 Apl|524876789 Apl|524876791 Apl|524876795 Apl|524879237 Apl|524879239 Apl|524881320 Apl|524888245 Apl|524895777 Apl|524895779 Apl|871207784 Apl|871212064 Apl|871213820 Apl|871213843 Apl|871215791 Apl|871218135 Apl|871222577 Apl|871229265 Apl|871229268 Apl|871229271 Apl|871229274 Apl|871229278 Apl|871229282 Apl|871229285 Apl|871229288 Apl|871229291 Apl|871229294 Apl|871229297 Apl|871230078 Apl|871235147 Apl|871235702 Apl|871239509 Apl|871239683 Apl|871243017 Apl|871252624 Apl|871254668 Apl|871257219 Apl|871257616 Apl|871263565 Apl|871265999 Apl|871270061 Apl|871220766 Apl|871270737 Apl|871258379 Apl|871277105 Apl|871270065 Bio|BGLB004296-PA Bio|BGLB005143-PA Bio|BGLB005144-PA Bio|BGLB013278-PA Bpl|Bpl_scaf_12478-3.13 Bpl|Bpl_scaf_8807-1.18 Bpl|Bpl_scaf_21905-0.20 Bpl|Bpl_scaf_30056-4.10 Bpl|Bpl_scaf_56835-4.17 Bpl|Bpl_scaf_56835-5.6 Bpl|Bpl_scaf_9450-1.4 Bpl|Bpl_scaf_3829-4.19 Bpl|Bpl_scaf_404-0.21 Bpl|Bpl_scaf_45183-2.30 Bpl|Bpl_scaf_45183-3.7 Bpl|Bpl_scaf_45183-2.31 Bpl|Bpl_scaf_56835-4.15 Bpl|Bpl_scaf_52110-4.43 Bpl|Bpl_scaf_9450-2.5 Cfa|CF12931.1 Cfa|CF12931.2 Cfa|CF12931.3 Cfa|CF16183.2 Cfa|CF19561.32 Cfa|CF20345.46 Cfa|CF53303.5 Cfa|CF55943.44 Cfa|CF62033.1 Cfa|CF43027.8 Cfa|CF55803.2 Cfa|CF34649.17 Cfa|CF47433.13 Cfa|CF53303.6 Cfa|CF18541.45 Cfa|CF41405.24 Cfa|CF63115.6 Cfa|CF63115.7 Cfa|CF64709.1 Cfa|CF48003.1 Cfa|CF55803.1 Cfa|CF55803.3 Cgi|405949992 Cgi|405949993 Cgi|405949995 Cgi|405951735 Cgi|405958160 Cgi|405960613 Cgi|405960766 Cgi|405961690 Cgi|405965037 Cgi|405968834 Cgi|405962900 Cgi|405967181 Cgi|405974927 Csq|CsqKR_Scaf222_4.7 Csq|CsqKR_Scaf59_21.10 Csq|CsqKR_Scaf295_6.39 Csq|CsqKR_Scaf318_22.10 Csq|CsqKR_Scaf323_2.19 Csq|CsqKR_Scaf393_3.16 Csq|CsqKR_Scaf295_6.40 Csq|CsqKR_Scaf295_7.16 Csq|CsqKR_Scaf318_22.9 Csq|CsqKR_Scaf366_8.9 Csq|CsqKR_Scaf3_31.7 Lan|Lan_Scaf_10211_2.36 Lan|Lan_Scaf_1718_0.25 Lan|Lan_Scaf_17806_3.24 Lan|Lan_Scaf_18933_0.21 Lan|Lan_Scaf_22013_2.8 Lan|Lan_Scaf_29363_0.18 Lan|Lan_Scaf_3519_4.25 Lan|Lan_Scaf_3845_0.51 Lan|Lan_Scaf_3845_0.52 Lan|Lan_Scaf_3845_0.56 Lan|Lan_Scaf_3845_0.80 Lan|Lan_Scaf_7517_0.18 Lan|Lan_Scaf_15453_3.47 Lan|Lan_Scaf_22013_1.60 Lan|Lan_Scaf_22039_0.21 Lan|Lan_Scaf_33907_3.34 Lan|Lan_Scaf_16224_0.25 Lan|Lan_Scaf_29350_5.32 Lan|Lan_Scaf_4826_4.65 Lan|Lan_Scaf_20232_2.50 Lan|Lan_Scaf_29358_1.24 Lan|Lan_Scaf_29361_1.58 Lan|Lan_Scaf_33918_0.50 Lin|g11830.t1 Lin|g20758.t1 Lin|g22440.t1 Lin|g13069.t1 Lin|g13070.t1 Lin|g13071.t1 Lin|g13072.t1 Lin|g13084.t1 Lin|g13085.t1 Lin|g3327.t1 Lin|g7714.t1 Lin|g7715.t1 Lin|g8073.t1 Lin|g13074.t1 Lin|g13083.t1 Lin|g13073.t1 Lin|g14078.t1 Lin|g18767.t1 Lin|g22766.t1 Lin|g29099.t1 Lin|g24979.t1 Lin|g27096.t1 Lin|g29766.t1 Lin|g29779.t1 Lin|g3324.t1 Lin|g3320.t1 Lin|g3321.t1 Lin|g3322.t1 Lot|105097 Lot|107213 Lot|110718 Lot|142897 Lot|153611 Lot|138232 Lot|219992 Lot|229211 Lot|183817 Mph|Mph_scaf_12510-0.7 Mph|Mph_scaf_55684-0.19 Mph|Mph_scaf_1675-0.9 Mph|Mph_scaf_36014-0.7 Mph|Mph_scaf_47053-0.5 Mph|Mph_scaf_55684-0.18 Mph|Mph_scaf_59815-0.2 Mph|Mph_scaf_17134-0.0 Mph|Mph_scaf_19755-0.4 Mph|Mph_scaf_4830-0.9 Mph|Mph_scaf_21543-0.14 Mph|Mph_scaf_69984-0.13 Mph|Mph_scaf_32551-0.20 Mph|Mph_scaf_32551-0.46 Mph|Mph_scaf_543-0.5 Mph|Mph_scaf_9341-0.3 Mph|Mph_scaf_32551-0.45 Mph|Mph_scaf_56006-0.2 Mph|Mph_scaf_55289-0.20 Mph|Mph_scaf_71698-0.5 Mph|Mph_scaf_46902-0.3 Mph|Mph_scaf_47865-0.7 Oct|918276539 Oct|918290638 Oct|918303619 Oct|918333090 Oct|918333091 Oct|918282838 Oct|918304904 Oct|918325361 Oct|918325362 Oct|918325363 Oct|918325364 Oct|918327359 Oct|918327360 Pca|Pca_10_58.29 Pca|Pca_11_3.36 Pca|Pca_1309_1.80 Pca|Pca_31_0.17 Pca|Pca_31_0.41 Pca|Pca_31_1.51 Pca|Pca_31_9.45 Pca|Pca_3256_7.34 Pca|Pca_3260_1.58 Pca|Pca_43_17.39 Pca|Pca_46_10.54 Pca|Pca_54_1.25 Pca|Pca_56_2.11 Pca|Pca_56_2.18 Pca|Pca_7_0.25 Pca|Pca_7_0.40 Pca|Pca_7_1.58 Pca|Pca_7_1.67 Pca|Pca_7_1.68 Pca|Pca_7_2.55 Pca|Pca_7_2.58 Pca|Pca_93_9.70 Pca|Pca_93_9.88 Pca|Pca_9_34.17 Pca|Pca_128_6.68 Pca|Pca_14_8.25 Pca|Pca_207_0.79 Pca|Pca_3343_0.7 Pca|Pca_7_2.56 Pca|Pca_82_17.31 Pca|Pca_93_13.74 Pca|Pca_13_11.58 Pca|Pca_44_7.43 Pfu|pfu_aug2.0_796.1_21157.t1 Pfu|pfu_aug2.0_360.1_00648.t1 Pfu|pfu_aug2.0_97.1_23446.t1 Pfu|pfu_aug2.0_1829.1_31926.t1 Pfu|pfu_aug2.0_360.1_00649.t1 Pfu|pfu_aug2.0_2568.1_28865.t1 Pfu|pfu_aug2.0_595.1_17623.t2 Pfu|pfu_aug2.0_97.1_23444.t1 Pfu|pfu_aug2.0_97.1_23445.t1 Pfu|pfu_aug2.0_6227.1_26146.t1 Pye|PY_T06510 Pye|PY_T07304 Pye|PY_T15800 Pye|PY_T16178 Pye|PY_T20404 Pye|PY_T22386 Pye|PY_T22917 Pye|PY_T23100 Pye|PY_T12274 Pye|PY_T12275 Pye|PY_T20643 Pye|PY_T10635 Pye|PY_T10973 Pye|PY_T13595 Pye|PY_T24813 Pye|PY_T12277 Pye|PY_T12278 Pye|PY_T13156 Pye|PY_T15476 Rau|Gene.10061 Rau|Gene.10069 Rau|Gene.10299 Rau|Gene.12272 Rau|Gene.19132 Rau|Gene.22296 Rau|Gene.10198 Rau|Gene.10416 Rau|Gene.10546 Rau|Gene.22049 Rau|Gene.5386 Rau|Gene.16923 Rau|Gene.6841 Rau|Gene.18714 Rau|Gene.9536 Bio|BGLB001505-PA Bio|BGLB003312-PA Bio|BGLB010260-PA Csq|CsqKR_Scaf18_19.11 Mph|Mph_scaf_17722-0.10 Oct|918330731 Bio|BGLB014168-PA Rau|Gene.3393 Pfu|pfu_aug2.0_307.1_23847.t1 Rau|Gene.19904 Hal|HDSC00193CG00010 Pfu|pfu_aug2.0_272.1_07270.t1 Pfu|pfu_aug2.0_1208.1_28121.t1 Bio|BGLB011021-PA Bio|BGLB011022-PA Cfa|CF53097.16 Cgi|405959296 Csq|CsqKR_Scaf88_7.20 Hal|HDSC00542CG00040 Rau|Gene.17119 Hal|HDSC00486CG00080 Lan|Lan_Scaf_27612_2.31 Pca|Pca_12_3.12 Rau|Gene.10638 Rau|Gene.11971 Apl|871224578 Bpl|Bpl_scaf_44455-0.6 Cfa|CF52589.40 Cgi|405971459 Csq|CsqKR_Scaf261_15.35 Lan|Lan_Scaf_5292_4.28 Lot|228630 Oct|918316890 Pca|Pca_55_10.36 Pfu|pfu_aug2.0_146.1_20315.t1 Pye|PY_T12831 Rau|Gene.802 Bio|BGLB002257-PA Bio|BGLB005737-PA Lot|105125 Mph|Mph_scaf_60531-0.2 Bio|BGLB001739-PA Bio|BGLB001693-PA Rau|Gene.24360 Apl|871274670 Mph|Mph_scaf_19709-0.2 Bpl|Bpl_scaf_24922-0.4 Hal|HDSC05169CG00010 Lin|g23783.t1 Mph|Mph_scaf_74232-0.4 Pfu|pfu_aug2.0_2963.1_12334.t1 Mph|Mph_scaf_72750-0.3 Bpl|Bpl_scaf_9450-0.7 Rau|Gene.804 Pca|Pca_2_78.17 Csq|CsqKR_Scaf393_3.46 Hal|HDSC00542CG00050 Hal|HDSC16310CG00010 Lan|Lan_Scaf_5806_5.48 Rau|Gene.16861 Rau|Gene.21858
SFG_ortho10: Lot|157198 Lot|153365 Lot|163789 Lot|173384 Lot|165454 Lot|161025 Lot|155003 Lot|155208 Lot|155767 Lot|165166 Lot|172414 Lot|176555 Lot|166603 Lot|155420 Lot|157166 Lot|167647 Lot|174349 Lot|157244 Lot|158724 Lot|165464 Lot|157023 Lot|171382 Lot|153559 Lot|158390 Lot|160042 Lot|160975 Lot|154980 Lot|173773 Lot|157095 Lot|175832 Lot|157621 Lot|155947 Lot|162619 Lot|174977 Lot|174558 Lot|175138 Lot|174511 Lot|160114 Lot|170733 Lot|172533 Lot|163265 Lot|160403 Lot|166524 Lot|155654 Lot|157261 Lot|165175 Lot|157205 Lot|176547 Lot|163197 Lot|172649 Lot|174566 Lot|158462 Lot|163181 Lot|155599 Lot|154568 Lot|173779 Lot|168274 Lot|162795 Lot|155887 Lot|163652 Lot|173266 Lot|176012 Lot|163205 Lot|155188 Lot|170707 Lot|157252 Lot|153924 Lot|170828 Lot|156708 Lot|170742 Lot|156690 Lot|155140 Lot|157528 Lot|164271 Lot|175421 Lot|167645 Lot|174009 Lot|173790 Lot|153553 Lot|154996 Lot|173474 Lot|175181 Lot|170463 Lot|175273 Lot|175857 Lot|174326 Lot|170702 Lot|173742 Lot|158415 Lot|164608 Lot|176636 Lot|176876 Lot|171435 Lot|153508 Lot|171378 Lot|160088 Lot|175596 Lot|176020 Lot|163164 Lot|165390 Lot|170628 Lot|161982 Lot|164381 Lot|168562 Lot|170984 Lot|165510 Lot|163767 Lot|155046 Lot|160054 Lot|157533 Lot|174323 Lot|155037 Lot|164104 Lot|161861 Lot|163641 Lot|158417 Lot|163206 Lot|175147 Lot|155664 Lot|161041 Lot|165260 Lot|168964 Lot|176693 Lot|175896 Lot|153388 Lot|162024 Lot|176554 Lot|176011 Lot|162892 Lot|162612 Lot|168127 Lot|176242 Lot|170728 Lot|175317 Lot|163790 Lot|165249 Lot|168492 Lot|166525 Lot|165547 Lot|154731 Lot|157230 Lot|162001 Lot|176389 Lot|172057 Lot|163260 Lot|157258 Lot|171405 Lot|160113 Lot|169008 Lot|175864 Lot|174562 Lot|163791 Lot|155007 Lot|162194 Lot|162057 Lot|153593 Lot|175035 Lot|174985 Lot|162018 Lot|158864 Lot|154986 Lot|160098 Lot|164272 Lot|176235 Lot|168436 Lot|154972 Lot|162617 Lot|175449 Lot|171068 Lot|176602 Lot|175944 Lot|162193 Lot|163201 Lot|158425 Lot|157232 Lot|166545 Lot|153694 Lot|175911 Lot|175031 Lot|165511 Lot|163659 Lot|158710 Lot|163227 Lot|176539 Lot|160990 Lot|158411 Lot|174467 Lot|175242 Lot|163763 Lot|160097 Lot|162605 Lot|163226 Lot|158801 Lot|163172 Lot|157506 Lot|163202 Lot|163254 Lot|158398 Lot|170669 Lot|154985 Lot|156784 Lot|172415 Lot|165341 Lot|163262 Lot|160087 Lot|173754 Lot|170747 Lot|175272 Lot|173640 Lot|158416 Lot|174976 Lot|170294 Lot|173475 Lot|173642 Lot|173745 Lot|162618 Lot|165396 Lot|171600 Lot|176601 Lot|162621 Lot|165429 Lot|155018 Lot|170706 Lot|165349 Lot|165371 Lot|154575 Lot|155032 Lot|173053 Lot|175839 Lot|165453 Lot|174550 Lot|171394 Lot|163780 Lot|175318 Lot|174541 Lot|175422 Lot|154998 Lot|166017 Lot|173748 Lot|170938 Lot|155244 Lot|162056 Lot|157268 Lot|176646 Lot|160046 Lot|153947 Lot|170540 Lot|156785 Lot|171412 Lot|163191 Lot|172177 Lot|153507 Lot|158585 Lot|165344 Lot|163193 Lot|158414 Lot|163240 Lot|161832 Lot|155516 Lot|153909 Lot|161995 Lot|159395 Lot|165353 Lot|163642 Lot|153910 Lot|158583 Lot|165502 Lot|175612 Lot|157311 Lot|171387 Lot|168561 Lot|153578 Lot|171388 Lot|168070 Lot|157527 Lot|165174 Lot|168390 Lot|163772 Lot|173485 Lot|175957 Lot|163785 Lot|157206 Lot|165379 Lot|170536 Lot|158584 Lot|155047 Lot|176054 Lot|163219 Lot|175981 Lot|168491 Lot|173157 Lot|163683 Lot|157229 Lot|174545 Lot|174999 Lot|158461 Lot|155023 Lot|158412 Lot|164557 Lot|161030 Lot|155084 Lot|157255 Lot|171339 Lot|176071 Lot|228270 Lot|157223 Lot|174351 Lot|173426 Lot|165165 Lot|162378 Lot|165548 Lot|157192 Lot|165395 Lot|160041 Lot|164092 Lot|175000 Lot|173738 Lot|175039 Lot|152239 Lot|153362 Lot|152248 Lot|152457 Lot|157189 Lot|152456 Lot|153360 Lot|152747 Lot|228271 Lot|170985 Lot|153914 Lot|162055 Lot|175578 Lot|228269 Csq|CsqKR_Scaf289_0.15 Mph|Mph_scaf_31045-0.4
SFG_ortho11: Lot|170823 Lot|175830 Lot|153576 Lot|170295 Lot|161994 Lot|153171 Lot|153368 Lot|153391 Lot|153907 Lot|153927 Lot|155423 Lot|155513 Lot|156780 Lot|157025 Lot|157155 Lot|157638 Lot|158465 Lot|158726 Lot|160405 Lot|162785 Lot|162886 Lot|164379 Lot|165346 Lot|165554 Lot|166529 Lot|166606 Lot|167334 Lot|168130 Lot|168272 Lot|168559 Lot|168962 Lot|170470 Lot|170736 Lot|172320 Lot|173356 Lot|173386 Lot|173429 Lot|174006 Lot|174278 Lot|175184 Lot|175427 Lot|176091 Lot|176236 Lot|176552 Lot|162191 Lot|170543 Lot|165574 Lot|165246 Lot|172417 Lot|172175 Lot|168966 Lot|175827 Lot|158454 Lot|172052 Lot|165162 Lot|176067 Lot|153899 Lot|174990 Lot|175828 Lot|155766 Lot|158602 Lot|173425 Lot|176568 Lot|170506 Lot|155142 Lot|163237 Lot|162841 Lot|166019 Lot|176090 Lot|170671 Lot|172582 Lot|161828 Lot|176361 Lot|172059 Lot|175178 Lot|175452 Lot|155006 Lot|162196 Lot|162020 Lot|172878 Lot|170704 Lot|163209 Lot|175812 Lot|153940 Lot|153706 Lot|163643 Lot|173782 Lot|173743 Lot|160048 Lot|163184 Lot|156715 Lot|165366 Lot|168433 Lot|172863 Lot|161857 Lot|167640 Lot|155034 Lot|164079 Lot|165460 Lot|163761 Lot|162894 Lot|155944 Lot|170460 Lot|174508 Lot|170832 Lot|173757 Lot|173794 Lot|157246 Lot|157529 Lot|161996 Lot|155209 Lot|157595 Lot|157096 Lot|172410 Lot|167642 Lot|154936 Lot|155603 Lot|157209 Lot|155204 Lot|158542 Lot|157263 Lot|155883 Lot|175177 Lot|155005 Lot|157485 Lot|158069 Lot|166975 Lot|164107 Lot|175892 Lot|154564 Lot|170539 Lot|157241 Lot|171596 Lot|170988 Lot|170987 Lot|165461 Lot|158420 Lot|170824 Lot|174973 Lot|157188 Lot|165399 Lot|161035 Lot|176105 Lot|170699 Lot|168487 Lot|157236 Lot|170837 Lot|161984 Lot|165500 Lot|157164 Lot|175916 Lot|171390 Lot|175027 Lot|155602 Lot|155009 Lot|155011 Lot|162624 Lot|162797 Lot|155020 Lot|162376 Lot|162002 Lot|165171 Lot|158040 Lot|153504 Lot|160064 Lot|174355 Lot|176577 Lot|160111 Lot|172054 Lot|174554 Lot|155668 Lot|158713 Lot|157525 Lot|158386 Lot|160039 Lot|165264 Lot|157509 Lot|158409 Lot|163787 Lot|173641 Lot|163263 Lot|174983 Lot|173578 Lot|160092 Lot|163682 Lot|158428 Lot|170756 Lot|164274 Lot|155064 Lot|176086 Lot|161997 Lot|165411 Lot|153950 Lot|171392 Lot|176075 Lot|164090 Lot|158721 Lot|165265 Lot|173155 Lot|175174 Lot|163169 Lot|176085 Lot|155769 Lot|163223 Lot|165457 Lot|155191 Lot|155658 Lot|170630 Lot|175238 Lot|154969 Lot|153555 Lot|165342 Lot|168556 Lot|163249 Lot|155043 Lot|164610 Lot|157097 Lot|157346 Lot|161047 Lot|175034 Lot|153562 Lot|154994 Lot|165352 Lot|174544 Lot|165505 Lot|165507 Lot|175978 Lot|176312 Lot|160979 Lot|166549 Lot|171343 Lot|164554 Lot|162616 Lot|154571 Lot|157271 Lot|157273 Lot|164087 Lot|174986 Lot|173478 Lot|175790 Lot|160116 Lot|154726 Lot|171065 Lot|157540 Lot|174548 Lot|154989 Lot|157026 Lot|176643 Lot|155205 Lot|160994 Lot|157201 Lot|175145 Lot|157530 Lot|155014 Lot|158423 Lot|154822 Lot|171344 Lot|162026 Lot|158460 Lot|176367 Lot|166169 Lot|175030 Lot|155026 Lot|168664 Lot|159951 Lot|163650 Lot|165376 Lot|163187 Lot|157078 Lot|163199 Lot|175785 Lot|154570 Lot|163655 Lot|157221 Lot|157238 Lot|155882 Lot|174546 Lot|174130 Lot|171403 Lot|171410 Lot|158400 Lot|160967 Lot|157535 Lot|161032 Lot|174324 Lot|171381 Lot|163213 Lot|155132 Lot|162007 Lot|175419 Lot|175483 Lot|165362 Lot|163210 Lot|176737 Lot|163246 Lot|170821 Lot|176077 Lot|152242 Lot|153085 Lot|153162 Lot|152744 Lot|152354 Lot|152751 Lot|152753 Lot|153358 Lot|152245 Lot|152453 Lot|171414 Lot|239572 Lot|174542 Lot|237380 Lot|173969 Oct|918290903
SFG_ortho12: Apl|29421608 Apl|325296887 Bpl|Bpl_scaf_16143-19.6 Bpl|Bpl_scaf_16143-19.7 Bpl|Bpl_scaf_16143-20.6 Bpl|Bpl_scaf_6196-3.9 Bpl|Bpl_scaf_2956-0.4 Bpl|Bpl_scaf_58388-1.6 Cfa|CF16339.10 Cfa|CF16339.14 Cfa|CF61185.53 Cfa|CF57011.46 Cfa|CF57011.47 Cfa|CF57011.51 Cfa|CF57011.54 Cfa|CF57011.58 Cfa|CF57011.61 Cfa|CF57011.64 Cgi|405950339 Cgi|405951685 Cgi|405951687 Cgi|405951762 Cgi|405951763 Cgi|405951764 Cgi|405957378 Cgi|405957380 Cgi|405957381 Cgi|405971222 Cgi|405957379 Cgi|405978005 Cgi|405971221 Csq|CsqKR_Scaf261_7.6 Csq|CsqKR_Scaf261_7.7 Csq|CsqKR_Scaf91_10.0 Csq|CsqKR_Scaf91_9.14 Hal|HDSC00153CG00020 Hal|HDSC00930CG00030 Lot|104632 Lot|105112 Lot|51526 Lot|51683 Lot|71692 Lot|104890 Lot|105110 Lot|139015 Lot|139034 Lot|62427 Mph|Mph_scaf_30644-0.10 Mph|Mph_scaf_3386-0.3 Mph|Mph_scaf_48380-0.9 Mph|Mph_scaf_68022-0.19 Mph|Mph_scaf_37275-1.29 Mph|Mph_scaf_37275-1.30 Mph|Mph_scaf_37329-0.9 Mph|Mph_scaf_44339-0.15 Mph|Mph_scaf_54324-0.11 Oct|918278321 Oct|918297045 Oct|918278324 Oct|918311601 Oct|918297042 Oct|918331695 Oct|918297041 Oct|918278322 Oct|918302949 Oct|918297040 Oct|918311597 Oct|918302945 Oct|918302944 Oct|918281633 Oct|918311598 Oct|918297047 Oct|918298708 Oct|918331691 Oct|918331693 Oct|918331696 Oct|918315027 Oct|918278323 Oct|918287675 Oct|918300994 Oct|918300995 Oct|918294835 Oct|918313343 Oct|918313342 Oct|918311585 Oct|918294840 Oct|918299088 Oct|918282316 Oct|918306208 Oct|918313332 Oct|918315022 Oct|918281229 Oct|918300997 Oct|918315023 Oct|918313335 Oct|918313334 Oct|918315633 Oct|918310237 Oct|918315647 Oct|918315639 Oct|918312317 Oct|918319275 Oct|918315646 Oct|918308400 Oct|918294837 Oct|918308406 Oct|918311587 Oct|918315636 Oct|918291882 Oct|918294842 Oct|918315624 Oct|918315629 Oct|918315024 Oct|918313339 Oct|918295470 Oct|918315025 Oct|918319592 Oct|918325805 Oct|918306096 Oct|918278864 Oct|918315649 Oct|918278865 Oct|918315632 Oct|918292150 Oct|918306097 Oct|918315645 Oct|918315640 Oct|918322064 Oct|918331681 Oct|918311588 Oct|918311655 Oct|918322062 Oct|918311656 Oct|918311654 Oct|918292151 Oct|918315030 Oct|918315029 Oct|918315031 Oct|918293211 Oct|918282621 Oct|918315642 Oct|918311023 Oct|918324432 Oct|918296805 Oct|918311024 Oct|918311324 Oct|918308409 Oct|918296806 Oct|918315650 Oct|918325807 Oct|918303461 Oct|918299087 Oct|918306100 Oct|918308410 Oct|918315635 Oct|918331687 Oct|918331670 Oct|918314281 Oct|918297044 Oct|918302948 Oct|918331674 Oct|918311651 Oct|918315623 Oct|918317261 Oct|918331671 Oct|918331675 Oct|918331679 Oct|918331680 Oct|918324427 Oct|918317260 Oct|918331689 Oct|918311586 Oct|918331673 Oct|918331686 Oct|918310234 Oct|918310235 Oct|918315634 Oct|918315648 Oct|918331685 Oct|918331683 Oct|918283154 Oct|918311600 Oct|918279044 Oct|918338079 Oct|918280302 Oct|918315659 Oct|918331690 Oct|918315661 Oct|918279648 Oct|918315668 Oct|918315656 Oct|918282164 Oct|918281903 Oct|918288667 Oct|918315669 Oct|918280083 Oct|918288666 Oct|918311595 Oct|918281986 Oct|918288665 Oct|918280968 Oct|918319595 Oct|918280884 Oct|918313330 Oct|918317258 Oct|918280096 Oct|918319590 Oct|918302951 Oct|918317259 Oct|918306095 Oct|918287562 Oct|918315651 Oct|918315655 Oct|918315657 Oct|918331699 Oct|918315667 Oct|918315666 Oct|918315663 Oct|918314282 Oct|918315652 Oct|918315665 Oct|918288670 Oct|918319273 Oct|918288664 Oct|918297038 Oct|918297039 Oct|918328303 Oct|918322067 Oct|918288668 Oct|918311594 Oct|918315654 Oct|918315643 Oct|918319589 Oct|918282289 Oct|918315653 Oct|918294387 Oct|918294388 Oct|918315658 Oct|918315660 Oct|918315664 Oct|918338346 Oct|918331682 Pca|Pca_2_51.19 Pca|Pca_2_54.11 Pfu|pfu_aug2.0_1300.1_01528.t1 Pfu|pfu_aug2.0_1300.1_01529.t1 Pfu|pfu_aug2.0_1300.1_01530.t1 Pfu|pfu_aug2.0_784.1_14557.t1 Pfu|pfu_aug2.0_141.1_03704.t1 Pfu|pfu_aug2.0_36.1_20090.t1 Pfu|pfu_aug2.0_36.1_20091.t1 Pfu|pfu_aug2.0_85.1_16877.t1 Pfu|pfu_aug2.0_784.1_14556.t1 Pye|PY_T12663 Pye|PY_T12664 Pye|PY_T12666 Pye|PY_T12667 Pye|PY_T12671 Pye|PY_T12672 Pye|PY_T12673 Pye|PY_T12951 Oct|918297043 Oct|918302947 Oct|918315662 Oct|918322061 Bio|BGLB007730-PA Lan|Lan_Scaf_9200_1.21 Apl|871224525 Bio|BGLB010684-PA Lan|Lan_Scaf_9200_5.2 Rau|Gene.1973 Csq|CsqKR_Scaf91_12.13 Bio|BGLB010757-PA Apl|871270643 Lan|Lan_Scaf_22911_1.37 Pca|Pca_2_70.15 Pfu|pfu_aug2.0_184.1_13755.t1 Rau|Gene.3609 Mph|Mph_scaf_49831-3.3 Bpl|Bpl_scaf_13642-3.30 Mph|Mph_scaf_64803-0.23 Hal|HDSC00802CG00020 Bpl|Bpl_scaf_20086-1.14 Bpl|Bpl_scaf_20086-3.7 Cfa|CF57011.76 Mph|Mph_scaf_59529-0.2 Pfu|pfu_aug2.0_68.1_26800.t1 Pye|PY_T12681 Bpl|Bpl_scaf_55311-3.4 Bpl|Bpl_scaf_55311-4.2 Cfa|CF57011.45 Pfu|pfu_aug2.0_68.1_26795.t1 Pye|PY_T12651 Bpl|Bpl_scaf_6196-3.0 Mph|Mph_scaf_42236-0.30 Pfu|pfu_aug2.0_784.1_14558.t1 Pfu|pfu_aug2.0_784.1_14554.t1 Cgi|405951684 Pfu|pfu_aug2.0_141.1_03702.t1
SFG_ortho13: Cgi|405945186 Cgi|405946211 Cgi|405947486 Cgi|405950589 Cgi|405950591 Cgi|405950864 Cgi|405951372 Cgi|405951668 Cgi|405952449 Cgi|405954465 Cgi|405955036 Cgi|405955671 Cgi|405955672 Cgi|405955678 Cgi|405956134 Cgi|405957019 Cgi|405957098 Cgi|405957269 Cgi|405957271 Cgi|405957319 Cgi|405957526 Cgi|405957527 Cgi|405957665 Cgi|405957747 Cgi|405957749 Cgi|405957751 Cgi|405957752 Cgi|405957753 Cgi|405957754 Cgi|405957755 Cgi|405957756 Cgi|405957757 Cgi|405958202 Cgi|405958620 Cgi|405958621 Cgi|405958840 Cgi|405959050 Cgi|405959056 Cgi|405959168 Cgi|405960476 Cgi|405960863 Cgi|405961048 Cgi|405961111 Cgi|405961238 Cgi|405962044 Cgi|405962045 Cgi|405962046 Cgi|405962059 Cgi|405962060 Cgi|405962061 Cgi|405962253 Cgi|405963539 Cgi|405964544 Cgi|405964630 Cgi|405964631 Cgi|405965209 Cgi|405965390 Cgi|405965470 Cgi|405965800 Cgi|405965802 Cgi|405965917 Cgi|405965920 Cgi|405966440 Cgi|405966507 Cgi|405966534 Cgi|405967260 Cgi|405967261 Cgi|405967372 Cgi|405968370 Cgi|405968462 Cgi|405968463 Cgi|405969009 Cgi|405969012 Cgi|405970719 Cgi|405970936 Cgi|405971570 Cgi|405973694 Cgi|405974478 Cgi|405974488 Cgi|405974705 Cgi|405975027 Cgi|405975892 Cgi|405976649 Cgi|405976690 Cgi|405976702 Cgi|405976820 Cgi|405977098 Cgi|405978051 Cgi|405978346 Cgi|405956404 Cgi|405972661 Cgi|405975781 Cgi|405951667 Cgi|405966535 Cgi|405959041 Cgi|405950757 Cgi|405961236 Cgi|405954826 Cgi|405969522 Cgi|405966885 Cgi|405946669 Cgi|405966532 Cgi|405964965 Cgi|405962903 Cgi|405962027 Cgi|405966370 Cgi|405953516 Cgi|405976701 Cgi|405973933 Cgi|405952442 Cgi|405976692 Cgi|405965801 Cgi|405950606 Cgi|405969890 Cgi|405961496 Cgi|405978531 Cgi|405963647 Cgi|405957320 Cgi|405964964 Cgi|405970403 Cgi|405962842 Cgi|405957499 Cgi|405964742 Cgi|405954876 Cgi|405959059 Cgi|405945786 Cgi|405958494 Cgi|405968674 Cgi|405955609 Cgi|405958144 Cgi|405950705 Cgi|405958584 Cgi|405966957 Cgi|405973761 Cgi|405967588 Cgi|405969063 Cgi|405969606 Cgi|405950540 Cgi|405962034 Cgi|405972839 Cgi|405962667 Cgi|405972447 Cgi|405962668 Cgi|405978037 Cgi|405946427 Cgi|405945713 Cgi|405956070 Cgi|405950450 Cgi|405953368 Cgi|405965342 Cgi|405970596 Cgi|405964673 Cgi|405965352 Cgi|405964672 Cgi|405951989 Cgi|405970033 Cgi|405976689 Cgi|405972498 Cgi|405955670 Cgi|405965918 Cgi|405946868 Cgi|405962636 Cgi|405968374 Cgi|405959981 Cgi|405945431 Cgi|405966575 Cgi|405953011 Cgi|405960929 Cgi|405952942 Cgi|405972668 Cgi|405968409 Cgi|405966574 Cgi|405969207 Cgi|405959718 Cgi|405945376 Cgi|405948510 Cgi|405975861 Cgi|405955509 Cgi|405958837 Cgi|405974117 Cgi|405952299 Cgi|405976691 Cgi|405969105 Cgi|405946428 Cgi|405959169 Cgi|405954847 Cgi|405965919 Cgi|405963744 Cgi|405977002 Cgi|405947019 Cgi|405958541 Cgi|405957020 Cgi|405974170 Cgi|405977663 Cgi|405962364 Cgi|405965097 Cgi|405968102 Cgi|405971755 Cgi|405976440 Cgi|405977662 Cgi|405976386 Cgi|405966536 Cgi|405956597 Cgi|405974748 Cgi|405945278 Cgi|405976385 Cgi|405946294 Cgi|405973781 Cgi|405972272 Cgi|405954406 Cgi|405946355 Cgi|405945332 Cgi|405967388 Cgi|405954384 Cgi|405968804 Cgi|405965656 Cgi|405958808 Cgi|405967389 Cgi|405970597 Cgi|405960368 Cgi|405970026 Cgi|405963775 Cgi|405966188 Cgi|405972274 Cgi|405971340 Cgi|405975269 Cgi|405956582 Cgi|405969634 Cgi|405964834 Cgi|405976523 Cgi|405977779 Cgi|405959797 Cgi|405966715 Cgi|405962202 Cgi|405966478 Cgi|405967031 Cgi|405950829 Cgi|405957426 Cgi|405968920 Cgi|405968688 Cgi|405966082 Cgi|405969206 Cgi|405972273 Cgi|405950703 Cgi|405956441 Cgi|405951207 Cgi|405945377 Cgi|405955508 Cgi|405961492 Cgi|405953271 Cgi|405971311 Cgi|405958838 Cgi|405964546 Cgi|405972480 Cgi|405967303 Cgi|405956946 Cgi|405976688 Cgi|405964438 Cgi|405952073 Cgi|405962415 Cgi|405960624 Cgi|405966560 Pfu|pfu_aug2.0_4131.1_05947.t1 Pfu|pfu_aug2.0_447.1_24049.t1 Pfu|pfu_aug2.0_511.1_04269.t1 Cgi|405954404 Cgi|405964741 Cgi|405977400 Bpl|Bpl_scaf_34315-3.7 Mph|Mph_scaf_318-1.5 Pfu|pfu_aug2.0_17030.1_03228.t1
SFG_ortho14: Apl|20069087 Apl|20069089 Apl|325296952 Apl|325296956 Apl|47117251 Apl|524868474 Apl|524881199 Apl|524902949 Apl|524902951 Apl|524913358 Apl|871213158 Apl|871213161 Apl|871223116 Apl|871259666 Bio|BGLB000581-PA Bio|BGLB004714-PA Bio|BGLB005353-PA Bio|BGLB008627-PA Bio|BGLB004715-PA Bio|BGLB005969-PA Bio|BGLB004978-PA Bio|BGLB010861-PA Bio|BGLB012164-PA Bpl|Bpl_scaf_11526-0.20 Bpl|Bpl_scaf_11526-0.66 Bpl|Bpl_scaf_11526-1.30 Bpl|Bpl_scaf_19490-2.31 Bpl|Bpl_scaf_19969-0.58 Bpl|Bpl_scaf_19969-0.60 Bpl|Bpl_scaf_22242-2.44 Bpl|Bpl_scaf_23589-1.24 Bpl|Bpl_scaf_29476-2.38 Bpl|Bpl_scaf_3489-0.35 Bpl|Bpl_scaf_3489-0.36 Bpl|Bpl_scaf_3489-0.37 Bpl|Bpl_scaf_3643-6.5 Bpl|Bpl_scaf_44217-4.35 Bpl|Bpl_scaf_44217-5.15 Bpl|Bpl_scaf_53908-4.14 Bpl|Bpl_scaf_53908-4.16 Bpl|Bpl_scaf_53908-4.17 Bpl|Bpl_scaf_59648-10.1 Cfa|CF34951.16 Cfa|CF51195.3 Cfa|CF55215.10 Cfa|CF55215.9 Cfa|CF64139.6 Cfa|CF717611.1 Cfa|CF8003.4 Cfa|CF8357.24 Cfa|CF8357.25 Cfa|CF8357.26 Cgi|405951942 Cgi|405955094 Cgi|405955095 Cgi|405963072 Cgi|405964412 Cgi|405965637 Cgi|405965638 Csq|CsqKR_Scaf124_1.33 Csq|CsqKR_Scaf173_21.11 Csq|CsqKR_Scaf21_2.56 Csq|CsqKR_Scaf25_13.68 Csq|CsqKR_Scaf31_20.2 Csq|CsqKR_Scaf31_20.40 Csq|CsqKR_Scaf36_9.16 Csq|CsqKR_Scaf398_4.43 Csq|CsqKR_Scaf44_11.32 Csq|CsqKR_Scaf507_0.47 Csq|CsqKR_Scaf59_32.13 Csq|CsqKR_Scaf59_32.63 Csq|CsqKR_Scaf59_32.64 Csq|CsqKR_Scaf59_32.65 Csq|CsqKR_Scaf59_39.12 Csq|CsqKR_Scaf59_39.21 Csq|CsqKR_Scaf59_39.5 Csq|CsqKR_Scaf59_39.67 Csq|CsqKR_Scaf59_39.69 Csq|CsqKR_Scaf59_39.70 Csq|CsqKR_Scaf59_39.73 Csq|CsqKR_Scaf59_39.74 Csq|CsqKR_Scaf59_39.8 Csq|CsqKR_Scaf59_39.9 Csq|CsqKR_Scaf99_40.38 Csq|CsqKR_Scaf99_8.51 Csq|CsqKR_Scaf398_4.42 Hal|HDSC00454CG00080 Hal|HDSC15569CG00010 Hal|HDSC01403CG00080 Hal|HDSC01860CG00060 Hal|HDSC01403CG00100 Hal|HDSC01860CG00050 Hal|HDSC16834CG00010 Hal|HDSC55217CG00010 Lan|Lan_Scaf_16604_0.39 Lan|Lan_Scaf_2012_0.76 Lan|Lan_Scaf_21206_1.20 Lan|Lan_Scaf_22498_1.115 Lan|Lan_Scaf_22500_0.13 Lan|Lan_Scaf_28874_8.104 Lan|Lan_Scaf_28874_8.107 Lan|Lan_Scaf_30246_1.56 Lan|Lan_Scaf_33923_0.23 Lan|Lan_Scaf_33923_0.72 Lan|Lan_Scaf_4225_3.150 Lan|Lan_Scaf_32858_1.28 Lot|112928 Lot|157592 Lot|158752 Lot|179477 Lot|181858 Lot|184309 Lot|185446 Lot|186561 Lot|187046 Lot|191841 Lot|198277 Lot|198301 Lot|200360 Lot|200382 Lot|201713 Lot|201826 Lot|203508 Lot|203528 Lot|203680 Lot|204198 Lot|204537 Lot|205265 Lot|205458 Lot|205487 Lot|205491 Lot|205513 Lot|206001 Lot|207089 Lot|211667 Lot|213170 Lot|213577 Lot|221490 Lot|222738 Lot|223539 Lot|223558 Lot|224109 Lot|227593 Lot|230149 Lot|230154 Lot|230898 Lot|230950 Lot|231838 Lot|233666 Lot|234739 Lot|236629 Lot|237161 Lot|238850 Mph|Mph_scaf_11801-0.31 Mph|Mph_scaf_12901-0.40 Mph|Mph_scaf_18378-0.47 Mph|Mph_scaf_18378-0.5 Mph|Mph_scaf_23339-0.50 Mph|Mph_scaf_23339-0.51 Mph|Mph_scaf_23339-0.7 Mph|Mph_scaf_24157-0.8 Mph|Mph_scaf_27521-2.53 Mph|Mph_scaf_27521-2.7 Mph|Mph_scaf_27627-0.5 Mph|Mph_scaf_29598-1.32 Mph|Mph_scaf_30162-0.27 Mph|Mph_scaf_30164-0.4 Mph|Mph_scaf_48596-0.22 Mph|Mph_scaf_51379-0.3 Mph|Mph_scaf_51613-0.4 Mph|Mph_scaf_52833-0.48 Mph|Mph_scaf_52833-0.6 Mph|Mph_scaf_55412-0.24 Oct|918281198 Oct|918281955 Oct|918284553 Oct|918284554 Oct|918295252 Oct|918301134 Oct|918301135 Oct|918301136 Oct|918313614 Oct|918323615 Oct|918323616 Oct|918323619 Oct|918323622 Oct|918323623 Oct|918334742 Oct|918334999 Oct|918336384 Oct|918339175 Oct|918284552 Oct|918315480 Oct|918323618 Pca|Pca_160_1.22 Pca|Pca_1_90.25 Pca|Pca_1_99.68 Pca|Pca_24_45.46 Pca|Pca_2_77.21 Pca|Pca_35_31.26 Pca|Pca_57_1.30 Pca|Pca_57_1.31 Pca|Pca_58_10.25 Pca|Pca_67_14.89 Pca|Pca_7_47.45 Pca|Pca_7_47.46 Pfu|pfu_aug2.0_627.1_24246.t1 Pfu|pfu_aug2.0_20.1_00058.t1 Pfu|pfu_aug2.0_292.1_07309.t1 Pfu|pfu_aug2.0_292.1_07310.t1 Pfu|pfu_aug2.0_292.1_07311.t1 Pfu|pfu_aug2.0_43.1_10157.t2 Pfu|pfu_aug2.0_690.1_01055.t1 Pye|PY_T00301 Pye|PY_T01469 Pye|PY_T04748 Pye|PY_T19600 Pye|PY_T19601 Pye|PY_T19602 Pye|PY_T20042 Pye|PY_T20044 Pye|PY_T23356 Pye|PY_T25769 Rau|Gene.1311 Rau|Gene.13564 Rau|Gene.13568 Rau|Gene.13579 Rau|Gene.153 Rau|Gene.16104 Rau|Gene.16553 Rau|Gene.16570 Rau|Gene.19650 Rau|Gene.20459 Rau|Gene.21984 Rau|Gene.22545 Rau|Gene.23753 Rau|Gene.24408 Rau|Gene.308 Rau|Gene.4311 Rau|Gene.4972 Rau|Gene.920 Bio|BGLB008437-PA Hal|HDSC00454CG00100 Hal|HDSC01403CG00050 Mph|Mph_scaf_69933-0.28
SFG_ortho15: Pfu|pfu_aug2.0_625.1_17661.t1 Pfu|pfu_aug2.0_7792.1_09633.t1 Pfu|pfu_aug2.0_1012.1_08090.t1 Pfu|pfu_aug2.0_1375.1_18294.t1 Pfu|pfu_aug2.0_1425.1_18323.t1 Pfu|pfu_aug2.0_1904.1_15298.t1 Pfu|pfu_aug2.0_2062.1_08727.t1 Pfu|pfu_aug2.0_24.1_13430.t1 Pfu|pfu_aug2.0_2460.1_02137.t1 Pfu|pfu_aug2.0_3157.1_25660.t1 Pfu|pfu_aug2.0_3157.1_25661.t1 Pfu|pfu_aug2.0_3614.1_15827.t1 Pfu|pfu_aug2.0_3809.1_32554.t1 Pfu|pfu_aug2.0_3913.1_12543.t1 Pfu|pfu_aug2.0_3933.1_12549.t1 Pfu|pfu_aug2.0_4006.1_22488.t1 Pfu|pfu_aug2.0_4175.1_19261.t1 Pfu|pfu_aug2.0_4258.1_29261.t1 Pfu|pfu_aug2.0_44.1_13460.t1 Pfu|pfu_aug2.0_552.1_07667.t1 Pfu|pfu_aug2.0_5541.1_06133.t1 Pfu|pfu_aug2.0_5952.1_09506.t1 Pfu|pfu_aug2.0_6429.1_32886.t1 Pfu|pfu_aug2.0_6441.1_06222.t1 Pfu|pfu_aug2.0_5078.1_29384.t1 Pfu|pfu_aug2.0_6426.1_22769.t1 Pfu|pfu_aug2.0_1864.1_15282.t1 Pfu|pfu_aug2.0_317.1_23849.t1 Pfu|pfu_aug2.0_433.1_10771.t1 Pfu|pfu_aug2.0_361.1_04055.t1 Pfu|pfu_aug2.0_3966.1_22480.t1 Pfu|pfu_aug2.0_433.1_10770.t1 Pfu|pfu_aug2.0_1876.1_21837.t1 Pfu|pfu_aug2.0_6001.1_06186.t1 Pfu|pfu_aug2.0_6095.1_19490.t1 Pfu|pfu_aug2.0_1864.1_15285.t1 Pfu|pfu_aug2.0_2678.1_28906.t1 Pfu|pfu_aug2.0_2079.1_32037.t1 Pfu|pfu_aug2.0_3467.1_25758.t1 Pfu|pfu_aug2.0_3467.1_25757.t1 Pfu|pfu_aug2.0_5646.1_22695.t1 Pfu|pfu_aug2.0_2736.1_22177.t1 Pfu|pfu_aug2.0_1810.1_01849.t1 Pfu|pfu_aug2.0_684.1_14453.t1 Pfu|pfu_aug2.0_146.1_20333.t1 Pfu|pfu_aug2.0_1864.1_15284.t1 Pfu|pfu_aug2.0_6412.1_09551.t1 Pfu|pfu_aug2.0_900.1_01231.t1 Pfu|pfu_aug2.0_2310.1_02086.t1 Pfu|pfu_aug2.0_317.1_23860.t1 Pfu|pfu_aug2.0_4719.1_32705.t1 Pfu|pfu_aug2.0_2799.1_32308.t1 Pfu|pfu_aug2.0_6053.1_12844.t1 Pfu|pfu_aug2.0_1108.1_28064.t1 Pfu|pfu_aug2.0_5145.1_19400.t1 Pfu|pfu_aug2.0_551.1_04321.t1 Pfu|pfu_aug2.0_1124.1_14800.t1 Pfu|pfu_aug2.0_317.1_23859.t1 Pfu|pfu_aug2.0_8313.1_12986.t1 Pfu|pfu_aug2.0_7444.1_16265.t1 Pfu|pfu_aug2.0_190.1_00409.t1 Pfu|pfu_aug2.0_2626.1_22132.t1 Pfu|pfu_aug2.0_4930.1_02681.t1 Pfu|pfu_aug2.0_494.1_14221.t1 Pfu|pfu_aug2.0_2385.1_18799.t1 Pfu|pfu_aug2.0_1469.1_31703.t1 Pfu|pfu_aug2.0_337.1_23897.t1 Pfu|pfu_aug2.0_2263.1_12087.t1 Pfu|pfu_aug2.0_4768.1_29341.t1 Pfu|pfu_aug2.0_3940.1_02524.t1 Pfu|pfu_aug2.0_1172.1_08211.t1 Pfu|pfu_aug2.0_1621.1_05147.t1 Pfu|pfu_aug2.0_521.1_04283.t1 Pfu|pfu_aug2.0_5162.1_09424.t1 Pfu|pfu_aug2.0_538.1_27515.t1 Pfu|pfu_aug2.0_4438.1_29300.t1 Pfu|pfu_aug2.0_2626.1_22131.t1 Pfu|pfu_aug2.0_2877.1_25567.t1 Pfu|pfu_aug2.0_3169.1_32402.t1 Pfu|pfu_aug2.0_4438.1_29299.t1 Pfu|pfu_aug2.0_678.1_27664.t1 Pfu|pfu_aug2.0_264.1_13891.t1 Pfu|pfu_aug2.0_3046.1_22270.t1 Pfu|pfu_aug2.0_264.1_13893.t1 Pfu|pfu_aug2.0_419.1_30745.t1 Pfu|pfu_aug2.0_1053.1_11398.t1 Pfu|pfu_aug2.0_6867.1_26193.t1 Pfu|pfu_aug2.0_1188.1_28110.t1 Pfu|pfu_aug2.0_5081.1_06077.t1 Pfu|pfu_aug2.0_7218.1_29560.t1 Pfu|pfu_aug2.0_3014.1_15692.t1 Pfu|pfu_aug2.0_1971.1_05341.t1 Pfu|pfu_aug2.0_1709.1_31858.t1 Pfu|pfu_aug2.0_1387.1_24894.t1 Pfu|pfu_aug2.0_965.1_17974.t1 Pfu|pfu_aug2.0_3236.1_22322.t1 Pfu|pfu_aug2.0_1530.1_01688.t1 Pfu|pfu_aug2.0_326.1_20607.t1 Pfu|pfu_aug2.0_1864.1_15286.t1 Pfu|pfu_aug2.0_3046.1_22269.t1 Pfu|pfu_aug2.0_3293.1_12426.t1 Pfu|pfu_aug2.0_2083.1_12013.t1 Pfu|pfu_aug2.0_8381.1_06340.t1 Pfu|pfu_aug2.0_3980.1_02535.t1 Pfu|pfu_aug2.0_5511.1_06129.t1 Pfu|pfu_aug2.0_3624.1_15830.t1 Pfu|pfu_aug2.0_2433.1_12161.t1 Pfu|pfu_aug2.0_4433.1_12651.t1 Pfu|pfu_aug2.0_2312.1_08819.t1 Pfu|pfu_aug2.0_428.1_27384.t1 Pfu|pfu_aug2.0_5145.1_19397.t1 Pfu|pfu_aug2.0_632.1_07745.t1 Pfu|pfu_aug2.0_2623.1_12231.t1 Pfu|pfu_aug2.0_4288.1_29268.t1 Pfu|pfu_aug2.0_1858.1_28565.t1 Pfu|pfu_aug2.0_4104.1_15924.t1 Pfu|pfu_aug2.0_1812.1_08583.t1 Pfu|pfu_aug2.0_2433.1_12162.t1 Pfu|pfu_aug2.0_9855.1_19699.t1 Pfu|pfu_aug2.0_2160.1_02012.t1 Pfu|pfu_aug2.0_3142.1_09068.t1 Pfu|pfu_aug2.0_4296.1_22535.t1 Pfu|pfu_aug2.0_512.1_07612.t1 Pfu|pfu_aug2.0_584.1_14342.t1 Pfu|pfu_aug2.0_4349.1_32658.t1 Pfu|pfu_aug2.0_5579.1_32807.t1 Pfu|pfu_aug2.0_2436.1_22066.t1 Pfu|pfu_aug2.0_2725.1_18902.t1 Pfu|pfu_aug2.0_1082.1_08154.t1 Pfu|pfu_aug2.0_512.1_07611.t1 Pfu|pfu_aug2.0_3985.1_19239.t1 Pfu|pfu_aug2.0_2307.1_25375.t1 Pfu|pfu_aug2.0_338.1_27241.t1 Pfu|pfu_aug2.0_3768.1_29180.t1 Pfu|pfu_aug2.0_5101.1_06078.t1 Pfu|pfu_aug2.0_684.1_14454.t1 Pfu|pfu_aug2.0_472.1_07558.t1 Pfu|pfu_aug2.0_588.1_27564.t1 Pfu|pfu_aug2.0_4476.1_22566.t1 Pfu|pfu_aug2.0_4137.1_25896.t1 Pfu|pfu_aug2.0_8443.1_12992.t1 Pfu|pfu_aug2.0_3169.1_32401.t1 Pfu|pfu_aug2.0_2280.1_02075.t1 Pfu|pfu_aug2.0_512.1_07610.t1 Pfu|pfu_aug2.0_6720.1_02870.t1 Pfu|pfu_aug2.0_451.1_04182.t1 Pfu|pfu_aug2.0_3059.1_32374.t1 Pfu|pfu_aug2.0_1652.1_08503.t1 Pfu|pfu_aug2.0_423.1_10756.t1 Pfu|pfu_aug2.0_1410.1_01610.t1 Pfu|pfu_aug2.0_1410.1_01611.t1 Pfu|pfu_aug2.0_5410.1_02743.t1 Pfu|pfu_aug2.0_5311.1_06111.t1 Pfu|pfu_aug2.0_6522.1_09561.t1 Pfu|pfu_aug2.0_1950.1_01919.t1 Pfu|pfu_aug2.0_1480.1_01656.t1 Pfu|pfu_aug2.0_1462.1_08390.t1 Pfu|pfu_aug2.0_1991.1_05352.t1 Pfu|pfu_aug2.0_2416.1_22061.t1 Pfu|pfu_aug2.0_10781.1_06445.t1 Pfu|pfu_aug2.0_7129.1_32935.t1 Pfu|pfu_aug2.0_6328.1_29504.t1 Pfu|pfu_aug2.0_2203.1_12062.t1 Pfu|pfu_aug2.0_146.1_20336.t1 Pfu|pfu_aug2.0_467.1_24063.t1 Pfu|pfu_aug2.0_4639.1_32692.t1 Pfu|pfu_aug2.0_4397.1_25935.t1 Pfu|pfu_aug2.0_2083.1_12014.t1 Pfu|pfu_aug2.0_4652.1_09356.t1 Pfu|pfu_aug2.0_7171.1_06279.t1 Pfu|pfu_aug2.0_1044.1_14746.t1 Pfu|pfu_aug2.0_105.1_16938.t1 Pfu|pfu_aug2.0_10617.1_26374.t1 Pfu|pfu_aug2.0_5750.1_02779.t1 Pfu|pfu_aug2.0_146.1_20334.t1 Pfu|pfu_aug2.0_5783.1_12820.t1 Pfu|pfu_aug2.0_7016.1_22805.t1 Pfu|pfu_aug2.0_9565.1_19690.t1 Pfu|pfu_aug2.0_16912.1_09918.t1 Pfu|pfu_aug2.0_3868.1_29197.t1 Pfu|pfu_aug2.0_3091.1_05746.t1 Pfu|pfu_aug2.0_6562.1_09563.t1 Pfu|pfu_aug2.0_2921.1_05697.t1 Pfu|pfu_aug2.0_6235.1_19505.t1 Pfu|pfu_aug2.0_625.1_17660.t1 Pfu|pfu_aug2.0_210.1_00444.t1 Pfu|pfu_aug2.0_14900.1_03193.t1 Pfu|pfu_aug2.0_4719.1_32704.t1 Pfu|pfu_aug2.0_10569.1_33089.t1 Pfu|pfu_aug2.0_8857.1_26298.t1 Pfu|pfu_aug2.0_377.1_23948.t1 Pfu|pfu_aug2.0_637.1_24256.t1 Pfu|pfu_aug2.0_965.1_17975.t1 Pfu|pfu_aug2.0_1971.1_05340.t1 Pfu|pfu_aug2.0_2203.1_12065.t1 Pfu|pfu_aug2.0_1205.1_18175.t1 Pfu|pfu_aug2.0_4127.1_25895.t1 Pfu|pfu_aug2.0_7736.1_22844.t1 Pfu|pfu_aug2.0_5441.1_06124.t1 Pfu|pfu_aug2.0_22731.1_06647.t1 Pfu|pfu_aug2.0_4118.1_29240.t1 Pfu|pfu_aug2.0_2380.1_02114.t1 Pfu|pfu_aug2.0_2053.1_12001.t1 Pfu|pfu_aug2.0_1199.1_31520.t1 Pfu|pfu_aug2.0_1363.1_11625.t1 Pfu|pfu_aug2.0_1082.1_08155.t1 Pfu|pfu_aug2.0_3474.1_15797.t1 Pfu|pfu_aug2.0_838.1_27837.t1 Pfu|pfu_aug2.0_1812.1_08584.t1 Pfu|pfu_aug2.0_4552.1_09343.t1 Pfu|pfu_aug2.0_285.1_17236.t1 Pfu|pfu_aug2.0_730.1_01087.t1 Pfu|pfu_aug2.0_4897.1_26009.t1 Pfu|pfu_aug2.0_9150.1_03006.t1 Pfu|pfu_aug2.0_7540.1_02916.t1 Pfu|pfu_aug2.0_3.1_10027.t1 Pfu|pfu_aug2.0_2083.1_12015.t1 Pfu|pfu_aug2.0_812.1_07911.t1 Pfu|pfu_aug2.0_4458.1_29302.t1 Pfu|pfu_aug2.0_4360.1_02609.t1 Pfu|pfu_aug2.0_1966.1_21878.t1 Pfu|pfu_aug2.0_451.1_04183.t1 Pfu|pfu_aug2.0_193.1_10406.t1 Pfu|pfu_aug2.0_4870.1_02667.t1 Pfu|pfu_aug2.0_2630.1_02203.t1 Pfu|pfu_aug2.0_2630.1_02204.t1 Pfu|pfu_aug2.0_1520.1_01681.t1 Pfu|pfu_aug2.0_1520.1_01683.t1 Pfu|pfu_aug2.0_4552.1_09342.t1 Pfu|pfu_aug2.0_4740.1_02656.t1 Pfu|pfu_aug2.0_337.1_23898.t1 Pfu|pfu_aug2.0_599.1_30953.t1 Pfu|pfu_aug2.0_27715.1_20006.t1 Pfu|pfu_aug2.0_3236.1_22323.t1 Pfu|pfu_aug2.0_9613.1_13039.t1 Pfu|pfu_aug2.0_5837.1_26107.t1 Pfu|pfu_aug2.0_7839.1_32973.t1 Pfu|pfu_aug2.0_1404.1_15019.t1 Pfu|pfu_aug2.0_1410.1_01612.t1 Pfu|pfu_aug2.0_35.1_16770.t1 Pfu|pfu_aug2.0_2149.1_32066.t1
SFG_ortho16: Apl|871215788 Apl|871254812 Apl|871239599 Apl|871245685 Apl|871264790 Apl|871245710 Bpl|Bpl_scaf_10145-1.16 Bpl|Bpl_scaf_10145-2.39 Bpl|Bpl_scaf_17089-0.21 Bpl|Bpl_scaf_17089-1.39 Bpl|Bpl_scaf_17089-1.44 Bpl|Bpl_scaf_19133-1.15 Bpl|Bpl_scaf_19874-0.18 Bpl|Bpl_scaf_2913-1.33 Bpl|Bpl_scaf_38876-0.5 Bpl|Bpl_scaf_47933-0.29 Bpl|Bpl_scaf_10145-2.31 Bpl|Bpl_scaf_10145-2.37 Bpl|Bpl_scaf_13589-0.21 Bpl|Bpl_scaf_19133-1.19 Bpl|Bpl_scaf_19874-0.17 Bpl|Bpl_scaf_27497-0.2 Bpl|Bpl_scaf_2913-1.27 Bpl|Bpl_scaf_3377-0.8 Bpl|Bpl_scaf_47933-0.28 Bpl|Bpl_scaf_10145-2.36 Bpl|Bpl_scaf_17089-1.42 Bpl|Bpl_scaf_46605-0.3 Bpl|Bpl_scaf_10145-2.38 Bpl|Bpl_scaf_17089-1.45 Bpl|Bpl_scaf_26411-0.7 Bpl|Bpl_scaf_47933-0.24 Bpl|Bpl_scaf_59390-0.12 Bpl|Bpl_scaf_10277-19.9 Bpl|Bpl_scaf_44296-0.5 Bpl|Bpl_scaf_44296-2.8 Bpl|Bpl_scaf_13589-0.20 Bpl|Bpl_scaf_9234-0.11 Bpl|Bpl_scaf_16464-2.15 Bpl|Bpl_scaf_16464-7.22 Bpl|Bpl_scaf_49945-0.8 Bpl|Bpl_scaf_60119-0.11 Bpl|Bpl_scaf_16464-2.20 Bpl|Bpl_scaf_16464-7.21 Bpl|Bpl_scaf_34995-0.6 Bpl|Bpl_scaf_50405-0.6 Bpl|Bpl_scaf_60119-0.12 Bpl|Bpl_scaf_63348-13.22 Bpl|Bpl_scaf_59390-0.17 Bpl|Bpl_scaf_19133-1.20 Bpl|Bpl_scaf_17407-5.25 Bpl|Bpl_scaf_28724-1.43 Bpl|Bpl_scaf_33014-0.16 Bpl|Bpl_scaf_41529-0.27 Bpl|Bpl_scaf_60007-0.19 Bpl|Bpl_scaf_60007-0.20 Bpl|Bpl_scaf_17407-5.28 Bpl|Bpl_scaf_48518-0.13 Bpl|Bpl_scaf_17407-5.29 Bpl|Bpl_scaf_3149-0.8 Bpl|Bpl_scaf_56889-0.3 Bpl|Bpl_scaf_33307-0.4 Bpl|Bpl_scaf_28724-1.41 Bpl|Bpl_scaf_33014-0.11 Bpl|Bpl_scaf_41529-0.29 Bpl|Bpl_scaf_43465-0.5 Bpl|Bpl_scaf_56409-0.2 Bpl|Bpl_scaf_63348-13.21 Cfa|CF16535.49 Cfa|CF2335.43 Cfa|CF60899.42 Cfa|CF41405.108 Cfa|CF50135.32 Cfa|CF50135.38 Cfa|CF50135.40 Cfa|CF50135.41 Cgi|405950498 Cgi|405954515 Cgi|405968482 Cgi|405952195 Cgi|405973331 Cgi|405966995 Cgi|405966996 Cgi|405972888 Cgi|405973329 Csq|CsqKR_Scaf10_14.17 Csq|CsqKR_Scaf10_14.19 Csq|CsqKR_Scaf12_31.37 Csq|CsqKR_Scaf35_55.16 Lan|Lan_Scaf_13278_0.12 Lan|Lan_Scaf_19821_1.38 Lan|Lan_Scaf_5824_0.39 Lan|Lan_Scaf_8705_0.48 Lan|Lan_Scaf_8705_0.58 Lan|Lan_Scaf_19821_1.60 Lan|Lan_Scaf_6627_1.42 Lan|Lan_Scaf_915_0.34 Lin|g1051.t1 Lin|g1052.t1 Lin|g1053.t1 Lin|g1701.t1 Lin|g21671.t1 Lin|g33211.t1 Lin|g4900.t1 Lin|g8973.t1 Lin|g1056.t1 Lin|g12518.t1 Lin|g19852.t1 Lin|g6454.t1 Lin|g12519.t1 Lin|g6453.t1 Lin|g31515.t1 Lot|166533 Lot|228960 Mph|Mph_scaf_13407-0.8 Mph|Mph_scaf_19180-0.2 Mph|Mph_scaf_3168-0.8 Mph|Mph_scaf_37450-1.8 Mph|Mph_scaf_40535-1.4 Mph|Mph_scaf_534-0.31 Mph|Mph_scaf_23328-1.14 Mph|Mph_scaf_7124-0.9 Mph|Mph_scaf_292-0.11 Mph|Mph_scaf_32922-0.9 Mph|Mph_scaf_54064-0.7 Mph|Mph_scaf_56721-0.20 Mph|Mph_scaf_67375-0.3 Mph|Mph_scaf_73169-0.1 Mph|Mph_scaf_30079-0.8 Mph|Mph_scaf_32373-0.7 Mph|Mph_scaf_39325-0.16 Pca|Pca_19_42.108 Pca|Pca_19_42.87 Pca|Pca_19_42.89 Pca|Pca_19_42.90 Pca|Pca_19_42.91 Pca|Pca_19_42.92 Pca|Pca_19_43.58 Pca|Pca_19_43.69 Pca|Pca_19_43.71 Pca|Pca_47_2.47 Pca|Pca_47_2.48 Pca|Pca_47_2.49 Pfu|pfu_aug2.0_1020.1_01328.t1 Pfu|pfu_aug2.0_1103.1_11437.t1 Pfu|pfu_aug2.0_136.1_20308.t1 Pfu|pfu_aug2.0_1029.1_31370.t1 Pfu|pfu_aug2.0_52.1_06830.t1 Pfu|pfu_aug2.0_262.1_07262.t1 Pye|PY_T05276 Pye|PY_T05277 Pye|PY_T05279 Pye|PY_T05612 Pye|PY_T05690 Pye|PY_T05538 Pye|PY_T06391 Rau|Gene.17046 Rau|Gene.6018 Rau|Gene.17048 Rau|Gene.19794 Rau|Gene.17047 Rau|Gene.17049 Rau|Gene.6019 Apl|871215659 Bio|BGLB001849-PA Bpl|Bpl_scaf_17128-5.5 Hal|HDSC07028CG00020 Lan|Lan_Scaf_31051_0.34 Mph|Mph_scaf_9182-0.9 Pca|Pca_61_18.28 Pfu|pfu_aug2.0_2627.1_25475.t1 Pye|PY_T06389 Rau|Gene.18652 Bpl|Bpl_scaf_17128-4.10 Csq|CsqKR_Scaf12_46.5 Lan|Lan_Scaf_22906_2.65 Mph|Mph_scaf_18677-0.37 Oct|918302224 Pfu|pfu_aug2.0_174.1_13724.t1 Rau|Gene.18648 Bpl|Bpl_scaf_28724-1.42 Rau|Gene.24831 Apl|871242653 Bio|BGLB012250-PA Bpl|Bpl_scaf_62386-0.15 Cgi|405973686 Hal|HDSC00655CG00010 Lan|Lan_Scaf_6627_1.62 Lot|110316 Pfu|pfu_aug2.0_5917.1_26118.t1 Rau|Gene.13731 Hal|HDSC02114CG00020 Lot|157972 Apl|871247565 Bio|BGLB013574-PA Cfa|CF2335.44 Hal|HDSC00438CG00100 Mph|Mph_scaf_38151-0.7 Pfu|pfu_aug2.0_1825.1_18555.t1 Oct|918323257 Hal|HDSC07028CG00010 Rau|Gene.24844 Bio|BGLB008953-PA Pca|Pca_49_19.50 Bpl|Bpl_scaf_62386-0.22 Lot|73820 Oct|918303995 Pfu|pfu_aug2.0_1281.1_04940.t1 Bpl|Bpl_scaf_16464-2.14 Cgi|405968232 Cgi|405968234 Pye|PY_T05576 Mph|Mph_scaf_6454-0.4 Bpl|Bpl_scaf_27902-0.15 Bpl|Bpl_scaf_40762-5.25 Pfu|pfu_aug2.0_261.1_03896.t1 Bpl|Bpl_scaf_40762-5.27 Bpl|Bpl_scaf_42542-3.4 Cgi|405956532 Lot|174101 Mph|Mph_scaf_73395-0.16 Cgi|405971371 Pfu|pfu_aug2.0_174.1_13727.t1 Lot|142597 Csq|CsqKR_Scaf10_13.2 Hal|HDSC57858CG00010 Lot|156607 Cgi|405973687 Pca|Pca_72_12.28 Pye|PY_T05278 Cgi|405972275 Pfu|pfu_aug2.0_174.1_13726.t1 Pye|PY_T05537 Cgi|405973685 Lot|109826 Csq|CsqKR_Scaf10_14.21 Csq|CsqKR_Scaf10_14.22 Rau|Gene.24845 Lan|Lan_Scaf_28414_0.5
SFG_ortho17: Apl|524874685 Apl|524874687 Apl|524874727 Apl|524874733 Apl|524874735 Apl|524883744 Apl|524883746 Apl|524884418 Apl|524884420 Apl|524884422 Apl|524884424 Apl|524884426 Apl|524884481 Apl|524884483 Apl|524884487 Apl|524884489 Apl|871219338 Apl|871219348 Apl|871233972 Apl|871234030 Apl|871219351 Apl|871233982 Apl|524874723 Apl|524884479 Apl|871234018 Apl|524899377 Apl|524888851 Apl|524888853 Apl|524888855 Apl|871240556 Apl|871240566 Bio|BGLB005618-PA Bio|BGLB005709-PA Bio|BGLB013316-PA Bpl|Bpl_scaf_27182-1.13 Bpl|Bpl_scaf_27182-1.11 Bpl|Bpl_scaf_27182-1.15 Bpl|Bpl_scaf_27182-1.80 Bpl|Bpl_scaf_27182-1.81 Bpl|Bpl_scaf_46488-1.48 Bpl|Bpl_scaf_27182-2.30 Bpl|Bpl_scaf_27182-1.3 Bpl|Bpl_scaf_27182-1.6 Bpl|Bpl_scaf_27182-1.83 Bpl|Bpl_scaf_4952-3.7 Bpl|Bpl_scaf_37654-3.21 Bpl|Bpl_scaf_37654-3.47 Bpl|Bpl_scaf_37922-3.14 Bpl|Bpl_scaf_45200-2.10 Bpl|Bpl_scaf_46488-1.9 Cfa|CF13899.2 Cfa|CF13899.4 Cfa|CF13899.5 Cfa|CF13899.6 Cfa|CF13899.8 Cfa|CF21411.20 Cfa|CF26497.7 Cfa|CF30557.1 Cfa|CF42681.4 Cfa|CF55601.1 Cfa|CF5969.9 Cfa|CF53113.5 Cfa|CF53113.7 Cfa|CF21411.41 Cfa|CF42681.1 Cfa|CF42681.2 Cfa|CF42681.3 Cfa|CF42681.5 Cfa|CF42681.6 Cfa|CF53465.1 Cfa|CF54885.1 Cfa|CF54885.2 Cfa|CF53113.6 Cfa|CF711245.1 Cfa|CF5969.10 Cfa|CF61137.41 Cfa|CF62393.20 Cfa|CF62393.18 Cgi|405952851 Cgi|405952852 Cgi|405952853 Cgi|405965431 Cgi|405978547 Cgi|405971781 Cgi|405962070 Cgi|405958694 Cgi|405968282 Cgi|405976185 Cgi|405968970 Cgi|405975444 Cgi|405978522 Lan|Lan_Scaf_11390_1.57 Lan|Lan_Scaf_11390_1.59 Lin|g30901.t1 Lin|g9274.t1 Lot|169331 Lot|169333 Mph|Mph_scaf_16390-0.2 Mph|Mph_scaf_44552-0.8 Mph|Mph_scaf_46583-0.23 Mph|Mph_scaf_7454-0.15 Mph|Mph_scaf_17202-0.22 Mph|Mph_scaf_61528-1.8 Mph|Mph_scaf_7665-0.31 Mph|Mph_scaf_9075-0.16 Mph|Mph_scaf_24943-0.29 Mph|Mph_scaf_24943-0.4 Mph|Mph_scaf_3533-0.65 Mph|Mph_scaf_3533-0.67 Mph|Mph_scaf_3533-0.69 Mph|Mph_scaf_38689-1.3 Mph|Mph_scaf_40000-0.7 Mph|Mph_scaf_5010-2.34 Mph|Mph_scaf_5010-2.7 Mph|Mph_scaf_6076-0.0 Mph|Mph_scaf_67059-0.3 Mph|Mph_scaf_67059-0.44 Mph|Mph_scaf_27582-0.20 Mph|Mph_scaf_40000-0.2 Mph|Mph_scaf_28039-0.6 Mph|Mph_scaf_44552-0.4 Mph|Mph_scaf_44552-0.7 Mph|Mph_scaf_3533-0.6 Mph|Mph_scaf_40562-1.0 Mph|Mph_scaf_63093-0.0 Mph|Mph_scaf_586-0.3 Mph|Mph_scaf_61528-1.49 Mph|Mph_scaf_6279-0.0 Mph|Mph_scaf_7454-0.20 Mph|Mph_scaf_7454-0.50 Pfu|pfu_aug2.0_1001.1_04751.t1 Pfu|pfu_aug2.0_46.1_20114.t1 Pfu|pfu_aug2.0_8546.1_22881.t1 Pfu|pfu_aug2.0_859.1_31226.t1 Pfu|pfu_aug2.0_1168.1_28101.t1 Pfu|pfu_aug2.0_739.1_31122.t1 Pfu|pfu_aug2.0_139.1_30282.t1 Pfu|pfu_aug2.0_3332.1_09111.t1 Pfu|pfu_aug2.0_1817.1_25167.t1 Pfu|pfu_aug2.0_223.1_10457.t1 Pfu|pfu_aug2.0_718.1_27705.t1 Pfu|pfu_aug2.0_223.1_10458.t1 Pfu|pfu_aug2.0_223.1_10460.t1 Pfu|pfu_aug2.0_223.1_10459.t1 Pfu|pfu_aug2.0_4259.1_32645.t1 Pfu|pfu_aug2.0_223.1_10462.t1 Pfu|pfu_aug2.0_223.1_10465.t1 Pfu|pfu_aug2.0_223.1_10463.t1 Pfu|pfu_aug2.0_223.1_10464.t1 Pfu|pfu_aug2.0_46.1_20112.t1 Pfu|pfu_aug2.0_46.1_20113.t1 Pfu|pfu_aug2.0_531.1_04305.t1 Pfu|pfu_aug2.0_531.1_04304.t1 Pye|PY_T02723 Pye|PY_T02765 Pye|PY_T05824 Pye|PY_T20802 Pye|PY_T20905 Pye|PY_T20906 Pye|PY_T11090 Pye|PY_T05866 Pye|PY_T06225 Pye|PY_T06226 Pye|PY_T06227 Pye|PY_T06228 Pye|PY_T06229 Pye|PY_T06230 Pye|PY_T13259 Pye|PY_T06148 Pye|PY_T06149 Pye|PY_T06205 Pye|PY_T08671 Pye|PY_T19690 Pye|PY_T11089 Pye|PY_T23403 Pye|PY_T23404 Rau|Gene.6759 Rau|Gene.20163 Rau|Gene.2588 Lin|g11926.t1 Lin|g5155.t1 Csq|CsqKR_Scaf3_102.19 Hal|HDSC04841CG00020 Lan|Lan_Scaf_11390_1.37 Lot|235796 Pca|Pca_20_47.69 Bio|BGLB007157-PA Pca|Pca_20_47.90 Mph|Mph_scaf_14798-0.19 Lan|Lan_Scaf_20235_1.96 Lan|Lan_Scaf_28381_3.24 Apl|871278124 Bio|BGLB004558-PA Bpl|Bpl_scaf_38107-1.11 Cfa|CF64873.11 Cgi|405967551 Csq|CsqKR_Scaf289_2.26 Hal|HDSC02043CG00010 Lot|128560 Mph|Mph_scaf_48001-0.6 Oct|918324502 Pca|Pca_5_65.53 Pye|PY_T04458 Rau|Gene.10088 Bio|BGLB004559-PA Lot|63955 Bio|BGLB007158-PA Bpl|Bpl_scaf_2201-14.11 Mph|Mph_scaf_21514-0.10 Mph|Mph_scaf_7665-0.3 Lot|108546 Cfa|CF21411.21 Hal|HDSC01147CG00020 Lan|Lan_Scaf_23873_0.10 Lin|g9710.t1 Mph|Mph_scaf_18763-0.3 Pye|PY_T06150 Pye|PY_T06154 Cfa|CF17795.81 Pca|Pca_85_10.20 Cfa|CF58977.4 Csq|CsqKR_Scaf20_1.6 Lin|g25977.t1
SFG_ortho18: Bpl|Bpl_scaf_7970-0.0 Bpl|Bpl_scaf_35076-0.5 Bpl|Bpl_scaf_14210-0.0 Bpl|Bpl_scaf_12170-0.1 Bpl|Bpl_scaf_40005-0.0 Bpl|Bpl_scaf_13264-0.0 Bpl|Bpl_scaf_49160-0.1 Bpl|Bpl_scaf_30391-0.0 Cfa|CF11379.6 Cfa|CF11683.1 Cfa|CF19561.16 Cfa|CF19561.18 Cfa|CF26399.11 Cfa|CF26399.13 Cfa|CF28955.8 Cfa|CF32753.1 Cfa|CF34555.19 Cfa|CF34907.1 Cfa|CF47663.1 Cfa|CF49289.22 Cfa|CF50443.1 Cfa|CF53229.1 Cfa|CF53269.1 Cfa|CF53875.7 Cfa|CF59803.2 Cfa|CF63937.1 Cfa|CF63937.2 Cfa|CF63937.4 Cfa|CF385.15 Cfa|CF20057.6 Cfa|CF27749.30 Cfa|CF39551.52 Cfa|CF41937.6 Cfa|CF5663.14 Cfa|CF64279.20 Cfa|CF64279.21 Cfa|CF64639.20 Cfa|CF61329.72 Cfa|CF30557.15 Cfa|CF726843.1 Cfa|CF63613.33 Cgi|405946760 Cgi|405947243 Cgi|405953434 Cgi|405954134 Cgi|405954144 Cgi|405954476 Cgi|405954896 Cgi|405955408 Cgi|405957360 Cgi|405957537 Cgi|405957550 Cgi|405957554 Cgi|405958205 Cgi|405958539 Cgi|405958835 Cgi|405960939 Cgi|405961716 Cgi|405962179 Cgi|405964697 Cgi|405964958 Cgi|405966710 Cgi|405967634 Cgi|405968841 Cgi|405968847 Cgi|405969216 Cgi|405969626 Cgi|405970963 Cgi|405972258 Cgi|405972768 Cgi|405972781 Cgi|405972933 Cgi|405973223 Cgi|405973752 Cgi|405973923 Cgi|405976513 Cgi|405976794 Cgi|405978112 Cgi|405978380 Cgi|405978383 Cgi|405978386 Cgi|405958658 Cgi|405962600 Cgi|405971558 Cgi|405974573 Cgi|405958656 Cgi|405971919 Cgi|405968011 Cgi|405966473 Cgi|405964698 Cgi|405970964 Cgi|405952898 Cgi|405972783 Cgi|405952899 Cgi|405977551 Cgi|405953393 Cgi|405975109 Mph|Mph_scaf_12658-0.8 Mph|Mph_scaf_35552-0.1 Mph|Mph_scaf_17798-0.3 Mph|Mph_scaf_8643-0.0 Mph|Mph_scaf_25809-1.1 Mph|Mph_scaf_66391-0.1 Mph|Mph_scaf_68610-0.0 Mph|Mph_scaf_32013-0.0 Mph|Mph_scaf_52348-0.0 Mph|Mph_scaf_49905-0.1 Pfu|pfu_aug2.0_1.1_03335.t1 Pfu|pfu_aug2.0_1021.1_04770.t1 Pfu|pfu_aug2.0_1344.1_14979.t1 Pfu|pfu_aug2.0_1344.1_14980.t1 Pfu|pfu_aug2.0_1373.1_11634.t1 Pfu|pfu_aug2.0_1401.1_05017.t1 Pfu|pfu_aug2.0_1518.1_28344.t1 Pfu|pfu_aug2.0_1523.1_11715.t1 Pfu|pfu_aug2.0_1645.1_18449.t1 Pfu|pfu_aug2.0_1645.1_18450.t1 Pfu|pfu_aug2.0_1762.1_08561.t1 Pfu|pfu_aug2.0_196.1_20403.t1 Pfu|pfu_aug2.0_196.1_20405.t1 Pfu|pfu_aug2.0_2018.1_28628.t1 Pfu|pfu_aug2.0_2153.1_12037.t1 Pfu|pfu_aug2.0_2337.1_25387.t1 Pfu|pfu_aug2.0_2476.1_22079.t1 Pfu|pfu_aug2.0_2814.1_15634.t1 Pfu|pfu_aug2.0_3133.1_12388.t1 Pfu|pfu_aug2.0_3497.1_25767.t1 Pfu|pfu_aug2.0_3910.1_02518.t1 Pfu|pfu_aug2.0_3971.1_05926.t1 Pfu|pfu_aug2.0_3975.1_19236.t1 Pfu|pfu_aug2.0_3975.1_19237.t1 Pfu|pfu_aug2.0_4728.1_29334.t1 Pfu|pfu_aug2.0_4728.1_29335.t1 Pfu|pfu_aug2.0_4867.1_26000.t1 Pfu|pfu_aug2.0_4867.1_26001.t1 Pfu|pfu_aug2.0_501.1_04257.t1 Pfu|pfu_aug2.0_5296.1_22661.t1 Pfu|pfu_aug2.0_5937.1_26121.t1 Pfu|pfu_aug2.0_5973.1_12835.t1 Pfu|pfu_aug2.0_6029.1_32853.t1 Pfu|pfu_aug2.0_6145.1_19495.t1 Pfu|pfu_aug2.0_633.1_11013.t1 Pfu|pfu_aug2.0_6335.1_19512.t1 Pfu|pfu_aug2.0_6335.1_19514.t1 Pfu|pfu_aug2.0_7576.1_22837.t1 Pfu|pfu_aug2.0_772.1_07863.t1 Pfu|pfu_aug2.0_799.1_31176.t1 Pfu|pfu_aug2.0_8383.1_12989.t1 Pfu|pfu_aug2.0_264.1_13906.t1 Pfu|pfu_aug2.0_278.1_27154.t1 Pfu|pfu_aug2.0_2153.1_12036.t1 Pfu|pfu_aug2.0_264.1_13895.t1 Pfu|pfu_aug2.0_3833.1_12526.t1 Pfu|pfu_aug2.0_3971.1_05927.t1 Pfu|pfu_aug2.0_1.1_03336.t1 Pfu|pfu_aug2.0_1518.1_28343.t1 Pfu|pfu_aug2.0_114.1_13616.t1 Pfu|pfu_aug2.0_16329.1_33203.t1 Pfu|pfu_aug2.0_15860.1_03211.t1 Pfu|pfu_aug2.0_3910.1_02515.t1 Pfu|pfu_aug2.0_1187.1_24757.t1 Pfu|pfu_aug2.0_21236.1_23160.t1 Pfu|pfu_aug2.0_1645.1_18451.t1 Pfu|pfu_aug2.0_3434.1_15789.t1 Pfu|pfu_aug2.0_1165.1_18148.t1 Pfu|pfu_aug2.0_3971.1_05928.t1 Pfu|pfu_aug2.0_1642.1_08490.t1 Pfu|pfu_aug2.0_6143.1_12851.t1 Pfu|pfu_aug2.0_1187.1_24756.t1 Pfu|pfu_aug2.0_883.1_11270.t1 Pfu|pfu_aug2.0_1215.1_18182.t1 Pfu|pfu_aug2.0_868.1_27868.t1 Pfu|pfu_aug2.0_1098.1_28057.t1 Pfu|pfu_aug2.0_5113.1_12748.t1 Pfu|pfu_aug2.0_184.1_13746.t1 Pfu|pfu_aug2.0_385.1_17366.t1 Pfu|pfu_aug2.0_2337.1_25388.t1 Pfu|pfu_aug2.0_2476.1_22080.t1 Pfu|pfu_aug2.0_2153.1_12038.t1 Pfu|pfu_aug2.0_184.1_13747.t1 Pfu|pfu_aug2.0_2348.1_28767.t1 Pfu|pfu_aug2.0_1098.1_28056.t1 Pfu|pfu_aug2.0_251.1_03887.t1 Pfu|pfu_aug2.0_2044.1_15370.t1 Pfu|pfu_aug2.0_5733.1_12816.t1 Pfu|pfu_aug2.0_1385.1_18297.t1 Pfu|pfu_aug2.0_247.1_23735.t1 Pfu|pfu_aug2.0_2348.1_28766.t1 Pfu|pfu_aug2.0_16005.1_19878.t1 Pfu|pfu_aug2.0_903.1_11298.t1 Pfu|pfu_aug2.0_5113.1_12747.t1 Pfu|pfu_aug2.0_1674.1_15186.t1 Pfu|pfu_aug2.0_3049.1_32371.t1 Pfu|pfu_aug2.0_501.1_04253.t1 Pye|PY_T23254 Pye|PY_T00805 Pye|PY_T16408 Pye|PY_T18812 Pye|PY_T02943 Pye|PY_T06563 Pye|PY_T06566 Pye|PY_T10856 Pye|PY_T20879 Pye|PY_T17929 Cfa|CF61507.4 Pye|PY_T23247 Pye|PY_T14472 Pye|PY_T09085 Lin|g6801.t1
SFG_ortho19: Apl|197700132 Apl|325296939 Apl|871261189 Apl|871215627 Apl|871261170 Apl|871261180 Apl|871261161 Apl|871261167 Apl|524909905 Apl|871261164 Apl|871243957 Apl|871231960 Apl|524883066 Apl|524883068 Apl|524872236 Apl|524916267 Apl|871239710 Apl|524872234 Apl|871261186 Apl|871213689 Apl|871261152 Apl|871256208 Apl|871253832 Apl|871247761 Apl|871256172 Apl|871239741 Apl|871252815 Apl|524883048 Apl|524872157 Apl|871231342 Apl|871277875 Apl|871252813 Apl|871261155 Apl|524887512 Apl|524887510 Apl|524903418 Apl|871239719 Apl|524887514 Apl|524911009 Apl|871229310 Apl|524868506 Apl|524913887 Apl|871210893 Apl|524865945 Apl|871217657 Apl|871239716 Apl|871211680 Apl|871249903 Apl|524887508 Apl|524908212 Apl|871272866 Apl|871278628 Apl|871278623 Apl|524875067 Apl|871273775 Apl|524895949 Apl|871273375 Apl|524895813 Apl|871251170 Apl|871251142 Apl|871264638 Apl|871277869 Apl|871259925 Apl|871273781 Apl|871208872 Apl|524870595 Apl|524907764 Apl|218944653 Apl|325297007 Apl|871273378 Apl|524895821 Apl|871277866 Apl|524894879 Apl|524913791 Apl|524894822 Apl|524869104 Apl|871251209 Apl|871234559 Apl|524895825 Apl|871272863 Apl|524913797 Apl|524869963 Apl|871266590 Apl|524902742 Apl|871216091 Apl|871211650 Apl|524886876 Apl|524895819 Apl|871278998 Apl|524873511 Apl|871268903 Apl|524911692 Apl|524869100 Apl|524869126 Apl|871251148 Apl|871251153 Apl|524869132 Apl|871232819 Apl|871262411 Apl|524891876 Apl|871277862 Apl|871278620 Apl|524894249 Apl|524869130 Apl|871217170 Apl|524885858 Apl|871273364 Apl|524917568 Apl|871275252 Apl|871272851 Apl|524913799 Apl|871275555 Apl|871214096 Apl|524916120 Apl|524907094 Apl|871207178 Apl|524917027 Apl|524867898 Apl|524907762 Apl|524886878 Apl|871275684 Apl|524878013 Apl|871251347 Apl|871269972 Apl|524909887 Apl|871272315 Apl|871222475 Apl|871238002 Apl|524885805 Apl|524916775 Apl|524878645 Apl|524874434 Apl|524883513 Apl|524890758 Apl|524893683 Apl|871264294 Apl|524911232 Apl|871274116 Apl|524899200 Lan|Lan_Scaf_10991_0.2 Lan|Lan_Scaf_10991_0.6 Lan|Lan_Scaf_28405_0.17 Lan|Lan_Scaf_12130_0.0 Lan|Lan_Scaf_12141_0.4 Lan|Lan_Scaf_28405_0.16 Lan|Lan_Scaf_3522_0.25 Lan|Lan_Scaf_16237_0.1 Lan|Lan_Scaf_11783_0.97 Lan|Lan_Scaf_12104_0.63 Lan|Lan_Scaf_12104_0.59 Lan|Lan_Scaf_8032_0.67 Lan|Lan_Scaf_7501_0.61 Lan|Lan_Scaf_27983_0.66 Lan|Lan_Scaf_27983_0.67 Lan|Lan_Scaf_27983_0.65 Lan|Lan_Scaf_2736_0.46 Lan|Lan_Scaf_24449_0.4 Lan|Lan_Scaf_26969_1.54 Lan|Lan_Scaf_9666_0.16 Lan|Lan_Scaf_26969_2.43 Lan|Lan_Scaf_8032_0.69 Lan|Lan_Scaf_12518_0.38 Lan|Lan_Scaf_9666_0.45 Lan|Lan_Scaf_3122_0.12 Lan|Lan_Scaf_8032_0.66 Lan|Lan_Scaf_11787_0.23 Lan|Lan_Scaf_11787_0.25 Lan|Lan_Scaf_11787_0.32 Lan|Lan_Scaf_30713_0.13 Lan|Lan_Scaf_22504_0.26 Lan|Lan_Scaf_6666_0.6 Lan|Lan_Scaf_12122_0.3 Lan|Lan_Scaf_22504_0.34 Lan|Lan_Scaf_11787_0.34 Lan|Lan_Scaf_22504_0.35 Lan|Lan_Scaf_6666_0.4 Lan|Lan_Scaf_13252_2.22 Lan|Lan_Scaf_22504_0.28 Lan|Lan_Scaf_11787_0.24 Lan|Lan_Scaf_31637_0.50 Lan|Lan_Scaf_23287_0.15 Lan|Lan_Scaf_31637_0.45 Lan|Lan_Scaf_23287_0.12 Lan|Lan_Scaf_23287_0.13 Lan|Lan_Scaf_22504_0.29 Lan|Lan_Scaf_23287_0.1 Lan|Lan_Scaf_12518_0.36 Lan|Lan_Scaf_12518_0.13 Lan|Lan_Scaf_9666_0.51 Lan|Lan_Scaf_8032_0.33 Lan|Lan_Scaf_12518_0.21 Lan|Lan_Scaf_2736_0.21 Bio|BGLB005587-PA Lan|Lan_Scaf_31062_0.12 Rau|Gene.12808 Pca|Pca_52_23.10 Bio|BGLB008912-PA Pca|Pca_28_10.33
SFG_ortho20: Bpl|Bpl_scaf_14153-0.10 Bpl|Bpl_scaf_14153-0.49 Bpl|Bpl_scaf_14973-0.12 Bpl|Bpl_scaf_15558-0.11 Bpl|Bpl_scaf_20877-0.26 Bpl|Bpl_scaf_23841-2.5 Bpl|Bpl_scaf_24941-0.10 Bpl|Bpl_scaf_24941-1.17 Bpl|Bpl_scaf_25605-0.11 Bpl|Bpl_scaf_25605-1.14 Bpl|Bpl_scaf_25605-2.15 Bpl|Bpl_scaf_50835-1.16 Bpl|Bpl_scaf_50835-1.17 Bpl|Bpl_scaf_51185-0.57 Bpl|Bpl_scaf_54536-4.22 Bpl|Bpl_scaf_56777-7.5 Bpl|Bpl_scaf_59681-0.59 Bpl|Bpl_scaf_61932-2.25 Bpl|Bpl_scaf_62215-4.10 Bpl|Bpl_scaf_62215-5.21 Bpl|Bpl_scaf_62509-0.11 Bpl|Bpl_scaf_64484-0.6 Bpl|Bpl_scaf_64484-0.7 Bpl|Bpl_scaf_7690-7.13 Bpl|Bpl_scaf_8146-1.21 Bpl|Bpl_scaf_8146-1.22 Bpl|Bpl_scaf_6182-0.13 Bpl|Bpl_scaf_14531-0.4 Bpl|Bpl_scaf_18289-0.76 Bpl|Bpl_scaf_18289-0.78 Bpl|Bpl_scaf_24941-1.63 Bpl|Bpl_scaf_27325-1.6 Bpl|Bpl_scaf_34352-0.15 Bpl|Bpl_scaf_53567-1.34 Bpl|Bpl_scaf_56730-0.19 Bpl|Bpl_scaf_56730-0.72 Bpl|Bpl_scaf_56730-0.73 Bpl|Bpl_scaf_59681-0.15 Bpl|Bpl_scaf_59681-1.19 Bpl|Bpl_scaf_59681-2.25 Bpl|Bpl_scaf_59681-2.76 Bpl|Bpl_scaf_59681-2.77 Bpl|Bpl_scaf_24941-0.6 Bpl|Bpl_scaf_47814-0.9 Bpl|Bpl_scaf_8146-0.32 Bpl|Bpl_scaf_8146-1.25 Bpl|Bpl_scaf_15558-0.8 Bpl|Bpl_scaf_56730-0.13 Bpl|Bpl_scaf_59681-1.14 Bpl|Bpl_scaf_24941-1.62 Bpl|Bpl_scaf_17010-0.28 Bpl|Bpl_scaf_26218-0.5 Bpl|Bpl_scaf_33074-0.1 Bpl|Bpl_scaf_37446-1.16 Bpl|Bpl_scaf_43168-2.17 Bpl|Bpl_scaf_43168-2.18 Bpl|Bpl_scaf_53500-0.23 Bpl|Bpl_scaf_25605-0.37 Bpl|Bpl_scaf_33994-0.8 Bpl|Bpl_scaf_34041-4.26 Bpl|Bpl_scaf_38703-14.11 Bpl|Bpl_scaf_38703-14.44 Bpl|Bpl_scaf_62565-0.37 Bpl|Bpl_scaf_8146-0.7 Bpl|Bpl_scaf_8146-1.14 Bpl|Bpl_scaf_26218-0.39 Bpl|Bpl_scaf_5728-0.5 Bpl|Bpl_scaf_29041-0.24 Bpl|Bpl_scaf_55067-0.7 Bpl|Bpl_scaf_36169-0.46 Bpl|Bpl_scaf_36169-1.46 Bpl|Bpl_scaf_55311-0.4 Bpl|Bpl_scaf_37922-0.12 Bpl|Bpl_scaf_644-1.54 Bpl|Bpl_scaf_41929-3.23 Bpl|Bpl_scaf_644-1.10 Cfa|CF10139.6 Cfa|CF57047.34 Cfa|CF10139.7 Cfa|CF25757.8 Cfa|CF5663.29 Cfa|CF57047.25 Cfa|CF61231.15 Cfa|CF14445.1 Cfa|CF25757.6 Cfa|CF25757.7 Cfa|CF25757.9 Cfa|CF48609.1 Cfa|CF1989.153 Cfa|CF45393.1 Cfa|CF46239.11 Cfa|CF57011.43 Cfa|CF57047.23 Cfa|CF57047.24 Cfa|CF57047.38 Cfa|CF25757.10 Cfa|CF45569.1 Cfa|CF49351.1 Cfa|CF48685.2 Cfa|CF59773.1 Cfa|CF57047.27 Cfa|CF57047.39 Cgi|405950524 Cgi|405950807 Cgi|405952698 Cgi|405961001 Cgi|405962976 Cgi|405963205 Cgi|405963608 Cgi|405963611 Cgi|405971821 Cgi|405977629 Cgi|405952498 Cgi|405964814 Cgi|405974713 Cgi|405957318 Cgi|405972807 Cgi|405962005 Cgi|405961369 Cgi|405970448 Cgi|405975945 Cgi|405970447 Cgi|405971147 Lin|g20901.t1 Lin|g32406.t1 Lin|g8832.t1 Mph|Mph_scaf_13586-0.8 Mph|Mph_scaf_26050-0.1 Mph|Mph_scaf_40967-0.14 Mph|Mph_scaf_17010-0.2 Mph|Mph_scaf_23714-0.45 Mph|Mph_scaf_3464-0.7 Mph|Mph_scaf_3701-0.9 Mph|Mph_scaf_45685-0.2 Mph|Mph_scaf_6956-0.23 Mph|Mph_scaf_17307-0.3 Mph|Mph_scaf_22346-0.10 Mph|Mph_scaf_41792-0.3 Mph|Mph_scaf_29171-0.6 Mph|Mph_scaf_7110-0.22 Mph|Mph_scaf_30854-0.26 Mph|Mph_scaf_46479-1.7 Mph|Mph_scaf_37460-0.4 Mph|Mph_scaf_41792-0.2 Mph|Mph_scaf_40967-0.93 Mph|Mph_scaf_40967-0.94 Mph|Mph_scaf_7494-0.47 Mph|Mph_scaf_59965-0.0 Mph|Mph_scaf_63319-0.12 Pfu|pfu_aug2.0_1305.1_18248.t1 Pfu|pfu_aug2.0_3432.1_09140.t1 Pfu|pfu_aug2.0_2007.1_25249.t1 Pfu|pfu_aug2.0_3821.1_05900.t1 Pfu|pfu_aug2.0_79.1_30163.t1 Pfu|pfu_aug2.0_79.1_30164.t1 Pye|PY_T00119 Pye|PY_T12371 Pye|PY_T12372 Pye|PY_T12974 Pye|PY_T12976 Pye|PY_T13186 Pye|PY_T13187 Pye|PY_T19154 Pye|PY_T19155 Pye|PY_T12650 Pye|PY_T12145 Pye|PY_T12146 Pye|PY_T12147 Pye|PY_T12183 Pye|PY_T12184 Pye|PY_T12182 Pye|PY_T12243 Pye|PY_T12246 Pye|PY_T13188 Pye|PY_T22833 Pye|PY_T12244 Pye|PY_T12245 Pye|PY_T12247 Pye|PY_T22827 Pye|PY_T22831 Pye|PY_T22832 Pye|PY_T13736 Pfu|pfu_aug2.0_220.1_00452.t1 Pfu|pfu_aug2.0_1507.1_24959.t1 Bpl|Bpl_scaf_29475-0.0 Pfu|pfu_aug2.0_806.1_21175.t1 Mph|Mph_scaf_70622-0.1 Mph|Mph_scaf_73776-0.3 Pye|PY_T12975 Pye|PY_T13189 Pye|PY_T12742 Pfu|pfu_aug2.0_3432.1_09139.t1 Pfu|pfu_aug2.0_738.1_27722.t1 Pfu|pfu_aug2.0_4232.1_09299.t1
SFG_ortho21: Apl|871210205 Apl|871276772 Apl|871215255 Apl|871262108 Apl|871278913 Bio|BGLB003897-PA Bio|BGLB011510-PA Bpl|Bpl_scaf_10267-0.27 Bpl|Bpl_scaf_10858-0.17 Bpl|Bpl_scaf_12489-2.5 Bpl|Bpl_scaf_12489-3.3 Bpl|Bpl_scaf_12489-3.61 Bpl|Bpl_scaf_12489-3.81 Bpl|Bpl_scaf_19466-0.3 Bpl|Bpl_scaf_42120-0.1 Bpl|Bpl_scaf_42120-0.3 Bpl|Bpl_scaf_12489-3.4 Bpl|Bpl_scaf_12489-3.6 Bpl|Bpl_scaf_7423-11.11 Bpl|Bpl_scaf_7423-11.14 Bpl|Bpl_scaf_24429-0.0 Bpl|Bpl_scaf_43986-0.2 Bpl|Bpl_scaf_24466-6.11 Bpl|Bpl_scaf_3123-2.8 Bpl|Bpl_scaf_48161-1.16 Bpl|Bpl_scaf_25489-0.25 Bpl|Bpl_scaf_50950-3.60 Bpl|Bpl_scaf_34133-0.15 Bpl|Bpl_scaf_56362-0.8 Bpl|Bpl_scaf_8574-0.14 Bpl|Bpl_scaf_9734-0.17 Bpl|Bpl_scaf_48198-19.16 Bpl|Bpl_scaf_9451-7.50 Bpl|Bpl_scaf_9451-7.49 Cfa|CF21507.5 Cfa|CF24235.15 Cfa|CF22095.11 Cfa|CF24235.13 Cfa|CF3799.32 Cfa|CF64469.3 Cfa|CF45253.23 Cfa|CF35989.10 Cfa|CF56401.2 Cfa|CF63481.4 Cfa|CF55315.3 Cfa|CF55315.4 Cgi|405951848 Cgi|405950917 Cgi|405950918 Cgi|405966114 Cgi|405973393 Cgi|405965761 Cgi|405978454 Cgi|405957079 Cgi|405957347 Cgi|405962421 Cgi|405963778 Cgi|405978269 Cgi|405957411 Cgi|405970269 Cgi|405964857 Cgi|405971839 Csq|CsqKR_Scaf258_11.6 Csq|CsqKR_Scaf41_33.15 Csq|CsqKR_Scaf43_30.9 Lan|Lan_Scaf_1352_1.48 Lan|Lan_Scaf_4550_0.54 Lin|g12529.t1 Lin|g2790.t1 Lin|g1967.t1 Lin|g27135.t1 Lin|g2264.t1 Lin|g373.t1 Lin|g33736.t1 Lin|g3460.t1 Lot|146735 Lot|195554 Lot|221093 Lot|195549 Mph|Mph_scaf_10670-0.7 Mph|Mph_scaf_11039-0.2 Mph|Mph_scaf_59197-0.15 Mph|Mph_scaf_66369-0.28 Mph|Mph_scaf_68268-0.29 Mph|Mph_scaf_26861-0.7 Mph|Mph_scaf_37884-0.13 Oct|918299076 Oct|918299077 Oct|918311606 Oct|918315872 Oct|918315873 Oct|918315874 Oct|918315875 Oct|918315876 Oct|918315877 Oct|918315878 Oct|918315870 Oct|918315871 Pfu|pfu_aug2.0_1365.1_18289.t1 Pfu|pfu_aug2.0_730.1_01085.t1 Pfu|pfu_aug2.0_1492.1_08401.t1 Pfu|pfu_aug2.0_1492.1_08402.t1 Pfu|pfu_aug2.0_1611.1_05144.t1 Pfu|pfu_aug2.0_2252.1_08796.t1 Pfu|pfu_aug2.0_231.1_03849.t1 Pfu|pfu_aug2.0_578.1_27560.t1 Pfu|pfu_aug2.0_745.1_17797.t1 Pfu|pfu_aug2.0_876.1_21232.t1 Pye|PY_T01260 Pye|PY_T12018 Pye|PY_T03694 Pye|PY_T04604 Pye|PY_T04556 Pye|PY_T09796 Pye|PY_T12010 Pye|PY_T20289 Pye|PY_T06514 Csq|CsqKR_Scaf19_1.9 Lot|236385 Bio|BGLB014303-PA Bpl|Bpl_scaf_27805-9.27 Csq|CsqKR_Scaf36_48.13 Lan|Lan_Scaf_22499_0.16 Lin|g1143.t1 Lot|232356 Mph|Mph_scaf_30464-1.11 Oct|918293804 Pca|Pca_73_14.11 Pfu|pfu_aug2.0_533.1_10899.t1 Pye|PY_T15615 Rau|Gene.11375 Apl|871222887 Bpl|Bpl_scaf_2517-0.43 Cfa|CF63597.8 Csq|CsqKR_Scaf166_1.29 Pca|Pca_52_5.34 Rau|Gene.2737 Apl|871243356 Cfa|CF49013.12 Hal|HDSC03926CG00030 Lan|Lan_Scaf_10588_0.23 Lin|g7308.t1 Lot|234614 Lot|238278 Pca|Pca_6_6.48 Pye|PY_T08470 Rau|Gene.16822 Lin|g20184.t1 Lot|184955 Oct|918340643 Pca|Pca_36_19.38 Rau|Gene.17424 Rau|Gene.18050 Cgi|405973460 Csq|CsqKR_Scaf19_1.3 Mph|Mph_scaf_73576-3.6 Oct|918313952 Pca|Pca_3255_11.17 Pfu|pfu_aug2.0_49.1_30086.t1 Rau|Gene.14183 Csq|CsqKR_Scaf20_25.27 Bio|BGLB002905-PA Bio|BGLB005865-PA Bio|BGLB009448-PA Hal|HDSC00742CG00040 Mph|Mph_scaf_9286-0.0 Bpl|Bpl_scaf_26009-2.6 Lot|139219 Mph|Mph_scaf_21112-0.3 Mph|Mph_scaf_31342-0.3 Pye|PY_T16708 Pca|Pca_5_64.56 Lan|Lan_Scaf_33914_1.64 Lan|Lan_Scaf_1_5.42 Lot|234925 Pfu|pfu_aug2.0_2105.1_18688.t1 Cfa|CF33565.29 Pye|PY_T01355 Pye|PY_T06515 Pye|PY_T19954 Csq|CsqKR_Scaf166_1.28 Pfu|pfu_aug2.0_3211.1_05786.t1 Mph|Mph_scaf_30464-1.12 Cgi|405966853 Rau|Gene.2736 Hal|HDSC08714CG00010 Lan|Lan_Scaf_28381_2.56 Lot|177016
SFG_ortho22: Apl|113290 Apl|325297120 Apl|325297142 Apl|325297156 Apl|483321 Apl|524870449 Apl|524893240 Apl|524898471 Apl|524898473 Apl|524898481 Apl|524898483 Apl|5568 Apl|56693681 Apl|871242325 Apl|871267471 Apl|871271522 Apl|871271525 Bio|BGLB001012-PA Bio|BGLB001013-PA Bio|BGLB001649-PA Bio|BGLB002524-PA Bio|BGLB003971-PA Bio|BGLB008297-PA Bio|BGLB008298-PA Bio|BGLB008299-PA Bio|BGLB008313-PA Bpl|Bpl_scaf_21209-0.8 Bpl|Bpl_scaf_31966-3.37 Bpl|Bpl_scaf_3222-0.8 Bpl|Bpl_scaf_36595-6.54 Bpl|Bpl_scaf_36595-6.55 Bpl|Bpl_scaf_36595-6.57 Bpl|Bpl_scaf_36595-7.3 Bpl|Bpl_scaf_36595-7.54 Bpl|Bpl_scaf_36595-7.55 Bpl|Bpl_scaf_40227-0.15 Bpl|Bpl_scaf_41492-0.52 Bpl|Bpl_scaf_44465-0.53 Bpl|Bpl_scaf_44642-3.38 Bpl|Bpl_scaf_45056-0.18 Bpl|Bpl_scaf_45056-0.19 Bpl|Bpl_scaf_50943-0.0 Bpl|Bpl_scaf_50943-0.1 Bpl|Bpl_scaf_63866-10.8 Cfa|CF14907.2 Cfa|CF14907.3 Cfa|CF14907.6 Cfa|CF22095.12 Cfa|CF24805.4 Cfa|CF24805.5 Cfa|CF24805.7 Cfa|CF24805.8 Cfa|CF27783.9 Cfa|CF33689.1 Cfa|CF36013.1 Cfa|CF39135.1 Cfa|CF50107.8 Cfa|CF53875.2 Cfa|CF63197.2 Cfa|CF63395.37 Cfa|CF718503.1 Cgi|405958104 Cgi|405964579 Cgi|405964580 Cgi|405964581 Cgi|405965393 Cgi|405966634 Cgi|405973339 Cgi|405973340 Cgi|405974534 Cgi|405974541 Cgi|405965392 Cgi|405968537 Cgi|405968541 Cgi|405973341 Cgi|405973342 Cgi|405973343 Cgi|405974071 Cgi|405976377 Cgi|405976378 Cgi|405976379 Cgi|405976381 Csq|CsqKR_Scaf185_4.6 Csq|CsqKR_Scaf25_7.54 Csq|CsqKR_Scaf35_22.51 Csq|CsqKR_Scaf423_0.5 Csq|CsqKR_Scaf75_31.55 Csq|CsqKR_Scaf423_0.63 Csq|CsqKR_Scaf423_2.41 Hal|HDSC00373CG00140 Hal|HDSC01173CG00020 Lan|Lan_Scaf_10209_3.81 Lan|Lan_Scaf_14062_3.48 Lan|Lan_Scaf_24832_0.39 Lan|Lan_Scaf_33413_0.76 Lot|193218 Lot|202971 Lot|204036 Lot|205506 Lot|208208 Lot|215510 Lot|227913 Lot|232973 Mph|Mph_scaf_14817-0.40 Mph|Mph_scaf_25967-0.29 Mph|Mph_scaf_33799-0.27 Mph|Mph_scaf_34726-0.11 Mph|Mph_scaf_34726-0.9 Mph|Mph_scaf_34954-1.30 Mph|Mph_scaf_37-0.26 Mph|Mph_scaf_41446-0.57 Mph|Mph_scaf_41446-0.58 Mph|Mph_scaf_41446-0.59 Mph|Mph_scaf_41446-0.60 Mph|Mph_scaf_41446-0.61 Mph|Mph_scaf_44188-2.49 Mph|Mph_scaf_48196-0.28 Mph|Mph_scaf_5070-0.1 Mph|Mph_scaf_5070-0.3 Mph|Mph_scaf_54011-0.3 Mph|Mph_scaf_55823-0.4 Mph|Mph_scaf_55823-0.47 Mph|Mph_scaf_60305-0.28 Mph|Mph_scaf_6256-0.3 Mph|Mph_scaf_6256-0.47 Mph|Mph_scaf_71119-0.2 Mph|Mph_scaf_9325-0.32 Mph|Mph_scaf_9325-0.6 Oct|918280280 Oct|918295374 Oct|918306379 Oct|918321201 Oct|918314902 Pca|Pca_3255_15.22 Pca|Pca_43_5.42 Pca|Pca_7_11.45 Pca|Pca_7_11.49 Pca|Pca_43_5.43 Pfu|pfu_aug2.0_1089.1_31430.t1 Pfu|pfu_aug2.0_1089.1_31431.t1 Pfu|pfu_aug2.0_1675.1_18467.t1 Pfu|pfu_aug2.0_1675.1_18469.t1 Pfu|pfu_aug2.0_2523.1_12192.t1 Pfu|pfu_aug2.0_2523.1_12193.t1 Pfu|pfu_aug2.0_279.1_30548.t1 Pfu|pfu_aug2.0_35.1_16755.t1 Pfu|pfu_aug2.0_35.1_16756.t1 Pfu|pfu_aug2.0_35.1_16758.t1 Pfu|pfu_aug2.0_35.1_16759.t1 Pfu|pfu_aug2.0_35.1_16760.t1 Pfu|pfu_aug2.0_37.1_23311.t1 Pfu|pfu_aug2.0_79.1_30150.t1 Pfu|pfu_aug2.0_79.1_30152.t1 Pfu|pfu_aug2.0_1675.1_18464.t1 Pfu|pfu_aug2.0_1675.1_18465.t1 Pfu|pfu_aug2.0_1675.1_18468.t1 Pfu|pfu_aug2.0_1675.1_18466.t1 Pye|PY_T04221 Pye|PY_T05178 Pye|PY_T05197 Pye|PY_T08751 Pye|PY_T08752 Pye|PY_T08753 Pye|PY_T08754 Pye|PY_T09797 Pye|PY_T11979 Pye|PY_T11980 Pye|PY_T11981 Pye|PY_T11982 Pye|PY_T11983 Pye|PY_T21952 Pye|PY_T22452 Rau|Gene.11962 Rau|Gene.2281 Rau|Gene.24006 Rau|Gene.24342 Rau|Gene.4576 Rau|Gene.6855 Rau|Gene.6861 Rau|Gene.6868 Rau|Gene.6871 Rau|Gene.7747 Bio|BGLB002109-PA Rau|Gene.9254 Cfa|CF14907.5
SFG_ortho23: Apl|524864756 Apl|524884463 Apl|871233513 Apl|871236846 Apl|524873152 Apl|524865957 Apl|524874719 Apl|524874721 Apl|524908738 Apl|524891393 Apl|871244616 Apl|524908736 Apl|871276650 Apl|524878225 Apl|524895983 Apl|524895981 Apl|871222913 Apl|524914003 Apl|871274290 Apl|524894864 Apl|524894866 Apl|871276965 Apl|871230668 Apl|524882213 Apl|871230656 Apl|871276962 Apl|524916637 Apl|871230129 Apl|871270920 Apl|524886564 Apl|871212340 Apl|524876787 Apl|871237210 Apl|524865891 Apl|524865893 Apl|871207119 Apl|871207122 Apl|871244632 Apl|524895591 Apl|524885179 Apl|524898867 Apl|871277208 Apl|871272844 Apl|524885145 Apl|871241354 Apl|871278758 Apl|524898869 Apl|524872170 Apl|871215923 Apl|871228946 Apl|524914011 Apl|871255986 Apl|524897949 Apl|871231243 Apl|871241513 Apl|524885143 Apl|871236176 Apl|871244600 Apl|524917490 Apl|871229152 Apl|524888330 Apl|524906150 Apl|871262927 Apl|871230649 Apl|871241544 Apl|524913999 Apl|871272841 Apl|871254315 Apl|871248660 Apl|524889243 Apl|871241516 Apl|871262910 Apl|871259397 Apl|871223449 Apl|524905744 Apl|871267670 Apl|871256000 Apl|871234371 Bio|BGLB000011-PA Bio|BGLB000133-PA Bio|BGLB000152-PA Bio|BGLB000021-PA Bio|BGLB000116-PA Bio|BGLB000100-PA Bio|BGLB000203-PA Bio|BGLB000179-PA Bio|BGLB000019-PA Bio|BGLB000096-PA Bio|BGLB000074-PA Bio|BGLB000140-PA Bio|BGLB000178-PA Bio|BGLB000177-PA Bio|BGLB000131-PA Bio|BGLB011626-PA Bio|BGLB004530-PA Bio|BGLB012370-PA Bio|BGLB011627-PA Bio|BGLB010948-PA Bio|BGLB000204-PA Bio|BGLB005224-PA Bio|BGLB000073-PA Bio|BGLB007076-PA Bio|BGLB009245-PA Bio|BGLB006034-PA Bio|BGLB007591-PA Bio|BGLB000097-PA Bio|BGLB003829-PA Bio|BGLB014388-PA Bio|BGLB014416-PA Bio|BGLB000117-PA Bio|BGLB002249-PA Bio|BGLB007576-PA Bio|BGLB005673-PA Bio|BGLB007577-PA Bio|BGLB005832-PA Bio|BGLB005638-PA Bio|BGLB004529-PA Bio|BGLB013167-PA Bpl|Bpl_scaf_27343-1.9 Bpl|Bpl_scaf_19149-1.18 Bpl|Bpl_scaf_52550-0.9 Bpl|Bpl_scaf_19149-1.3 Bpl|Bpl_scaf_27343-1.0 Bpl|Bpl_scaf_58006-0.59 Bpl|Bpl_scaf_57893-0.22 Bpl|Bpl_scaf_28092-0.63 Bpl|Bpl_scaf_60763-2.51 Bpl|Bpl_scaf_31349-5.15 Bpl|Bpl_scaf_31349-5.41 Bpl|Bpl_scaf_43108-0.17 Bpl|Bpl_scaf_43108-0.29 Bpl|Bpl_scaf_42640-0.26 Bpl|Bpl_scaf_57893-0.41 Bpl|Bpl_scaf_58194-2.42 Bpl|Bpl_scaf_50109-0.12 Bpl|Bpl_scaf_58194-2.18 Bpl|Bpl_scaf_43983-2.8 Bpl|Bpl_scaf_48832-0.3 Bpl|Bpl_scaf_51481-1.27 Bpl|Bpl_scaf_57893-0.24 Bpl|Bpl_scaf_58006-0.57 Cfa|CF63387.18 Cfa|CF899.1.1 Cfa|CF899.2 Cgi|405959331 Cgi|405959333 Cgi|405959492 Cgi|405973306 Cgi|405973305 Csq|CsqKR_Scaf738_0.13 Csq|CsqKR_Scaf738_0.14 Mph|Mph_scaf_33595-0.6 Mph|Mph_scaf_73980-0.29 Mph|Mph_scaf_49593-0.2 Mph|Mph_scaf_73980-0.28 Mph|Mph_scaf_37177-0.7 Mph|Mph_scaf_65117-0.4 Mph|Mph_scaf_46650-0.4 Pfu|pfu_aug2.0_5549.1_32803.t1 Pfu|pfu_aug2.0_2024.1_15359.t1 Pfu|pfu_aug2.0_2024.1_15361.t1 Pfu|pfu_aug2.0_2197.1_25334.t1 Pfu|pfu_aug2.0_562.1_07669.t1 Pfu|pfu_aug2.0_2197.1_25336.t1 Pfu|pfu_aug2.0_2224.1_15447.t1 Pfu|pfu_aug2.0_40.1_00115.t1 Pfu|pfu_aug2.0_40.1_00114.t1 Pfu|pfu_aug2.0_8498.1_29635.t1 Rau|Gene.23896 Rau|Gene.13572 Bio|BGLB008011-PA Mph|Mph_scaf_741-0.4 Cgi|405972585 Pfu|pfu_aug2.0_882.1_07982.t1 Mph|Mph_scaf_47261-0.5 Mph|Mph_scaf_60529-0.6 Bpl|Bpl_scaf_29421-1.14 Pye|PY_T04432 Rau|Gene.10712 Pca|Pca_76_15.34 Pca|Pca_14_24.92 Cgi|405952847 Cfa|CF62173.36 Mph|Mph_scaf_13556-0.9 Mph|Mph_scaf_41738-0.5
SFG_ortho24: Lot|175633 Lot|176832 Oct|918274445 Oct|918283579 Oct|918290674 Oct|918289740 Oct|918299167 Oct|918289739 Oct|918294752 Oct|918291812 Oct|918298200 Oct|918283338 Oct|918291872 Oct|918307023 Oct|918321175 Oct|918282612 Oct|918308089 Oct|918281944 Oct|918307554 Oct|918294756 Oct|918331954 Oct|918292196 Oct|918299155 Oct|918308090 Oct|918274447 Oct|918334585 Oct|918307550 Oct|918299322 Oct|918287469 Oct|918297417 Oct|918280405 Oct|918283340 Oct|918297415 Oct|918316932 Oct|918274448 Oct|918299161 Oct|918299160 Oct|918299166 Oct|918284426 Oct|918335733 Oct|918313844 Oct|918316046 Oct|918278293 Oct|918299168 Oct|918335734 Oct|918335736 Oct|918320699 Oct|918295306 Oct|918331960 Oct|918306924 Oct|918278903 Oct|918274449 Oct|918307553 Oct|918284055 Oct|918274908 Oct|918285360 Oct|918306389 Oct|918284061 Oct|918281310 Oct|918294753 Oct|918284425 Oct|918278290 Oct|918274450 Oct|918306390 Oct|918283470 Oct|918311439 Oct|918274451 Oct|918305520 Oct|918306851 Oct|918279632 Oct|918306190 Oct|918290673 Oct|918326736 Oct|918279633 Oct|918337075 Oct|918316931 Oct|918294754 Oct|918327468 Oct|918313174 Oct|918291815 Oct|918280312 Oct|918298197 Oct|918306392 Oct|918316043 Oct|918299321 Oct|918309576 Oct|918334965 Oct|918328405 Oct|918280311 Oct|918299156 Oct|918326738 Oct|918334966 Oct|918331961 Oct|918292197 Oct|918305405 Oct|918280101 Oct|918331959 Oct|918274907 Oct|918298196 Oct|918299162 Oct|918331963 Oct|918280272 Oct|918281015 Oct|918319935 Oct|918281771 Oct|918309577 Oct|918280466 Oct|918339228 Oct|918314786 Oct|918298195 Oct|918286764 Oct|918321128 Oct|918291624 Oct|918306388 Oct|918284057 Oct|918292676 Oct|918281313 Oct|918285361 Oct|918321127 Oct|918292675 Oct|918284058 Oct|918291063 Oct|918290672 Oct|918335322 Oct|918334586 Oct|918285700 Oct|918291816 Oct|918306191 Oct|918299159 Oct|918295299 Oct|918290669 Oct|918337077 Oct|918331956 Oct|918278291 Oct|918284427 Oct|918305404 Oct|918278905 Oct|918279064 Oct|918312218 Oct|918287468 Oct|918297419 Oct|918313843 Oct|918324505 Oct|918333805 Oct|918291870 Oct|918335740 Oct|918297414 Oct|918281016 Oct|918283469 Oct|918297416 Oct|918286700 Oct|918280215 Oct|918312114 Oct|918280465 Oct|918334584 Oct|918311440 Oct|918309578 Oct|918334583 Oct|918316044 Oct|918306850 Oct|918335739 Oct|918285698 Oct|918302136 Oct|918334772 Oct|918289741 Oct|918337074 Oct|918291871 Oct|918294755 Oct|918297418 Oct|918335737 Pye|PY_T17365 Pye|PY_T01274 Bio|BGLB004404-PA Bpl|Bpl_scaf_62441-3.14 Bio|BGLB006403-PA Bio|BGLB011419-PA Pye|PY_T24697 Hal|HDSC04410CG00050 Csq|CsqKR_Scaf47_5.4 Hal|HDSC00312CG00130 Pye|PY_T18793 Pye|PY_T24931 Pye|PY_T22874
SFG_ortho25: Bpl|Bpl_scaf_10550-0.6 Bpl|Bpl_scaf_10550-0.7 Bpl|Bpl_scaf_10612-0.21 Bpl|Bpl_scaf_17877-1.16 Bpl|Bpl_scaf_32295-1.27 Bpl|Bpl_scaf_4989-0.8 Bpl|Bpl_scaf_32295-1.10 Bpl|Bpl_scaf_32295-0.36 Bpl|Bpl_scaf_8753-0.8 Bpl|Bpl_scaf_19402-0.6 Bpl|Bpl_scaf_22899-1.17 Bpl|Bpl_scaf_36972-0.7 Bpl|Bpl_scaf_17877-1.33 Bpl|Bpl_scaf_1086-0.13 Bpl|Bpl_scaf_32295-0.35 Bpl|Bpl_scaf_5074-0.25 Bpl|Bpl_scaf_10612-0.52 Bpl|Bpl_scaf_40868-0.43 Bpl|Bpl_scaf_23294-0.9 Bpl|Bpl_scaf_13261-0.7 Bpl|Bpl_scaf_5074-0.15 Bpl|Bpl_scaf_32295-0.34 Bpl|Bpl_scaf_63095-0.6 Bpl|Bpl_scaf_40868-0.45 Bpl|Bpl_scaf_63095-0.15 Bpl|Bpl_scaf_17877-1.35 Bpl|Bpl_scaf_1086-0.24 Bpl|Bpl_scaf_13261-0.6 Bpl|Bpl_scaf_40868-0.44 Bpl|Bpl_scaf_24781-5.34 Bpl|Bpl_scaf_36956-0.11 Bpl|Bpl_scaf_5472-0.8 Bpl|Bpl_scaf_24781-5.5 Cfa|CF31569.3 Cfa|CF3937.1 Cgi|405945765 Cgi|405960953 Cgi|405969715 Cgi|405960954 Cgi|405954931 Cgi|405971784 Cgi|405954930 Cgi|405960952 Cgi|405964388 Cgi|405952685 Cgi|405952325 Cgi|405969280 Cgi|405959987 Cgi|405963840 Cgi|405960951 Cgi|405959649 Cgi|405964390 Cgi|405972002 Cgi|405958563 Cgi|405963988 Cgi|405956282 Cgi|405958564 Cgi|405967421 Cgi|405958565 Cgi|405964386 Cgi|405969056 Cgi|405963857 Cgi|405969057 Cgi|405957918 Cgi|405970554 Cgi|405960949 Cgi|405963856 Cgi|405964389 Cgi|405964384 Cgi|405971786 Lan|Lan_Scaf_29362_0.114 Lan|Lan_Scaf_29362_0.116 Lan|Lan_Scaf_29362_0.115 Lan|Lan_Scaf_29362_0.31 Lan|Lan_Scaf_29362_0.33 Mph|Mph_scaf_1162-0.12 Mph|Mph_scaf_6080-0.15 Mph|Mph_scaf_73055-0.1 Mph|Mph_scaf_59650-0.9 Mph|Mph_scaf_2749-0.2 Mph|Mph_scaf_2749-0.1 Mph|Mph_scaf_24814-0.0 Mph|Mph_scaf_7259-0.10 Mph|Mph_scaf_22708-0.1 Mph|Mph_scaf_42236-0.6 Mph|Mph_scaf_38527-0.14 Mph|Mph_scaf_34701-0.3 Mph|Mph_scaf_22708-0.2 Mph|Mph_scaf_71647-0.13 Mph|Mph_scaf_57234-0.2 Mph|Mph_scaf_37007-0.0 Mph|Mph_scaf_35861-1.2 Mph|Mph_scaf_39225-0.0 Mph|Mph_scaf_33704-0.4 Mph|Mph_scaf_8432-0.3 Mph|Mph_scaf_69116-0.20 Mph|Mph_scaf_36948-0.6 Mph|Mph_scaf_61353-0.12 Mph|Mph_scaf_39328-0.3 Mph|Mph_scaf_46964-0.39 Mph|Mph_scaf_46964-0.40 Mph|Mph_scaf_46964-0.6 Mph|Mph_scaf_62362-0.2 Mph|Mph_scaf_62362-0.40 Mph|Mph_scaf_70255-0.7 Oct|918275067 Oct|918296743 Oct|918304177 Oct|918301964 Oct|918306862 Oct|918301963 Oct|918304179 Oct|918275068 Oct|918279891 Oct|918304178 Oct|918280304 Oct|918277164 Oct|918291075 Oct|918296095 Oct|918311278 Pca|Pca_13_46.40 Pca|Pca_13_46.42 Pca|Pca_13_46.50 Pca|Pca_13_46.49 Pca|Pca_8_16.48 Pfu|pfu_aug2.0_1000.1_01312.t1 Pfu|pfu_aug2.0_1000.1_01315.t1 Pfu|pfu_aug2.0_8079.1_32986.t1 Pfu|pfu_aug2.0_1100.1_01381.t1 Pfu|pfu_aug2.0_1000.1_01313.t1 Pfu|pfu_aug2.0_1000.1_01314.t1 Pfu|pfu_aug2.0_404.1_14121.t1 Pfu|pfu_aug2.0_1340.1_01558.t1 Pfu|pfu_aug2.0_8891.1_06369.t1 Pfu|pfu_aug2.0_2237.1_25346.t1 Pfu|pfu_aug2.0_4625.1_19338.t1 Pfu|pfu_aug2.0_1340.1_01559.t1 Pfu|pfu_aug2.0_2237.1_25348.t1 Pfu|pfu_aug2.0_2237.1_25345.t1 Pfu|pfu_aug2.0_4422.1_09323.t1 Pfu|pfu_aug2.0_229.1_30477.t1 Pfu|pfu_aug2.0_2434.1_15524.t1 Pfu|pfu_aug2.0_2434.1_15523.t1 Pfu|pfu_aug2.0_105.1_16920.t1 Pfu|pfu_aug2.0_1860.1_01873.t1 Pfu|pfu_aug2.0_9359.1_33041.t1 Pfu|pfu_aug2.0_11.1_03419.t1 Pfu|pfu_aug2.0_990.1_01308.t1 Pfu|pfu_aug2.0_530.1_00853.t2 Pfu|pfu_aug2.0_1681.1_05178.t1 Pfu|pfu_aug2.0_24.1_13408.t1 Pfu|pfu_aug2.0_327.1_23875.t1 Pfu|pfu_aug2.0_1790.1_01833.t1 Pfu|pfu_aug2.0_327.1_23877.t1 Pfu|pfu_aug2.0_1790.1_01832.t1 Pfu|pfu_aug2.0_2327.1_25383.t1 Pfu|pfu_aug2.0_1744.1_15221.t1 Pfu|pfu_aug2.0_3734.1_15848.t1 Pfu|pfu_aug2.0_1744.1_15222.t1 Pfu|pfu_aug2.0_3531.1_05846.t1 Pfu|pfu_aug2.0_990.1_01309.t1 Pfu|pfu_aug2.0_327.1_23876.t1 Pye|PY_T19963 Bpl|Bpl_scaf_18700-0.4 Hal|HDSC01452CG00060 Mph|Mph_scaf_21983-0.22 Lot|181676 Bpl|Bpl_scaf_62509-1.39 Lan|Lan_Scaf_25830_1.36 Cfa|CF16985.14 Cfa|CF20055.41 Pye|PY_T24358 Cfa|CF31569.1 Cfa|CF39875.15 Cfa|CF54055.1 Cfa|CF55319.52 Pye|PY_T22130 Cfa|CF56677.2 Cfa|CF64985.29_CF64985.30 Pye|PY_T23732
SFG_ortho26: Apl|524898263 Apl|871253731 Apl|871261317 Apl|871264296 Apl|871204376 Apl|871239397 Apl|871268127 Apl|871213360 Apl|871259369 Apl|871264171 Apl|871267138 Bio|BGLB000895-PA Bio|BGLB001920-PA Bpl|Bpl_scaf_11871-0.1 Bpl|Bpl_scaf_51448-1.35 Bpl|Bpl_scaf_36555-0.11 Bpl|Bpl_scaf_51448-1.32 Bpl|Bpl_scaf_51448-1.34 Cfa|CF21411.52 Cfa|CF53827.10 Cfa|CF53827.9 Cfa|CF55665.10 Cfa|CF63929.33 Cfa|CF63929.35 Cfa|CF64813.22 Cgi|405945282 Cgi|405965385 Cgi|405969822 Cgi|405974925 Cgi|405950989 Cgi|405952754 Cgi|405974081 Csq|CsqKR_Scaf39_11.27 Csq|CsqKR_Scaf94_1.13 Csq|CsqKR_Scaf94_1.7 Csq|CsqKR_Scaf64_1.17 Csq|CsqKR_Scaf75_27.6 Csq|CsqKR_Scaf78_4.15 Csq|CsqKR_Scaf94_2.15 Hal|HDSC00567CG00090 Hal|HDSC00567CG00110 Hal|HDSC00567CG00100 Hal|HDSC30605CG00010 Lan|Lan_Scaf_11389_1.17 Lan|Lan_Scaf_11389_1.18 Lan|Lan_Scaf_1345_0.28 Lan|Lan_Scaf_14450_0.46 Lan|Lan_Scaf_19358_6.29 Lan|Lan_Scaf_20245_0.51 Lan|Lan_Scaf_21218_0.21 Lan|Lan_Scaf_21221_0.10 Lan|Lan_Scaf_26268_7.1 Lan|Lan_Scaf_29851_0.22 Lan|Lan_Scaf_5815_0.14 Lan|Lan_Scaf_5815_0.38 Lan|Lan_Scaf_5815_0.41 Lan|Lan_Scaf_8694_3.27 Lan|Lan_Scaf_21218_0.10 Lan|Lan_Scaf_16210_1.37 Lan|Lan_Scaf_30246_2.8 Lan|Lan_Scaf_26268_6.14 Lan|Lan_Scaf_4225_0.9 Lan|Lan_Scaf_6191_0.23 Lin|g10734.t1 Lin|g12470.t1 Lin|g15812.t1 Lin|g17191.t1 Lin|g13789.t1 Lin|g21040.t1 Lin|g29840.t1 Lin|g17192.t1 Lin|g3295.t1 Lin|g17863.t1 Lin|g23038.t1 Lin|g23145.t1 Lot|212836 Lot|81234 Lot|221435 Lot|229502 Mph|Mph_scaf_18519-0.25 Mph|Mph_scaf_22438-0.7 Mph|Mph_scaf_59670-0.3 Mph|Mph_scaf_69401-0.3 Mph|Mph_scaf_7029-0.6 Mph|Mph_scaf_72703-0.5 Mph|Mph_scaf_22438-0.13 Mph|Mph_scaf_72703-0.10 Mph|Mph_scaf_758-0.6 Oct|918305879 Oct|918332441 Oct|918313560 Oct|918338878 Oct|918338879 Oct|918338880 Pca|Pca_13_28.33 Pca|Pca_1_1.42 Pca|Pca_6_4.75 Pca|Pca_6_4.76 Pca|Pca_8_14.23 Pca|Pca_8_15.13 Pca|Pca_61_20.47 Pca|Pca_8_14.36 Pfu|pfu_aug2.0_1089.1_31423.t1 Pfu|pfu_aug2.0_1797.1_25153.t1 Pfu|pfu_aug2.0_1298.1_28188.t1 Pfu|pfu_aug2.0_3782.1_09225.t1 Pfu|pfu_aug2.0_1298.1_28189.t1 Pfu|pfu_aug2.0_2058.1_28646.t1 Pfu|pfu_aug2.0_1309.1_31604.t1 Pfu|pfu_aug2.0_1309.1_31605.t1 Pye|PY_T04846 Pye|PY_T08405 Pye|PY_T05070 Pye|PY_T11436 Pye|PY_T05433 Pye|PY_T06542 Pye|PY_T11437 Pye|PY_T11728 Pye|PY_T11729 Rau|Gene.12579 Rau|Gene.23906 Rau|Gene.18429 Rau|Gene.23585 Rau|Gene.23589 Bio|BGLB000164-PA Cgi|405976142 Oct|918306247 Bio|BGLB010318-PA Bio|BGLB010320-PA Bpl|Bpl_scaf_31848-4.6 Bpl|Bpl_scaf_43573-4.8 Hal|HDSC00586CG00010 Mph|Mph_scaf_33321-0.4 Pca|Pca_20_10.40 Pca|Pca_67_16.36 Bpl|Bpl_scaf_64998-2.13 Lan|Lan_Scaf_22906_2.42 Lot|127778 Mph|Mph_scaf_60848-0.4 Pfu|pfu_aug2.0_1743.1_11839.t1 Rau|Gene.14353 Rau|Gene.14358 Apl|871222876 Bpl|Bpl_scaf_32061-0.8 Csq|CsqKR_Scaf12_54.13 Lot|110141 Pca|Pca_21_3.13 Pca|Pca_24_45.69 Pfu|pfu_aug2.0_702.1_07811.t1 Rau|Gene.19350 Pfu|pfu_aug2.0_4.1_13334.t1 Pfu|pfu_aug2.0_4.1_13335.t1 Bio|BGLB000894-PA Lan|Lan_Scaf_914_0.10 Bio|BGLB009062-PA Hal|HDSC09834CG00010 Hal|HDSC38378CG00010 Bpl|Bpl_scaf_23287-6.17 Mph|Mph_scaf_354-0.3 Mph|Mph_scaf_68678-0.9 Cgi|405969823 Mph|Mph_scaf_20231-0.11 Mph|Mph_scaf_72365-0.3 Bpl|Bpl_scaf_64998-2.19 Cgi|405966241 Pye|PY_T08408 Cgi|405967818 Csq|CsqKR_Scaf159_1.14 Csq|CsqKR_Scaf321_6.29 Hal|HDSC15914CG00010 Pca|Pca_21_3.14
SFG_ortho27: Apl|3023914 Apl|325297144 Apl|524882748 Apl|524882968 Apl|524887537 Apl|524887539 Apl|524887543 Apl|524894684 Apl|5570 Apl|871204948 Bio|BGLB000518-PA Bio|BGLB002386-PA Bio|BGLB003615-PA Bio|BGLB007604-PA Bio|BGLB007783-PA Bio|BGLB012438-PA Bio|BGLB002387-PA Bio|BGLB004431-PA Bio|BGLB008248-PA Bio|BGLB013335-PA Bio|BGLB013785-PA Bpl|Bpl_scaf_1905-2.20 Bpl|Bpl_scaf_21432-1.3 Bpl|Bpl_scaf_2275-1.0 Bpl|Bpl_scaf_28622-0.8 Bpl|Bpl_scaf_28870-5.15 Bpl|Bpl_scaf_3539-0.0 Bpl|Bpl_scaf_48499-0.3 Bpl|Bpl_scaf_48499-0.5 Bpl|Bpl_scaf_49759-5.9 Bpl|Bpl_scaf_53337-0.2 Bpl|Bpl_scaf_55453-1.3 Bpl|Bpl_scaf_20231-3.4 Bpl|Bpl_scaf_55891-3.3 Bpl|Bpl_scaf_49759-6.29 Cfa|CF17795.24 Cfa|CF17795.25 Cfa|CF2569.4 Cfa|CF2569.5 Cfa|CF38447.12 Cfa|CF38447.13 Cfa|CF38447.14 Cfa|CF44765.1 Cfa|CF53111.105 Cfa|CF61157.8 Cfa|CF61451.24 Cfa|CF63739.31 Cfa|CF722955.1 Cfa|CF8723.32 Cfa|CF8723.33 Cgi|405950030 Cgi|405954209 Cgi|405954949 Cgi|405964547 Cgi|405964548 Cgi|405968607 Cgi|405951421 Cgi|405968155 Cgi|405962268 Cgi|405964086 Cgi|405977548 Cgi|405977542 Csq|CsqKR_Scaf103_13.4 Csq|CsqKR_Scaf103_13.9 Csq|CsqKR_Scaf112_5.14 Csq|CsqKR_Scaf112_5.6 Csq|CsqKR_Scaf112_5.91 Csq|CsqKR_Scaf144_13.17 Csq|CsqKR_Scaf172_2.13 Csq|CsqKR_Scaf44_28.4 Csq|CsqKR_Scaf97_1.41 Csq|CsqKR_Scaf64_6.14 Hal|HDSC00042CG00030 Hal|HDSC00042CG00040 Hal|HDSC00286CG00050 Hal|HDSC00653CG00030 Hal|HDSC01586CG00080 Hal|HDSC02218CG00030 Hal|HDSC05236CG00010 Lan|Lan_Scaf_27605_0.53 Lan|Lan_Scaf_4544_4.46 Lan|Lan_Scaf_4833_1.32 Lan|Lan_Scaf_925_0.73 Lan|Lan_Scaf_5293_2.75 Lin|g11485.t1 Lin|g16128.t1 Lin|g22771.t1 Lin|g23009.t1 Lin|g23590.t1 Lin|g30157.t1 Lin|g4824.t1 Lin|g4827.t1 Lin|g9223.t1 Lot|177837 Lot|181897 Lot|190284 Lot|198956 Lot|200867 Lot|205614 Lot|209056 Lot|216416 Lot|232892 Mph|Mph_scaf_14458-0.1 Mph|Mph_scaf_14458-0.2 Mph|Mph_scaf_3322-0.5 Mph|Mph_scaf_41530-0.9 Mph|Mph_scaf_52910-0.4 Mph|Mph_scaf_63976-0.12 Mph|Mph_scaf_63976-0.52 Mph|Mph_scaf_65839-0.6 Mph|Mph_scaf_66583-0.10 Mph|Mph_scaf_73318-0.1 Mph|Mph_scaf_22464-0.8 Mph|Mph_scaf_41530-0.8 Mph|Mph_scaf_66583-0.70 Mph|Mph_scaf_4031-0.0 Mph|Mph_scaf_48820-0.11 Mph|Mph_scaf_66583-0.72 Oct|918288757 Oct|918292621 Oct|918294066 Oct|918336345 Oct|918313629 Pca|Pca_100_11.48 Pca|Pca_16_40.11 Pca|Pca_16_40.9 Pca|Pca_66_7.15 Pca|Pca_137_5.64 Pca|Pca_384_0.6 Pca|Pca_52_9.49 Pca|Pca_60_13.29 Pca|Pca_66_18.49 Pfu|pfu_aug2.0_1305.1_18246.t1 Pfu|pfu_aug2.0_1389.1_31660.t1 Pfu|pfu_aug2.0_267.1_23771.t1 Pfu|pfu_aug2.0_2722.1_08953.t1 Pfu|pfu_aug2.0_3146.1_22294.t1 Pfu|pfu_aug2.0_546.1_20890.t1 Pfu|pfu_aug2.0_555.1_17562.t1 Pfu|pfu_aug2.0_672.1_07780.t1 Pye|PY_T03793 Pye|PY_T04054 Pye|PY_T04055 Pye|PY_T08428 Pye|PY_T12236 Pye|PY_T14071 Pye|PY_T14072 Pye|PY_T16444 Pye|PY_T16445 Pye|PY_T17462 Rau|Gene.11658 Rau|Gene.12150 Rau|Gene.12923 Rau|Gene.1312 Rau|Gene.14750 Rau|Gene.15927 Rau|Gene.15931 Rau|Gene.17447 Rau|Gene.1851 Rau|Gene.19580 Rau|Gene.19581 Rau|Gene.3071 Rau|Gene.6535 Rau|Gene.6574 Rau|Gene.8244 Lin|g24615.t1 Pfu|pfu_aug2.0_120.1_00273.t1 Lin|g3795.t1 Rau|Gene.17386 Bpl|Bpl_scaf_49180-2.4
SFG_ortho28: Apl|524865189 Apl|871205819 Apl|871205822 Apl|871205825 Apl|524872816 Apl|524872818 Apl|524872820 Apl|524872822 Apl|524872824 Apl|871225352 Apl|524892102 Apl|524892104 Apl|871245728 Apl|871205828 Apl|871205832 Apl|871212199 Apl|871241460 Apl|871205835 Cfa|CF18633.1 Cfa|CF37937.4 Cfa|CF37937.5 Cfa|CF37937.6 Cfa|CF37937.9 Cfa|CF46299.2 Cfa|CF20055.42 Cfa|CF20055.43 Cfa|CF20055.44 Cfa|CF20055.45 Cfa|CF33565.63 Cfa|CF37937.14 Cfa|CF37937.15 Cfa|CF33565.65 Cfa|CF27219.6 Cfa|CF27219.7 Cfa|CF64119.2 Cfa|CF64119.3 Cfa|CF64119.5 Cfa|CF33565.64 Cfa|CF33565.66 Cfa|CF37937.13 Cfa|CF46905.15 Cfa|CF46905.16 Cfa|CF56753.3 Cfa|CF62185.3 Cgi|405953987 Cgi|405953988 Cgi|405968295 Cgi|405977330 Cgi|405957667 Cgi|405957668 Cgi|405965444 Cgi|405966765 Cgi|405977335 Hal|HDSC00468CG00120 Hal|HDSC01174CG00030 Hal|HDSC01633CG00120 Hal|HDSC01175CG00060 Hal|HDSC08343CG00010 Hal|HDSC01561CG00080 Hal|HDSC01904CG00040 Hal|HDSC01561CG00090 Lan|Lan_Scaf_12093_1.103 Lan|Lan_Scaf_12093_1.107 Lan|Lan_Scaf_12093_1.54 Lan|Lan_Scaf_12093_1.96 Lan|Lan_Scaf_1706_1.112 Lan|Lan_Scaf_1706_1.58 Lan|Lan_Scaf_1706_1.59 Lan|Lan_Scaf_1706_1.62 Lan|Lan_Scaf_25380_0.50 Lan|Lan_Scaf_29387_0.1 Lin|g16300.t1 Lin|g16301.t1 Lin|g16303.t1 Lin|g33816.t1 Lin|g16302.t1 Lin|g26158.t1 Lin|g407.t1 Lot|152790 Lot|152791 Lot|227779 Lot|162139 Lot|76847 Lot|76857 Lot|76854 Mph|Mph_scaf_18534-0.2 Mph|Mph_scaf_61587-0.0 Mph|Mph_scaf_68343-0.0 Mph|Mph_scaf_22844-0.2 Mph|Mph_scaf_63438-0.3 Mph|Mph_scaf_22844-0.5 Oct|918304652 Oct|918304653 Oct|918304654 Oct|918304655 Oct|918304656 Oct|918334824 Oct|918305425 Oct|918305426 Oct|918305423 Oct|918309889 Oct|918305427 Oct|918309888 Oct|918309887 Pca|Pca_29_6.12 Pca|Pca_29_6.41 Pca|Pca_29_6.42 Pca|Pca_33_0.57 Pca|Pca_33_0.58 Pca|Pca_33_0.63 Pca|Pca_33_0.64 Pca|Pca_33_0.69 Pca|Pca_33_0.70 Pca|Pca_76_0.29 Pca|Pca_76_0.30 Pca|Pca_76_0.31 Pca|Pca_76_0.50 Pca|Pca_76_0.51 Pfu|pfu_aug2.0_10557.1_26372.t1 Pfu|pfu_aug2.0_781.1_04568.t1 Pfu|pfu_aug2.0_401.1_04120.t1 Pfu|pfu_aug2.0_401.1_04118.t1 Pfu|pfu_aug2.0_401.1_04117.t1 Pfu|pfu_aug2.0_1420.1_01613.t1 Pfu|pfu_aug2.0_519.1_30844.t1 Pfu|pfu_aug2.0_17.1_23249.t1 Pfu|pfu_aug2.0_1420.1_01617.t1 Pfu|pfu_aug2.0_401.1_04121.t1 Pfu|pfu_aug2.0_1420.1_01614.t1 Pfu|pfu_aug2.0_1108.1_28059.t1 Pfu|pfu_aug2.0_2063.1_12003.t1 Pfu|pfu_aug2.0_2063.1_12002.t1 Pfu|pfu_aug2.0_1113.1_11444.t1 Pfu|pfu_aug2.0_397.1_23972.t1 Pfu|pfu_aug2.0_5857.1_26111.t1 Pfu|pfu_aug2.0_3214.1_15745.t1 Pfu|pfu_aug2.0_478.1_27461.t1 Pfu|pfu_aug2.0_1472.1_08391.t1 Pfu|pfu_aug2.0_2622.1_08932.t1 Pfu|pfu_aug2.0_1420.1_01615.t1 Pfu|pfu_aug2.0_401.1_04119.t1 Pfu|pfu_aug2.0_148.1_26935.t1 Pfu|pfu_aug2.0_148.1_26936.t1 Pfu|pfu_aug2.0_603.1_10976.t1 Pfu|pfu_aug2.0_603.1_10975.t1 Pye|PY_T04127 Pye|PY_T24380 Pye|PY_T24707 Pye|PY_T16392 Pye|PY_T24221 Pye|PY_T24236 Pye|PY_T24237 Pye|PY_T24359 Pye|PY_T24360 Pye|PY_T24361 Pye|PY_T22894 Pye|PY_T24318 Pye|PY_T24320 Pye|PY_T24319 Rau|Gene.23862 Rau|Gene.23864 Lan|Lan_Scaf_24440_0.37 Rau|Gene.10543 Pca|Pca_48_19.37 Apl|524901055 Cfa|CF57695.2 Lan|Lan_Scaf_17424_3.10 Lot|141385
SFG_ortho29: Apl|524888736 Apl|524888738 Apl|524888740 Apl|524888742 Apl|524888744 Apl|524892108 Apl|524913026 Apl|871227430 Apl|871271718 Bio|BGLB011109-PA Bio|BGLB011115-PA Bio|BGLB011110-PA Bio|BGLB011112-PA Bio|BGLB011114-PA Bpl|Bpl_scaf_14686-2.8 Bpl|Bpl_scaf_26510-5.6 Bpl|Bpl_scaf_24995-1.29 Bpl|Bpl_scaf_36974-3.51 Bpl|Bpl_scaf_36974-3.52 Bpl|Bpl_scaf_36974-3.54 Bpl|Bpl_scaf_56795-0.20 Cfa|CF1553.10 Cfa|CF40865.10 Cfa|CF40865.7 Cfa|CF40865.8 Cfa|CF52589.13 Cfa|CF38747.16 Cfa|CF63929.40 Cfa|CF59551.27 Cfa|CF61191.44 Cfa|CF61191.47 Cfa|CF43529.1 Cfa|CF55909.1 Cfa|CF64313.1 Cfa|CF49375.1 Cfa|CF52589.39 Cfa|CF725359.2 Cfa|CF61191.42 Cfa|CF61191.43 Cgi|405960890 Cgi|405960891 Cgi|405960892 Cgi|405960895 Cgi|405960899 Cgi|405978612 Cgi|405960896 Cgi|405960893 Cgi|405960897 Cgi|405964318 Cgi|405970629 Csq|CsqKR_Scaf102_12.15 Csq|CsqKR_Scaf102_12.16 Csq|CsqKR_Scaf102_12.9 Csq|CsqKR_Scaf307_8.20 Csq|CsqKR_Scaf25_5.10 Hal|HDSC00083CG00050 Hal|HDSC00083CG00060 Hal|HDSC00883CG00090 Hal|HDSC02526CG00060 Hal|HDSC03020CG00020 Hal|HDSC05581CG00010 Lan|Lan_Scaf_18487_9.106 Lan|Lan_Scaf_18487_9.107 Lan|Lan_Scaf_18487_9.115 Lan|Lan_Scaf_18487_9.56 Lan|Lan_Scaf_18487_9.57 Lan|Lan_Scaf_18487_9.60 Lan|Lan_Scaf_3847_0.126 Lan|Lan_Scaf_3847_0.38 Lan|Lan_Scaf_3847_0.52 Lan|Lan_Scaf_3847_0.57 Lan|Lan_Scaf_18487_9.109 Lin|g29260.t1 Lin|g30917.t1 Lin|g7122.t1 Lin|g31176.t1 Lin|g7121.t1 Lot|217014 Lot|229889 Mph|Mph_scaf_18525-0.67 Mph|Mph_scaf_30115-0.12 Mph|Mph_scaf_30115-0.55 Mph|Mph_scaf_30115-0.7 Mph|Mph_scaf_41060-0.1 Mph|Mph_scaf_18525-0.69 Mph|Mph_scaf_18525-0.7 Mph|Mph_scaf_54564-0.9 Mph|Mph_scaf_70942-0.5 Mph|Mph_scaf_73642-0.3 Mph|Mph_scaf_70942-0.6 Pfu|pfu_aug2.0_2058.1_28643.t1 Pfu|pfu_aug2.0_2249.1_32110.t1 Pfu|pfu_aug2.0_2249.1_32112.t1 Pfu|pfu_aug2.0_2249.1_32114.t1 Pfu|pfu_aug2.0_3937.1_25865.t1 Pfu|pfu_aug2.0_2195.1_18727.t1 Pfu|pfu_aug2.0_746.1_21111.t1 Pfu|pfu_aug2.0_2249.1_32111.t1 Pfu|pfu_aug2.0_3937.1_25866.t1 Pfu|pfu_aug2.0_2318.1_28752.t1 Pfu|pfu_aug2.0_547.1_24169.t1 Pfu|pfu_aug2.0_2880.1_02281.t1 Pfu|pfu_aug2.0_2880.1_02279.t1 Pfu|pfu_aug2.0_398.1_27348.t1 Pfu|pfu_aug2.0_597.1_24207.t1 Pfu|pfu_aug2.0_3089.1_32377.t1 Pfu|pfu_aug2.0_3258.1_29059.t1 Pfu|pfu_aug2.0_9541.1_06400.t1 Pye|PY_T12314 Pye|PY_T12315 Pye|PY_T12316 Pye|PY_T12531 Pye|PY_T12532 Pye|PY_T12533 Pye|PY_T12534 Pye|PY_T12903 Pye|PY_T12905 Pye|PY_T12906 Pye|PY_T19648 Pye|PY_T12783 Pye|PY_T12784 Pye|PY_T12785 Pye|PY_T13038 Pye|PY_T18969 Pye|PY_T21224 Pye|PY_T21225 Rau|Gene.11758 Rau|Gene.22540 Rau|Gene.25352 Rau|Gene.25353 Rau|Gene.2571 Rau|Gene.332 Rau|Gene.5222 Rau|Gene.7425 Rau|Gene.7437 Rau|Gene.7443 Rau|Gene.7446 Rau|Gene.7447 Rau|Gene.7449 Rau|Gene.7450 Rau|Gene.7452 Rau|Gene.7455 Rau|Gene.7458 Rau|Gene.7454 Rau|Gene.2568 Rau|Gene.2574 Rau|Gene.2577 Rau|Gene.2569 Rau|Gene.7380 Rau|Gene.7459 Oct|918283614 Pca|Pca_8_27.41 Apl|524890293 Cfa|CF57011.41 Hal|HDSC01843CG00010 Pye|PY_T12648 Lot|180305 Pye|PY_T12829 Bpl|Bpl_scaf_30279-1.35 Lin|g20834.t1 Cfa|CF52589.38 Pye|PY_T12830 Cfa|CF59551.26 Cfa|CF61231.16.1 Pye|PY_T12740 Csq|CsqKR_Scaf133_11.11 Lot|228903 Lan|Lan_Scaf_9652_1.26
SFG_ortho30: Apl|524864774 Apl|871275547 Apl|871265437 Apl|524872826 Apl|524908364 Apl|524914585 Apl|871216099 Apl|871220936 Apl|871275537 Apl|524916307 Apl|871215698 Apl|871225225 Apl|871233563 Apl|871250931 Apl|871252509 Apl|871233625 Bpl|Bpl_scaf_16646-3.12 Bpl|Bpl_scaf_35027-0.9 Bpl|Bpl_scaf_36159-7.7 Bpl|Bpl_scaf_24823-0.17 Bpl|Bpl_scaf_5545-2.8 Bpl|Bpl_scaf_36159-4.6 Cfa|CF27465.23 Cfa|CF29623.15 Cfa|CF52871.29 Cfa|CF27609.9 Cfa|CF43873.48 Cfa|CF65001.18 Cgi|405976717 Cgi|405952080 Cgi|405958533 Cgi|405963907 Cgi|405961670 Lan|Lan_Scaf_11407_0.1 Lan|Lan_Scaf_11407_0.23 Lan|Lan_Scaf_13254_0.39 Lan|Lan_Scaf_13254_0.43 Lan|Lan_Scaf_13254_1.17 Lan|Lan_Scaf_13254_2.46 Lan|Lan_Scaf_13254_2.51 Lan|Lan_Scaf_13254_2.52 Lan|Lan_Scaf_13841_0.19 Lan|Lan_Scaf_16209_1.72 Lan|Lan_Scaf_16598_2.24 Lan|Lan_Scaf_17049_0.44 Lan|Lan_Scaf_1706_1.120 Lan|Lan_Scaf_19818_0.40 Lan|Lan_Scaf_19_0.45 Lan|Lan_Scaf_20787_7.152 Lan|Lan_Scaf_21203_0.39 Lan|Lan_Scaf_22912_0.45 Lan|Lan_Scaf_22912_0.46 Lan|Lan_Scaf_24839_0.33 Lan|Lan_Scaf_25841_0.10 Lan|Lan_Scaf_25841_0.20 Lan|Lan_Scaf_25841_0.42 Lan|Lan_Scaf_25841_0.52 Lan|Lan_Scaf_25841_0.7 Lan|Lan_Scaf_26970_1.50 Lan|Lan_Scaf_26971_0.56 Lan|Lan_Scaf_28900_0.14 Lan|Lan_Scaf_29354_1.14 Lan|Lan_Scaf_464_1.37 Lan|Lan_Scaf_494_0.13 Lan|Lan_Scaf_5330_0.14 Lan|Lan_Scaf_13254_1.18 Lan|Lan_Scaf_29838_1.14 Lan|Lan_Scaf_12515-exonerate_protein2genome-gene-0.31 Lan|Lan_Scaf_24839-exonerate_protein2genome-gene-0.30 Lan|Lan_Scaf_2321-exonerate_protein2genome-gene-0.5 Lan|Lan_Scaf_13841_0.32 Lan|Lan_Scaf_12515_0.25 Lan|Lan_Scaf_12515_0.40 Lan|Lan_Scaf_13841_0.33 Lan|Lan_Scaf_13254_2.53 Lan|Lan_Scaf_4246_0.0 Lan|Lan_Scaf_13841_0.1 Lan|Lan_Scaf_19_0.0 Lan|Lan_Scaf_13254_0.40 Lan|Lan_Scaf_13254_0.44 Lan|Lan_Scaf_13841_0.34 Lan|Lan_Scaf_21577_0.5 Lan|Lan_Scaf_29361_1.60 Lan|Lan_Scaf_12515_0.42 Lan|Lan_Scaf_16598_1.15 Lan|Lan_Scaf_20787_7.139 Lan|Lan_Scaf_20787_7.58 Lan|Lan_Scaf_30274_0.8 Lan|Lan_Scaf_13824_4.55 Lan|Lan_Scaf_31638_0.90 Lan|Lan_Scaf_2742_0.9 Lan|Lan_Scaf_29354_2.21 Lan|Lan_Scaf_33405_0.25 Lan|Lan_Scaf_33405_0.21 Lan|Lan_Scaf_17805_2.45 Lan|Lan_Scaf_25841_0.51 Lan|Lan_Scaf_30274_0.7 Lan|Lan_Scaf_2742_0.32 Lan|Lan_Scaf_29838_1.26 Mph|Mph_scaf_1002-0.1 Mph|Mph_scaf_12846-2.6 Mph|Mph_scaf_13271-0.6 Mph|Mph_scaf_21281-0.0 Mph|Mph_scaf_22529-0.2 Mph|Mph_scaf_23347-0.1 Mph|Mph_scaf_3224-0.8 Mph|Mph_scaf_47804-0.12 Mph|Mph_scaf_49227-0.2 Mph|Mph_scaf_52733-0.9 Mph|Mph_scaf_53561-1.6 Mph|Mph_scaf_53650-0.0 Mph|Mph_scaf_55131-0.7 Mph|Mph_scaf_63269-0.2 Mph|Mph_scaf_68748-0.5 Mph|Mph_scaf_73383-0.13 Mph|Mph_scaf_7554-1.0 Mph|Mph_scaf_23158-0.0 Mph|Mph_scaf_12431-0.5 Mph|Mph_scaf_25274-0.1 Mph|Mph_scaf_61670-0.5 Mph|Mph_scaf_41874-1.12 Mph|Mph_scaf_43320-0.23 Pca|Pca_101_7.118 Pca|Pca_112_8.21 Pca|Pca_112_8.45 Pca|Pca_54_22.3 Pca|Pca_54_22.42 Pca|Pca_54_22.45 Pca|Pca_112_8.52 Pca|Pca_112_7.31 Pca|Pca_112_8.16 Pca|Pca_112_8.10 Pca|Pca_112_8.44 Pca|Pca_112_8.8 Pca|Pca_54_22.37 Pca|Pca_112_8.32 Pca|Pca_54_22.4 Pca|Pca_112_8.38 Pca|Pca_59_1.28 Pca|Pca_88_7.6 Pca|Pca_54_22.5 Pca|Pca_54_22.36 Pca|Pca_8_45.13 Pca|Pca_8_46.11 Pfu|pfu_aug2.0_1229.1_31538.t1 Pfu|pfu_aug2.0_150.1_00328.t1 Pfu|pfu_aug2.0_2112.1_08745.t1 Pfu|pfu_aug2.0_2127.1_25310.t1 Pfu|pfu_aug2.0_2127.1_25311.t1 Pye|PY_T07250 Pye|PY_T16936 Pye|PY_T24625 Pye|PY_T10892 Pye|PY_T11358 Bio|BGLB012474-PA Csq|CsqKR_Scaf19_18.10 Bio|BGLB007341-PA Lot|132442 Rau|Gene.11227 Bio|BGLB005534-PA Bpl|Bpl_scaf_15437-0.6 Bpl|Bpl_scaf_9089-0.5 Cgi|405965461 Mph|Mph_scaf_57424-0.9 Pca|Pca_8_45.22
SFG_ortho31: Apl|871208560 Apl|871208564 Apl|871208568 Apl|871208571 Apl|871208575 Apl|871208579 Apl|871208583 Apl|871208587 Apl|871208591 Apl|871208595 Apl|871208599 Apl|871208603 Apl|871208607 Oct|918317646 Oct|918317647 Oct|918317648 Oct|918317649 Oct|918317650 Oct|918317651 Oct|918317652 Oct|918317653 Oct|918317654 Oct|918317655 Oct|918317656 Oct|918317657 Oct|918317658 Oct|918317659 Oct|918317660 Oct|918317661 Oct|918317662 Oct|918317663 Oct|918317664 Oct|918317665 Oct|918317666 Oct|918317667 Oct|918317668 Oct|918317669 Oct|918317670 Oct|918317671 Oct|918317672 Oct|918317673 Oct|918317674 Oct|918317675 Oct|918317676 Oct|918317677 Oct|918317678 Oct|918317679 Oct|918317680 Oct|918317681 Oct|918317682 Oct|918317683 Oct|918317684 Oct|918317685 Oct|918317686 Oct|918317687 Oct|918317688 Oct|918317689 Oct|918317690 Oct|918317691 Oct|918317692 Oct|918317693 Oct|918317694 Oct|918317695 Oct|918317696 Oct|918317697 Oct|918317698 Oct|918317699 Oct|918317700 Oct|918317701 Oct|918317702 Oct|918317703 Oct|918317704 Oct|918317705 Oct|918317706 Oct|918317707 Oct|918317708 Oct|918317709 Oct|918317710 Oct|918317711 Oct|918317712 Oct|918317713 Oct|918317714 Oct|918317715 Oct|918317716 Oct|918317717 Oct|918317718 Oct|918317719 Oct|918317720 Oct|918317721 Oct|918317722 Oct|918317723 Oct|918317724 Oct|918317725 Oct|918317726 Oct|918317727 Oct|918317728 Oct|918317729 Oct|918317730 Oct|918317731 Oct|918317732 Oct|918317733 Oct|918317734 Oct|918317735 Oct|918317736 Oct|918317737 Oct|918317738 Oct|918317739 Oct|918317740 Oct|918317741 Oct|918317742 Oct|918317743 Oct|918317744 Oct|918317745 Oct|918317746 Oct|918317747 Oct|918317748 Oct|918317749 Oct|918317750 Oct|918317751 Oct|918317752 Oct|918317753 Oct|918317754 Oct|918317755 Oct|918317756 Oct|918317757 Oct|918317758 Oct|918317759 Oct|918317760 Oct|918317761 Oct|918317762 Oct|918317763 Oct|918317764 Oct|918317765 Oct|918317766 Oct|918317767 Oct|918317768 Oct|918317769 Oct|918317770 Oct|918317771 Oct|918317772 Oct|918317773 Bio|BGLB004519-PA Bio|BGLB004520-PA Bpl|Bpl_scaf_17533-1.7 Bpl|Bpl_scaf_17533-3.13 Cgi|405958669 Csq|CsqKR_Scaf258_6.23 Lin|g11218.t1 Mph|Mph_scaf_13571-0.5 Pca|Pca_49_21.62 Pca|Pca_49_21.63 Pfu|pfu_aug2.0_1567.1_25007.t1 Pye|PY_T05343 Rau|Gene.4365 Rau|Gene.4373 Lan|Lan_Scaf_6627_3.67 Cfa|CF11121.12.1 Lin|g11217.t1 Lot|235987 Pfu|pfu_aug2.0_1567.1_25009.t1 Csq|CsqKR_Scaf258_6.50 Pfu|pfu_aug2.0_1567.1_25010.t1 Pca|Pca_49_21.23
SFG_ortho32: Mph|Mph_scaf_10556-0.0 Mph|Mph_scaf_15861-0.0 Mph|Mph_scaf_3009-0.16 Mph|Mph_scaf_36955-0.8 Mph|Mph_scaf_6144-0.0 Mph|Mph_scaf_71316-0.1 Mph|Mph_scaf_21146-0.0 Mph|Mph_scaf_30545-0.0 Mph|Mph_scaf_13593-2.8 Mph|Mph_scaf_38623-0.0 Mph|Mph_scaf_23492-0.1 Mph|Mph_scaf_6681-0.4 Mph|Mph_scaf_17099-1.7 Mph|Mph_scaf_60946-0.1 Mph|Mph_scaf_66735-0.1 Mph|Mph_scaf_64669-0.1 Mph|Mph_scaf_22228-0.1 Mph|Mph_scaf_53523-0.0 Mph|Mph_scaf_36248-0.0 Mph|Mph_scaf_62725-0.4 Mph|Mph_scaf_47509-0.1 Mph|Mph_scaf_61284-0.2 Mph|Mph_scaf_64210-0.0 Mph|Mph_scaf_38727-0.2 Mph|Mph_scaf_18417-0.0 Mph|Mph_scaf_36812-0.0 Mph|Mph_scaf_74497-0.3 Mph|Mph_scaf_14-3.1 Mph|Mph_scaf_38699-1.5 Mph|Mph_scaf_30093-0.2 Mph|Mph_scaf_6399-0.1 Mph|Mph_scaf_69435-0.1 Mph|Mph_scaf_30319-0.0 Mph|Mph_scaf_15263-0.0 Mph|Mph_scaf_72700-0.2 Mph|Mph_scaf_70784-0.1 Mph|Mph_scaf_26632-0.1 Mph|Mph_scaf_54862-0.0 Mph|Mph_scaf_21332-0.0 Mph|Mph_scaf_63887-0.3 Mph|Mph_scaf_19835-0.0 Mph|Mph_scaf_6395-0.5 Mph|Mph_scaf_7279-0.2 Mph|Mph_scaf_19923-0.0 Mph|Mph_scaf_41251-0.0 Mph|Mph_scaf_13666-1.3 Mph|Mph_scaf_31812-0.4 Mph|Mph_scaf_59187-0.2 Mph|Mph_scaf_14110-0.0 Mph|Mph_scaf_16196-0.5 Mph|Mph_scaf_8316-0.3 Mph|Mph_scaf_9088-0.3 Mph|Mph_scaf_64981-0.5 Mph|Mph_scaf_63577-0.0 Mph|Mph_scaf_26464-0.3 Mph|Mph_scaf_60483-1.2 Mph|Mph_scaf_24879-0.2 Mph|Mph_scaf_38147-0.0 Mph|Mph_scaf_6779-0.3 Mph|Mph_scaf_26722-0.1 Mph|Mph_scaf_3517-0.4 Mph|Mph_scaf_17703-1.0 Mph|Mph_scaf_50658-0.4 Mph|Mph_scaf_37586-0.2 Mph|Mph_scaf_58665-0.0 Mph|Mph_scaf_25222-0.1 Mph|Mph_scaf_22660-0.0 Mph|Mph_scaf_33368-0.0 Mph|Mph_scaf_39093-0.2 Mph|Mph_scaf_51160-0.9 Mph|Mph_scaf_40708-0.5 Mph|Mph_scaf_68447-0.5 Mph|Mph_scaf_71927-0.2 Mph|Mph_scaf_59468-0.0 Mph|Mph_scaf_1894-0.9 Mph|Mph_scaf_42570-0.0 Mph|Mph_scaf_67829-0.2 Mph|Mph_scaf_69944-2.5 Mph|Mph_scaf_951-0.1 Mph|Mph_scaf_67353-0.3 Mph|Mph_scaf_27703-0.2 Mph|Mph_scaf_29149-0.0 Mph|Mph_scaf_53499-0.6 Mph|Mph_scaf_36256-0.11 Mph|Mph_scaf_15907-0.1 Mph|Mph_scaf_57657-0.8 Mph|Mph_scaf_63093-0.1 Mph|Mph_scaf_48897-0.1 Mph|Mph_scaf_42306-0.0 Mph|Mph_scaf_4015-0.7 Mph|Mph_scaf_7861-0.6 Mph|Mph_scaf_24196-0.0 Mph|Mph_scaf_40069-0.0 Mph|Mph_scaf_29712-0.0 Mph|Mph_scaf_70931-0.1 Mph|Mph_scaf_4194-0.1 Mph|Mph_scaf_4043-0.6 Mph|Mph_scaf_31362-0.0 Mph|Mph_scaf_349-0.1 Mph|Mph_scaf_17706-0.4 Mph|Mph_scaf_70578-0.2 Mph|Mph_scaf_44046-0.0 Mph|Mph_scaf_71744-0.4 Mph|Mph_scaf_20224-0.0 Mph|Mph_scaf_55586-0.3 Mph|Mph_scaf_43992-0.6 Mph|Mph_scaf_55572-0.1 Mph|Mph_scaf_69728-0.4 Mph|Mph_scaf_29545-0.0 Mph|Mph_scaf_9143-1.4 Mph|Mph_scaf_26760-2.8 Mph|Mph_scaf_19059-0.8 Mph|Mph_scaf_71926-0.4 Mph|Mph_scaf_52569-0.32 Mph|Mph_scaf_55572-0.4 Mph|Mph_scaf_27989-0.3 Mph|Mph_scaf_52261-0.0 Mph|Mph_scaf_69417-0.7 Mph|Mph_scaf_39329-0.2 Mph|Mph_scaf_33357-0.2 Mph|Mph_scaf_52456-0.0 Mph|Mph_scaf_58267-0.0 Mph|Mph_scaf_44760-0.0 Mph|Mph_scaf_73379-0.0 Mph|Mph_scaf_70963-0.2 Mph|Mph_scaf_40192-0.5 Mph|Mph_scaf_58014-0.8 Mph|Mph_scaf_42441-0.1 Mph|Mph_scaf_53580-0.1 Mph|Mph_scaf_41228-0.0 Mph|Mph_scaf_61030-0.0 Mph|Mph_scaf_7605-0.0 Mph|Mph_scaf_49739-0.1 Pfu|pfu_aug2.0_10014.1_16402.t1 Pfu|pfu_aug2.0_4902.1_09398.t1 Pfu|pfu_aug2.0_5904.1_16153.t1 Pfu|pfu_aug2.0_1016.1_21345.t1 Pfu|pfu_aug2.0_2026.1_21900.t1 Pfu|pfu_aug2.0_2340.1_02094.t1 Pfu|pfu_aug2.0_3654.1_15832.t1 Pfu|pfu_aug2.0_126.1_20289.t1 Pfu|pfu_aug2.0_418.1_27374.t1 Pfu|pfu_aug2.0_525.1_17521.t1 Pfu|pfu_aug2.0_1916.1_21851.t1 Pfu|pfu_aug2.0_2732.1_08955.t1 Pfu|pfu_aug2.0_768.1_27762.t1 Pfu|pfu_aug2.0_9470.1_03025.t1 Pfu|pfu_aug2.0_18392.1_09937.t1 Pfu|pfu_aug2.0_285.1_17242.t1 Pfu|pfu_aug2.0_4344.1_15960.t1 Pfu|pfu_aug2.0_1022.1_08099.t1 Pfu|pfu_aug2.0_3837.1_25848.t1 Pfu|pfu_aug2.0_2666.1_22149.t1 Mph|Mph_scaf_19059-0.1 Bpl|Bpl_scaf_14002-2.2 Cfa|CF48813.3 Pye|PY_T25375 Pfu|pfu_aug2.0_2466.1_22074.t1 Pye|PY_T25729
SFG_ortho33: Bpl|Bpl_scaf_48578-6.44 Bpl|Bpl_scaf_17888-3.42 Bpl|Bpl_scaf_39570-0.33 Bpl|Bpl_scaf_17888-3.43 Bpl|Bpl_scaf_18163-0.9 Bpl|Bpl_scaf_33119-2.36 Bpl|Bpl_scaf_17888-3.45 Bpl|Bpl_scaf_24542-4.18 Bpl|Bpl_scaf_33119-2.37 Bpl|Bpl_scaf_17888-3.48 Bpl|Bpl_scaf_23703-2.57 Bpl|Bpl_scaf_24657-0.12 Bpl|Bpl_scaf_2846-0.17 Bpl|Bpl_scaf_48578-6.50 Bpl|Bpl_scaf_39570-0.31 Bpl|Bpl_scaf_40670-0.17 Bpl|Bpl_scaf_23703-2.51 Bpl|Bpl_scaf_26269-0.15 Bpl|Bpl_scaf_45908-2.24 Bpl|Bpl_scaf_4832-0.2 Bpl|Bpl_scaf_50366-0.6 Bpl|Bpl_scaf_23703-2.59 Bpl|Bpl_scaf_48578-6.46 Bpl|Bpl_scaf_24542-4.19 Bpl|Bpl_scaf_28609-4.43 Bpl|Bpl_scaf_24657-0.11 Bpl|Bpl_scaf_48578-6.45 Bpl|Bpl_scaf_8342-3.4 Bpl|Bpl_scaf_8488-0.5 Cfa|CF26513.2 Cfa|CF26513.5 Cfa|CF63161.1 Cfa|CF8723.64 Cfa|CF60149.1 Cgi|405962985 Cgi|405963440 Cgi|405963544 Cgi|405969398 Cgi|405963441 Cgi|405972396 Cgi|405963543 Csq|CsqKR_Scaf175_19.9 Csq|CsqKR_Scaf175_30.37 Csq|CsqKR_Scaf268_0.15 Csq|CsqKR_Scaf268_1.18 Csq|CsqKR_Scaf268_2.21 Csq|CsqKR_Scaf69_40.28 Csq|CsqKR_Scaf268_2.23 Csq|CsqKR_Scaf69_40.29 Csq|CsqKR_Scaf268_0.17 Csq|CsqKR_Scaf268_1.20 Csq|CsqKR_Scaf268_2.25 Csq|CsqKR_Scaf69_40.30 Hal|HDSC00069CG00020 Hal|HDSC20570CG00010 Hal|HDSC01772CG00010 Hal|HDSC03000CG00020 Hal|HDSC75044CG00010 Hal|HDSC66348CG00010 Hal|HDSC03341CG00010 Hal|HDSC21393CG00010 Hal|HDSC05914CG00010 Hal|HDSC08250CG00010 Lin|g11472.t1 Lin|g28979.t1 Lin|g30619.t1 Lin|g6395.t1 Lin|g6400.t1 Lin|g11473.t1 Lin|g27371.t1 Lin|g6399.t1 Lot|173550 Lot|176774 Lot|236952 Mph|Mph_scaf_12337-0.30 Mph|Mph_scaf_37785-0.21 Mph|Mph_scaf_73939-0.3 Mph|Mph_scaf_14600-0.6 Mph|Mph_scaf_73835-1.11 Mph|Mph_scaf_16217-0.13 Mph|Mph_scaf_19716-0.8 Mph|Mph_scaf_17889-0.0 Mph|Mph_scaf_25300-0.19 Mph|Mph_scaf_2630-0.13 Mph|Mph_scaf_63047-0.16 Mph|Mph_scaf_74250-0.4 Mph|Mph_scaf_20090-0.8 Mph|Mph_scaf_47898-0.15 Mph|Mph_scaf_4968-0.15 Mph|Mph_scaf_25093-0.3 Mph|Mph_scaf_34993-0.16 Mph|Mph_scaf_53725-0.4 Mph|Mph_scaf_55107-0.5 Mph|Mph_scaf_57117-0.25 Pca|Pca_106_9.70 Pca|Pca_11_8.44 Pca|Pca_115_0.22 Pca|Pca_5_89.33 Pca|Pca_5_89.38 Pfu|pfu_aug2.0_1079.1_31419.t1 Pfu|pfu_aug2.0_1240.1_01496.t1 Pfu|pfu_aug2.0_1516.1_21666.t1 Pfu|pfu_aug2.0_1751.1_05219.t1 Pfu|pfu_aug2.0_235.1_17154.t1 Pfu|pfu_aug2.0_580.1_00907.t1 Pfu|pfu_aug2.0_7130.1_02894.t1 Pfu|pfu_aug2.0_8884.1_16344.t1 Pfu|pfu_aug2.0_1170.1_01442.t1 Pfu|pfu_aug2.0_2306.1_22023.t1 Pfu|pfu_aug2.0_240.1_00485.t1 Pfu|pfu_aug2.0_240.1_00486.t1 Pfu|pfu_aug2.0_4340.1_02607.t1 Pfu|pfu_aug2.0_13365.1_19810.t1 Pfu|pfu_aug2.0_1516.1_21660.t1 Pfu|pfu_aug2.0_1516.1_21663.t1 Pfu|pfu_aug2.0_1516.1_21664.t1 Pfu|pfu_aug2.0_1753.1_11843.t1 Pfu|pfu_aug2.0_2987.1_25603.t1 Pye|PY_T14933 Pye|PY_T16306 Pye|PY_T16307 Pye|PY_T16422 Pye|PY_T21561 Bpl|Bpl_scaf_27297-0.5 Bpl|Bpl_scaf_48578-6.43 Bpl|Bpl_scaf_10817-0.2 Hal|HDSC44636CG00010 Bpl|Bpl_scaf_17888-3.51 Bpl|Bpl_scaf_23703-0.0 Hal|HDSC02081CG00030 Hal|HDSC17345CG00010 Hal|HDSC25437CG00010 Bpl|Bpl_scaf_28609-4.40 Bpl|Bpl_scaf_28609-4.41 Bpl|Bpl_scaf_38476-2.1 Cgi|405968914 Lan|Lan_Scaf_21204_2.50 Mph|Mph_scaf_20872-0.6 Mph|Mph_scaf_20872-0.8 Oct|918299646 Bpl|Bpl_scaf_38476-2.8 Cgi|405953076 Bpl|Bpl_scaf_48014-0.14 Cfa|CF41309.27 Mph|Mph_scaf_9719-4.9 Hal|HDSC00481CG00010 Cgi|405958025 Cgi|405958026 Pca|Pca_115_0.18 Cgi|405963319 Oct|918299647 Oct|918299645 Pfu|pfu_aug2.0_13147.1_26444.t1 Mph|Mph_scaf_11275-0.3
SFG_ortho34: Apl|871209016 Apl|871209322 Apl|871218903 Apl|871222433 Apl|871225941 Apl|871228096 Apl|871238802 Apl|871278318 Apl|871216271 Bpl|Bpl_scaf_10613-1.6 Bpl|Bpl_scaf_14671-0.16 Bpl|Bpl_scaf_2981-0.16 Bpl|Bpl_scaf_6901-7.5 Bpl|Bpl_scaf_7690-6.3 Bpl|Bpl_scaf_7690-9.4 Bpl|Bpl_scaf_14671-0.12 Bpl|Bpl_scaf_14671-0.13 Bpl|Bpl_scaf_52780-1.13 Bpl|Bpl_scaf_52780-1.24 Bpl|Bpl_scaf_22665-0.6 Bpl|Bpl_scaf_9766-0.9 Bpl|Bpl_scaf_9766-1.6 Bpl|Bpl_scaf_2981-0.15 Bpl|Bpl_scaf_37632-2.7 Bpl|Bpl_scaf_60204-0.7 Bpl|Bpl_scaf_9007-0.0 Cfa|CF17419.1 Cfa|CF21081.20 Cfa|CF21081.21 Cfa|CF36219.2 Cfa|CF37629.22 Cfa|CF53111.35 Cfa|CF53111.36 Cfa|CF8485.1 Cfa|CF8485.3 Cfa|CF726961.1 Cgi|405952735 Cgi|405952739 Cgi|405957213 Cgi|405959924 Cgi|405962940 Cgi|405964824 Cgi|405976479 Cgi|405957609 Cgi|405965970 Cgi|405962941 Cgi|405962942 Csq|CsqKR_Scaf112_0.22 Csq|CsqKR_Scaf270_0.18 Csq|CsqKR_Scaf289_0.5 Csq|CsqKR_Scaf905_0.12 Csq|CsqKR_Scaf194_10.11 Csq|CsqKR_Scaf194_10.20 Csq|CsqKR_Scaf194_7.31 Csq|CsqKR_Scaf4_13.34 Csq|CsqKR_Scaf90_31.12 Csq|CsqKR_Scaf194_7.30 Csq|CsqKR_Scaf194_7.7 Csq|CsqKR_Scaf43_48.12 Csq|CsqKR_Scaf43_48.5 Lan|Lan_Scaf_15783_0.10 Lan|Lan_Scaf_17805_4.25 Lan|Lan_Scaf_2277_1.66 Lan|Lan_Scaf_28400_0.14 Lan|Lan_Scaf_32027_0.25 Lan|Lan_Scaf_24436_0.43 Lan|Lan_Scaf_24436_0.44 Lin|g10838.t1 Lin|g13561.t1 Lin|g18179.t1 Lin|g29127.t1 Lin|g7365.t1 Lin|g7368.t1 Lin|g7383.t1 Lin|g7385.t1 Lin|g8249.t1 Lin|g32872.t1 Lot|111741 Lot|127517 Lot|127716 Lot|143023 Lot|154879 Lot|208748 Lot|235019 Lot|91560 Lot|91642 Mph|Mph_scaf_16178-0.7 Mph|Mph_scaf_24397-0.8 Mph|Mph_scaf_27976-0.3 Mph|Mph_scaf_17114-4.10 Mph|Mph_scaf_17114-4.9 Mph|Mph_scaf_3223-0.3 Mph|Mph_scaf_34201-0.19 Mph|Mph_scaf_50925-0.6 Mph|Mph_scaf_5538-0.3 Mph|Mph_scaf_23353-0.7 Mph|Mph_scaf_25071-0.7 Mph|Mph_scaf_25071-0.8 Mph|Mph_scaf_23353-0.8 Mph|Mph_scaf_62145-0.12 Mph|Mph_scaf_62145-0.7 Mph|Mph_scaf_73558-0.16 Oct|918308967 Oct|918323718 Oct|918330224 Pca|Pca_12_20.41 Pca|Pca_12_20.5 Pca|Pca_131_6.73 Pca|Pca_47_25.40 Pca|Pca_63_21.33 Pca|Pca_23_28.34 Pca|Pca_43_23.47 Pfu|pfu_aug2.0_1012.1_08094.t1 Pfu|pfu_aug2.0_1209.1_31527.t1 Pfu|pfu_aug2.0_291.1_03953.t1 Pfu|pfu_aug2.0_2321.1_05490.t1 Pfu|pfu_aug2.0_521.1_04279.t1 Pfu|pfu_aug2.0_167.1_23602.t1 Pfu|pfu_aug2.0_39.1_30037.t1 Pfu|pfu_aug2.0_521.1_04278.t1 Pye|PY_T00156 Pye|PY_T03516 Pye|PY_T03938 Pye|PY_T03939 Pye|PY_T15245 Pye|PY_T15246 Pye|PY_T17000 Pye|PY_T24518 Pye|PY_T24520 Bio|BGLB010615-PA Hal|HDSC01268CG00020 Rau|Gene.5915 Rau|Gene.8930 Rau|Gene.9203 Oct|918285956 Rau|Gene.15638 Bio|BGLB008988-PA Oct|918319819 Hal|HDSC00789CG00120 Pfu|pfu_aug2.0_2.1_06699.t1 Hal|HDSC04833CG00010 Pfu|pfu_aug2.0_39.1_30061.t1 Mph|Mph_scaf_49747-0.1 Hal|HDSC00293CG00030 Pfu|pfu_aug2.0_39.1_30036.t1 Mph|Mph_scaf_10606-0.1 Mph|Mph_scaf_31679-0.2 Bpl|Bpl_scaf_7690-7.37 Cgi|405957608 Pfu|pfu_aug2.0_378.1_27322.t1 Hal|HDSC01926CG00010 Oct|918312128 Lan|Lan_Scaf_2277_1.65
SFG_ortho35: Bpl|Bpl_scaf_10435-0.11 Bpl|Bpl_scaf_17207-0.7 Bpl|Bpl_scaf_23959-0.13 Bpl|Bpl_scaf_28030-1.17 Bpl|Bpl_scaf_39318-0.13 Bpl|Bpl_scaf_41132-0.6 Bpl|Bpl_scaf_46053-3.23 Bpl|Bpl_scaf_52461-0.3 Bpl|Bpl_scaf_62822-0.21 Bpl|Bpl_scaf_64890-0.19 Bpl|Bpl_scaf_8370-0.14 Bpl|Bpl_scaf_11696-0.2 Bpl|Bpl_scaf_53568-5.22 Bpl|Bpl_scaf_14686-1.15 Bpl|Bpl_scaf_15982-3.25 Bpl|Bpl_scaf_17856-0.15 Bpl|Bpl_scaf_23521-6.40 Bpl|Bpl_scaf_23619-1.12 Bpl|Bpl_scaf_2885-0.19 Bpl|Bpl_scaf_30829-0.17 Bpl|Bpl_scaf_34365-0.17 Bpl|Bpl_scaf_3906-0.11 Bpl|Bpl_scaf_41016-1.20 Bpl|Bpl_scaf_42281-1.18 Bpl|Bpl_scaf_43729-0.24 Bpl|Bpl_scaf_46463-0.25 Bpl|Bpl_scaf_46463-0.26 Bpl|Bpl_scaf_46857-0.10 Bpl|Bpl_scaf_47268-0.30 Bpl|Bpl_scaf_47797-0.16 Bpl|Bpl_scaf_62102-0.10 Bpl|Bpl_scaf_6349-0.14 Bpl|Bpl_scaf_15581-0.15 Bpl|Bpl_scaf_24104-0.29 Bpl|Bpl_scaf_34773-3.32 Bpl|Bpl_scaf_42281-0.19 Bpl|Bpl_scaf_53568-5.21 Bpl|Bpl_scaf_15684-0.47 Bpl|Bpl_scaf_16915-4.14 Bpl|Bpl_scaf_18961-0.16 Bpl|Bpl_scaf_22155-1.15 Bpl|Bpl_scaf_24746-0.17 Bpl|Bpl_scaf_30388-3.20 Bpl|Bpl_scaf_42089-0.15 Bpl|Bpl_scaf_56279-2.23 Bpl|Bpl_scaf_60224-1.15 Bpl|Bpl_scaf_64493-0.14 Bpl|Bpl_scaf_30371-0.9 Bpl|Bpl_scaf_28030-0.17 Bpl|Bpl_scaf_42269-0.10 Bpl|Bpl_scaf_5423-0.29 Bpl|Bpl_scaf_33438-0.11 Bpl|Bpl_scaf_25730-0.5 Cfa|CF17339.1 Cfa|CF21507.13 Cfa|CF22095.1 Cfa|CF29423.5 Cfa|CF3811.1 Cfa|CF3959.2 Cfa|CF42973.1 Cfa|CF56301.5 Cfa|CF56427.1 Cfa|CF57527.46 Cfa|CF59003.2 Cfa|CF17339.14 Cfa|CF21507.1 Cfa|CF26767.1 Cfa|CF36679.1 Cfa|CF57527.45 Cfa|CF62061.1 Cfa|CF21507.14 Cfa|CF21507.17 Cfa|CF59003.3 Cgi|405945232 Cgi|405978891 Cgi|405962947 Cgi|405971047 Cgi|405951649 Cgi|405959350 Cgi|405972722 Cgi|405966094 Cgi|405953676 Cgi|405978062 Cgi|405978343 Cgi|405976844 Cgi|405977183 Cgi|405955064 Cgi|405973617 Cgi|405955858 Cgi|405973924 Cgi|405966209 Cgi|405960926 Cgi|405960927 Cgi|405975770 Cgi|405955730 Cgi|405978436 Cgi|405963225 Cgi|405962170 Cgi|405960031 Cgi|405978895 Mph|Mph_scaf_15528-0.8 Mph|Mph_scaf_38929-0.6 Mph|Mph_scaf_16795-0.23 Mph|Mph_scaf_49687-0.3 Mph|Mph_scaf_17175-0.0 Mph|Mph_scaf_73085-0.11 Mph|Mph_scaf_21197-0.7 Mph|Mph_scaf_50392-0.5 Mph|Mph_scaf_65570-0.3 Pfu|pfu_aug2.0_1590.1_01713.t1 Pfu|pfu_aug2.0_3965.1_19235.t1 Pfu|pfu_aug2.0_2285.1_18757.t1 Pfu|pfu_aug2.0_365.1_17339.t1 Pfu|pfu_aug2.0_3993.1_12561.t1 Pfu|pfu_aug2.0_2824.1_15637.t2 Pfu|pfu_aug2.0_301.1_03969.t1 Pfu|pfu_aug2.0_3571.1_05853.t1 Pfu|pfu_aug2.0_4274.1_15951.t1 Pfu|pfu_aug2.0_9204.1_16363.t1 Pfu|pfu_aug2.0_4230.1_02587.t1 Pye|PY_T00010 Pye|PY_T00318 Pye|PY_T00612 Pye|PY_T02027 Pye|PY_T08221 Pye|PY_T08434 Pye|PY_T08468 Pye|PY_T08478 Pye|PY_T08780 Pye|PY_T08858 Pye|PY_T09097 Pye|PY_T09098 Pye|PY_T09151 Pye|PY_T09216 Pye|PY_T09787 Pye|PY_T09788 Pye|PY_T08447 Pye|PY_T08708 Pye|PY_T00648 Pye|PY_T01289 Pye|PY_T01619 Pye|PY_T02026 Pye|PY_T01547 Pye|PY_T21870 Lot|133136 Bpl|Bpl_scaf_50887-5.7 Cgi|405954259 Mph|Mph_scaf_61499-3.5 Bpl|Bpl_scaf_55172-0.4 Pye|PY_T08435 Cgi|405964500 Cgi|405966261
SFG_ortho36: Apl|871207425 Apl|871275050 Apl|871208525 Apl|871224008 Apl|871254768 Apl|871261601 Apl|871276482 Apl|871264679 Bpl|Bpl_scaf_41128-7.4 Bpl|Bpl_scaf_54665-14.11 Cfa|CF16183.13 Cfa|CF31777.67 Cfa|CF47297.42 Cfa|CF20837.39 Cfa|CF47297.43 Cfa|CF52675.41 Cfa|CF57427.70 Cfa|CF58907.18 Cfa|CF29627.6 Cfa|CF29627.8 Cfa|CF32463.3 Cfa|CF65015.9 Cfa|CF36001.47 Cfa|CF52675.73 Cgi|405945338 Cgi|405964719 Cgi|405951064 Cgi|405963211 Cgi|405951933 Cgi|405953635 Cgi|405954528 Cgi|405962790 Cgi|405967990 Cgi|405959170 Cgi|405966182 Lan|Lan_Scaf_16208_0.17 Lan|Lan_Scaf_32026_4.26 Lan|Lan_Scaf_33407_0.23 Lan|Lan_Scaf_9659_0.29 Lan|Lan_Scaf_32505_5.36 Lan|Lan_Scaf_910_3.29 Lan|Lan_Scaf_9659_0.28 Lin|g11452.t1 Lin|g13974.t1 Lin|g17533.t1 Lin|g2240.t1 Lin|g6171.t1 Lin|g6172.t1 Lot|108278 Lot|140809 Lot|153062 Lot|191857 Lot|206798 Lot|221869 Lot|236119 Lot|237906 Lot|91228 Lot|119302 Lot|130906 Lot|138137 Lot|138191 Lot|91690 Lot|209773 Mph|Mph_scaf_1681-0.6 Mph|Mph_scaf_26876-0.6 Mph|Mph_scaf_33450-0.1 Pca|Pca_10_66.31 Pca|Pca_144_5.53 Pca|Pca_3_1.26 Pca|Pca_72_9.44 Pca|Pca_72_9.69 Pfu|pfu_aug2.0_2572.1_08918.t1 Pfu|pfu_aug2.0_3608.1_29141.t1 Pfu|pfu_aug2.0_313.1_10603.t1 Pfu|pfu_aug2.0_329.1_30629.t1 Pye|PY_T03210 Pye|PY_T13759 Pye|PY_T22877 Pye|PY_T04366 Pye|PY_T13760 Pye|PY_T16095 Pye|PY_T05201 Pye|PY_T05204 Pye|PY_T05206 Pye|PY_T15870 Cgi|405961980 Pfu|pfu_aug2.0_2185.1_18720.t1 Rau|Gene.5080 Bio|BGLB005779-PA Csq|CsqKR_Scaf12_21.10 Pfu|pfu_aug2.0_1133.1_11456.t1 Pfu|pfu_aug2.0_866.1_21227.t1 Apl|871208528 Cfa|CF1811.8 Csq|CsqKR_Scaf113_12.23 Oct|918317961 Rau|Gene.2406 Apl|871214098 Lot|104429 Pye|PY_T18196 Rau|Gene.8259 Bio|BGLB014057-PA Oct|918276243 Rau|Gene.24857 Csq|CsqKR_Scaf8_2.16 Lan|Lan_Scaf_16207_1.31 Lot|117064 Pfu|pfu_aug2.0_30.1_00085.t1 Csq|CsqKR_Scaf321_0.25 Csq|CsqKR_Scaf74_1.9 Oct|918330037 Pfu|pfu_aug2.0_1316.1_21536.t1 Bio|BGLB001847-PA Hal|HDSC04505CG00020 Bio|BGLB002632-PA Rau|Gene.17720 Mph|Mph_scaf_45675-0.18 Bio|BGLB006156-PA Bio|BGLB009380-PA Hal|HDSC01530CG00010 Bpl|Bpl_scaf_26582-1.11 Bpl|Bpl_scaf_35747-0.4 Bpl|Bpl_scaf_3680-4.3 Pfu|pfu_aug2.0_3465.1_19120.t1 Bpl|Bpl_scaf_37510-0.2 Mph|Mph_scaf_9996-0.4 Pfu|pfu_aug2.0_2314.1_15480.t1 Bpl|Bpl_scaf_54665-14.26 Bpl|Bpl_scaf_61340-1.1 Csq|CsqKR_Scaf16_3.7 Mph|Mph_scaf_20702-0.18 Pfu|pfu_aug2.0_471.1_04230.t1 Pye|PY_T18229 Cgi|405969400 Mph|Mph_scaf_70176-1.14 Pfu|pfu_aug2.0_2136.1_21950.t1 Pye|PY_T16186 Pca|Pca_94_2.51 Pfu|pfu_aug2.0_2063.1_12004.t1 Cgi|405969668 Pca|Pca_44_28.31 Hal|HDSC00875CG00160 Csq|CsqKR_Scaf84_5.16 Oct|918329208 Lot|135733 Csq|CsqKR_Scaf20_6.18 Pca|Pca_9_45.26 Lan|Lan_Scaf_32025_1.30 Pca|Pca_24_40.52 Oct|918330036
SFG_ortho37: Bpl|Bpl_scaf_25766-2.6 Cgi|405973669 Cgi|405952366 Cgi|405962064 Cgi|405945345 Cgi|405955917 Cgi|405955130 Cgi|405976656 Cgi|405969086 Cgi|405963718 Cgi|405953438 Cgi|405969085 Cgi|405965215 Cgi|405959315 Cgi|405968432 Cgi|405973008 Cgi|405974273 Cgi|405978437 Cgi|405963929 Cgi|405962633 Cgi|405965913 Cgi|405971657 Cgi|405951232 Cgi|405971341 Cgi|405952239 Cgi|405966093 Cgi|405950035 Cgi|405962431 Cgi|405965015 Cgi|405974105 Cgi|405956219 Cgi|405956291 Cgi|405963928 Cgi|405971815 Cgi|405977405 Cgi|405959314 Cgi|405965867 Cgi|405966570 Cgi|405974643 Cgi|405966335 Cgi|405978888 Cgi|405964434 Cgi|405971750 Cgi|405964634 Cgi|405971005 Cgi|405977069 Cgi|405973184 Cgi|405967719 Cgi|405965100 Cgi|405951178 Cgi|405967423 Cgi|405960523 Cgi|405971960 Cgi|405956152 Cgi|405965985 Cgi|405972721 Cgi|405966097 Cgi|405963713 Cgi|405964435 Cgi|405953436 Cgi|405953861 Cgi|405978894 Cgi|405965550 Cgi|405952094 Cgi|405964036 Cgi|405955213 Cgi|405954188 Cgi|405961887 Cgi|405963715 Cgi|405955889 Cgi|405969751 Cgi|405966189 Cgi|405968345 Cgi|405970974 Cgi|405945442 Cgi|405964490 Cgi|405970724 Cgi|405972446 Cgi|405968456 Cgi|405955713 Cgi|405953689 Cgi|405965971 Cgi|405953362 Cgi|405957178 Cgi|405955830 Cgi|405970594 Cgi|405954275 Cgi|405945636 Cgi|405971961 Cgi|405969187 Cgi|405954189 Cgi|405974642 Cgi|405978802 Cgi|405960925 Cgi|405975771 Cgi|405974172 Cgi|405965549 Cgi|405972723 Cgi|405960563 Cgi|405976489 Cgi|405974922 Cgi|405963927 Cgi|405966095 Cgi|405945734 Cgi|405966583 Cgi|405955119 Cgi|405946307 Cgi|405953675 Cgi|405977390 Cgi|405975791 Cgi|405961275 Cgi|405976076 Cgi|405978576 Cgi|405952263 Cgi|405953559 Cgi|405964635 Cgi|405971814 Cgi|405970190 Cgi|405955214 Cgi|405964535 Cgi|405977055 Cgi|405964363 Cgi|405977181 Cgi|405954779 Cgi|405978402 Cgi|405953860 Cgi|405973322 Cgi|405969665 Cgi|405968221 Cgi|405957179 Cgi|405961274 Cgi|405972608 Cgi|405972223 Cgi|405977441 Cgi|405971008 Cgi|405978893 Lot|152632 Mph|Mph_scaf_46793-0.10 Mph|Mph_scaf_8008-0.12 Bpl|Bpl_scaf_43037-0.29 Pye|PY_T02945 Cfa|CF52377.9 Pye|PY_T08843 Cfa|CF59623.1 Lot|166470
SFG_ortho38: Lot|104070 Lot|125807 Lot|146206 Lot|144291 Lot|146105 Lot|113087 Lot|136137 Lot|144286 Lot|121815 Lot|121719 Lot|143112 Lot|142002 Lot|105678 Lot|108942 Lot|170701 Lot|175931 Lot|145074 Lot|145306 Lot|76257 Lot|105049 Lot|127887 Lot|125521 Lot|121345 Lot|132864 Lot|121762 Lot|166604 Lot|172584 Lot|76263 Lot|120277 Lot|108583 Lot|125958 Lot|163653 Lot|165164 Lot|141969 Lot|156707 Lot|143360 Lot|162787 Lot|161831 Lot|76217 Lot|129535 Lot|142000 Lot|119798 Lot|164556 Lot|140907 Lot|104975 Lot|113032 Lot|173427 Lot|121291 Lot|126800 Lot|76329 Lot|174551 Lot|111273 Lot|165348 Lot|166973 Lot|107620 Lot|117806 Lot|131801 Lot|135759 Lot|135816 Lot|176508 Lot|105540 Lot|113290 Lot|130949 Lot|154824 Lot|158458 Lot|117842 Lot|165261 Lot|105610 Lot|121849 Lot|173755 Lot|139745 Lot|145852 Lot|163253 Lot|156783 Lot|165407 Lot|111850 Lot|146248 Lot|175983 Lot|174512 Lot|173054 Lot|136707 Lot|176670 Lot|108891 Lot|138454 Lot|145815 Lot|145036 Lot|123315 Lot|142932 Lot|138981 Lot|111505 Lot|145933 Lot|161989 Lot|145727 Lot|146597 Lot|147172 Lot|113491 Lot|117896 Lot|157193 Lot|163182 Lot|163220 Lot|174557 Lot|143405 Lot|165557 Lot|155189 Lot|120783 Lot|121793 Lot|170462 Lot|76286 Lot|145778 Lot|145071 Lot|144294 Lot|136341 Lot|167624 Lot|111765 Lot|170830 Lot|168557 Lot|173353 Lot|117935 Lot|76264 Lot|153168 Lot|165391 Lot|171599 Lot|157253 Lot|172880 Lot|170920 Lot|171420 Lot|153959 Lot|158598 Lot|158599 Lot|154939 Lot|163247 Lot|161988 Lot|165361 Lot|167418 Lot|168969 Lot|176231 Lot|152240 Lot|170181 Lot|163646 Lot|173759 Lot|154730 Lot|119487
SFG_ortho39: Pfu|pfu_aug2.0_612.1_07719.t1 Pfu|pfu_aug2.0_150.1_00330.t1 Pfu|pfu_aug2.0_1502.1_08405.t1 Pfu|pfu_aug2.0_12692.1_09832.t1 Pfu|pfu_aug2.0_2139.1_32062.t1 Pfu|pfu_aug2.0_1767.1_25137.t1 Pfu|pfu_aug2.0_19672.1_09961.t1 Pfu|pfu_aug2.0_10169.1_33077.t1 Pfu|pfu_aug2.0_19.1_29978.t1 Pfu|pfu_aug2.0_105.1_16929.t1 Pfu|pfu_aug2.0_2959.1_32350.t1 Pfu|pfu_aug2.0_5180.1_02715.t1 Pfu|pfu_aug2.0_66.1_20147.t1 Pfu|pfu_aug2.0_3398.1_29095.t1 Pfu|pfu_aug2.0_1236.1_21488.t1 Pfu|pfu_aug2.0_4308.1_29272.t1 Pfu|pfu_aug2.0_18399.1_33229.t1 Pfu|pfu_aug2.0_10844.1_16433.t1 Pfu|pfu_aug2.0_47.1_23319.t1 Pfu|pfu_aug2.0_3007.1_25610.t1 Pfu|pfu_aug2.0_16672.1_09916.t1 Pfu|pfu_aug2.0_645.1_17683.t1 Pfu|pfu_aug2.0_250.1_00505.t1 Pfu|pfu_aug2.0_458.1_27428.t1 Pfu|pfu_aug2.0_2452.1_08870.t1 Pfu|pfu_aug2.0_5811.1_06166.t1 Pfu|pfu_aug2.0_1495.1_18369.t1 Pfu|pfu_aug2.0_358.1_27284.t1 Pfu|pfu_aug2.0_657.1_24273.t1 Pfu|pfu_aug2.0_2294.1_15476.t1 Pfu|pfu_aug2.0_3002.1_09041.t1 Pfu|pfu_aug2.0_886.1_21238.t1 Pfu|pfu_aug2.0_5410.1_02742.t1 Pfu|pfu_aug2.0_3356.1_22348.t1 Pfu|pfu_aug2.0_3920.1_02521.t1 Pfu|pfu_aug2.0_20270.1_03262.t1 Pfu|pfu_aug2.0_6951.1_06267.t1 Pfu|pfu_aug2.0_10867.1_26384.t1 Pfu|pfu_aug2.0_10754.1_16430.t1 Pfu|pfu_aug2.0_8691.1_06356.t1 Pfu|pfu_aug2.0_24458.1_29913.t1 Pfu|pfu_aug2.0_5269.1_32772.t1 Pfu|pfu_aug2.0_1097.1_24688.t1 Pfu|pfu_aug2.0_121.1_03663.t1 Pfu|pfu_aug2.0_262.1_07258.t1 Pfu|pfu_aug2.0_1691.1_05185.t1 Pfu|pfu_aug2.0_881.1_04659.t1 Pfu|pfu_aug2.0_1139.1_31467.t1 Pfu|pfu_aug2.0_680.1_01041.t1 Pfu|pfu_aug2.0_4636.1_22586.t1 Pfu|pfu_aug2.0_1231.1_04904.t1 Pfu|pfu_aug2.0_2560.1_02172.t1 Pfu|pfu_aug2.0_1203.1_11516.t1 Pfu|pfu_aug2.0_31.1_03474.t1 Pfu|pfu_aug2.0_1265.1_18226.t1 Pfu|pfu_aug2.0_7729.1_32966.t1 Pfu|pfu_aug2.0_412.1_07482.t1 Pfu|pfu_aug2.0_5121.1_06082.t1 Pfu|pfu_aug2.0_733.1_11141.t1 Pfu|pfu_aug2.0_164.1_13712.t1 Pfu|pfu_aug2.0_1305.1_18253.t1 Pfu|pfu_aug2.0_3784.1_15858.t1 Pfu|pfu_aug2.0_5761.1_06160.t1 Pfu|pfu_aug2.0_4085.1_19251.t1 Pfu|pfu_aug2.0_5134.1_16073.t1 Pfu|pfu_aug2.0_1664.1_15182.t1 Pfu|pfu_aug2.0_3886.1_22464.t1 Pfu|pfu_aug2.0_177.1_23603.t1 Pfu|pfu_aug2.0_7214.1_16249.t1 Pfu|pfu_aug2.0_3232.1_09085.t1 Pfu|pfu_aug2.0_8301.1_06335.t1 Pfu|pfu_aug2.0_626.1_21000.t1 Pfu|pfu_aug2.0_7812.1_09635.t1 Pfu|pfu_aug2.0_6779.1_32914.t1 Pfu|pfu_aug2.0_482.1_07585.t1 Pfu|pfu_aug2.0_4584.1_15996.t1 Pfu|pfu_aug2.0_2502.1_08893.t1 Pfu|pfu_aug2.0_3203.1_12402.t1 Pfu|pfu_aug2.0_3673.1_12505.t1 Pfu|pfu_aug2.0_399.1_30727.t1 Pfu|pfu_aug2.0_4025.1_19244.t1 Pfu|pfu_aug2.0_249.1_30507.t2 Pfu|pfu_aug2.0_20601.1_06630.t1 Pfu|pfu_aug2.0_4953.1_12731.t1 Pfu|pfu_aug2.0_579.1_30942.t1 Pfu|pfu_aug2.0_31.1_03463.t1 Pfu|pfu_aug2.0_260.1_00511.t1 Pfu|pfu_aug2.0_5943.1_12832.t1 Pfu|pfu_aug2.0_2670.1_02215.t1 Pfu|pfu_aug2.0_321.1_03994.t1 Pfu|pfu_aug2.0_5953.1_12833.t1 Pfu|pfu_aug2.0_3423.1_12458.t1 Pfu|pfu_aug2.0_782.1_07884.t1 Pfu|pfu_aug2.0_3585.1_19144.t1 Pfu|pfu_aug2.0_3427.1_25749.t1 Pfu|pfu_aug2.0_5500.1_02752.t1 Pfu|pfu_aug2.0_7599.1_32958.t1 Pfu|pfu_aug2.0_834.1_14598.t1 Pfu|pfu_aug2.0_900.1_01234.t1 Pfu|pfu_aug2.0_900.1_01235.t1 Pfu|pfu_aug2.0_10297.1_26364.t1 Pfu|pfu_aug2.0_2775.1_18913.t1 Pfu|pfu_aug2.0_1118.1_28070.t1 Pfu|pfu_aug2.0_1536.1_21672.t1 Pfu|pfu_aug2.0_8.1_26640.t1 Pfu|pfu_aug2.0_1114.1_14795.t1 Pfu|pfu_aug2.0_147.1_23572.t1 Pfu|pfu_aug2.0_1690.1_01773.t1 Pfu|pfu_aug2.0_1536.1_21673.t1 Pfu|pfu_aug2.0_104.1_13591.t1 Pfu|pfu_aug2.0_65.1_16848.t1 Pfu|pfu_aug2.0_2871.1_05684.t1 Pfu|pfu_aug2.0_1777.1_25144.t1 Pfu|pfu_aug2.0_1848.1_28557.t1 Pfu|pfu_aug2.0_1228.1_28136.t1 Pfu|pfu_aug2.0_2358.1_28777.t1 Pfu|pfu_aug2.0_1320.1_01544.t1 Pfu|pfu_aug2.0_5822.1_09496.t1 Pfu|pfu_aug2.0_6015.1_19484.t1 Pfu|pfu_aug2.0_2784.1_15622.t1 Pfu|pfu_aug2.0_7677.1_26239.t1 Pfu|pfu_aug2.0_1114.1_14796.t1 Pfu|pfu_aug2.0_1633.1_11776.t1 Pfu|pfu_aug2.0_3121.1_05755.t1 Pfu|pfu_aug2.0_2248.1_28729.t1 Pfu|pfu_aug2.0_5949.1_32847.t1 Pfu|pfu_aug2.0_1065.1_18059.t1 Pfu|pfu_aug2.0_1102.1_08166.t1 Pfu|pfu_aug2.0_6560.1_02857.t1 Pfu|pfu_aug2.0_2789.1_32305.t1 Pfu|pfu_aug2.0_11518.1_29737.t1 Pfu|pfu_aug2.0_137.1_23547.t1 Pfu|pfu_aug2.0_412.1_07481.t1 Pfu|pfu_aug2.0_2241.1_05461.t1 Pfu|pfu_aug2.0_456.1_20793.t1 Pfu|pfu_aug2.0_41.1_03486.t1 Pfu|pfu_aug2.0_352.1_07395.t1 Pfu|pfu_aug2.0_3729.1_32531.t1
SFG_ortho40: Oct|918275408 Oct|918313131 Oct|918286237 Oct|918287288 Oct|918297289 Oct|918317256 Oct|918282405 Oct|918314925 Oct|918289669 Oct|918299251 Oct|918323777 Oct|918332606 Oct|918295403 Oct|918311653 Oct|918310435 Oct|918302275 Oct|918296629 Oct|918289847 Oct|918293378 Oct|918316202 Oct|918338739 Oct|918337039 Oct|918336902 Oct|918313551 Oct|918285316 Oct|918299503 Oct|918297840 Oct|918321934 Oct|918328702 Oct|918331126 Oct|918338772 Oct|918300216 Oct|918306298 Oct|918288679 Oct|918316341 Oct|918284602 Oct|918290424 Oct|918296539 Oct|918303824 Oct|918284572 Oct|918325211 Oct|918339028 Oct|918293464 Oct|918323985 Oct|918293492 Oct|918285160 Oct|918296104 Oct|918294311 Oct|918288057 Oct|918294810 Oct|918281392 Oct|918301603 Oct|918308671 Oct|918289534 Oct|918316956 Oct|918303698 Oct|918321286 Oct|918301274 Oct|918316622 Oct|918287383 Oct|918292182 Oct|918308498 Oct|918327959 Oct|918340337 Oct|918324632 Oct|918286094 Oct|918333712 Oct|918316845 Oct|918305896 Oct|918287343 Oct|918312663 Oct|918314637 Oct|918284114 Oct|918337347 Oct|918291330 Oct|918305719 Oct|918309315 Oct|918334238 Oct|918289872 Oct|918307383 Oct|918325968 Oct|918329703 Oct|918336058 Oct|918335569 Oct|918305856 Oct|918318090 Oct|918330200 Oct|918315907 Oct|918310288 Oct|918311813 Oct|918334500 Oct|918298288 Oct|918334259 Oct|918324161 Oct|918310029 Oct|918286615 Oct|918296726 Oct|918335384 Oct|918286212 Oct|918304219 Oct|918321622 Oct|918314626 Oct|918334703 Oct|918287063 Oct|918314574 Oct|918294668 Oct|918312487 Oct|918283613 Oct|918328892 Oct|918324490 Oct|918325557 Oct|918300134 Oct|918322754 Oct|918321062 Oct|918290943 Oct|918297100 Oct|918338076 Oct|918293381 Oct|918280580 Oct|918282682 Oct|918297536 Oct|918328319 Oct|918337549 Oct|918311436 Oct|918303646 Oct|918323150 Oct|918337469 Oct|918316929 Oct|918313460 Oct|918321621 Oct|918283478 Oct|918319856 Oct|918287810 Oct|918325075 Oct|918283845 Oct|918288548 Lin|g28258.t1
SFG_ortho41: Apl|871210469 Apl|871210537 Apl|871219839 Apl|871250996 Apl|871261308 Apl|871277081 Bpl|Bpl_scaf_19112-1.12 Bpl|Bpl_scaf_34918-4.19 Bpl|Bpl_scaf_55634-6.4 Bpl|Bpl_scaf_64138-5.3 Bpl|Bpl_scaf_36076-2.17 Bpl|Bpl_scaf_38703-0.12 Bpl|Bpl_scaf_55067-1.12 Bpl|Bpl_scaf_55067-1.14 Bpl|Bpl_scaf_55067-1.15 Cfa|CF22509.4 Cfa|CF22509.6 Cfa|CF27033.13 Cfa|CF38447.69 Cfa|CF41509.27 Cfa|CF56669.48 Cfa|CF59551.39 Cfa|CF59551.46 Cfa|CF64813.12 Cfa|CF35963.6 Cfa|CF51289.16 Cfa|CF64861.10 Cfa|CF64861.9.1 Cgi|405953784 Cgi|405967771 Cgi|405971638 Cgi|405974876 Cgi|405963412 Cgi|405967768 Cgi|405967770 Cgi|405971337 Cgi|405974562 Cgi|405977101 Cgi|405977102 Csq|CsqKR_Scaf130_15.11 Csq|CsqKR_Scaf130_16.10 Csq|CsqKR_Scaf172_1.43 Csq|CsqKR_Scaf75_6.22 Csq|CsqKR_Scaf27_21.23 Csq|CsqKR_Scaf44_3.19 Csq|CsqKR_Scaf69_78.7 Lan|Lan_Scaf_13260_0.45 Lan|Lan_Scaf_26268_10.24 Lan|Lan_Scaf_5806_1.27 Lan|Lan_Scaf_7494_2.15 Lan|Lan_Scaf_19824_1.52 Lan|Lan_Scaf_23871_0.29 Lan|Lan_Scaf_27979_0.20 Lin|g12439.t1 Lin|g17313.t1 Lin|g25246.t1 Lot|109339 Lot|109602 Lot|116012 Lot|141995 Lot|170743 Lot|185010 Lot|203052 Lot|213032 Lot|230588 Lot|232916 Lot|154921 Mph|Mph_scaf_10625-0.38 Mph|Mph_scaf_16717-0.7 Mph|Mph_scaf_65393-0.9 Mph|Mph_scaf_69959-0.7 Mph|Mph_scaf_10625-0.8 Mph|Mph_scaf_16717-0.6 Mph|Mph_scaf_30507-0.9 Mph|Mph_scaf_67930-0.6 Mph|Mph_scaf_30905-0.5 Mph|Mph_scaf_61128-0.9 Mph|Mph_scaf_66265-0.7 Oct|918304916 Oct|918304917 Pca|Pca_11_14.27 Pca|Pca_2_81.21 Pca|Pca_51_15.27 Pca|Pca_57_18.10 Pca|Pca_11_49.31 Pca|Pca_4_70.51 Pca|Pca_161_2.47 Pca|Pca_167_1.53 Pca|Pca_177_1.54 Pfu|pfu_aug2.0_1047.1_24632.t1 Pfu|pfu_aug2.0_3312.1_09106.t1 Pfu|pfu_aug2.0_628.1_27605.t1 Pfu|pfu_aug2.0_220.1_00448.t1 Pfu|pfu_aug2.0_2362.1_08841.t1 Pfu|pfu_aug2.0_94.1_13579.t1 Pfu|pfu_aug2.0_63.1_10203.t1 Pfu|pfu_aug2.0_756.1_21121.t1 Pfu|pfu_aug2.0_98.1_26838.t1 Pfu|pfu_aug2.0_98.1_26837.t1 Pye|PY_T00814 Pye|PY_T03226 Pye|PY_T03993 Pye|PY_T04867 Pye|PY_T12519 Pye|PY_T16261 Pye|PY_T02727 Pye|PY_T04911 Pye|PY_T04913 Pye|PY_T04397 Pye|PY_T15056 Pye|PY_T13284 Pye|PY_T13287 Rau|Gene.9851 Rau|Gene.9854 Cfa|CF12647.1 Cfa|CF64313.32 Lot|125668 Rau|Gene.22116 Bio|BGLB008530-PA Bio|BGLB012590-PA Hal|HDSC00718CG00100 Mph|Mph_scaf_57821-0.4 Rau|Gene.2377 Lan|Lan_Scaf_15046_0.65 Csq|CsqKR_Scaf130_16.14 Mph|Mph_scaf_13340-0.2 Bio|BGLB009807-PA Rau|Gene.15053 Bio|BGLB013643-PA Pfu|pfu_aug2.0_1340.1_01554.t1 Mph|Mph_scaf_25979-0.27 Pfu|pfu_aug2.0_1006.1_21335.t1 Cgi|405951099 Lot|93216 Pye|PY_T13285 Pfu|pfu_aug2.0_1857.1_25180.t1
SFG_ortho42: Apl|524867213 Apl|524900516 Apl|524867219 Apl|871207701 Apl|871258014 Apl|871258012 Apl|871207494 Apl|871252973 Apl|871251711 Apl|871251708 Apl|524884953 Apl|871216371 Apl|871216374 Apl|871216377 Apl|524891387 Apl|871275464 Apl|871235343 Apl|524896151 Apl|871274098 Apl|524896615 Apl|871222401 Apl|871222404 Apl|871252080 Apl|871278941 Apl|871252085 Apl|871214891 Apl|871257978 Apl|871268148 Apl|871273337 Bio|BGLB000008-PA Bio|BGLB004188-PA Bio|BGLB000030-PA Bio|BGLB000026-PA Bio|BGLB000094-PA Bio|BGLB004187-PA Bpl|Bpl_scaf_17051-13.9 Bpl|Bpl_scaf_19969-2.25 Bpl|Bpl_scaf_17051-14.9 Bpl|Bpl_scaf_17051-14.10 Bpl|Bpl_scaf_17051-14.20 Bpl|Bpl_scaf_17051-14.7 Bpl|Bpl_scaf_19969-2.21 Cgi|405978630 Cgi|405978631 Hal|HDSC00122CG00110 Hal|HDSC06763CG00010 Hal|HDSC00122CG00140 Hal|HDSC00122CG00130 Lin|g29190.t1 Lin|g29191.t1 Lot|134409 Lot|160331 Lot|173480 Lot|238691 Lot|227682 Lot|239205 Mph|Mph_scaf_1610-0.1 Mph|Mph_scaf_20005-0.5 Mph|Mph_scaf_63817-0.9 Mph|Mph_scaf_48823-0.9 Mph|Mph_scaf_53232-0.11 Mph|Mph_scaf_53232-0.12 Mph|Mph_scaf_67853-0.4 Mph|Mph_scaf_53232-0.13 Oct|918323139 Oct|918297065 Oct|918323138 Oct|918323125 Oct|918323126 Oct|918323129 Oct|918302501 Oct|918323127 Oct|918297066 Oct|918323130 Oct|918302500 Oct|918323128 Oct|918323133 Oct|918323134 Oct|918323140 Pca|Pca_119_3.57 Pca|Pca_162_3.49 Pca|Pca_130_0.9 Pfu|pfu_aug2.0_2102.1_08744.t1 Pfu|pfu_aug2.0_6822.1_09578.t1 Pfu|pfu_aug2.0_708.1_27702.t1 Pfu|pfu_aug2.0_896.1_21252.t1 Pfu|pfu_aug2.0_708.1_27700.t1 Pfu|pfu_aug2.0_708.1_27701.t1 Pfu|pfu_aug2.0_2895.1_18958.t1 Pfu|pfu_aug2.0_2895.1_18959.t1 Pfu|pfu_aug2.0_8075.1_19615.t1 Rau|Gene.16758 Pye|PY_T13367 Rau|Gene.3227 Lan|Lan_Scaf_17030_0.18 Bio|BGLB000163-PA Pye|PY_T13366 Rau|Gene.7638 Cfa|CF53331.30 Cgi|405973356 Csq|CsqKR_Scaf562_1.32 Hal|HDSC00122CG00170 Pfu|pfu_aug2.0_42.1_06807.t1 Rau|Gene.7634 Cfa|CF53331.34 Mph|Mph_scaf_20499-0.9 Bpl|Bpl_scaf_17051-13.8 Lan|Lan_Scaf_19358_2.52 Pye|PY_T11579 Bpl|Bpl_scaf_10298-3.13 Pca|Pca_13_20.35 Cfa|CF53331.26 Mph|Mph_scaf_63817-0.7 Pye|PY_T11583 Mph|Mph_scaf_7484-1.9 Lan|Lan_Scaf_27968_11.53 Pca|Pca_11_29.18 Bpl|Bpl_scaf_17641-6.6 Lot|124433 Lot|231125 Mph|Mph_scaf_13596-0.9 Cfa|CF53331.23 Pye|PY_T11612 Cfa|CF53331.25 Pye|PY_T11614 Pye|PY_T11582 Cfa|CF53331.29 Pye|PY_T11581 Cfa|CF62123.6 Cfa|CF64979.1 Pca|Pca_162_3.41 Rau|Gene.7639 Lan|Lan_Scaf_6664_0.7 Lot|153682 Rau|Gene.551
SFG_ortho43: Bpl|Bpl_scaf_11170-0.1 Bpl|Bpl_scaf_16239-0.3 Bpl|Bpl_scaf_16239-1.0 Bpl|Bpl_scaf_16239-1.1 Bpl|Bpl_scaf_16239-1.2 Bpl|Bpl_scaf_47428-0.1 Bpl|Bpl_scaf_47428-0.3 Bpl|Bpl_scaf_47428-0.5 Bpl|Bpl_scaf_50051-0.0 Bpl|Bpl_scaf_47428-1.2 Bpl|Bpl_scaf_47428-0.2 Bpl|Bpl_scaf_28198-3.5 Bpl|Bpl_scaf_28198-3.7 Bpl|Bpl_scaf_28198-3.8 Cfa|CF32959.29 Cfa|CF32959.30 Cfa|CF45621.32 Cfa|CF45621.34 Cfa|CF45621.33 Cgi|405950342 Cgi|405973517 Cgi|405973519 Cgi|405973518 Csq|CsqKR_Scaf173_3.0 Csq|CsqKR_Scaf173_3.1 Csq|CsqKR_Scaf173_3.2 Hal|HDSC00164CG00060 Hal|HDSC12567CG00010 Hal|HDSC03457CG00020 Hal|HDSC00614CG00070 Hal|HDSC03049CG00050 Hal|HDSC08494CG00010 Hal|HDSC29419CG00010 Hal|HDSC01531CG00020 Hal|HDSC06234CG00040 Hal|HDSC07616CG00030 Hal|HDSC01531CG00030 Hal|HDSC07616CG00010 Hal|HDSC02122CG00060 Hal|HDSC03706CG00010 Hal|HDSC03872CG00010 Hal|HDSC06234CG00010 Hal|HDSC06234CG00030 Hal|HDSC36155CG00010 Hal|HDSC67920CG00010 Lan|Lan_Scaf_14447_1.120 Lan|Lan_Scaf_14447_1.124 Lan|Lan_Scaf_14447_1.23 Lan|Lan_Scaf_14447_1.27 Lan|Lan_Scaf_6187_0.118 Lan|Lan_Scaf_33392_8.79 Lan|Lan_Scaf_5291_3.25 Lin|g24295.t1 Lin|g27622.t1 Lin|g27621.t1 Lin|g27623.t1 Lin|g27625.t1 Lin|g24296.t1 Lin|g27624.t1 Lin|g24298.t1 Lot|107027 Lot|107371 Lot|122604 Lot|135453 Lot|107312 Lot|77937 Lot|99628 Lot|78088 Lot|148628 Lot|142370 Lot|158275 Mph|Mph_scaf_22515-0.0 Mph|Mph_scaf_59063-0.3 Mph|Mph_scaf_59063-1.3 Mph|Mph_scaf_27983-0.0 Mph|Mph_scaf_27983-0.1 Mph|Mph_scaf_60411-0.1 Mph|Mph_scaf_51601-0.1 Mph|Mph_scaf_61693-0.1 Mph|Mph_scaf_8521-0.4 Oct|918327963 Oct|918328919 Oct|918339040 Oct|918339039 Pca|Pca_10_16.51 Pca|Pca_10_43.22 Pca|Pca_10_43.6 Pca|Pca_40_28.19 Pca|Pca_40_28.21 Pca|Pca_40_28.23 Pca|Pca_40_28.24 Pca|Pca_40_28.57 Pca|Pca_1324_0.16 Pca|Pca_68_16.24 Pca|Pca_68_16.46 Pca|Pca_68_16.47 Pca|Pca_68_16.57 Pca|Pca_68_16.59 Pca|Pca_68_16.61 Pca|Pca_1324_0.46 Pca|Pca_1599_0.5 Pca|Pca_68_16.58 Pca|Pca_1560_0.1 Pca|Pca_29_16.28 Pca|Pca_29_17.66 Pca|Pca_29_17.67 Pca|Pca_68_16.56 Pfu|pfu_aug2.0_1793.1_11860.t1 Pfu|pfu_aug2.0_3490.1_02417.t1 Pfu|pfu_aug2.0_221.1_03814.t1 Pfu|pfu_aug2.0_2536.1_22100.t1 Pfu|pfu_aug2.0_221.1_03813.t1 Pfu|pfu_aug2.0_221.1_03815.t1 Pfu|pfu_aug2.0_221.1_03816.t1 Pfu|pfu_aug2.0_1881.1_05292.t1 Pfu|pfu_aug2.0_1881.1_05293.t1 Pfu|pfu_aug2.0_2161.1_05430.t1 Apl|871232849 Pye|PY_T13408 Rau|Gene.13689 Bpl|Bpl_scaf_29674-8.4 Pca|Pca_32_22.36 Pye|PY_T12343 Pye|PY_T12344 Csq|CsqKR_Scaf69_75.11 Pca|Pca_29_17.61 Pca|Pca_40_28.32 Pye|PY_T14598 Lan|Lan_Scaf_23307_0.3 Lan|Lan_Scaf_10582_4.32 Pca|Pca_166_0.39 Lan|Lan_Scaf_31648_0.19 Lan|Lan_Scaf_7491_2.46
SFG_ortho44: Bpl|Bpl_scaf_49882-0.22 Bpl|Bpl_scaf_14201-0.10 Bpl|Bpl_scaf_17573-0.17 Bpl|Bpl_scaf_3213-0.14 Bpl|Bpl_scaf_3378-0.9 Bpl|Bpl_scaf_3378-5.20 Bpl|Bpl_scaf_4150-5.6 Bpl|Bpl_scaf_45815-0.27 Bpl|Bpl_scaf_33027-0.14 Bpl|Bpl_scaf_36542-0.9 Bpl|Bpl_scaf_44474-1.23 Bpl|Bpl_scaf_40684-0.3 Bpl|Bpl_scaf_37654-3.52 Bpl|Bpl_scaf_3378-0.8 Bpl|Bpl_scaf_3213-0.12 Bpl|Bpl_scaf_3378-3.14 Bpl|Bpl_scaf_37654-3.53 Bpl|Bpl_scaf_46874-0.7 Bpl|Bpl_scaf_42599-0.4 Bpl|Bpl_scaf_45815-0.24 Bpl|Bpl_scaf_42876-0.11 Bpl|Bpl_scaf_3378-4.8 Bpl|Bpl_scaf_23265-0.7 Bpl|Bpl_scaf_33027-0.13 Bpl|Bpl_scaf_47911-0.12 Bpl|Bpl_scaf_3378-4.9 Bpl|Bpl_scaf_56214-0.11 Bpl|Bpl_scaf_6356-0.8 Bpl|Bpl_scaf_38078-0.18 Bpl|Bpl_scaf_4150-5.9 Bpl|Bpl_scaf_16398-1.19 Bpl|Bpl_scaf_58851-1.17 Bpl|Bpl_scaf_37958-0.10 Bpl|Bpl_scaf_3378-2.12 Bpl|Bpl_scaf_2417-2.14 Bpl|Bpl_scaf_33027-1.5 Bpl|Bpl_scaf_59317-0.12 Bpl|Bpl_scaf_9315-0.18 Bpl|Bpl_scaf_57633-0.1 Bpl|Bpl_scaf_46874-0.8 Bpl|Bpl_scaf_45815-0.23 Bpl|Bpl_scaf_5398-0.29 Bpl|Bpl_scaf_15294-12.11 Bpl|Bpl_scaf_64858-1.22 Bpl|Bpl_scaf_64858-1.23 Bpl|Bpl_scaf_37654-3.49 Bpl|Bpl_scaf_9315-0.16 Bpl|Bpl_scaf_51432-0.10 Bpl|Bpl_scaf_44474-1.22 Bpl|Bpl_scaf_40394-12.10 Bpl|Bpl_scaf_2417-1.17 Bpl|Bpl_scaf_3469-0.25 Bpl|Bpl_scaf_53332-4.13 Bpl|Bpl_scaf_38078-0.21 Bpl|Bpl_scaf_33027-0.12 Bpl|Bpl_scaf_21777-0.5 Bpl|Bpl_scaf_36542-0.16 Bpl|Bpl_scaf_8854-2.15 Bpl|Bpl_scaf_49278-0.11 Bpl|Bpl_scaf_62484-0.18 Bpl|Bpl_scaf_17782-2.17 Bpl|Bpl_scaf_15294-10.5 Bpl|Bpl_scaf_2417-1.14 Bpl|Bpl_scaf_62946-1.16 Bpl|Bpl_scaf_38097-1.24 Bpl|Bpl_scaf_16848-0.6 Bpl|Bpl_scaf_6522-3.12 Bpl|Bpl_scaf_6522-3.9 Bpl|Bpl_scaf_6522-4.14 Bpl|Bpl_scaf_6522-4.11 Bpl|Bpl_scaf_52346-9.21 Bpl|Bpl_scaf_15294-11.12 Bpl|Bpl_scaf_6089-1.9 Bpl|Bpl_scaf_56214-1.17 Bpl|Bpl_scaf_52346-9.14 Bpl|Bpl_scaf_24089-0.6 Bpl|Bpl_scaf_59071-0.5 Bpl|Bpl_scaf_15612-0.9 Bpl|Bpl_scaf_6089-2.14 Bpl|Bpl_scaf_52663-0.19 Bpl|Bpl_scaf_47400-1.52 Bpl|Bpl_scaf_16398-1.17 Bpl|Bpl_scaf_16398-1.20 Bpl|Bpl_scaf_16398-1.4 Bpl|Bpl_scaf_3378-2.11 Bpl|Bpl_scaf_6522-3.19 Bpl|Bpl_scaf_38097-1.25 Bpl|Bpl_scaf_38097-1.26 Bpl|Bpl_scaf_39612-0.5 Bpl|Bpl_scaf_38097-1.23 Bpl|Bpl_scaf_52346-9.24 Bpl|Bpl_scaf_2417-0.0 Bpl|Bpl_scaf_56214-1.18 Bpl|Bpl_scaf_6522-4.12 Bpl|Bpl_scaf_47911-0.18 Bpl|Bpl_scaf_6522-4.13 Bpl|Bpl_scaf_38097-1.22 Bpl|Bpl_scaf_6522-3.18 Cfa|CF21865.1 Cfa|CF26443.21 Lin|g29732.t1 Lin|g14782.t1 Lin|g32320.t1 Lin|g26082.t1 Lin|g28441.t1 Lin|g29730.t1 Lin|g30119.t1 Lin|g34043.t1 Lin|g33975.t1 Lin|g26080.t1 Lin|g30120.t1 Lin|g8147.t1 Lin|g33769.t1 Lin|g33955.t1 Lot|155379 Lot|155380 Lot|155381 Mph|Mph_scaf_16295-0.18 Mph|Mph_scaf_22127-0.5 Mph|Mph_scaf_26228-0.1 Mph|Mph_scaf_4935-0.7 Mph|Mph_scaf_28825-0.8 Pfu|pfu_aug2.0_111.1_03654.t1 Pfu|pfu_aug2.0_6636.1_22782.t1 Bpl|Bpl_scaf_38097-1.10 Lin|g17096.t1 Apl|871263336 Cgi|405973653 Pye|PY_T21959 Lot|176496 Mph|Mph_scaf_35991-0.5 Lot|237566 Pye|PY_T01083
SFG_ortho45: Apl|1942208 Apl|1942209 Apl|509413 Apl|871252597 Apl|871274397 Bpl|Bpl_scaf_15801-5.10 Bpl|Bpl_scaf_32713-2.9 Cfa|CF31403.20.3 Cfa|CF59337.5 Cgi|405961612 Cgi|405970417 Cgi|405961635 Cgi|405970416 Cgi|405974168 Lan|Lan_Scaf_14443_2.62 Lan|Lan_Scaf_21566_0.41 Lin|g16519.t1 Lin|g20309.t1 Lin|g32355.t1 Lin|g26664.t1 Lin|g26665.t1 Lot|141610 Lot|176120 Lot|141661 Lot|68351 Mph|Mph_scaf_16940-0.3 Mph|Mph_scaf_3350-1.29 Mph|Mph_scaf_22483-1.50 Mph|Mph_scaf_35881-0.2 Mph|Mph_scaf_48799-1.24 Oct|918336605 Oct|918323228 Oct|918336591 Oct|918336592 Oct|918336604 Pca|Pca_66_1.60 Pca|Pca_87_5.40 Pfu|pfu_aug2.0_2041.1_05383.t1 Pfu|pfu_aug2.0_2534.1_15548.t1 Pye|PY_T18686 Pye|PY_T24328 Rau|Gene.18826 Rau|Gene.18872 Rau|Gene.6936 Bio|BGLB000969-PA Csq|CsqKR_Scaf50_15.12 Lan|Lan_Scaf_20801_0.57 Lot|121777 Apl|871226087 Pca|Pca_221_0.37 Rau|Gene.18831 Apl|871226207 Csq|CsqKR_Scaf194_23.25 Lot|141654 Mph|Mph_scaf_22483-1.49 Oct|918295265 Apl|871226211 Bio|BGLB008723-PA Bpl|Bpl_scaf_15801-3.31 Cfa|CF59337.4 Csq|CsqKR_Scaf194_23.26 Lot|167354 Mph|Mph_scaf_22483-1.48 Oct|918295262 Pfu|pfu_aug2.0_763.1_11166.t1 Cgi|405974166 Csq|CsqKR_Scaf194_22.13 Csq|CsqKR_Scaf50_15.10 Hal|HDSC15959CG00010 Lot|233357 Lot|91265 Pfu|pfu_aug2.0_28.1_26693.t1 Pfu|pfu_aug2.0_28.1_26694.t1 Rau|Gene.6928 Apl|871272241 Bpl|Bpl_scaf_15801-3.15 Csq|CsqKR_Scaf194_23.15 Lot|141499 Apl|871272247 Csq|CsqKR_Scaf194_22.24 Pfu|pfu_aug2.0_2041.1_05382.t1 Rau|Gene.18820 Bio|BGLB011851-PA Bio|BGLB011853-PA Csq|CsqKR_Scaf194_22.15 Csq|CsqKR_Scaf194_22.20 Hal|HDSC12346CG00010 Lan|Lan_Scaf_14443_2.60 Lot|141638 Lot|141643 Lot|173543 Oct|918336584 Pca|Pca_66_1.62 Rau|Gene.18823 Rau|Gene.18855 Rau|Gene.18858 Bio|BGLB000968-PA Cfa|CF724889.1 Lan|Lan_Scaf_21566_0.70 Mph|Mph_scaf_3350-1.28 Pfu|pfu_aug2.0_28.1_26699.t1 Oct|918336583 Lot|141571 Lot|141556 Bio|BGLB011852-PA Hal|HDSC24707CG00010 Bpl|Bpl_scaf_15801-3.0 Csq|CsqKR_Scaf194_24.12 Lot|129439 Mph|Mph_scaf_52973-0.13 Bpl|Bpl_scaf_15801-3.45 Bpl|Bpl_scaf_17392-0.10 Mph|Mph_scaf_52973-0.19 Cfa|CF59337.3 Lan|Lan_Scaf_14443_0.8 Lin|g21169.t1 Oct|918295261 Pca|Pca_221_0.34 Pye|PY_T24329 Rau|Gene.18861 Hal|HDSC00261CG00150 Lan|Lan_Scaf_21566_0.63 Pfu|pfu_aug2.0_28.1_26698.t2 Hal|HDSC75732CG00010 Lin|g20310.t1 Csq|CsqKR_Scaf194_22.31 Lot|141582 Lot|53633 Lot|191207
SFG_ortho46: Apl|524875569 Apl|871220726 Apl|871220729 Apl|871220732 Bio|BGLB000067-PA Bio|BGLB003590-PA Bio|BGLB000138-PA Bio|BGLB003588-PA Bio|BGLB000081-PA Bio|BGLB000114-PA Bio|BGLB013464-PA Bio|BGLB003589-PA Bpl|Bpl_scaf_10550-5.14 Bpl|Bpl_scaf_16341-0.11 Bpl|Bpl_scaf_10550-5.15 Bpl|Bpl_scaf_14738-0.4 Bpl|Bpl_scaf_16341-0.27 Bpl|Bpl_scaf_24329-0.5 Bpl|Bpl_scaf_5295-1.8 Bpl|Bpl_scaf_55315-0.10 Bpl|Bpl_scaf_10550-5.18 Bpl|Bpl_scaf_16341-0.14 Bpl|Bpl_scaf_24466-12.6 Cfa|CF37629.36 Cfa|CF39551.58 Cgi|405952087 Cgi|405969985 Cgi|405974696 Csq|CsqKR_Scaf280_6.9 Csq|CsqKR_Scaf280_7.17 Csq|CsqKR_Scaf57_0.21 Lan|Lan_Scaf_13250_0.42 Lan|Lan_Scaf_2722_3.30 Lan|Lan_Scaf_28394_0.24 Lan|Lan_Scaf_20815_0.30 Lan|Lan_Scaf_4827_5.72 Lan|Lan_Scaf_24821_8.103 Lan|Lan_Scaf_2722_3.26 Lan|Lan_Scaf_33409_0.15 Lan|Lan_Scaf_4568_0.13 Lin|g10937.t1 Lin|g13578.t1 Lin|g29447.t1 Lin|g29449.t1 Lin|g33411.t1 Lin|g30829.t1 Lin|g29448.t1 Lin|g11933.t1 Lin|g12726.t1 Lin|g12782.t1 Lin|g26407.t1 Lin|g28645.t1 Lin|g28842.t1 Lin|g31470.t1 Lin|g31471.t1 Lin|g32382.t1 Lin|g29450.t1 Lin|g13645.t1 Lin|g25196.t1 Lin|g29452.t1 Lin|g18085.t1 Lin|g27091.t1 Lin|g32685.t1 Lin|g34014.t1 Mph|Mph_scaf_21541-0.15 Mph|Mph_scaf_43258-0.3 Mph|Mph_scaf_5553-0.15 Mph|Mph_scaf_35066-0.0 Oct|918281064 Oct|918285598 Oct|918284369 Oct|918282715 Oct|918281879 Oct|918290368 Oct|918290369 Pca|Pca_1321_0.33 Pca|Pca_1321_0.41 Pca|Pca_1321_0.40 Pca|Pca_1_55.34 Pca|Pca_1_55.54 Pca|Pca_1_55.56 Pca|Pca_1_56.45 Pca|Pca_1_56.51 Pca|Pca_1_33.58 Pca|Pca_1_34.47 Pca|Pca_1_34.51 Pca|Pca_1_35.24 Pca|Pca_1_36.6 Pca|Pca_1_55.47 Pca|Pca_1_33.62 Pca|Pca_1_35.23 Pca|Pca_1_33.78 Pca|Pca_1_36.41 Pca|Pca_1_54.41 Pca|Pca_1_56.54 Pca|Pca_88_11.15 Pca|Pca_1_56.52 Pye|PY_T00915 Pye|PY_T17584 Pye|PY_T23941 Pye|PY_T17588 Lot|117519 Hal|HDSC07310CG00010 Pfu|pfu_aug2.0_344.1_14028.t1 Pye|PY_T17217 Rau|Gene.13108 Bpl|Bpl_scaf_57332-6.10 Cfa|CF63739.56 Cgi|405958191 Csq|CsqKR_Scaf135_8.60 Mph|Mph_scaf_57048-0.4 Mph|Mph_scaf_50008-0.4 Bpl|Bpl_scaf_10091-0.0 Csq|CsqKR_Scaf3_10.24 Mph|Mph_scaf_38732-0.2 Rau|Gene.5838 Pfu|pfu_aug2.0_124.1_13633.t1 Csq|CsqKR_Scaf57_0.20 Hal|HDSC05846CG00020 Mph|Mph_scaf_43273-0.3 Pye|PY_T17008 Pye|PY_T17009 Pfu|pfu_aug2.0_505.1_17496.t1 Lan|Lan_Scaf_20815_0.26 Hal|HDSC34867CG00010 Pca|Pca_88_11.13 Pye|PY_T24011 Lot|101291 Pye|PY_T02720
SFG_ortho47: Bpl|Bpl_scaf_13030-0.0 Bpl|Bpl_scaf_46857-1.0 Bpl|Bpl_scaf_63384-4.5 Bpl|Bpl_scaf_20138-4.3 Cgi|405952139 Cgi|405955337 Cgi|405956463 Cgi|405976387 Hal|HDSC00033CG00060 Hal|HDSC00381CG00180 Hal|HDSC00111CG00260 Hal|HDSC00115CG00210 Hal|HDSC01432CG00070 Hal|HDSC04679CG00010 Lin|g10125.t1 Lin|g12665.t1 Lin|g16755.t1 Lin|g22881.t1 Lin|g2337.t1 Lin|g28427.t1 Lin|g32215.t1 Lin|g4109.t1 Lin|g5021.t1 Lin|g10126.t1 Lin|g28426.t1 Lin|g15797.t1 Lin|g15944.t1 Lin|g22380.t1 Lin|g24491.t1 Lin|g25588.t1 Lin|g26972.t1 Lin|g28911.t1 Lin|g29711.t1 Lin|g29999.t1 Lin|g32349.t1 Lin|g5433.t1 Lin|g7759.t1 Lin|g9400.t1 Lin|g14500.t1 Lin|g32532.t1 Lin|g34067.t1 Lin|g5208.t1 Lin|g15945.t1 Lin|g15122.t1 Lin|g16272.t1 Lin|g18721.t1 Lin|g1992.t1 Lin|g33990.t1 Lin|g9967.t1 Lin|g25662.t1 Lin|g31818.t1 Lin|g29422.t1 Lin|g30152.t1 Lin|g741.t1 Lot|68933 Lot|78432 Lot|68935 Lot|78434 Oct|918280694 Oct|918331563 Oct|918309388 Oct|918322425 Oct|918324241 Oct|918327036 Pfu|pfu_aug2.0_1572.1_08453.t1 Pfu|pfu_aug2.0_1434.1_15039.t1 Pfu|pfu_aug2.0_3255.1_19073.t1 Pfu|pfu_aug2.0_4682.1_09363.t1 Pfu|pfu_aug2.0_487.1_24093.t1 Pfu|pfu_aug2.0_4947.1_26014.t1 Pfu|pfu_aug2.0_498.1_27474.t1 Pfu|pfu_aug2.0_561.1_04343.t1 Pfu|pfu_aug2.0_15.1_16721.t1 Pfu|pfu_aug2.0_3096.1_22281.t1 Pfu|pfu_aug2.0_358.1_27285.t1 Pfu|pfu_aug2.0_3861.1_05915.t1 Pfu|pfu_aug2.0_5425.1_19427.t1 Pfu|pfu_aug2.0_714.1_14491.t1 Pfu|pfu_aug2.0_990.1_01303.t1 Pfu|pfu_aug2.0_84.1_13557.t1 Pfu|pfu_aug2.0_2232.1_08786.t1 Pfu|pfu_aug2.0_490.1_00808.t1 Pfu|pfu_aug2.0_5107.1_26035.t1 Pfu|pfu_aug2.0_2428.1_28805.t1 Pfu|pfu_aug2.0_2870.1_02276.t1 Pfu|pfu_aug2.0_38.1_26704.t1 Lin|g31819.t1 Lin|g790.t1 Oct|918296866 Apl|524873765 Bio|BGLB009915-PA Bpl|Bpl_scaf_44428-6.12 Cfa|CF48227.45 Cgi|405975536 Csq|CsqKR_Scaf99_18.11 Hal|HDSC01995CG00020 Lan|Lan_Scaf_29839_0.30 Lin|g7589.t1 Lot|103703 Mph|Mph_scaf_14596-0.2 Mph|Mph_scaf_4049-1.11 Oct|918312356 Pca|Pca_94_5.43 Pye|PY_T18744 Rau|Gene.7361 Apl|524880688 Pfu|pfu_aug2.0_863.1_11258.t1 Apl|524908433 Lin|g12705.t1 Oct|918302009 Bio|BGLB012433-PA Pye|PY_T02338 Bpl|Bpl_scaf_268-2.5 Mph|Mph_scaf_66569-0.0 Hal|HDSC02359CG00030 Lot|153912 Cgi|405970400 Hal|HDSC10604CG00010 Hal|HDSC00017CG00320 Oct|918338403 Pfu|pfu_aug2.0_5760.1_02780.t1 Hal|HDSC00508CG00040 Pfu|pfu_aug2.0_1219.1_31528.t1 Hal|HDSC04330CG00020 Hal|HDSC09636CG00010 Lot|111450 Lot|168535 Pfu|pfu_aug2.0_1202.1_08233.t1
SFG_ortho48: Hal|HDSC00023CG00060 Hal|HDSC03227CG00020 Hal|HDSC04999CG00020 Hal|HDSC00121CG00030 Hal|HDSC00768CG00040 Hal|HDSC00458CG00110 Hal|HDSC08142CG00010 Hal|HDSC06441CG00040 Hal|HDSC03908CG00040 Hal|HDSC05908CG00040 Hal|HDSC03624CG00010 Hal|HDSC05782CG00030 Hal|HDSC05743CG00020 Hal|HDSC03407CG00020 Hal|HDSC25332CG00010 Hal|HDSC20170CG00010 Hal|HDSC02574CG00060 Hal|HDSC07029CG00010 Hal|HDSC03078CG00070 Hal|HDSC07866CG00010 Hal|HDSC01233CG00020 Hal|HDSC04814CG00020 Hal|HDSC06113CG00020 Hal|HDSC04502CG00020 Hal|HDSC14723CG00010 Hal|HDSC03493CG00030 Hal|HDSC01780CG00060 Hal|HDSC00317CG00050 Hal|HDSC02931CG00010 Hal|HDSC05493CG00010 Hal|HDSC07816CG00010 Hal|HDSC01832CG00010 Hal|HDSC03143CG00050 Hal|HDSC02446CG00240 Hal|HDSC08868CG00010 Hal|HDSC19636CG00010 Hal|HDSC06318CG00010 Hal|HDSC05113CG00010 Hal|HDSC11172CG00010 Hal|HDSC00750CG00110 Hal|HDSC00938CG00010 Hal|HDSC09266CG00020 Hal|HDSC02741CG00010 Hal|HDSC00073CG00150 Hal|HDSC05267CG00010 Hal|HDSC05356CG00010 Hal|HDSC00299CG00030 Hal|HDSC01667CG00030 Hal|HDSC00564CG00080 Hal|HDSC03353CG00050 Hal|HDSC00312CG00040 Hal|HDSC17268CG00010 Hal|HDSC04948CG00010 Hal|HDSC12255CG00010 Hal|HDSC01851CG00040 Hal|HDSC02170CG00020 Hal|HDSC75508CG00010 Hal|HDSC06247CG00010 Hal|HDSC11160CG00010 Hal|HDSC06363CG00010 Hal|HDSC01653CG00080 Hal|HDSC04538CG00040 Hal|HDSC09734CG00010 Hal|HDSC03390CG00010 Hal|HDSC03161CG00030 Hal|HDSC08882CG00010 Hal|HDSC06625CG00020 Hal|HDSC09789CG00010 Hal|HDSC05319CG00010 Hal|HDSC04978CG00010 Hal|HDSC06625CG00030 Hal|HDSC07866CG00040 Hal|HDSC59921CG00010 Hal|HDSC05238CG00030 Hal|HDSC11203CG00010 Hal|HDSC49151CG00010 Hal|HDSC04502CG00010 Hal|HDSC17330CG00010 Hal|HDSC08235CG00020 Hal|HDSC17799CG00010 Hal|HDSC06745CG00020 Hal|HDSC05908CG00030 Hal|HDSC02503CG00040 Hal|HDSC70559CG00010 Hal|HDSC03615CG00010 Hal|HDSC10931CG00020 Hal|HDSC03021CG00020 Hal|HDSC03533CG00020 Hal|HDSC03538CG00010 Hal|HDSC11921CG00020 Hal|HDSC10215CG00020 Hal|HDSC11206CG00010 Hal|HDSC02080CG00160 Hal|HDSC02080CG00150 Hal|HDSC20787CG00020 Hal|HDSC03641CG00020 Hal|HDSC09266CG00010 Hal|HDSC17306CG00010 Hal|HDSC03435CG00030 Hal|HDSC01788CG00010 Hal|HDSC12970CG00030 Hal|HDSC00753CG00120 Hal|HDSC19117CG00010 Hal|HDSC07337CG00010 Hal|HDSC04897CG00010 Hal|HDSC05899CG00010 Hal|HDSC05822CG00020 Hal|HDSC24689CG00010 Hal|HDSC00458CG00040 Hal|HDSC28490CG00010 Hal|HDSC02009CG00020 Hal|HDSC00620CG00050 Hal|HDSC01050CG00030 Hal|HDSC04623CG00020 Hal|HDSC05233CG00010 Hal|HDSC06108CG00020 Hal|HDSC07892CG00010 Hal|HDSC02931CG00020 Hal|HDSC02705CG00040 Hal|HDSC09718CG00010 Hal|HDSC02574CG00070 Hal|HDSC05830CG00010 Hal|HDSC03663CG00010 Hal|HDSC21161CG00010 Pye|PY_T21153 Hal|HDSC23077CG00010 Bio|BGLB007376-PA Oct|918331923
SFG_ortho49: Oct|918275046 Oct|918319981 Oct|918329082 Oct|918315138 Oct|918307675 Oct|918299951 Oct|918300471 Oct|918333168 Oct|918340558 Oct|918290170 Oct|918328562 Oct|918321798 Oct|918305236 Oct|918283131 Oct|918300988 Oct|918313282 Oct|918314206 Oct|918307630 Oct|918313443 Oct|918290155 Oct|918321239 Oct|918337705 Oct|918338666 Oct|918313299 Oct|918335140 Oct|918288185 Oct|918338289 Oct|918299504 Oct|918291010 Oct|918310133 Oct|918332402 Oct|918319174 Oct|918311132 Oct|918294318 Oct|918299176 Oct|918307545 Oct|918302998 Oct|918293178 Oct|918292066 Oct|918293190 Oct|918300365 Oct|918302863 Oct|918329915 Oct|918306071 Oct|918309625 Oct|918333053 Oct|918294712 Oct|918339191 Oct|918305565 Oct|918335064 Oct|918306579 Oct|918340329 Oct|918310721 Oct|918319955 Oct|918331503 Oct|918309999 Oct|918277931 Oct|918303555 Oct|918303900 Oct|918329227 Oct|918284384 Oct|918288060 Oct|918279230 Oct|918307971 Oct|918333093 Oct|918332455 Oct|918287145 Oct|918318293 Oct|918305973 Oct|918321680 Oct|918318289 Oct|918279229 Oct|918307786 Oct|918310911 Oct|918315161 Oct|918316793 Oct|918279937 Oct|918321778 Oct|918316293 Oct|918297533 Oct|918310669 Oct|918290023 Oct|918329052 Oct|918337144 Oct|918309963 Oct|918290788 Oct|918307924 Oct|918322620 Oct|918302536 Oct|918330632 Oct|918336012 Oct|918336346 Oct|918339688 Oct|918314634 Oct|918289478 Oct|918314475 Oct|918321095 Oct|918317915 Oct|918314807 Oct|918315511 Oct|918330775 Oct|918290784 Oct|918316483 Oct|918293343 Oct|918300472 Oct|918313545 Oct|918314511 Oct|918292387 Oct|918329893 Oct|918320225 Oct|918335275 Oct|918334900 Oct|918332892 Oct|918299134 Oct|918307047 Oct|918318034 Oct|918326798 Oct|918315752 Oct|918339852 Oct|918329051 Oct|918327742 Oct|918288123 Oct|918284885 Oct|918317561 Oct|918281356 Oct|918317593 Rau|Gene.9112
SFG_ortho50: Apl|871215555 Apl|871232813 Apl|871236235 Apl|871247373 Apl|871259389 Apl|871221415 Apl|871223195 Bio|BGLB001420-PA Bio|BGLB001423-PA Bio|BGLB006753-PA Bio|BGLB002229-PA Bio|BGLB002230-PA Bio|BGLB004339-PA Bpl|Bpl_scaf_11581-0.27 Bpl|Bpl_scaf_12948-0.18 Bpl|Bpl_scaf_40585-0.8 Cfa|CF44887.3 Cfa|CF545.27 Cgi|405957932 Cgi|405967339 Cgi|405969705 Cgi|405975005 Cgi|405975577 Cgi|405975818 Cgi|405969720 Cgi|405972208 Csq|CsqKR_Scaf146_0.12 Csq|CsqKR_Scaf20_25.43 Csq|CsqKR_Scaf419_0.19 Csq|CsqKR_Scaf419_0.15 Csq|CsqKR_Scaf146_0.13 Csq|CsqKR_Scaf419_0.21 Csq|CsqKR_Scaf419_0.18 Csq|CsqKR_Scaf20_25.34 Csq|CsqKR_Scaf395_0.2 Csq|CsqKR_Scaf419_0.16 Csq|CsqKR_Scaf419_0.8 Lan|Lan_Scaf_11792_0.19 Lan|Lan_Scaf_17809_0.8 Lan|Lan_Scaf_17809_1.39 Lan|Lan_Scaf_19835_0.14 Lan|Lan_Scaf_20814_0.35 Lan|Lan_Scaf_20822_0.10 Lan|Lan_Scaf_22489_0.24 Lan|Lan_Scaf_22489_0.25 Lan|Lan_Scaf_23286_0.21 Lan|Lan_Scaf_23882_0.7 Lan|Lan_Scaf_25838_0.27 Lan|Lan_Scaf_25_0.21 Lan|Lan_Scaf_26988_0.19 Lan|Lan_Scaf_2749_0.27 Lan|Lan_Scaf_27639_0.13 Lan|Lan_Scaf_32_0.18 Lan|Lan_Scaf_33908_3.60 Lan|Lan_Scaf_3557_0.7 Lan|Lan_Scaf_3841_0.72 Lan|Lan_Scaf_3849_0.43 Lan|Lan_Scaf_3849_0.44 Lan|Lan_Scaf_5331_0.4 Lan|Lan_Scaf_6658_0.18 Lan|Lan_Scaf_7095_0.33 Lan|Lan_Scaf_7095_0.34 Lan|Lan_Scaf_9204_2.45 Lan|Lan_Scaf_9204_2.63 Lan|Lan_Scaf_29379_0.20 Lan|Lan_Scaf_29379_0.21 Lan|Lan_Scaf_5830_0.11 Lan|Lan_Scaf_9243_0.14 Lan|Lan_Scaf_26665_0.3 Lin|g10633.t1 Lin|g27127.t1 Lin|g25783.t1 Lin|g30014.t1 Lin|g31348.t1 Lin|g8128.t1 Lin|g7455.t1 Mph|Mph_scaf_19851-0.2 Mph|Mph_scaf_22136-0.4 Mph|Mph_scaf_41360-0.2 Mph|Mph_scaf_5876-0.4 Oct|918300294 Oct|918302132 Oct|918302133 Pca|Pca_1341_0.22 Pca|Pca_3278_0.21 Pca|Pca_5_25.38 Pca|Pca_5_27.28 Pca|Pca_142_5.61 Pca|Pca_44_0.45 Pca|Pca_44_21.25 Pca|Pca_5_1.101 Pca|Pca_5_1.81 Pca|Pca_5_1.93 Pca|Pca_5_25.60 Pca|Pca_5_25.63 Pca|Pca_5_28.29 Pca|Pca_5_3.44 Pca|Pca_5_4.25 Pca|Pca_5_4.42 Pca|Pca_1526_0.9 Pca|Pca_5_1.86 Pca|Pca_5_1.105 Pca|Pca_5_2.49 Pca|Pca_5_2.50 Pca|Pca_5_28.28 Pca|Pca_5_3.34 Pca|Pca_5_2.48 Pca|Pca_5_3.21 Pca|Pca_5_1.97 Pca|Pca_5_2.41 Pfu|pfu_aug2.0_1417.1_24909.t1 Pfu|pfu_aug2.0_387.1_23959.t1 Pfu|pfu_aug2.0_160.1_00343.t1 Pfu|pfu_aug2.0_198.1_27024.t1 Pye|PY_T04106 Pye|PY_T04551 Rau|Gene.10002 Rau|Gene.22303 Rau|Gene.18143 Rau|Gene.472 Cgi|405962499 Rau|Gene.19610 Mph|Mph_scaf_39974-0.2 Hal|HDSC07178CG00020 Oct|918295215 Csq|CsqKR_Scaf201_3.13
SFG_ortho51: Mph|Mph_scaf_10772-0.2 Mph|Mph_scaf_65984-0.2 Mph|Mph_scaf_57692-0.0 Mph|Mph_scaf_9155-0.8 Mph|Mph_scaf_36737-0.2 Mph|Mph_scaf_64993-0.0 Mph|Mph_scaf_956-0.2 Mph|Mph_scaf_55292-0.0 Mph|Mph_scaf_69946-1.9 Mph|Mph_scaf_15347-0.5 Mph|Mph_scaf_66661-0.0 Mph|Mph_scaf_64805-0.11 Mph|Mph_scaf_45552-0.2 Mph|Mph_scaf_5865-0.4 Mph|Mph_scaf_50088-0.2 Mph|Mph_scaf_15342-1.6 Mph|Mph_scaf_19705-0.5 Mph|Mph_scaf_4958-0.5 Mph|Mph_scaf_64843-0.0 Mph|Mph_scaf_46862-0.4 Mph|Mph_scaf_27046-0.1 Mph|Mph_scaf_956-0.4 Mph|Mph_scaf_50631-0.9 Mph|Mph_scaf_11789-0.6 Mph|Mph_scaf_16074-0.3 Mph|Mph_scaf_59105-0.4 Mph|Mph_scaf_3536-0.2 Mph|Mph_scaf_25046-0.3 Mph|Mph_scaf_39424-0.1 Mph|Mph_scaf_46392-0.0 Mph|Mph_scaf_28279-0.5 Mph|Mph_scaf_23740-0.4 Mph|Mph_scaf_7216-0.3 Mph|Mph_scaf_7209-0.7 Mph|Mph_scaf_72572-0.3 Mph|Mph_scaf_23-0.1 Mph|Mph_scaf_15659-0.1 Mph|Mph_scaf_47715-0.7 Mph|Mph_scaf_23740-0.5 Mph|Mph_scaf_14611-0.0 Mph|Mph_scaf_38236-0.5 Mph|Mph_scaf_7216-0.4 Mph|Mph_scaf_51570-0.7 Mph|Mph_scaf_49263-0.0 Mph|Mph_scaf_55301-0.2 Mph|Mph_scaf_2477-0.8 Mph|Mph_scaf_73578-1.12 Mph|Mph_scaf_45005-0.7 Mph|Mph_scaf_57349-0.2 Mph|Mph_scaf_44155-0.8 Mph|Mph_scaf_73784-0.0 Mph|Mph_scaf_66794-0.3 Mph|Mph_scaf_12028-0.0 Mph|Mph_scaf_12028-0.1 Mph|Mph_scaf_18001-0.6 Mph|Mph_scaf_55920-0.5 Mph|Mph_scaf_5815-0.5 Mph|Mph_scaf_23025-0.1 Mph|Mph_scaf_33284-1.7 Mph|Mph_scaf_41035-0.0 Mph|Mph_scaf_61504-0.2 Mph|Mph_scaf_29601-0.7 Mph|Mph_scaf_13806-0.0 Mph|Mph_scaf_1798-0.1 Mph|Mph_scaf_38236-0.4 Mph|Mph_scaf_46862-0.1 Mph|Mph_scaf_18001-0.28 Mph|Mph_scaf_67007-0.2 Mph|Mph_scaf_27741-0.2 Mph|Mph_scaf_42392-0.6 Mph|Mph_scaf_38236-0.2 Mph|Mph_scaf_22448-0.21 Mph|Mph_scaf_27864-0.8 Mph|Mph_scaf_35980-0.2 Mph|Mph_scaf_6678-0.1 Mph|Mph_scaf_32668-0.0 Mph|Mph_scaf_45029-0.4 Mph|Mph_scaf_15299-0.1 Mph|Mph_scaf_55949-0.8 Mph|Mph_scaf_22448-0.6 Mph|Mph_scaf_27741-0.1 Mph|Mph_scaf_10886-0.9 Mph|Mph_scaf_57170-0.1 Mph|Mph_scaf_17362-0.1 Mph|Mph_scaf_8124-1.8 Mph|Mph_scaf_67007-0.1 Mph|Mph_scaf_64137-0.0 Mph|Mph_scaf_18430-0.1 Mph|Mph_scaf_11766-0.6 Mph|Mph_scaf_71775-0.3 Mph|Mph_scaf_47865-0.2 Mph|Mph_scaf_72419-0.2 Mph|Mph_scaf_69469-0.0 Mph|Mph_scaf_23533-0.3 Mph|Mph_scaf_19721-0.36 Mph|Mph_scaf_22489-0.8 Mph|Mph_scaf_29459-0.2 Mph|Mph_scaf_50402-0.0 Mph|Mph_scaf_34987-0.0 Mph|Mph_scaf_1821-0.6 Mph|Mph_scaf_956-0.1 Mph|Mph_scaf_3382-0.6 Mph|Mph_scaf_69957-0.1 Mph|Mph_scaf_35975-0.1 Mph|Mph_scaf_12639-0.2 Mph|Mph_scaf_61523-0.8 Mph|Mph_scaf_15637-2.2 Mph|Mph_scaf_1604-1.6 Mph|Mph_scaf_45921-0.13 Mph|Mph_scaf_48749-0.0 Mph|Mph_scaf_12690-0.2 Mph|Mph_scaf_15299-0.11 Mph|Mph_scaf_45921-0.1 Mph|Mph_scaf_73785-0.2 Mph|Mph_scaf_44149-0.14 Mph|Mph_scaf_6486-0.3 Mph|Mph_scaf_956-0.3 Mph|Mph_scaf_42649-0.0 Mph|Mph_scaf_59176-0.3 Mph|Mph_scaf_45552-0.12 Mph|Mph_scaf_8777-0.2 Mph|Mph_scaf_72419-0.1 Bpl|Bpl_scaf_18046-4.43 Bpl|Bpl_scaf_28998-0.3 Bpl|Bpl_scaf_60716-0.0
SFG_ortho52: Apl|30088884 Apl|325297052 Apl|524890049 Apl|524890724 Apl|871226623 Apl|871236411 Apl|871236414 Apl|871262719 Bio|BGLB008075-PA Bio|BGLB008665-PA Bio|BGLB008716-PA Bio|BGLB012283-PA Bio|BGLB012690-PA Bpl|Bpl_scaf_18893-5.11 Bpl|Bpl_scaf_18893-5.7 Bpl|Bpl_scaf_18893-5.88 Bpl|Bpl_scaf_30210-0.23 Bpl|Bpl_scaf_38703-10.8 Bpl|Bpl_scaf_63690-3.77 Cfa|CF17339.20 Cfa|CF24507.29 Cfa|CF24507.30 Cfa|CF42195.10_CF42195.11_CF42195.12_CF42195.9 Cfa|CF42195.19 Cfa|CF42195.8 Cfa|CF56467.3 Cfa|CF57011.31 Cfa|CF63991.2 Cgi|405959361 Cgi|405964567 Cgi|405965590 Cgi|405970320 Csq|CsqKR_Scaf61_53.21 Csq|CsqKR_Scaf91_1.10 Hal|HDSC00508CG00090 Hal|HDSC02409CG00090 Hal|HDSC01497CG00030 Lan|Lan_Scaf_14067_0.43 Lan|Lan_Scaf_22907_1.25 Lan|Lan_Scaf_14067_1.83 Lan|Lan_Scaf_23857_1.10 Lan|Lan_Scaf_30717_0.37 Lan|Lan_Scaf_30717_0.86 Lot|146462 Lot|147032 Lot|178018 Lot|182307 Lot|182889 Lot|193371 Lot|195948 Lot|195970 Lot|197703 Lot|201398 Lot|202077 Lot|203506 Lot|203547 Lot|203824 Lot|203866 Lot|204297 Lot|205056 Lot|205348 Lot|206161 Lot|213129 Lot|213227 Lot|217729 Lot|218820 Lot|218926 Lot|220547 Lot|223026 Lot|223043 Lot|223078 Lot|228939 Lot|230936 Lot|233643 Lot|238998 Lot|239523 Lot|186501 Lot|190168 Lot|207064 Lot|239680 Mph|Mph_scaf_32392-1.28 Mph|Mph_scaf_41778-0.33 Mph|Mph_scaf_46318-0.2 Mph|Mph_scaf_4996-1.5 Mph|Mph_scaf_65109-0.6 Mph|Mph_scaf_65356-0.3 Mph|Mph_scaf_66602-0.14 Mph|Mph_scaf_66602-0.16 Oct|918289811 Oct|918290352 Oct|918304449 Oct|918307355 Oct|918308309 Oct|918325598 Oct|918325599 Pca|Pca_1302_2.30 Pca|Pca_158_2.62 Pca|Pca_17_11.19 Pca|Pca_17_12.50 Pca|Pca_30_8.31 Pca|Pca_17_30.46 Pfu|pfu_aug2.0_1955.1_18611.t1 Pfu|pfu_aug2.0_230.1_00473.t1 Pfu|pfu_aug2.0_3023.1_12351.t1 Pye|PY_T08331 Pye|PY_T12641 Pye|PY_T20543 Pye|PY_T20585 Pye|PY_T20586 Pye|PY_T20612 Rau|Gene.10936 Rau|Gene.17644 Rau|Gene.18076 Rau|Gene.1978 Rau|Gene.21040 Rau|Gene.2951 Rau|Gene.5452 Rau|Gene.7906 Rau|Gene.14211 Bio|BGLB003135-PA Apl|871265717 Hal|HDSC00071CG00260 Oct|918330962 Bpl|Bpl_scaf_46023-5.41
SFG_ortho53: Apl|524883228 Apl|871232163 Apl|871262389 Apl|871262392 Bio|BGLB013044-PA Bio|BGLB013045-PA Bio|BGLB013046-PA Bpl|Bpl_scaf_31501-0.5 Bpl|Bpl_scaf_3520-2.8 Bpl|Bpl_scaf_52017-0.6 Bpl|Bpl_scaf_52017-0.8 Bpl|Bpl_scaf_52017-0.7 Cfa|CF16279.5 Cfa|CF16279.6 Cfa|CF16279.7 Cfa|CF30691.2 Cfa|CF43873.10 Cfa|CF43873.13 Cfa|CF43873.6 Cfa|CF43873.9 Cfa|CF62487.24 Cfa|CF33565.30 Cfa|CF33565.31 Cfa|CF43873.4 Cfa|CF43873.67 Cfa|CF62487.11 Cfa|CF62487.13 Cfa|CF43873.5 Cfa|CF43873.7 Cgi|405954352 Cgi|405958903 Cgi|405954356 Cgi|405954357 Cgi|405954359 Cgi|405954358 Cgi|405969791 Cgi|405969271 Cgi|405970067 Csq|CsqKR_Scaf366_10.20 Csq|CsqKR_Scaf366_9.27 Csq|CsqKR_Scaf43_22.15 Csq|CsqKR_Scaf43_22.24 Hal|HDSC01522CG00030 Hal|HDSC01522CG00040 Lan|Lan_Scaf_25837_0.21 Lan|Lan_Scaf_25837_0.37 Lan|Lan_Scaf_3851_0.59 Lin|g15841.t1 Lin|g21253.t1 Lin|g31809.t1 Lin|g7294.t1 Lin|g16162.t1 Lot|106021 Lot|106549 Lot|107933 Lot|108247 Lot|108246 Lot|122416 Lot|122554 Lot|108526 Lot|131162 Lot|131176 Lot|155311 Lot|108318 Mph|Mph_scaf_21067-0.36 Mph|Mph_scaf_26282-0.49 Mph|Mph_scaf_58100-0.9 Pca|Pca_8_53.51 Pca|Pca_8_54.50 Pca|Pca_8_54.52 Pca|Pca_8_54.70 Pfu|pfu_aug2.0_2397.1_25409.t1 Pfu|pfu_aug2.0_2718.1_28917.t1 Pfu|pfu_aug2.0_2839.1_32320.t1 Pfu|pfu_aug2.0_2718.1_28918.t1 Pfu|pfu_aug2.0_276.1_20540.t1 Pfu|pfu_aug2.0_276.1_20541.t1 Pfu|pfu_aug2.0_8643.1_13001.t1 Pfu|pfu_aug2.0_299.1_30588.t1 Pfu|pfu_aug2.0_299.1_30590.t1 Pye|PY_T07269 Pye|PY_T07308 Pye|PY_T07310 Pye|PY_T07311 Pye|PY_T07426 Pye|PY_T07428 Pye|PY_T07429 Pye|PY_T07430 Pye|PY_T07431 Pye|PY_T07772 Pye|PY_T07773 Pye|PY_T16706 Pye|PY_T16707 Pye|PY_T07309 Pye|PY_T07434 Pye|PY_T07793 Pye|PY_T07427 Pye|PY_T24848 Rau|Gene.20370 Rau|Gene.2880 Rau|Gene.3908 Apl|871214381 Rau|Gene.5125 Apl|871222748 Rau|Gene.23538 Apl|871229539 Bio|BGLB007927-PA Hal|HDSC00611CG00080 Lan|Lan_Scaf_9200_0.44 Oct|918317549 Lan|Lan_Scaf_8707_0.73 Mph|Mph_scaf_6204-0.12 Pca|Pca_1310_1.93 Mph|Mph_scaf_5096-0.7 Mph|Mph_scaf_47114-0.12 Mph|Mph_scaf_39510-0.10 Mph|Mph_scaf_39510-0.9 Mph|Mph_scaf_39510-0.41 Pye|PY_T07771 Pfu|pfu_aug2.0_1175.1_18153.t1 Csq|CsqKR_Scaf336_12.21 Rau|Gene.1524 Pca|Pca_2_51.24
SFG_ortho54: Apl|325296733 Apl|6594617 Apl|524864078 Apl|524864080 Apl|524864082 Apl|871204414 Apl|871204427 Apl|871274411 Apl|871274414 Apl|871274417 Apl|871210654 Apl|871263102 Cfa|CF10719.36 Cfa|CF41971.49 Cfa|CF41971.50 Cfa|CF59335.5 Cfa|CF61915.1 Cfa|CF64301.2 Cgi|405968934 Cgi|405972401 Cgi|405977952 Cgi|405972896 Lan|Lan_Scaf_13823_5.21 Lan|Lan_Scaf_15453_0.14 Lan|Lan_Scaf_25365_5.33 Lan|Lan_Scaf_15759_2.75 Lin|g2942.t1 Lin|g2943.t1 Lin|g32385.t1 Lin|g32387.t1 Lin|g32386.t1 Lin|g3287.t1 Lin|g33960.t1 Lot|130453 Lot|218512 Lot|238559 Lot|140786 Lot|238560 Lot|140794 Lot|174264 Lot|202512 Lot|204438 Mph|Mph_scaf_27766-0.2 Mph|Mph_scaf_73678-0.9 Mph|Mph_scaf_40902-0.2 Mph|Mph_scaf_72196-0.7 Mph|Mph_scaf_65168-0.4 Mph|Mph_scaf_72226-0.7 Mph|Mph_scaf_69016-0.3 Pca|Pca_10_27.21 Pca|Pca_10_5.44 Pca|Pca_10_57.46 Pca|Pca_10_68.25 Pfu|pfu_aug2.0_1169.1_31487.t1 Pfu|pfu_aug2.0_194.1_13779.t1 Pfu|pfu_aug2.0_2166.1_21959.t1 Pfu|pfu_aug2.0_6655.1_19532.t1 Pfu|pfu_aug2.0_990.1_01301.t1 Pye|PY_T05596 Pye|PY_T10022 Pye|PY_T10023 Pye|PY_T23081 Pye|PY_T06911 Pye|PY_T07654 Pye|PY_T07847 Pye|PY_T23022 Bio|BGLB008669-PA Bpl|Bpl_scaf_52671-5.7 Cgi|405957960 Csq|CsqKR_Scaf196_6.10 Hal|HDSC00721CG00040 Lan|Lan_Scaf_4552_0.35 Lin|g8484.t1 Mph|Mph_scaf_63954-2.3 Pca|Pca_10_3.19 Bio|BGLB009139-PA Bpl|Bpl_scaf_9971-1.14 Cfa|CF14065.55 Cgi|405977525 Csq|CsqKR_Scaf193_11.12 Hal|HDSC05986CG00030 Lin|g33630.t1 Oct|918298685 Pca|Pca_49_8.42 Pfu|pfu_aug2.0_9.1_29942.t1 Pye|PY_T03061 Rau|Gene.10469 Lan|Lan_Scaf_6187_0.105 Pca|Pca_29_17.33 Apl|871242926 Bio|BGLB005803-PA Bpl|Bpl_scaf_14503-1.26 Hal|HDSC01265CG00120 Oct|918312155 Pfu|pfu_aug2.0_2148.1_28690.t1 Rau|Gene.16275 Csq|CsqKR_Scaf247_2.13 Apl|871267680 Bio|BGLB001318-PA Pfu|pfu_aug2.0_842.1_07939.t1 Rau|Gene.24171 Bio|BGLB001609-PA Pfu|pfu_aug2.0_1033.1_11392.t1 Bio|BGLB012348-PA Rau|Gene.5397 Bpl|Bpl_scaf_19133-7.3 Oct|918306791 Pye|PY_T00488 Bpl|Bpl_scaf_41052-2.10 Mph|Mph_scaf_40595-0.3 Cfa|CF27679.3 Mph|Mph_scaf_16218-1.10 Pye|PY_T00674 Cfa|CF704285.1 Hal|HDSC05986CG00020 Pfu|pfu_aug2.0_3749.1_32538.t1 Csq|CsqKR_Scaf141_3.31 Oct|918300596 Rau|Gene.6996 Lin|g21617.t1 Mph|Mph_scaf_66893-0.2 Pfu|pfu_aug2.0_9.1_29941.t1
SFG_ortho55: Apl|524900358 Apl|524900360 Apl|524900362 Apl|871229041 Apl|871230376 Apl|871231276 Apl|871236153 Apl|871240273 Apl|871241304 Apl|871241308 Apl|871243001 Apl|871256937 Apl|871219795 Apl|871245923 Bio|BGLB001055-PA Bio|BGLB001131-PA Bio|BGLB004665-PA Bio|BGLB006221-PA Bio|BGLB004666-PA Bio|BGLB014051-PA Bpl|Bpl_scaf_35506-0.6 Bpl|Bpl_scaf_41063-3.10 Cfa|CF40853.22 Cfa|CF545.4 Cfa|CF5503.5 Cfa|CF64377.26 Cfa|CF64377.30 Cgi|405950536 Cgi|405971708 Cgi|405961749 Cgi|405961750 Csq|CsqKR_Scaf35_2.14 Csq|CsqKR_Scaf35_2.3 Csq|CsqKR_Scaf35_2.4 Csq|CsqKR_Scaf3_104.12 Csq|CsqKR_Scaf35_2.15 Lan|Lan_Scaf_11400_0.34 Lan|Lan_Scaf_2008_1.34 Lan|Lan_Scaf_20229_5.22 Lan|Lan_Scaf_21553_4.39 Lan|Lan_Scaf_21553_4.43 Lan|Lan_Scaf_22037_0.29 Lan|Lan_Scaf_2320_0.7 Lan|Lan_Scaf_16201_6.23 Lan|Lan_Scaf_2008-exonerate_protein2genome-gene-1.39 Lan|Lan_Scaf_2008_1.61 Lin|g10259.t1 Lin|g14115.t1 Lin|g21893.t1 Lin|g11076.t1 Lin|g12405.t1 Lot|131803 Lot|142910 Lot|145383 Lot|160669 Lot|221063 Lot|226623 Lot|231915 Mph|Mph_scaf_4019-0.9 Mph|Mph_scaf_8294-0.5 Mph|Mph_scaf_49843-0.3 Mph|Mph_scaf_7248-0.8 Pca|Pca_22_0.11 Pca|Pca_41_28.27 Pca|Pca_68_9.102 Pca|Pca_68_9.121 Pca|Pca_68_9.124 Pca|Pca_68_9.87 Pca|Pca_39_30.35 Pca|Pca_39_30.36 Pca|Pca_42_11.39 Pca|Pca_42_12.21 Pca|Pca_68_9.125 Pca|Pca_68_9.126 Pfu|pfu_aug2.0_2478.1_28823.t1 Pfu|pfu_aug2.0_2512.1_08897.t1 Pfu|pfu_aug2.0_67.1_23374.t1 Pfu|pfu_aug2.0_3119.1_32386.t1 Pfu|pfu_aug2.0_4356.1_22547.t1 Pye|PY_T02105 Pye|PY_T03753 Pye|PY_T03757 Pye|PY_T03930 Pye|PY_T18265 Pye|PY_T24686 Pye|PY_T03756 Pye|PY_T03755 Rau|Gene.15729 Rau|Gene.15737 Rau|Gene.22150 Rau|Gene.22155 Rau|Gene.20624 Rau|Gene.5921 Rau|Gene.1747 Rau|Gene.633 Rau|Gene.20629 Rau|Gene.2180 Rau|Gene.24946 Bio|BGLB003196-PA Cfa|CF48227.101 Cgi|405967948 Csq|CsqKR_Scaf138_0.9 Pfu|pfu_aug2.0_383.1_10701.t1 Pye|PY_T18014 Hal|HDSC03302CG00020 Bio|BGLB001556-PA Bio|BGLB003319-PA Mph|Mph_scaf_36061-0.6 Pfu|pfu_aug2.0_95.1_16907.t2 Hal|HDSC00008CG00050 Cfa|CF64165.1 Hal|HDSC08927CG00010 Bio|BGLB005630-PA Csq|CsqKR_Scaf138_0.11 Bpl|Bpl_scaf_11115-0.4 Hal|HDSC00753CG00070 Mph|Mph_scaf_8294-0.4 Pye|PY_T09384 Cfa|CF64067.3 Lin|g12406.t1 Lot|97578 Lan|Lan_Scaf_21554_0.14
SFG_ortho56: Cfa|CF30557.18 Cfa|CF59549.1 Cfa|CF55009.1 Cfa|CF41119.15 Cfa|CF30557.13 Cfa|CF30557.14 Cfa|CF51905.12 Mph|Mph_scaf_59772-0.0 Mph|Mph_scaf_3007-0.13 Mph|Mph_scaf_73051-0.2 Pfu|pfu_aug2.0_3825.1_19203.t1 Pfu|pfu_aug2.0_100.1_00246.t1 Pfu|pfu_aug2.0_132.1_07004.t1 Pfu|pfu_aug2.0_3140.1_02341.t1 Pfu|pfu_aug2.0_1456.1_21630.t1 Pfu|pfu_aug2.0_3140.1_02344.t1 Pfu|pfu_aug2.0_438.1_27398.t1 Pfu|pfu_aug2.0_2671.1_05617.t1 Pfu|pfu_aug2.0_1680.1_01767.t1 Pfu|pfu_aug2.0_787.1_24404.t1 Pfu|pfu_aug2.0_5831.1_06169.t1 Pfu|pfu_aug2.0_3279.1_32439.t1 Pfu|pfu_aug2.0_2977.1_25600.t1 Pfu|pfu_aug2.0_438.1_27401.t1 Pfu|pfu_aug2.0_2076.1_21918.t1 Pfu|pfu_aug2.0_1943.1_11958.t1 Pfu|pfu_aug2.0_787.1_24405.t1 Pfu|pfu_aug2.0_16414.1_16568.t1 Pfu|pfu_aug2.0_1679.1_31840.t1 Pfu|pfu_aug2.0_7383.1_12932.t1 Pfu|pfu_aug2.0_787.1_24400.t1 Pfu|pfu_aug2.0_1456.1_21631.t1 Pfu|pfu_aug2.0_13.1_10072.t1 Pfu|pfu_aug2.0_5227.1_26049.t1 Pfu|pfu_aug2.0_5289.1_32774.t1 Pfu|pfu_aug2.0_7169.1_32937.t1 Pfu|pfu_aug2.0_149.1_30300.t1 Pfu|pfu_aug2.0_11.1_03397.t1 Pfu|pfu_aug2.0_1680.1_01766.t1 Pfu|pfu_aug2.0_438.1_27399.t1 Pfu|pfu_aug2.0_14169.1_33172.t1 Pfu|pfu_aug2.0_6289.1_32876.t1 Pfu|pfu_aug2.0_5187.1_26043.t1 Pfu|pfu_aug2.0_551.1_04325.t1 Pfu|pfu_aug2.0_1679.1_31839.t1 Pfu|pfu_aug2.0_1943.1_11955.t1 Pfu|pfu_aug2.0_1284.1_14930.t1 Pfu|pfu_aug2.0_2891.1_05689.t1 Pfu|pfu_aug2.0_6069.1_32857.t1 Pfu|pfu_aug2.0_2076.1_21919.t1 Pfu|pfu_aug2.0_3220.1_02359.t1 Pfu|pfu_aug2.0_5723.1_12815.t1 Pfu|pfu_aug2.0_5334.1_16096.t1 Pfu|pfu_aug2.0_3140.1_02342.t1 Pfu|pfu_aug2.0_1943.1_11954.t1 Pfu|pfu_aug2.0_709.1_31085.t1 Pfu|pfu_aug2.0_3279.1_32437.t1 Pfu|pfu_aug2.0_1902.1_08638.t1 Pfu|pfu_aug2.0_246.1_20485.t2 Pfu|pfu_aug2.0_1726.1_21761.t1 Pfu|pfu_aug2.0_1924.1_15310.t1 Pfu|pfu_aug2.0_1284.1_14929.t1 Pfu|pfu_aug2.0_3279.1_32438.t1 Pfu|pfu_aug2.0_5723.1_12814.t1 Pfu|pfu_aug2.0_10261.1_06429.t1 Pfu|pfu_aug2.0_1968.1_28606.t1 Pfu|pfu_aug2.0_1679.1_31837.t1 Pfu|pfu_aug2.0_636.1_21002.t1 Pfu|pfu_aug2.0_6550.1_02856.t1 Pfu|pfu_aug2.0_709.1_31090.t1 Pfu|pfu_aug2.0_2076.1_21917.t1 Pfu|pfu_aug2.0_1017.1_24617.t1 Pfu|pfu_aug2.0_232.1_07206.t1 Pfu|pfu_aug2.0_3558.1_29130.t1 Pfu|pfu_aug2.0_5489.1_32795.t1 Pfu|pfu_aug2.0_1924.1_15311.t1 Pfu|pfu_aug2.0_15624.1_16553.t1 Pfu|pfu_aug2.0_472.1_07560.t1 Pfu|pfu_aug2.0_8070.1_02950.t1 Pfu|pfu_aug2.0_4933.1_12725.t1 Pfu|pfu_aug2.0_4933.1_12727.t1 Pfu|pfu_aug2.0_6910.1_02881.t1 Pfu|pfu_aug2.0_9075.1_19664.t1 Pfu|pfu_aug2.0_4933.1_12726.t1 Pfu|pfu_aug2.0_7383.1_12931.t1 Pfu|pfu_aug2.0_3140.1_02343.t1 Pfu|pfu_aug2.0_5289.1_32775.t1 Pfu|pfu_aug2.0_4933.1_12729.t1 Pfu|pfu_aug2.0_4573.1_12675.t1 Pfu|pfu_aug2.0_2411.1_05521.t1 Pfu|pfu_aug2.0_4754.1_16024.t1 Pfu|pfu_aug2.0_4197.1_25908.t1 Pfu|pfu_aug2.0_548.1_27521.t1 Pfu|pfu_aug2.0_10234.1_16411.t1 Pfu|pfu_aug2.0_4933.1_12728.t1 Pfu|pfu_aug2.0_1943.1_11959.t1 Pfu|pfu_aug2.0_2515.1_18842.t1 Pfu|pfu_aug2.0_4241.1_05965.t1 Pfu|pfu_aug2.0_1284.1_14928.t1 Pfu|pfu_aug2.0_11.1_03398.t1 Pfu|pfu_aug2.0_1759.1_31887.t1 Pfu|pfu_aug2.0_472.1_07561.t1 Pfu|pfu_aug2.0_17996.1_23121.t1 Pye|PY_T00668 Pye|PY_T03524 Pye|PY_T14285 Pye|PY_T14381 Pye|PY_T14466 Pye|PY_T14468 Pye|PY_T14552 Pye|PY_T14553 Pye|PY_T17385 Pye|PY_T22026 Pye|PY_T22027 Pye|PY_T22029 Pye|PY_T22447 Pye|PY_T23057 Pye|PY_T23058 Pye|PY_T23256 Pye|PY_T20894 Pye|PY_T20896 Pye|PY_T20869
SFG_ortho57: Bpl|Bpl_scaf_19133-6.25 Bpl|Bpl_scaf_20231-0.4 Bpl|Bpl_scaf_20231-0.7 Bpl|Bpl_scaf_21658-0.4 Bpl|Bpl_scaf_57484-1.0 Bpl|Bpl_scaf_6373-13.37 Bpl|Bpl_scaf_6373-13.38 Bpl|Bpl_scaf_6373-13.7 Bpl|Bpl_scaf_27065-0.5 Bpl|Bpl_scaf_46427-0.13 Bpl|Bpl_scaf_57804-0.23 Cfa|CF12189.2 Cfa|CF12189.4 Cfa|CF36457.10 Cfa|CF44339.44 Cfa|CF44339.45 Cfa|CF62057.14 Cfa|CF63613.22 Cfa|CF63699.20 Cfa|CF64523.3 Cfa|CF64523.4 Cfa|CF64523.5 Cfa|CF15027.100 Cfa|CF58753.1 Cfa|CF61517.16 Cfa|CF61517.18 Cgi|405951895 Cgi|405958935 Cgi|405960141 Cgi|405962489 Cgi|405962490 Cgi|405962491 Cgi|405959183 Cgi|405959189 Cgi|405965265 Cgi|405968187 Cgi|405974848 Cgi|405959187 Hal|HDSC01698CG00100 Hal|HDSC09337CG00010 Hal|HDSC01698CG00120 Hal|HDSC01698CG00130 Hal|HDSC02461CG00070 Hal|HDSC06007CG00010 Hal|HDSC11357CG00010 Lin|g19062.t1 Lin|g19076.t1 Lin|g6312.t1 Lin|g6313.t1 Lin|g6314.t1 Lin|g9336.t1 Lin|g32333.t1 Mph|Mph_scaf_13814-0.0 Mph|Mph_scaf_66673-0.1 Mph|Mph_scaf_67043-0.2 Mph|Mph_scaf_73327-0.1 Mph|Mph_scaf_23143-0.53 Mph|Mph_scaf_23143-0.7 Mph|Mph_scaf_29330-0.4 Mph|Mph_scaf_29330-0.6 Mph|Mph_scaf_35759-0.1 Mph|Mph_scaf_41436-0.2 Mph|Mph_scaf_65126-0.3 Mph|Mph_scaf_65704-0.0 Mph|Mph_scaf_870-0.16 Mph|Mph_scaf_63879-0.2 Oct|918285411 Oct|918285413 Oct|918287889 Oct|918287890 Oct|918287891 Oct|918287892 Oct|918328434 Pfu|pfu_aug2.0_10383.1_13069.t1 Pfu|pfu_aug2.0_2163.1_12048.t1 Pfu|pfu_aug2.0_4141.1_05948.t1 Pfu|pfu_aug2.0_5777.1_26100.t1 Pfu|pfu_aug2.0_2906.1_22229.t1 Pfu|pfu_aug2.0_427.1_24017.t1 Pfu|pfu_aug2.0_928.1_27915.t1 Pfu|pfu_aug2.0_5770.1_02781.t1 Pfu|pfu_aug2.0_4628.1_29326.t1 Pfu|pfu_aug2.0_6259.1_32875.t1 Pye|PY_T01221 Pye|PY_T06050 Pye|PY_T10844 Pye|PY_T11040 Pye|PY_T11331 Pye|PY_T11332 Pye|PY_T11397 Pye|PY_T11398 Pye|PY_T11818 Pye|PY_T11819 Pye|PY_T11820 Pye|PY_T11822 Pye|PY_T11823 Pye|PY_T11936 Pye|PY_T02191 Pye|PY_T02824 Pye|PY_T20079 Pye|PY_T20081 Pye|PY_T20638 Pye|PY_T20080 Rau|Gene.22417 Rau|Gene.3484 Rau|Gene.3519 Apl|871247264 Bio|BGLB009147-PA Csq|CsqKR_Scaf52_12.15 Lan|Lan_Scaf_3109_0.12 Lot|124263 Pca|Pca_2_111.45 Bio|BGLB008958-PA Csq|CsqKR_Scaf52_12.16 Bio|BGLB009932-PA Csq|CsqKR_Scaf52_12.14 Cgi|405959188 Lan|Lan_Scaf_14699_0.20 Pfu|pfu_aug2.0_1453.1_11677.t1 Pca|Pca_2_111.44
SFG_ortho58: Apl|524885408 Apl|524885410 Apl|524885414 Apl|524890482 Apl|524890486 Apl|871243200 Apl|871243204 Apl|871235484 Apl|524914102 Apl|871220419 Apl|871273291 Apl|871273294 Apl|871273297 Apl|871278671 Bio|BGLB001371-PA Bio|BGLB011781-PA Bio|BGLB001398-PA Bio|BGLB001399-PA Bio|BGLB001400-PA Bio|BGLB001403-PA Bio|BGLB001404-PA Bio|BGLB009935-PA Bio|BGLB003215-PA Bio|BGLB003302-PA Bio|BGLB003304-PA Bio|BGLB008404-PA Bio|BGLB008407-PA Bpl|Bpl_scaf_31157-0.4 Bpl|Bpl_scaf_48711-0.9 Bpl|Bpl_scaf_45382-2.4 Bpl|Bpl_scaf_46577-3.5 Bpl|Bpl_scaf_48711-1.12 Cfa|CF38747.40 Cfa|CF62393.25 Cfa|CF62393.26 Cfa|CF62393.29 Cgi|405945352 Cgi|405953020 Cgi|405963541 Csq|CsqKR_Scaf130_17.26 Csq|CsqKR_Scaf130_18.8 Lan|Lan_Scaf_13270_0.16 Lan|Lan_Scaf_27623_0.33 Lan|Lan_Scaf_28383_2.27 Lan|Lan_Scaf_33411_0.56 Lan|Lan_Scaf_33927_0.60 Lan|Lan_Scaf_49_0.14 Lan|Lan_Scaf_28383_1.49 Lan|Lan_Scaf_28880_1.80 Lin|g13858.t1 Lin|g13859.t1 Lin|g30605.t1 Lin|g30606.t1 Lin|g20170.t1 Lin|g20171.t1 Lin|g1496.t1 Lin|g27505.t1 Lot|105466 Lot|106859 Lot|113537 Lot|132347 Lot|197134 Lot|113430 Lot|113614 Lot|113640 Lot|158430 Lot|153886 Mph|Mph_scaf_16654-0.3 Mph|Mph_scaf_69278-1.14 Mph|Mph_scaf_37834-0.6 Mph|Mph_scaf_37834-0.7 Mph|Mph_scaf_41936-0.2 Mph|Mph_scaf_47021-0.5 Mph|Mph_scaf_9537-0.5 Pca|Pca_115_3.86 Pca|Pca_11_15.32 Pca|Pca_38_27.81 Pca|Pca_38_19.69 Pca|Pca_38_19.70 Pca|Pca_50_11.36 Pca|Pca_38_27.65 Pca|Pca_50_11.50 Pfu|pfu_aug2.0_1236.1_21487.t1 Pfu|pfu_aug2.0_1566.1_21688.t1 Pfu|pfu_aug2.0_4206.1_22522.t1 Pfu|pfu_aug2.0_8734.1_16337.t1 Pfu|pfu_aug2.0_2917.1_25581.t1 Pfu|pfu_aug2.0_526.1_20867.t1 Pfu|pfu_aug2.0_8391.1_06342.t1 Pye|PY_T21069 Pye|PY_T21210 Pye|PY_T21070 Pye|PY_T21071 Pye|PY_T21072 Rau|Gene.13339 Rau|Gene.18601 Rau|Gene.18604 Rau|Gene.18607 Rau|Gene.20662 Rau|Gene.17028 Rau|Gene.22308 Rau|Gene.9121 Rau|Gene.9137 Hal|HDSC00993CG00040 Lan|Lan_Scaf_11385_6.58 Oct|918289418 Csq|CsqKR_Scaf164_3.12 Pfu|pfu_aug2.0_1935.1_18606.t1 Bio|BGLB001401-PA Bpl|Bpl_scaf_23804-6.11 Rau|Gene.20672 Lot|231044 Mph|Mph_scaf_45419-0.3 Cgi|405974372 Lot|105269 Bpl|Bpl_scaf_50342-2.7 Lan|Lan_Scaf_17027_9.48 Pca|Pca_3_77.47
SFG_ortho59: Bpl|Bpl_scaf_22242-0.0 Bpl|Bpl_scaf_33794-0.0 Bpl|Bpl_scaf_40197-0.10 Bpl|Bpl_scaf_7213-1.0 Bpl|Bpl_scaf_28869-1.10 Cfa|CF13175.1 Cfa|CF13175.4 Cfa|CF23897.40 Cfa|CF23897.41 Cgi|405945424 Cgi|405959992 Cgi|405955068 Cgi|405975270 Cgi|405969090 Cgi|405975139 Cgi|405957745 Cgi|405978709 Cgi|405975137 Cgi|405978708 Cgi|405975136 Cgi|405964622 Cgi|405978265 Cgi|405957742 Cgi|405963053 Cgi|405957041 Cgi|405957741 Cgi|405957744 Cgi|405954004 Cgi|405963055 Cgi|405975142 Cgi|405972822 Cgi|405978710 Cgi|405967171 Cgi|405972092 Mph|Mph_scaf_11760-0.8 Mph|Mph_scaf_11760-0.9 Mph|Mph_scaf_23116-0.0 Mph|Mph_scaf_61143-0.0 Mph|Mph_scaf_43891-0.3 Mph|Mph_scaf_43891-0.2 Mph|Mph_scaf_19101-0.4 Mph|Mph_scaf_42658-0.2 Mph|Mph_scaf_73785-0.4 Pfu|pfu_aug2.0_1001.1_04747.t1 Pfu|pfu_aug2.0_158.1_26958.t1 Pfu|pfu_aug2.0_692.1_07798.t1 Pfu|pfu_aug2.0_2493.1_12180.t1 Pfu|pfu_aug2.0_4897.1_26010.t1 Pfu|pfu_aug2.0_8417.1_26279.t1 Pfu|pfu_aug2.0_2598.1_28877.t1 Pfu|pfu_aug2.0_5.1_16661.t1 Pfu|pfu_aug2.0_8582.1_09678.t1 Pfu|pfu_aug2.0_368.1_27295.t1 Pfu|pfu_aug2.0_639.1_31016.t1 Pfu|pfu_aug2.0_1443.1_11671.t1 Pfu|pfu_aug2.0_7284.1_16251.t1 Pfu|pfu_aug2.0_234.1_13845.t1 Pfu|pfu_aug2.0_1443.1_11670.t1 Pfu|pfu_aug2.0_2114.1_15414.t1 Pfu|pfu_aug2.0_2114.1_15411.t1 Pfu|pfu_aug2.0_4179.1_32635.t1 Pfu|pfu_aug2.0_1088.1_28041.t1 Pfu|pfu_aug2.0_12052.1_09821.t1 Pfu|pfu_aug2.0_10442.1_09770.t1 Pfu|pfu_aug2.0_10969.1_33096.t1 Pfu|pfu_aug2.0_202.1_07154.t1 Pfu|pfu_aug2.0_1373.1_11636.t1 Pfu|pfu_aug2.0_234.1_13844.t1 Pfu|pfu_aug2.0_11756.1_23000.t1 Pfu|pfu_aug2.0_2619.1_32253.t1 Pfu|pfu_aug2.0_5.1_16660.t1 Pfu|pfu_aug2.0_6305.1_19510.t1 Pfu|pfu_aug2.0_7037.1_26201.t1 Pfu|pfu_aug2.0_7237.1_26211.t1 Pfu|pfu_aug2.0_234.1_13843.t1 Pfu|pfu_aug2.0_1373.1_11635.t1 Pfu|pfu_aug2.0_2618.1_28888.t1 Pfu|pfu_aug2.0_23.1_10124.t1 Pfu|pfu_aug2.0_1138.1_28091.t1 Pfu|pfu_aug2.0_994.1_14704.t1 Pfu|pfu_aug2.0_1706.1_21752.t1 Pfu|pfu_aug2.0_202.1_07153.t1 Pfu|pfu_aug2.0_4000.1_02541.t1 Pfu|pfu_aug2.0_251.1_03886.t1 Pfu|pfu_aug2.0_10463.1_13072.t1 Pfu|pfu_aug2.0_11165.1_19744.t1 Pfu|pfu_aug2.0_994.1_14705.t1 Pfu|pfu_aug2.0_2618.1_28887.t1 Pfu|pfu_aug2.0_8119.1_32989.t1 Pfu|pfu_aug2.0_3913.1_12544.t1 Pfu|pfu_aug2.0_9264.1_16367.t1 Pfu|pfu_aug2.0_6192.1_09533.t1 Pfu|pfu_aug2.0_542.1_07652.t1 Pfu|pfu_aug2.0_2598.1_28875.t1 Pfu|pfu_aug2.0_272.1_07280.t1 Pfu|pfu_aug2.0_4074.1_15919.t1 Pfu|pfu_aug2.0_4696.1_22593.t1 Pfu|pfu_aug2.0_8492.1_09674.t1 Pfu|pfu_aug2.0_1415.1_18315.t1 Pfu|pfu_aug2.0_2114.1_15413.t1 Pfu|pfu_aug2.0_7841.1_06313.t1 Pfu|pfu_aug2.0_53.1_10191.t1 Pfu|pfu_aug2.0_1443.1_11672.t1 Pfu|pfu_aug2.0_251.1_03874.t1 Pfu|pfu_aug2.0_25.1_16735.t1 Pfu|pfu_aug2.0_994.1_14706.t1 Pfu|pfu_aug2.0_78.1_26805.t1 Pfu|pfu_aug2.0_2868.1_28970.t1 Pfu|pfu_aug2.0_2598.1_28876.t1 Pfu|pfu_aug2.0_6732.1_09570.t1 Pfu|pfu_aug2.0_5635.1_19450.t1 Pfu|pfu_aug2.0_3939.1_32583.t1 Mph|Mph_scaf_49722-2.6 Cfa|CF63531.3 Pye|PY_T19921 Cfa|CF8583.2 Pye|PY_T04548 Pca|Pca_52_5.40
SFG_ortho60: Mph|Mph_scaf_11172-0.6 Mph|Mph_scaf_73425-2.5 Mph|Mph_scaf_74462-0.17 Mph|Mph_scaf_43614-0.0 Mph|Mph_scaf_42038-0.5 Mph|Mph_scaf_4716-0.0 Mph|Mph_scaf_38812-0.1 Mph|Mph_scaf_32736-0.5 Mph|Mph_scaf_43614-0.17 Mph|Mph_scaf_8738-0.5 Mph|Mph_scaf_11870-0.0 Mph|Mph_scaf_13015-0.7 Mph|Mph_scaf_20008-0.10 Mph|Mph_scaf_55317-0.5 Mph|Mph_scaf_74462-0.16 Mph|Mph_scaf_20008-0.11 Mph|Mph_scaf_27576-0.8 Mph|Mph_scaf_53709-0.10 Mph|Mph_scaf_73465-0.13 Mph|Mph_scaf_9480-0.0 Mph|Mph_scaf_70383-0.23 Mph|Mph_scaf_56620-0.10 Mph|Mph_scaf_22862-0.18 Mph|Mph_scaf_22862-0.15 Mph|Mph_scaf_73800-0.4 Mph|Mph_scaf_68778-0.3 Mph|Mph_scaf_53709-0.6 Mph|Mph_scaf_73465-0.8 Mph|Mph_scaf_61342-0.3 Mph|Mph_scaf_65657-0.4 Mph|Mph_scaf_39837-0.3 Mph|Mph_scaf_57605-0.2 Mph|Mph_scaf_9932-0.13 Mph|Mph_scaf_13331-0.3 Mph|Mph_scaf_70930-0.3 Mph|Mph_scaf_20453-0.10 Mph|Mph_scaf_4063-0.8 Mph|Mph_scaf_5467-0.3 Mph|Mph_scaf_9024-0.6 Mph|Mph_scaf_4716-1.10 Mph|Mph_scaf_56791-0.7 Mph|Mph_scaf_9932-0.3 Mph|Mph_scaf_49076-0.5 Mph|Mph_scaf_51534-1.0 Mph|Mph_scaf_1598-0.1 Mph|Mph_scaf_13015-0.8 Mph|Mph_scaf_27638-0.8 Mph|Mph_scaf_53709-0.12 Mph|Mph_scaf_53441-0.5 Mph|Mph_scaf_22862-0.14 Mph|Mph_scaf_4063-0.9 Mph|Mph_scaf_53906-0.5 Mph|Mph_scaf_58605-0.4 Mph|Mph_scaf_43614-0.18 Mph|Mph_scaf_32548-0.7 Mph|Mph_scaf_52659-0.3 Mph|Mph_scaf_35809-0.4 Mph|Mph_scaf_56620-0.11 Mph|Mph_scaf_70383-0.26 Mph|Mph_scaf_30694-0.13 Mph|Mph_scaf_46617-0.5 Mph|Mph_scaf_64440-0.4 Mph|Mph_scaf_4716-0.5 Mph|Mph_scaf_14107-0.4 Mph|Mph_scaf_61450-0.18 Mph|Mph_scaf_32548-0.8 Mph|Mph_scaf_70383-0.25 Mph|Mph_scaf_15043-0.3 Mph|Mph_scaf_9932-0.14 Mph|Mph_scaf_57725-0.6 Mph|Mph_scaf_52206-0.3 Mph|Mph_scaf_64440-0.5 Mph|Mph_scaf_58605-0.2 Mph|Mph_scaf_46669-0.2 Mph|Mph_scaf_56620-0.2 Mph|Mph_scaf_4327-0.1 Mph|Mph_scaf_61450-0.19 Mph|Mph_scaf_34-0.26 Mph|Mph_scaf_28612-0.0 Mph|Mph_scaf_43614-0.15 Mph|Mph_scaf_30694-0.12 Mph|Mph_scaf_9024-0.8 Mph|Mph_scaf_24141-0.2 Mph|Mph_scaf_61342-0.1 Mph|Mph_scaf_24141-0.1 Mph|Mph_scaf_51534-0.6 Mph|Mph_scaf_30415-0.17 Mph|Mph_scaf_58736-0.5 Mph|Mph_scaf_74462-0.18 Mph|Mph_scaf_20008-0.1 Mph|Mph_scaf_8738-0.4 Mph|Mph_scaf_44099-0.1 Mph|Mph_scaf_61450-0.12 Mph|Mph_scaf_51534-0.2 Mph|Mph_scaf_70383-0.5 Mph|Mph_scaf_70383-0.24 Mph|Mph_scaf_22862-0.2 Mph|Mph_scaf_45176-0.0 Mph|Mph_scaf_49076-0.4 Mph|Mph_scaf_61450-0.20 Mph|Mph_scaf_25486-0.23 Mph|Mph_scaf_61447-0.2 Mph|Mph_scaf_51534-1.16 Mph|Mph_scaf_61450-0.10 Mph|Mph_scaf_61450-0.1 Mph|Mph_scaf_30694-0.11 Mph|Mph_scaf_49889-0.1 Mph|Mph_scaf_65657-0.0 Pfu|pfu_aug2.0_3118.1_29038.t1 Mph|Mph_scaf_13052-0.0 Mph|Mph_scaf_18593-0.0 Mph|Mph_scaf_18806-0.2 Mph|Mph_scaf_22862-0.0 Mph|Mph_scaf_48929-0.2 Mph|Mph_scaf_45176-0.1 Mph|Mph_scaf_56791-0.8 Mph|Mph_scaf_35809-0.5 Cgi|405973574
SFG_ortho61: Bpl|Bpl_scaf_14946-0.29 Bpl|Bpl_scaf_45097-0.36 Bpl|Bpl_scaf_55008-0.0 Bpl|Bpl_scaf_26745-0.12 Bpl|Bpl_scaf_34142-4.35 Bpl|Bpl_scaf_19671-12.1 Bpl|Bpl_scaf_29155-4.0 Bpl|Bpl_scaf_47978-0.32 Bpl|Bpl_scaf_38130-0.13 Bpl|Bpl_scaf_8212-2.0 Bpl|Bpl_scaf_16692-0.2 Bpl|Bpl_scaf_15836-0.8 Bpl|Bpl_scaf_53551-0.51 Bpl|Bpl_scaf_47986-0.31 Bpl|Bpl_scaf_15684-0.11 Bpl|Bpl_scaf_7534-1.3 Bpl|Bpl_scaf_35208-6.0 Bpl|Bpl_scaf_44324-0.0 Bpl|Bpl_scaf_15836-0.1 Bpl|Bpl_scaf_25658-0.11 Bpl|Bpl_scaf_19158-1.2 Bpl|Bpl_scaf_38411-0.1 Bpl|Bpl_scaf_37524-0.6 Bpl|Bpl_scaf_29155-4.1 Bpl|Bpl_scaf_53551-0.7 Bpl|Bpl_scaf_19671-12.2 Bpl|Bpl_scaf_57839-0.2 Bpl|Bpl_scaf_6745-0.0 Bpl|Bpl_scaf_57839-0.4 Bpl|Bpl_scaf_15684-0.0 Bpl|Bpl_scaf_53551-0.8 Bpl|Bpl_scaf_19671-11.1 Bpl|Bpl_scaf_57839-0.5 Bpl|Bpl_scaf_38411-0.2 Bpl|Bpl_scaf_3511-0.3 Bpl|Bpl_scaf_57016-0.14 Bpl|Bpl_scaf_25658-0.14 Bpl|Bpl_scaf_47280-0.3 Bpl|Bpl_scaf_8212-2.1 Bpl|Bpl_scaf_57839-0.6 Bpl|Bpl_scaf_5697-0.1 Bpl|Bpl_scaf_2419-0.0 Bpl|Bpl_scaf_52395-0.3 Bpl|Bpl_scaf_8705-0.1 Bpl|Bpl_scaf_45701-0.0 Bpl|Bpl_scaf_25658-0.13 Bpl|Bpl_scaf_2255-0.12 Bpl|Bpl_scaf_25658-0.9 Bpl|Bpl_scaf_29155-3.4 Bpl|Bpl_scaf_3496-1.9 Bpl|Bpl_scaf_29155-5.0 Bpl|Bpl_scaf_3511-0.8 Bpl|Bpl_scaf_5697-0.0 Bpl|Bpl_scaf_19158-1.0 Bpl|Bpl_scaf_45701-0.1 Bpl|Bpl_scaf_15684-0.13 Bpl|Bpl_scaf_34142-4.1 Bpl|Bpl_scaf_29155-3.3 Bpl|Bpl_scaf_19158-2.0 Bpl|Bpl_scaf_29155-4.3 Bpl|Bpl_scaf_17233-0.0 Bpl|Bpl_scaf_35208-7.0 Bpl|Bpl_scaf_58331-0.3 Bpl|Bpl_scaf_57839-0.1 Bpl|Bpl_scaf_27540-0.0 Bpl|Bpl_scaf_26519-1.7 Bpl|Bpl_scaf_35208-6.2 Bpl|Bpl_scaf_37524-0.0 Bpl|Bpl_scaf_35208-7.1 Bpl|Bpl_scaf_5697-0.3 Bpl|Bpl_scaf_16692-0.39 Bpl|Bpl_scaf_53551-0.6 Bpl|Bpl_scaf_35208-7.24 Bpl|Bpl_scaf_54160-0.1 Bpl|Bpl_scaf_29155-5.1 Bpl|Bpl_scaf_57016-0.3 Bpl|Bpl_scaf_26519-1.5 Bpl|Bpl_scaf_8616-0.1 Bpl|Bpl_scaf_57839-0.31 Bpl|Bpl_scaf_38130-0.1 Bpl|Bpl_scaf_16692-0.3 Bpl|Bpl_scaf_26519-1.4 Bpl|Bpl_scaf_7534-1.1 Bpl|Bpl_scaf_8616-0.0 Bpl|Bpl_scaf_16692-0.6 Bpl|Bpl_scaf_54160-0.0 Bpl|Bpl_scaf_45129-0.0 Bpl|Bpl_scaf_41691-0.0 Bpl|Bpl_scaf_52395-0.1 Bpl|Bpl_scaf_53551-0.9 Bpl|Bpl_scaf_29155-4.8 Bpl|Bpl_scaf_47280-0.4 Bpl|Bpl_scaf_37524-0.4 Bpl|Bpl_scaf_24242-0.5 Bpl|Bpl_scaf_29155-3.0 Bpl|Bpl_scaf_29155-3.1 Bpl|Bpl_scaf_41691-0.1 Bpl|Bpl_scaf_43813-2.2 Bpl|Bpl_scaf_26519-1.6 Bpl|Bpl_scaf_25658-0.7 Bpl|Bpl_scaf_38411-0.0 Bpl|Bpl_scaf_45129-0.1 Bpl|Bpl_scaf_54160-0.3 Bpl|Bpl_scaf_54287-0.0 Bpl|Bpl_scaf_49561-0.0 Bpl|Bpl_scaf_8616-0.2 Pye|PY_T08019 Pye|PY_T14976 Bpl|Bpl_scaf_14799-0.0 Bpl|Bpl_scaf_14946-0.5 Bpl|Bpl_scaf_14799-0.2 Bpl|Bpl_scaf_14946-0.7 Apl|524897617 Cfa|CF33565.8 Lot|67930 Cfa|CF22949.7 Pfu|pfu_aug2.0_2288.1_28736.t1
SFG_ortho62: Bpl|Bpl_scaf_19835-0.12 Bpl|Bpl_scaf_25036-2.6 Bpl|Bpl_scaf_32357-0.2 Bpl|Bpl_scaf_32365-0.4 Bpl|Bpl_scaf_36008-0.4 Bpl|Bpl_scaf_37149-0.2 Bpl|Bpl_scaf_39709-0.1 Bpl|Bpl_scaf_49537-6.9 Bpl|Bpl_scaf_58112-0.8 Bpl|Bpl_scaf_58766-0.8 Bpl|Bpl_scaf_64674-0.15 Bpl|Bpl_scaf_22384-3.5 Bpl|Bpl_scaf_24834-4.15 Bpl|Bpl_scaf_25036-2.18 Bpl|Bpl_scaf_63503-1.23 Bpl|Bpl_scaf_25036-2.19 Bpl|Bpl_scaf_49181-0.4 Bpl|Bpl_scaf_52387-0.3 Bpl|Bpl_scaf_64134-1.8 Bpl|Bpl_scaf_25036-2.20 Bpl|Bpl_scaf_33119-1.23 Bpl|Bpl_scaf_7397-0.18 Bpl|Bpl_scaf_8342-2.14 Bpl|Bpl_scaf_41802-3.24 Bpl|Bpl_scaf_49317-0.37 Bpl|Bpl_scaf_35623-0.6 Bpl|Bpl_scaf_49026-0.8 Bpl|Bpl_scaf_8342-2.15 Bpl|Bpl_scaf_45217-0.2 Bpl|Bpl_scaf_49181-0.7 Bpl|Bpl_scaf_49317-0.30 Bpl|Bpl_scaf_49317-0.40 Bpl|Bpl_scaf_58766-0.15 Bpl|Bpl_scaf_64134-1.14 Bpl|Bpl_scaf_54986-0.0 Cfa|CF23897.10 Cfa|CF28647.13 Cgi|405963944 Cgi|405965879 Cgi|405966662 Cgi|405964400 Cgi|405965048 Cgi|405965878 Cgi|405965881 Cgi|405978586 Cgi|405964401 Cgi|405965880 Cgi|405967942 Csq|CsqKR_Scaf41_34.25 Csq|CsqKR_Scaf41_34.26 Csq|CsqKR_Scaf41_41.17 Hal|HDSC00211CG00180 Hal|HDSC09815CG00010 Hal|HDSC66321CG00010 Lot|165388 Lot|165458 Lot|175429 Lot|234471 Lot|234473 Lot|234475 Lot|165389 Lot|165394 Lot|165459 Lot|168990 Lot|234472 Lot|234474 Lot|165393 Mph|Mph_scaf_10651-0.6 Mph|Mph_scaf_5537-1.13 Mph|Mph_scaf_64271-0.29 Mph|Mph_scaf_18245-0.7 Mph|Mph_scaf_20850-0.2 Mph|Mph_scaf_4572-0.23 Mph|Mph_scaf_48928-0.22 Mph|Mph_scaf_64271-0.33 Mph|Mph_scaf_65098-0.21 Mph|Mph_scaf_65677-0.6 Mph|Mph_scaf_72436-1.10 Mph|Mph_scaf_72716-0.10 Mph|Mph_scaf_7740-0.4 Mph|Mph_scaf_18842-3.20 Mph|Mph_scaf_49426-0.1 Mph|Mph_scaf_18842-3.35 Mph|Mph_scaf_73172-0.2 Mph|Mph_scaf_29283-0.1 Mph|Mph_scaf_50223-0.3 Mph|Mph_scaf_72436-0.8 Mph|Mph_scaf_31407-0.11 Mph|Mph_scaf_67157-0.3 Mph|Mph_scaf_52725-0.17 Mph|Mph_scaf_6908-0.2 Mph|Mph_scaf_63295-0.5 Mph|Mph_scaf_65098-0.23 Mph|Mph_scaf_67427-0.9 Mph|Mph_scaf_65098-0.22 Pca|Pca_57_19.42 Pca|Pca_57_19.43 Pca|Pca_57_20.30 Pca|Pca_57_20.34 Pca|Pca_57_21.29 Pfu|pfu_aug2.0_103.1_10268.t1 Pfu|pfu_aug2.0_1878.1_28575.t1 Pfu|pfu_aug2.0_247.1_23741.t1 Pfu|pfu_aug2.0_247.1_23742.t1 Pfu|pfu_aug2.0_71.1_03549.t1 Pfu|pfu_aug2.0_71.1_03550.t1 Pfu|pfu_aug2.0_1878.1_28574.t1 Pfu|pfu_aug2.0_3461.1_05837.t1 Csq|CsqKR_Scaf349_0.8 Hal|HDSC00211CG00170 Pye|PY_T18131 Bpl|Bpl_scaf_25036-1.1 Hal|HDSC04058CG00030 Mph|Mph_scaf_18245-0.6 Pye|PY_T18517 Cgi|405971746
SFG_ortho63: Apl|871207925 Apl|871215323 Apl|871215326 Bpl|Bpl_scaf_11470-0.23 Bpl|Bpl_scaf_12887-0.55 Bpl|Bpl_scaf_28281-3.0 Bpl|Bpl_scaf_63091-1.3 Bpl|Bpl_scaf_18634-1.34 Bpl|Bpl_scaf_18634-2.6 Bpl|Bpl_scaf_26-0.2 Bpl|Bpl_scaf_52660-3.6 Bpl|Bpl_scaf_54434-2.5 Bpl|Bpl_scaf_62231-0.8 Cfa|CF15869.15 Cfa|CF60979.2 Cfa|CF29865.31 Cfa|CF59079.40 Cfa|CF34649.20 Cfa|CF52139.17 Cfa|CF61079.2_CF61079.3 Cfa|CF6487.37 Cfa|CF6487.38 Cgi|405956614 Cgi|405970637 Cgi|405972740 Cgi|405969442 Cgi|405970054 Cgi|405970052 Cgi|405970053 Cgi|405973804 Cgi|405970055 Cgi|405970334 Cgi|405972118 Cgi|405972119 Cgi|405970635 Cgi|405974286 Cgi|405970636 Cgi|405975312 Lan|Lan_Scaf_15044_0.24 Lan|Lan_Scaf_20249_0.17 Lan|Lan_Scaf_20249_0.59 Lan|Lan_Scaf_25382_0.77 Lan|Lan_Scaf_9653_0.52 Lin|g10726.t1 Lin|g31082.t1 Lin|g10727.t1 Lin|g16249.t1 Lin|g22110.t1 Lin|g30844.t1 Lin|g30858.t1 Mph|Mph_scaf_19820-0.29 Mph|Mph_scaf_23306-0.11 Mph|Mph_scaf_71286-0.2 Mph|Mph_scaf_9223-0.3 Mph|Mph_scaf_29078-0.1 Mph|Mph_scaf_29429-0.3 Mph|Mph_scaf_4523-0.33 Mph|Mph_scaf_4523-0.34 Mph|Mph_scaf_31479-0.1 Mph|Mph_scaf_31615-0.3 Mph|Mph_scaf_36764-0.1 Mph|Mph_scaf_43702-0.1 Mph|Mph_scaf_4604-0.6 Mph|Mph_scaf_47797-0.21 Mph|Mph_scaf_48668-0.2 Oct|918307255 Oct|918307256 Pfu|pfu_aug2.0_1137.1_24714.t1 Pfu|pfu_aug2.0_1761.1_05223.t1 Pfu|pfu_aug2.0_2375.1_18796.t1 Pfu|pfu_aug2.0_286.1_20557.t1 Pfu|pfu_aug2.0_6183.1_12854.t1 Pfu|pfu_aug2.0_829.1_31193.t1 Pfu|pfu_aug2.0_1598.1_28400.t1 Pfu|pfu_aug2.0_162.1_07081.t1 Pfu|pfu_aug2.0_2716.1_22171.t1 Pfu|pfu_aug2.0_2716.1_22168.t1 Pfu|pfu_aug2.0_2716.1_22169.t1 Pfu|pfu_aug2.0_5022.1_09408.t1 Pye|PY_T09439 Pye|PY_T21581 Pye|PY_T09489 Pye|PY_T09490 Pye|PY_T09491 Pye|PY_T20456 Pye|PY_T20457 Pye|PY_T17528 Pye|PY_T20735 Pye|PY_T21687 Pye|PY_T26354 Pye|PY_T26355 Lot|167963 Hal|HDSC03858CG00020 Apl|871225364 Cfa|CF63693.2 Cgi|405954292 Lan|Lan_Scaf_9_1.49 Pca|Pca_7_77.52 Pye|PY_T08540 Cgi|405951489 Bpl|Bpl_scaf_17051-15.13 Csq|CsqKR_Scaf169_5.13 Cfa|CF19711.19 Mph|Mph_scaf_66141-0.0 Cfa|CF26343.8 Pye|PY_T20303 Cfa|CF33345.11 Hal|HDSC06414CG00010 Pca|Pca_98_9.26 Pye|PY_T19368 Cfa|CF57011.42 Lin|g7594.t1 Cgi|405958070 Pfu|pfu_aug2.0_256.1_20505.t1 Lin|g7696.t1
SFG_ortho64: Bpl|Bpl_scaf_1126-0.13 Bpl|Bpl_scaf_32879-0.13 Bpl|Bpl_scaf_35856-0.4 Bpl|Bpl_scaf_47891-0.3 Bpl|Bpl_scaf_57654-0.1 Bpl|Bpl_scaf_7267-0.6 Bpl|Bpl_scaf_11812-0.2 Bpl|Bpl_scaf_13680-1.18 Bpl|Bpl_scaf_1690-0.13 Bpl|Bpl_scaf_19133-8.5 Bpl|Bpl_scaf_25624-0.18 Bpl|Bpl_scaf_26407-1.1 Bpl|Bpl_scaf_26407-1.12 Bpl|Bpl_scaf_28092-2.3 Bpl|Bpl_scaf_36366-5.14 Bpl|Bpl_scaf_57265-0.0 Bpl|Bpl_scaf_57484-5.5 Bpl|Bpl_scaf_36366-4.12 Bpl|Bpl_scaf_7660-0.7 Bpl|Bpl_scaf_1690-0.8 Bpl|Bpl_scaf_50919-0.8 Cfa|CF16771.1 Cfa|CF20123.1 Cfa|CF48829.1 Cfa|CF28539.16 Cfa|CF51943.1 Cfa|CF53779.1 Cgi|405955306 Cgi|405966416 Cgi|405968314 Cgi|405962281 Cgi|405963051 Cgi|405970722 Cgi|405975168 Cgi|405966415 Cgi|405968312 Csq|CsqKR_Scaf23_3.15 Csq|CsqKR_Scaf348_0.14 Csq|CsqKR_Scaf576_0.11 Csq|CsqKR_Scaf64_22.27 Csq|CsqKR_Scaf64_22.28 Csq|CsqKR_Scaf679_0.5 Csq|CsqKR_Scaf764_0.14 Csq|CsqKR_Scaf954_0.4 Csq|CsqKR_Scaf64_22.26 Csq|CsqKR_Scaf764_0.3 Hal|HDSC02157CG00020 Hal|HDSC06141CG00010 Lan|Lan_Scaf_11773_6.69 Lan|Lan_Scaf_2006_0.10 Lan|Lan_Scaf_25829_1.41 Lan|Lan_Scaf_30269_0.5 Lan|Lan_Scaf_18947_0.35 Lan|Lan_Scaf_8064_0.4 Lan|Lan_Scaf_8064_0.8 Lin|g15401.t1 Lin|g16352.t1 Lin|g30706.t1 Lin|g31080.t1 Lin|g8388.t1 Lin|g87.t1 Lin|g15404.t1 Lin|g8387.t1 Lin|g19663.t1 Lin|g3272.t1 Lin|g3273.t1 Lot|164873 Lot|165825 Lot|175290 Mph|Mph_scaf_16824-0.23 Mph|Mph_scaf_17745-0.0 Mph|Mph_scaf_23002-0.3 Mph|Mph_scaf_32854-0.1 Mph|Mph_scaf_4732-0.0 Mph|Mph_scaf_56101-0.9 Mph|Mph_scaf_30282-0.15 Mph|Mph_scaf_50436-0.3 Mph|Mph_scaf_46590-0.2 Mph|Mph_scaf_9316-0.0 Pca|Pca_18_17.31 Pca|Pca_199_0.36 Pca|Pca_33_29.17 Pca|Pca_40_2.15 Pca|Pca_4_22.22 Pca|Pca_4_22.23 Pca|Pca_4_23.52 Pca|Pca_4_23.53 Pca|Pca_60_1.37 Pfu|pfu_aug2.0_127.1_23524.t1 Pfu|pfu_aug2.0_1306.1_21532.t1 Pfu|pfu_aug2.0_1952.1_08667.t1 Pfu|pfu_aug2.0_5935.1_19477.t1 Pfu|pfu_aug2.0_758.1_27753.t1 Pfu|pfu_aug2.0_758.1_27754.t1 Pfu|pfu_aug2.0_1306.1_21531.t1 Pfu|pfu_aug2.0_1306.1_21533.t1 Pye|PY_T00739 Pye|PY_T25500 Pye|PY_T01097 Pye|PY_T01267 Pye|PY_T14622 Pye|PY_T14623 Pye|PY_T15532 Pye|PY_T15679 Pye|PY_T01398 Pye|PY_T15531 Pye|PY_T15680 Pye|PY_T15681 Pye|PY_T15682 Pye|PY_T02779 Pye|PY_T02780 Bpl|Bpl_scaf_13680-1.17 Cgi|405960978 Hal|HDSC02936CG00040 Mph|Mph_scaf_57799-0.6
SFG_ortho65: Bpl|Bpl_scaf_27095-0.10 Bpl|Bpl_scaf_34315-5.30 Bpl|Bpl_scaf_34315-5.31 Cfa|CF899.36 Cfa|CF62937.12 Cgi|405946053 Cgi|405966216 Cgi|405963990 Cgi|405974038 Cgi|405971523 Cgi|405951785 Cgi|405955840 Cgi|405974039 Cgi|405974032 Cgi|405970804 Cgi|405947419 Cgi|405968782 Cgi|405970272 Cgi|405946561 Cgi|405976285 Cgi|405951786 Cgi|405970906 Cgi|405969375 Cgi|405977446 Cgi|405974044 Cgi|405969374 Cgi|405950700 Cgi|405969315 Cgi|405975017 Cgi|405964956 Cgi|405962384 Cgi|405953630 Cgi|405960138 Cgi|405969380 Cgi|405947152 Cgi|405959074 Cgi|405975995 Cgi|405974045 Cgi|405954612 Cgi|405973565 Cgi|405968034 Cgi|405954815 Cgi|405953631 Cgi|405975757 Cgi|405964328 Cgi|405954555 Cgi|405955777 Cgi|405975088 Cgi|405970803 Cgi|405971439 Cgi|405965759 Cgi|405976006 Cgi|405959344 Cgi|405965185 Cgi|405951120 Cgi|405954816 Cgi|405973010 Cgi|405968035 Cgi|405959272 Cgi|405977850 Cgi|405967813 Cgi|405961189 Cgi|405965184 Cgi|405971007 Cgi|405960610 Cgi|405970270 Cgi|405976836 Cgi|405967876 Cgi|405955014 Cgi|405956260 Cgi|405955721 Cgi|405955513 Cgi|405954564 Cgi|405955550 Cgi|405977411 Cgi|405958317 Cgi|405967131 Hal|HDSC19332CG00020 Hal|HDSC00614CG00090 Hal|HDSC01674CG00010 Hal|HDSC05198CG00010 Lot|228751 Mph|Mph_scaf_17619-0.0 Mph|Mph_scaf_72767-0.5 Mph|Mph_scaf_17619-1.6 Mph|Mph_scaf_22337-0.9 Mph|Mph_scaf_4787-0.3 Mph|Mph_scaf_58062-0.5 Mph|Mph_scaf_51524-0.1 Mph|Mph_scaf_60021-0.2 Mph|Mph_scaf_22593-0.4 Pfu|pfu_aug2.0_107.1_23486.t1 Pfu|pfu_aug2.0_107.1_23487.t1 Pfu|pfu_aug2.0_6519.1_32897.t1 Pfu|pfu_aug2.0_5219.1_32766.t1 Pfu|pfu_aug2.0_5402.1_09449.t1 Pfu|pfu_aug2.0_4941.1_06062.t1 Pfu|pfu_aug2.0_6561.1_06238.t1 Pfu|pfu_aug2.0_2925.1_18978.t1 Pfu|pfu_aug2.0_1463.1_11683.t1 Pfu|pfu_aug2.0_4238.1_29257.t1 Pfu|pfu_aug2.0_2640.1_02206.t1 Pfu|pfu_aug2.0_2925.1_18977.t1 Pfu|pfu_aug2.0_4238.1_29258.t1 Pfu|pfu_aug2.0_2207.1_25339.t1 Pfu|pfu_aug2.0_9602.1_09726.t1 Pfu|pfu_aug2.0_3118.1_29037.t1 Pfu|pfu_aug2.0_906.1_21257.t1 Pfu|pfu_aug2.0_9621.1_06403.t1 Lan|Lan_Scaf_23866_0.61 Hal|HDSC01262CG00090 Lot|171238 Hal|HDSC02175CG00020 Mph|Mph_scaf_51487-0.3 Cgi|405966667
SFG_ortho66: Csq|CsqKR_Scaf1031_0.5 Csq|CsqKR_Scaf181_0.10 Csq|CsqKR_Scaf181_0.12 Csq|CsqKR_Scaf352_0.38 Csq|CsqKR_Scaf583_0.7 Csq|CsqKR_Scaf627_0.9 Csq|CsqKR_Scaf745_0.13 Csq|CsqKR_Scaf745_0.16 Csq|CsqKR_Scaf627_0.14 Csq|CsqKR_Scaf181_0.8 Csq|CsqKR_Scaf105_0.7 Csq|CsqKR_Scaf352_0.32 Csq|CsqKR_Scaf540_0.12 Csq|CsqKR_Scaf980_0.8 Csq|CsqKR_Scaf627_0.12 Csq|CsqKR_Scaf352_0.26 Csq|CsqKR_Scaf352_0.29 Csq|CsqKR_Scaf745_0.22 Csq|CsqKR_Scaf540_0.13 Csq|CsqKR_Scaf745_0.20 Csq|CsqKR_Scaf488_0.4 Csq|CsqKR_Scaf627_0.7 Csq|CsqKR_Scaf221_0.11 Csq|CsqKR_Scaf212_0.3 Csq|CsqKR_Scaf309_1.28 Csq|CsqKR_Scaf613_0.7 Csq|CsqKR_Scaf941_0.5 Csq|CsqKR_Scaf294_0.8 Csq|CsqKR_Scaf352_0.36 Csq|CsqKR_Scaf721_0.9 Csq|CsqKR_Scaf627_0.11 Csq|CsqKR_Scaf455_0.6 Csq|CsqKR_Scaf604_0.9 Csq|CsqKR_Scaf624_0.7 Csq|CsqKR_Scaf221_0.12 Csq|CsqKR_Scaf364_0.21 Csq|CsqKR_Scaf340_0.7 Csq|CsqKR_Scaf846_0.5 Csq|CsqKR_Scaf408_0.20 Csq|CsqKR_Scaf292_0.9 Csq|CsqKR_Scaf980_0.9 Csq|CsqKR_Scaf212_0.7 Csq|CsqKR_Scaf461_1.46 Csq|CsqKR_Scaf613_0.6 Csq|CsqKR_Scaf854_0.10 Csq|CsqKR_Scaf544_0.6 Csq|CsqKR_Scaf516_0.9 Csq|CsqKR_Scaf677_0.16 Csq|CsqKR_Scaf845_0.9 Csq|CsqKR_Scaf604_0.12 Csq|CsqKR_Scaf104_0.5 Csq|CsqKR_Scaf294_0.3 Csq|CsqKR_Scaf58_0.5 Csq|CsqKR_Scaf639_0.3 Csq|CsqKR_Scaf408_0.19 Csq|CsqKR_Scaf309_1.25 Csq|CsqKR_Scaf416_0.8 Csq|CsqKR_Scaf980_0.10 Csq|CsqKR_Scaf364_0.20 Csq|CsqKR_Scaf461_1.45 Csq|CsqKR_Scaf732_0.3 Csq|CsqKR_Scaf432_0.13 Csq|CsqKR_Scaf295_3.8 Csq|CsqKR_Scaf295_3.9 Csq|CsqKR_Scaf745_0.23 Csq|CsqKR_Scaf352_0.23 Csq|CsqKR_Scaf352_0.33 Csq|CsqKR_Scaf475_0.12 Csq|CsqKR_Scaf352_0.34 Csq|CsqKR_Scaf352_0.28 Csq|CsqKR_Scaf168_0.8 Csq|CsqKR_Scaf190_1.8 Csq|CsqKR_Scaf747_0.14 Csq|CsqKR_Scaf292_0.8 Csq|CsqKR_Scaf416_0.4 Csq|CsqKR_Scaf732_0.0 Csq|CsqKR_Scaf295_3.1 Csq|CsqKR_Scaf416_0.1 Csq|CsqKR_Scaf751_0.11 Csq|CsqKR_Scaf569_0.10 Csq|CsqKR_Scaf455_0.7 Hal|HDSC00257CG00010 Hal|HDSC35073CG00010 Hal|HDSC04840CG00020 Hal|HDSC05859CG00010 Hal|HDSC05031CG00010 Hal|HDSC09921CG00010 Hal|HDSC14973CG00010 Hal|HDSC10760CG00010 Hal|HDSC06582CG00010 Hal|HDSC04060CG00050 Hal|HDSC06819CG00030 Hal|HDSC06519CG00030 Hal|HDSC06957CG00010 Mph|Mph_scaf_15805-0.0 Mph|Mph_scaf_74281-0.3 Mph|Mph_scaf_58203-0.0 Mph|Mph_scaf_46068-0.0 Mph|Mph_scaf_6819-0.11 Pye|PY_T01752 Pye|PY_T01425 Csq|CsqKR_Scaf104_0.0 Csq|CsqKR_Scaf194_24.16 Csq|CsqKR_Scaf352_0.11 Csq|CsqKR_Scaf323_4.1 Csq|CsqKR_Scaf29_16.0 Csq|CsqKR_Scaf7_25.31 Csq|CsqKR_Scaf309_1.3 Csq|CsqKR_Scaf318_20.7 Csq|CsqKR_Scaf516_0.10 Apl|871263305 Lan|Lan_Scaf_5301_0.37 Mph|Mph_scaf_69427-0.4 Pye|PY_T00158
SFG_ortho67: Apl|32810968 Apl|871253020 Apl|32810970 Apl|524871248 Apl|871258850 Apl|871210326 Apl|871213207 Apl|871278381 Cfa|CF19831.12 Cfa|CF60199.4 Cfa|CF49463.1 Cfa|CF50109.15 Cfa|CF61503.2 Cfa|CF51689.5 Cfa|CF726795.1 Cfa|CF65053.12 Cgi|405953973 Cgi|405973235 Cgi|405977655 Cgi|405953984 Cgi|405959520 Cgi|405965217 Cgi|405970495 Csq|CsqKR_Scaf103_4.25 Csq|CsqKR_Scaf69_12.19 Csq|CsqKR_Scaf53_6.14 Csq|CsqKR_Scaf69_12.23 Lan|Lan_Scaf_12511_0.25 Lan|Lan_Scaf_26633_3.22 Lan|Lan_Scaf_28875_2.39 Lan|Lan_Scaf_31055_0.21 Lin|g2203.t1 Lin|g7293.t1 Lin|g25685.t1 Lin|g6944.t1 Lin|g27663.t1 Lin|g29472.t1 Lin|g9249.t1 Lot|104487 Lot|105163 Lot|174335 Lot|124131 Lot|164541 Mph|Mph_scaf_18288-1.2 Mph|Mph_scaf_22636-0.9 Mph|Mph_scaf_42891-0.3 Oct|918303935 Oct|918315036 Pca|Pca_13_5.41 Pca|Pca_3_34.42 Pfu|pfu_aug2.0_100.1_00244.t1 Pfu|pfu_aug2.0_251.1_03885.t1 Pfu|pfu_aug2.0_977.1_24573.t1 Pfu|pfu_aug2.0_320.1_00603.t1 Pfu|pfu_aug2.0_4558.1_29312.t1 Pye|PY_T06042 Pye|PY_T12923 Pye|PY_T13265 Pye|PY_T11777 Pye|PY_T11861 Pye|PY_T11863 Pye|PY_T12824 Rau|Gene.12209 Rau|Gene.594 Pca|Pca_2_100.24 Rau|Gene.9812 Bio|BGLB001036-PA Bpl|Bpl_scaf_11692-2.5 Hal|HDSC00330CG00030 Lan|Lan_Scaf_3528_0.12 Oct|918339100 Pca|Pca_2_90.16 Bio|BGLB012300-PA Bpl|Bpl_scaf_47993-0.1 Oct|918318982 Bio|BGLB004084-PA Bpl|Bpl_scaf_10777-1.5 Cfa|CF19831.13 Csq|CsqKR_Scaf103_3.18 Hal|HDSC03280CG00030 Lan|Lan_Scaf_26633_2.23 Lin|g9247.t1 Mph|Mph_scaf_18288-1.3 Pca|Pca_2_99.2 Pfu|pfu_aug2.0_81.1_03564.t1 Apl|871224169 Bio|BGLB001033-PA Bpl|Bpl_scaf_11692-2.3 Csq|CsqKR_Scaf41_43.27 Lan|Lan_Scaf_7087_0.24 Oct|918281273 Pca|Pca_2_91.18 Bio|BGLB004079-PA Bpl|Bpl_scaf_10777-1.12 Bio|BGLB003022-PA Bio|BGLB003023-PA Bpl|Bpl_scaf_25441-1.6 Pca|Pca_55_0.23 Rau|Gene.23202 Bpl|Bpl_scaf_25441-2.3 Cgi|405977654 Hal|HDSC00618CG00090 Lan|Lan_Scaf_12511_0.22 Lot|143094 Mph|Mph_scaf_42891-0.1 Oct|918293063 Pca|Pca_1793_0.1 Bio|BGLB003024-PA Pca|Pca_148_0.8 Pye|PY_T11862
SFG_ortho68: Apl|871213211 Apl|871223640 Apl|871223931 Apl|871273976 Apl|871275445 Apl|871254479 Apl|871278805 Apl|871275811 Apl|871275814 Bpl|Bpl_scaf_14399-0.25 Bpl|Bpl_scaf_30147-6.54 Bpl|Bpl_scaf_54628-0.19 Bpl|Bpl_scaf_5882-0.16 Bpl|Bpl_scaf_16905-0.28 Bpl|Bpl_scaf_16905-0.34 Bpl|Bpl_scaf_20220-0.16 Bpl|Bpl_scaf_267-0.11 Bpl|Bpl_scaf_29172-0.22 Bpl|Bpl_scaf_30147-6.53 Bpl|Bpl_scaf_30147-6.66 Bpl|Bpl_scaf_59459-0.10 Bpl|Bpl_scaf_29172-0.21 Cfa|CF17795.66 Cfa|CF51689.10 Cfa|CF51689.11 Cfa|CF64101.15 Cgi|405962731 Cgi|405968616 Cgi|405974816 Cgi|405968431 Csq|CsqKR_Scaf180_1.20 Csq|CsqKR_Scaf65_3.7 Lan|Lan_Scaf_10970_0.37 Lan|Lan_Scaf_2722_9.59 Lan|Lan_Scaf_2738_0.27 Lan|Lan_Scaf_2738_0.40 Lan|Lan_Scaf_28896_0.29 Lan|Lan_Scaf_22491_3.45 Lan|Lan_Scaf_2_1.53 Lin|g13804.t1 Lin|g13807.t1 Lin|g23652.t1 Lin|g26367.t1 Lin|g13806.t1 Lin|g8019.t1 Lin|g28318.t1 Lin|g26368.t1 Lin|g28319.t1 Lot|158717 Lot|231162 Lot|231164 Lot|231165 Lot|162872 Lot|209261 Lot|231163 Mph|Mph_scaf_16785-0.6 Mph|Mph_scaf_26793-1.3 Mph|Mph_scaf_33588-1.9 Mph|Mph_scaf_61480-0.15 Mph|Mph_scaf_74411-0.6 Mph|Mph_scaf_22484-5.12 Mph|Mph_scaf_4153-0.8 Mph|Mph_scaf_53058-0.5 Mph|Mph_scaf_59066-0.25 Mph|Mph_scaf_62755-0.3 Mph|Mph_scaf_6760-0.8 Mph|Mph_scaf_65145-0.2 Mph|Mph_scaf_42380-1.9 Mph|Mph_scaf_59066-0.26 Pca|Pca_107_1.58 Pca|Pca_55_22.110 Pca|Pca_55_22.129 Pca|Pca_55_22.131 Pca|Pca_55_22.71 Pca|Pca_2_47.21 Pca|Pca_2_84.53 Pca|Pca_2_84.74 Pca|Pca_2_85.16 Pca|Pca_2_85.34 Pca|Pca_2_85.22 Pca|Pca_2_86.32 Pca|Pca_2_86.39 Pca|Pca_55_22.113 Pye|PY_T12162 Pye|PY_T12165 Pye|PY_T12821 Pye|PY_T13279 Rau|Gene.12320 Rau|Gene.15787 Rau|Gene.17346 Rau|Gene.17348 Rau|Gene.17350 Rau|Gene.17345 Rau|Gene.24273 Bio|BGLB003612-PA Bpl|Bpl_scaf_5248-5.30 Hal|HDSC00528CG00110 Oct|918318318 Pfu|pfu_aug2.0_1494.1_15062.t3 Rau|Gene.24271 Bio|BGLB001162-PA Rau|Gene.5989 Pfu|pfu_aug2.0_86.1_20185.t1 Cgi|405962733 Pca|Pca_63_12.72 Bio|BGLB000155-PA Lan|Lan_Scaf_20242_0.32 Lot|211452 Pca|Pca_63_12.74 Oct|918317107
SFG_ortho69: Apl|524897441 Apl|524911934 Bio|BGLB005120-PA Bio|BGLB005610-PA Bio|BGLB007868-PA Bio|BGLB011547-PA Bio|BGLB011548-PA Bio|BGLB012668-PA Bio|BGLB005594-PA Bio|BGLB013719-PA Bio|BGLB013904-PA Bio|BGLB008454-PA Bio|BGLB008455-PA Bio|BGLB013903-PA Bpl|Bpl_scaf_32527-0.10 Bpl|Bpl_scaf_32527-0.9 Bpl|Bpl_scaf_32691-0.5 Bpl|Bpl_scaf_50915-0.4 Bpl|Bpl_scaf_5707-5.18 Bpl|Bpl_scaf_9516-1.24 Cfa|CF10783.3 Cfa|CF59855.2 Cfa|CF58229.2 Cfa|CF63395.16 Cfa|CF64769.3 Csq|CsqKR_Scaf11_1.13 Csq|CsqKR_Scaf11_9.33 Csq|CsqKR_Scaf11_9.34 Csq|CsqKR_Scaf37_13.15 Hal|HDSC01582CG00050 Hal|HDSC01582CG00070 Hal|HDSC01582CG00080 Hal|HDSC01582CG00110 Hal|HDSC05277CG00010 Hal|HDSC23822CG00010 Hal|HDSC01582CG00100 Hal|HDSC32840CG00010 Lan|Lan_Scaf_17428_2.49 Lan|Lan_Scaf_17428_2.50 Lan|Lan_Scaf_18931_1.29 Lan|Lan_Scaf_18931_0.13 Lan|Lan_Scaf_5811_2.37 Lan|Lan_Scaf_30247_2.55 Lin|g16336.t1 Lin|g16337.t1 Lin|g23226.t1 Lin|g30154.t1 Lin|g30155.t1 Lin|g3927.t1 Lin|g16338.t1 Lot|114003 Lot|114056 Lot|213601 Mph|Mph_scaf_36690-0.3 Mph|Mph_scaf_46410-0.4 Mph|Mph_scaf_49345-0.5 Mph|Mph_scaf_50374-0.5 Mph|Mph_scaf_52512-0.1 Mph|Mph_scaf_54392-0.0 Mph|Mph_scaf_43799-0.5 Mph|Mph_scaf_43799-0.6 Mph|Mph_scaf_55387-0.5 Pca|Pca_14_18.27 Pca|Pca_33_33.17 Pca|Pca_26_23.27 Pca|Pca_26_23.46 Pca|Pca_26_23.42 Pca|Pca_26_23.43 Pca|Pca_26_23.47 Pca|Pca_26_24.43 Pca|Pca_37_28.68 Pfu|pfu_aug2.0_3536.1_22400.t1 Pfu|pfu_aug2.0_3607.1_25795.t1 Pfu|pfu_aug2.0_4163.1_12600.t1 Pye|PY_T01100 Pye|PY_T03865 Pye|PY_T17014 Pye|PY_T23442 Pye|PY_T23563 Pye|PY_T23565 Pye|PY_T06008 Pye|PY_T06009 Pye|PY_T20899 Pye|PY_T20900 Pye|PY_T23441 Pye|PY_T23564 Pye|PY_T23566 Rau|Gene.17645 Rau|Gene.17655 Rau|Gene.17659 Rau|Gene.2175 Rau|Gene.24463 Rau|Gene.4361 Rau|Gene.9802 Rau|Gene.9805 Apl|524880904 Cgi|405961478 Oct|918301719 Pfu|pfu_aug2.0_2558.1_28862.t1 Rau|Gene.2182 Oct|918292310 Cgi|405952561 Pfu|pfu_aug2.0_1107.1_24693.t1 Pye|PY_T21451 Cfa|CF64839.6 Cgi|405969320 Cgi|405972459 Csq|CsqKR_Scaf165_11.32 Csq|CsqKR_Scaf11_9.14
SFG_ortho70: Mph|Mph_scaf_11126-0.0 Mph|Mph_scaf_13034-0.4 Mph|Mph_scaf_14910-0.1 Mph|Mph_scaf_15562-0.6 Mph|Mph_scaf_16198-0.11 Mph|Mph_scaf_17069-0.3 Mph|Mph_scaf_17069-0.4 Mph|Mph_scaf_21315-0.0 Mph|Mph_scaf_24590-0.3 Mph|Mph_scaf_25206-0.1 Mph|Mph_scaf_25929-0.1 Mph|Mph_scaf_27367-0.1 Mph|Mph_scaf_2767-2.22 Mph|Mph_scaf_27757-0.3 Mph|Mph_scaf_28611-0.1 Mph|Mph_scaf_28871-0.2 Mph|Mph_scaf_31034-0.2 Mph|Mph_scaf_35303-0.2 Mph|Mph_scaf_3638-0.10 Mph|Mph_scaf_37754-0.1 Mph|Mph_scaf_38637-0.1 Mph|Mph_scaf_39326-0.3 Mph|Mph_scaf_39847-0.1 Mph|Mph_scaf_40223-0.0 Mph|Mph_scaf_42322-0.2 Mph|Mph_scaf_43877-0.3 Mph|Mph_scaf_48616-0.1 Mph|Mph_scaf_48931-0.0 Mph|Mph_scaf_49153-0.0 Mph|Mph_scaf_4933-0.0 Mph|Mph_scaf_53059-0.24 Mph|Mph_scaf_5478-0.5 Mph|Mph_scaf_55357-0.1 Mph|Mph_scaf_56698-0.14 Mph|Mph_scaf_58714-0.2 Mph|Mph_scaf_60914-0.0 Mph|Mph_scaf_61724-0.25 Mph|Mph_scaf_61946-0.0 Mph|Mph_scaf_63403-0.0 Mph|Mph_scaf_70227-0.1 Mph|Mph_scaf_73966-0.1 Mph|Mph_scaf_2260-0.2 Mph|Mph_scaf_12308-0.1 Mph|Mph_scaf_74075-0.3 Mph|Mph_scaf_14894-0.1 Mph|Mph_scaf_15993-0.0 Mph|Mph_scaf_71923-0.1 Mph|Mph_scaf_55506-0.21 Mph|Mph_scaf_3904-0.1 Mph|Mph_scaf_54358-3.5 Mph|Mph_scaf_35880-0.0 Mph|Mph_scaf_38434-0.4 Mph|Mph_scaf_52778-0.0 Mph|Mph_scaf_2260-0.1 Mph|Mph_scaf_58416-0.1 Mph|Mph_scaf_8959-0.2 Mph|Mph_scaf_13964-0.12 Mph|Mph_scaf_17490-0.0 Mph|Mph_scaf_38338-0.1 Mph|Mph_scaf_38735-0.7 Mph|Mph_scaf_73570-1.6 Mph|Mph_scaf_24590-0.2 Mph|Mph_scaf_62123-0.0 Mph|Mph_scaf_15124-0.0 Mph|Mph_scaf_4453-0.1 Mph|Mph_scaf_17261-0.3 Mph|Mph_scaf_5420-0.1 Mph|Mph_scaf_2749-0.0 Mph|Mph_scaf_71923-1.2 Mph|Mph_scaf_70232-0.1 Mph|Mph_scaf_47883-2.2 Mph|Mph_scaf_55574-0.11 Mph|Mph_scaf_17261-0.4 Mph|Mph_scaf_61844-0.2 Mph|Mph_scaf_3564-0.1 Mph|Mph_scaf_15562-0.4 Mph|Mph_scaf_9060-0.1 Mph|Mph_scaf_240-0.1 Mph|Mph_scaf_6659-0.5 Mph|Mph_scaf_63975-0.6 Mph|Mph_scaf_46692-0.1 Mph|Mph_scaf_58211-0.3 Mph|Mph_scaf_45862-0.0 Mph|Mph_scaf_24168-0.5 Mph|Mph_scaf_49286-0.1 Mph|Mph_scaf_240-0.2 Mph|Mph_scaf_63975-0.74 Mph|Mph_scaf_47883-2.21 Mph|Mph_scaf_39326-0.2 Mph|Mph_scaf_54949-0.1 Mph|Mph_scaf_31112-0.6 Mph|Mph_scaf_51363-0.0 Mph|Mph_scaf_73570-1.8 Mph|Mph_scaf_61946-0.1 Mph|Mph_scaf_47883-2.14 Mph|Mph_scaf_60914-0.33 Mph|Mph_scaf_34291-0.2 Mph|Mph_scaf_22658-0.2 Mph|Mph_scaf_1833-0.0 Mph|Mph_scaf_60914-0.1 Mph|Mph_scaf_22658-0.1 Mph|Mph_scaf_47883-1.1 Mph|Mph_scaf_61844-0.0 Mph|Mph_scaf_7504-0.0 Mph|Mph_scaf_36014-2.31 Mph|Mph_scaf_48428-1.8 Mph|Mph_scaf_21982-0.9
SFG_ortho71: Mph|Mph_scaf_21547-1.15 Mph|Mph_scaf_33546-0.1 Mph|Mph_scaf_42406-2.5 Mph|Mph_scaf_8890-0.4 Mph|Mph_scaf_26956-1.0 Mph|Mph_scaf_72917-1.0 Mph|Mph_scaf_5185-0.13 Mph|Mph_scaf_47206-0.0 Mph|Mph_scaf_65827-0.3 Mph|Mph_scaf_8890-0.0 Mph|Mph_scaf_2465-3.4 Mph|Mph_scaf_30945-0.1 Mph|Mph_scaf_71891-1.44 Mph|Mph_scaf_65827-0.19 Mph|Mph_scaf_6287-0.22 Mph|Mph_scaf_57283-0.14 Mph|Mph_scaf_45031-2.7 Mph|Mph_scaf_53343-0.19 Mph|Mph_scaf_57283-0.7 Mph|Mph_scaf_7257-0.17 Mph|Mph_scaf_40400-0.13 Mph|Mph_scaf_66110-0.15 Mph|Mph_scaf_73397-0.0 Mph|Mph_scaf_45563-0.0 Mph|Mph_scaf_45563-0.1 Mph|Mph_scaf_65827-0.5 Mph|Mph_scaf_7112-0.2 Mph|Mph_scaf_44663-0.4 Mph|Mph_scaf_6287-0.10 Mph|Mph_scaf_63144-0.0 Mph|Mph_scaf_58132-0.0 Mph|Mph_scaf_68839-0.0 Mph|Mph_scaf_45031-2.9 Mph|Mph_scaf_5185-0.5 Mph|Mph_scaf_52446-0.0 Mph|Mph_scaf_39553-0.0 Mph|Mph_scaf_57283-0.1 Mph|Mph_scaf_43557-0.6 Mph|Mph_scaf_8890-0.1 Mph|Mph_scaf_58126-0.0 Mph|Mph_scaf_53343-0.13 Mph|Mph_scaf_7257-0.7 Mph|Mph_scaf_66110-0.0 Mph|Mph_scaf_66348-0.0 Mph|Mph_scaf_3972-0.1 Mph|Mph_scaf_40400-0.5 Mph|Mph_scaf_58126-0.6 Mph|Mph_scaf_72398-0.1 Mph|Mph_scaf_6459-0.2 Mph|Mph_scaf_47759-0.3 Mph|Mph_scaf_3972-0.8 Mph|Mph_scaf_60476-0.1 Mph|Mph_scaf_66110-0.10 Mph|Mph_scaf_45031-2.10 Mph|Mph_scaf_50745-0.1 Mph|Mph_scaf_73397-0.5 Mph|Mph_scaf_40789-0.0 Mph|Mph_scaf_60476-0.0 Mph|Mph_scaf_71891-1.15 Mph|Mph_scaf_73568-0.0 Mph|Mph_scaf_40789-0.1 Mph|Mph_scaf_47759-0.2 Mph|Mph_scaf_57703-0.10 Mph|Mph_scaf_72917-1.1 Mph|Mph_scaf_42406-2.7 Mph|Mph_scaf_3972-0.0 Mph|Mph_scaf_53277-0.0 Mph|Mph_scaf_52446-0.3 Mph|Mph_scaf_53343-0.0 Mph|Mph_scaf_53343-0.16 Mph|Mph_scaf_69764-0.6 Mph|Mph_scaf_47759-0.0 Mph|Mph_scaf_9373-0.2 Mph|Mph_scaf_44663-0.6 Mph|Mph_scaf_45563-0.8 Mph|Mph_scaf_44663-0.0 Mph|Mph_scaf_66110-0.7 Mph|Mph_scaf_63144-0.4 Mph|Mph_scaf_73397-0.4 Mph|Mph_scaf_31214-0.2 Mph|Mph_scaf_9373-0.4 Mph|Mph_scaf_14040-0.0 Mph|Mph_scaf_30945-0.0 Mph|Mph_scaf_2465-3.26 Mph|Mph_scaf_2494-0.0 Mph|Mph_scaf_15973-0.0 Mph|Mph_scaf_26956-1.12 Mph|Mph_scaf_14040-0.2 Mph|Mph_scaf_24973-0.0 Mph|Mph_scaf_1654-0.9 Mph|Mph_scaf_16702-0.0 Mph|Mph_scaf_2465-3.3 Mph|Mph_scaf_1654-0.1 Mph|Mph_scaf_2465-3.7 Mph|Mph_scaf_1654-0.2 Mph|Mph_scaf_2494-0.4 Mph|Mph_scaf_15973-0.4 Mph|Mph_scaf_17959-0.0 Mph|Mph_scaf_15973-0.2 Mph|Mph_scaf_16192-0.7 Mph|Mph_scaf_16192-0.1 Mph|Mph_scaf_26956-1.7 Mph|Mph_scaf_2588-0.0 Mph|Mph_scaf_20825-0.0 Mph|Mph_scaf_2465-3.9 Mph|Mph_scaf_50745-0.4 Mph|Mph_scaf_16446-0.1
SFG_ortho72: Apl|524872191 Apl|524872193 Apl|524872195 Apl|871215746 Bpl|Bpl_scaf_17627-0.17 Bpl|Bpl_scaf_34239-0.4 Bpl|Bpl_scaf_31664-0.10 Bpl|Bpl_scaf_40583-2.14 Bpl|Bpl_scaf_40583-3.9 Bpl|Bpl_scaf_40583-4.17 Bpl|Bpl_scaf_40583-2.13 Bpl|Bpl_scaf_7474-1.12 Cfa|CF11157.39 Cfa|CF49027.1 Cfa|CF49027.3 Cfa|CF58283.1 Cfa|CF16535.46 Cfa|CF34957.1 Cgi|405960534 Cgi|405972083 Cgi|405973111 Cgi|405963672 Cgi|405963675 Cgi|405976953 Cgi|405976954 Cgi|405973110 Csq|CsqKR_Scaf302_2.16 Csq|CsqKR_Scaf302_2.19 Lan|Lan_Scaf_11774_1.51 Lan|Lan_Scaf_11774_1.68 Lan|Lan_Scaf_14078_0.10 Lan|Lan_Scaf_14078_0.44 Lan|Lan_Scaf_29841_0.53 Lan|Lan_Scaf_8045_0.17 Lan|Lan_Scaf_8045_0.26 Lan|Lan_Scaf_909_0.27 Lan|Lan_Scaf_30746_0.5 Lin|g14725.t1 Lin|g24440.t1 Lin|g24455.t1 Lin|g2733.t1 Lin|g14726.t1 Lin|g14727.t1 Lin|g27145.t1 Lin|g29626.t1 Lin|g17994.t1 Lin|g32533.t1 Lin|g32534.t1 Lin|g2732.t1 Lot|154096 Lot|154099 Lot|166880 Lot|235246 Mph|Mph_scaf_13880-0.13 Mph|Mph_scaf_33450-1.6 Mph|Mph_scaf_35813-0.13 Mph|Mph_scaf_66356-0.0 Mph|Mph_scaf_13880-0.14 Mph|Mph_scaf_25120-0.7 Mph|Mph_scaf_56071-0.0 Pca|Pca_19_42.100 Pca|Pca_20_4.101 Pca|Pca_20_4.103 Pca|Pca_20_4.95 Pca|Pca_20_5.32 Pca|Pca_20_5.33 Pca|Pca_20_5.37 Pca|Pca_20_5.38 Pca|Pca_20_5.41 Pca|Pca_20_5.42 Pca|Pca_20_6.31 Pca|Pca_20_6.32 Pca|Pca_20_7.17 Pfu|pfu_aug2.0_2495.1_18838.t1 Pfu|pfu_aug2.0_44.1_13458.t1 Pfu|pfu_aug2.0_772.1_07868.t1 Pfu|pfu_aug2.0_271.1_03916.t1 Pfu|pfu_aug2.0_3756.1_22445.t1 Pfu|pfu_aug2.0_3756.1_22444.t1 Pye|PY_T06397 Pye|PY_T08386 Pye|PY_T08384 Pye|PY_T08385 Pye|PY_T08952 Pye|PY_T08387 Lin|g14729.t1 Bpl|Bpl_scaf_44216-0.7 Cgi|405978120 Hal|HDSC00438CG00190 Lan|Lan_Scaf_8693_5.28 Lin|g4292.t1 Mph|Mph_scaf_59083-0.7 Pca|Pca_24_28.69 Pfu|pfu_aug2.0_1055.1_18057.t1 Rau|Gene.1533 Hal|HDSC00248CG00020 Hal|HDSC00438CG00180 Mph|Mph_scaf_23350-0.3 Csq|CsqKR_Scaf12_25.35 Cgi|405947410 Csq|CsqKR_Scaf302_2.14 Cgi|405973107 Hal|HDSC05686CG00010 Lin|g12181.t1 Pfu|pfu_aug2.0_772.1_07869.t1
SFG_ortho73: Apl|871237340 Apl|871237479 Bpl|Bpl_scaf_18437-0.0 Bpl|Bpl_scaf_46375-0.7 Bpl|Bpl_scaf_55714-0.2 Bpl|Bpl_scaf_36689-7.10 Bpl|Bpl_scaf_36689-7.7 Bpl|Bpl_scaf_3805-2.8 Bpl|Bpl_scaf_3805-2.10 Bpl|Bpl_scaf_38081-0.5 Bpl|Bpl_scaf_38081-0.7 Bpl|Bpl_scaf_43638-0.18 Bpl|Bpl_scaf_58842-1.11 Bpl|Bpl_scaf_611-2.26 Bpl|Bpl_scaf_63669-3.9 Bpl|Bpl_scaf_9273-0.3 Cfa|CF17725.52 Cfa|CF17725.53 Cfa|CF2061.2 Cfa|CF30079.20 Cfa|CF39107.1 Cfa|CF39107.3 Cfa|CF48227.88 Cfa|CF48227.90 Cfa|CF52675.35 Cfa|CF64999.58 Cfa|CF64999.59 Cfa|CF725739.1 Cfa|CF61125.1 Cfa|CF722503.1 Cgi|405952088 Cgi|405957232 Cgi|405966035 Cgi|405978820 Cgi|405967215 Cgi|405970138 Hal|HDSC00199CG00260 Hal|HDSC00954CG00010 Hal|HDSC00954CG00030 Hal|HDSC04736CG00010 Hal|HDSC04806CG00030 Lan|Lan_Scaf_15064_0.16 Lan|Lan_Scaf_15064_0.30 Lan|Lan_Scaf_17031_2.91 Lan|Lan_Scaf_18182_0.38 Lan|Lan_Scaf_18182_0.93 Lan|Lan_Scaf_22016_3.25 Lan|Lan_Scaf_22043_0.4 Lan|Lan_Scaf_22923_0.20 Lan|Lan_Scaf_29357_1.102 Lan|Lan_Scaf_30260_0.70 Lin|g12634.t1 Lin|g7292.t1 Lin|g8927.t1 Lin|g29469.t1 Lot|108477 Lot|113440 Lot|213342 Mph|Mph_scaf_12379-0.1 Mph|Mph_scaf_32806-0.10 Mph|Mph_scaf_55824-0.11 Mph|Mph_scaf_9719-0.14 Mph|Mph_scaf_15182-0.4 Mph|Mph_scaf_15182-1.8 Mph|Mph_scaf_48790-0.39 Mph|Mph_scaf_6203-1.32 Mph|Mph_scaf_71898-0.11 Mph|Mph_scaf_17170-0.18 Mph|Mph_scaf_27739-2.8 Mph|Mph_scaf_3891-1.22 Mph|Mph_scaf_53191-0.4 Mph|Mph_scaf_66354-0.2 Mph|Mph_scaf_8153-0.14 Mph|Mph_scaf_34424-0.12 Mph|Mph_scaf_65135-0.0 Mph|Mph_scaf_4421-0.2 Pca|Pca_20_48.77 Pca|Pca_93_3.48 Pca|Pca_96_9.76 Pca|Pca_27_34.24 Pca|Pca_6_21.9 Pfu|pfu_aug2.0_189.1_30389.t1 Pfu|pfu_aug2.0_260.1_00514.t1 Pfu|pfu_aug2.0_260.1_00516.t1 Pfu|pfu_aug2.0_2853.1_12299.t1 Pfu|pfu_aug2.0_4211.1_05959.t1 Pfu|pfu_aug2.0_2266.1_22006.t1 Pfu|pfu_aug2.0_8104.1_16310.t1 Pfu|pfu_aug2.0_4211.1_05958.t1 Pfu|pfu_aug2.0_848.1_27842.t1 Pye|PY_T09874 Pye|PY_T09875 Pye|PY_T10650 Pye|PY_T10652 Pye|PY_T18182 Pye|PY_T18185 Pye|PY_T18570 Pye|PY_T18581 Pye|PY_T18583 Pye|PY_T18639 Rau|Gene.14950 Rau|Gene.17212 Bio|BGLB006887-PA Bpl|Bpl_scaf_38081-0.8 Rau|Gene.14958
SFG_ortho74: Csq|CsqKR_Scaf147_5.2 Csq|CsqKR_Scaf185_2.1 Csq|CsqKR_Scaf185_2.26 Csq|CsqKR_Scaf185_2.28 Hal|HDSC00004CG00390 Hal|HDSC00686CG00030 Hal|HDSC02355CG00020 Hal|HDSC01072CG00050 Hal|HDSC03458CG00040 Hal|HDSC00107CG00050 Hal|HDSC08763CG00020 Hal|HDSC01697CG00050 Hal|HDSC02852CG00020 Hal|HDSC08257CG00010 Hal|HDSC10328CG00010 Hal|HDSC00333CG00140 Hal|HDSC00410CG00090 Hal|HDSC05966CG00020 Hal|HDSC00345CG00060 Hal|HDSC00534CG00080 Hal|HDSC08723CG00010 Hal|HDSC04632CG00030 Hal|HDSC03388CG00050 Hal|HDSC00011CG00040 Hal|HDSC02387CG00020 Hal|HDSC03458CG00020 Hal|HDSC03388CG00040 Hal|HDSC73193CG00010 Hal|HDSC02852CG00010 Hal|HDSC03987CG00010 Hal|HDSC00107CG00080 Hal|HDSC00107CG00010 Hal|HDSC00107CG00020 Hal|HDSC09686CG00010 Hal|HDSC00011CG00020 Hal|HDSC05820CG00020 Hal|HDSC00011CG00030 Hal|HDSC05531CG00080 Hal|HDSC17800CG00010 Hal|HDSC01525CG00130 Hal|HDSC06663CG00080 Hal|HDSC03458CG00070 Hal|HDSC04778CG00010 Hal|HDSC05777CG00030 Hal|HDSC00107CG00070 Hal|HDSC03388CG00070 Hal|HDSC00977CG00100 Hal|HDSC21366CG00010 Hal|HDSC00707CG00010 Hal|HDSC10874CG00010 Hal|HDSC07208CG00030 Hal|HDSC00107CG00030 Hal|HDSC47279CG00010 Hal|HDSC03458CG00060 Hal|HDSC13676CG00010 Hal|HDSC03276CG00050 Hal|HDSC13997CG00010 Hal|HDSC21443CG00010 Hal|HDSC00442CG00070 Hal|HDSC01525CG00140 Hal|HDSC02154CG00010 Hal|HDSC00011CG00010 Hal|HDSC19005CG00010 Hal|HDSC08374CG00030 Hal|HDSC09288CG00020 Hal|HDSC14123CG00010 Hal|HDSC07327CG00010 Hal|HDSC00496CG00020 Hal|HDSC03388CG00030 Hal|HDSC00496CG00010 Hal|HDSC01076CG00030 Hal|HDSC00708CG00030 Hal|HDSC19332CG00010 Hal|HDSC06661CG00010 Hal|HDSC09288CG00010 Hal|HDSC06430CG00010 Hal|HDSC00534CG00070 Hal|HDSC05976CG00010 Hal|HDSC20415CG00010 Hal|HDSC02387CG00010 Hal|HDSC36975CG00010 Hal|HDSC00333CG00150 Hal|HDSC13176CG00010 Hal|HDSC01076CG00040 Hal|HDSC08055CG00020 Hal|HDSC05531CG00070 Hal|HDSC21616CG00010 Hal|HDSC15804CG00010 Hal|HDSC05842CG00020 Hal|HDSC01077CG00070 Hal|HDSC01525CG00100 Hal|HDSC03307CG00010 Hal|HDSC06166CG00020 Hal|HDSC68258CG00010 Hal|HDSC06976CG00010 Hal|HDSC09701CG00010 Hal|HDSC07208CG00040 Hal|HDSC01525CG00110 Hal|HDSC36975CG00020 Hal|HDSC08257CG00030 Hal|HDSC05531CG00060 Csq|CsqKR_Scaf336_12.35 Cfa|CF64573.31 Lot|153440 Lot|158092
SFG_ortho75: Hal|HDSC02818CG00070 Hal|HDSC04317CG00010 Hal|HDSC14450CG00010 Hal|HDSC03986CG00040 Hal|HDSC05056CG00010 Hal|HDSC05076CG00020 Hal|HDSC02932CG00020 Hal|HDSC21560CG00010 Hal|HDSC16278CG00010 Hal|HDSC30703CG00020 Hal|HDSC03222CG00040 Hal|HDSC04663CG00010 Hal|HDSC02932CG00010 Hal|HDSC03358CG00010 Hal|HDSC08671CG00020 Hal|HDSC06985CG00010 Hal|HDSC04306CG00030 Hal|HDSC03288CG00010 Hal|HDSC04374CG00050 Hal|HDSC05552CG00010 Hal|HDSC12677CG00010 Hal|HDSC31614CG00010 Hal|HDSC07577CG00010 Hal|HDSC00018CG00210 Hal|HDSC00564CG00030 Hal|HDSC01172CG00180 Hal|HDSC00564CG00040 Hal|HDSC00255CG00140 Hal|HDSC00108CG00060 Hal|HDSC02570CG00010 Hal|HDSC00564CG00060 Hal|HDSC00070CG00060 Hal|HDSC01328CG00070 Hal|HDSC00271CG00080 Hal|HDSC00294CG00110 Hal|HDSC01317CG00010 Hal|HDSC00826CG00100 Hal|HDSC00255CG00150 Hal|HDSC00736CG00040 Hal|HDSC51972CG00010 Hal|HDSC00893CG00110 Hal|HDSC03553CG00010 Hal|HDSC06329CG00030 Hal|HDSC02628CG00060 Hal|HDSC00161CG00110 Hal|HDSC00165CG00180 Hal|HDSC08758CG00010 Hal|HDSC00717CG00110 Hal|HDSC06985CG00020 Hal|HDSC03006CG00030 Hal|HDSC03006CG00040 Hal|HDSC03290CG00010 Hal|HDSC03045CG00030 Hal|HDSC00421CG00120 Hal|HDSC30703CG00010 Hal|HDSC03222CG00030 Hal|HDSC08883CG00010 Hal|HDSC01179CG00100 Hal|HDSC08080CG00020 Hal|HDSC74240CG00010 Hal|HDSC00233CG00200 Hal|HDSC06400CG00010 Hal|HDSC00540CG00080 Hal|HDSC01617CG00070 Hal|HDSC01031CG00040 Hal|HDSC08121CG00020 Hal|HDSC00317CG00100 Hal|HDSC02868CG00020 Hal|HDSC20332CG00010 Hal|HDSC00723CG00120 Hal|HDSC02903CG00030 Hal|HDSC01014CG00030 Hal|HDSC01093CG00030 Hal|HDSC00558CG00050 Hal|HDSC05388CG00010 Hal|HDSC00758CG00010 Hal|HDSC24545CG00010 Hal|HDSC11121CG00010 Hal|HDSC03986CG00050 Hal|HDSC00461CG00060 Hal|HDSC02363CG00010 Hal|HDSC03779CG00020 Hal|HDSC00421CG00110 Hal|HDSC02903CG00040 Hal|HDSC00995CG00030 Hal|HDSC10595CG00010 Hal|HDSC47835CG00010 Hal|HDSC00906CG00020 Hal|HDSC03779CG00010 Hal|HDSC19379CG00010 Hal|HDSC02633CG00020 Hal|HDSC03487CG00020 Hal|HDSC01936CG00020 Hal|HDSC01328CG00060 Hal|HDSC00987CG00060 Hal|HDSC03571CG00030 Hal|HDSC06329CG00040 Hal|HDSC02446CG00140 Hal|HDSC03105CG00010 Hal|HDSC02353CG00010 Hal|HDSC34444CG00010 Hal|HDSC03401CG00040 Hal|HDSC03857CG00040 Hal|HDSC03986CG00030 Hal|HDSC20000CG00020
SFG_ortho76: Apl|524887262 Apl|524887278 Apl|524892143 Apl|524892406 Apl|524892408 Apl|524892410 Apl|524892428 Apl|524892430 Apl|524892432 Apl|871230611 Apl|871238191 Apl|871244098 Apl|524906379 Bpl|Bpl_scaf_30291-18.11 Bpl|Bpl_scaf_54265-1.9 Bpl|Bpl_scaf_61985-1.10 Bpl|Bpl_scaf_61985-1.14 Cfa|CF15477.37 Cfa|CF34531.6 Cfa|CF41405.66 Cfa|CF62597.4 Cfa|CF63639.13.1 Cfa|CF63879.11 Cfa|CF36601.1 Cfa|CF63879.6 Cfa|CF63879.7 Cgi|405954796 Cgi|405960094 Cgi|405968411 Cgi|405969429 Cgi|405969430 Cgi|405969431 Cgi|405969441 Cgi|405970893 Csq|CsqKR_Scaf113_9.22 Csq|CsqKR_Scaf12_37.29 Csq|CsqKR_Scaf173_10.30 Csq|CsqKR_Scaf173_17.19 Csq|CsqKR_Scaf69_83.16 Csq|CsqKR_Scaf173_17.44 Lan|Lan_Scaf_12505_1.126 Lan|Lan_Scaf_15454_3.16 Lan|Lan_Scaf_22490_0.30 Lan|Lan_Scaf_33394_0.19 Lan|Lan_Scaf_33394_1.46 Lan|Lan_Scaf_468_1.111 Lin|g15452.t1 Lin|g19498.t1 Lin|g19499.t1 Lin|g21668.t1 Lin|g30470.t1 Lot|109263 Lot|113506 Lot|113617 Lot|113714 Lot|211563 Lot|217885 Lot|231110 Lot|238384 Lot|158597 Lot|230702 Mph|Mph_scaf_31427-0.28 Mph|Mph_scaf_37512-0.4 Mph|Mph_scaf_38699-1.10 Mph|Mph_scaf_38699-1.39 Mph|Mph_scaf_51533-0.6 Mph|Mph_scaf_38699-1.42 Oct|918298986 Oct|918301401 Oct|918305808 Oct|918326729 Pca|Pca_22_18.48 Pca|Pca_29_40.55 Pca|Pca_3_4.17 Pca|Pca_40_30.28 Pca|Pca_49_0.25 Pfu|pfu_aug2.0_20.1_00069.t1 Pfu|pfu_aug2.0_20.1_00070.t1 Pfu|pfu_aug2.0_20.1_00071.t1 Pfu|pfu_aug2.0_5781.1_06162.t1 Pye|PY_T05186 Pye|PY_T05187 Pye|PY_T05191 Pye|PY_T05339 Pye|PY_T06270 Pye|PY_T12072 Pye|PY_T12073 Rau|Gene.1521 Rau|Gene.17453 Rau|Gene.20846 Rau|Gene.20847 Bio|BGLB002094-PA Bio|BGLB013215-PA Hal|HDSC03766CG00040 Rau|Gene.14812 Bio|BGLB006409-PA Rau|Gene.5942 Bpl|Bpl_scaf_4952-2.8 Hal|HDSC00548CG00030 Pfu|pfu_aug2.0_4673.1_12690.t1 Bpl|Bpl_scaf_50304-0.4 Mph|Mph_scaf_8958-0.11 Pfu|pfu_aug2.0_132.1_07001.t1 Pye|PY_T06326
SFG_ortho77: Apl|524871493 Apl|524907553 Apl|871207422 Apl|871220304 Apl|871221393 Apl|871227140 Apl|871238357 Apl|871249505 Apl|871258925 Apl|524872767 Apl|524892424 Apl|524899493 Apl|524874651 Apl|524891953 Apl|524913076 Apl|524893723 Apl|524887777 Apl|871227265 Apl|871237909 Apl|871249203 Apl|871260163 Apl|871275905 Apl|871205987 Apl|871222714 Apl|871222720 Apl|871207419 Apl|871218906 Apl|871236071 Apl|871242780 Apl|871255205 Apl|871258928 Apl|871245760 Apl|871214450 Apl|871254771 Apl|871269659 Apl|871222711 Apl|871222717 Apl|871257507 Apl|871249092 Apl|871249147 Bio|BGLB003790-PA Bio|BGLB009656-PA Hal|HDSC00099CG00080 Hal|HDSC01902CG00010 Hal|HDSC00142CG00120 Hal|HDSC07996CG00030 Hal|HDSC02872CG00010 Lin|g11601.t1 Lin|g9962.t1 Lin|g33320.t1 Lin|g12826.t1 Lin|g16152.t1 Lin|g742.t1 Lin|g971.t1 Lin|g9028.t1 Lin|g22767.t1 Lin|g2456.t1 Lin|g32372.t1 Lin|g6055.t1 Lin|g9964.t1 Lot|160942 Lot|170624 Oct|918303380 Oct|918316535 Pfu|pfu_aug2.0_122.1_06988.t1 Pfu|pfu_aug2.0_1304.1_14948.t1 Pfu|pfu_aug2.0_177.1_23618.t1 Pfu|pfu_aug2.0_3516.1_22396.t1 Pfu|pfu_aug2.0_5.1_16670.t1 Pfu|pfu_aug2.0_1246.1_21489.t1 Pfu|pfu_aug2.0_849.1_31215.t1 Pfu|pfu_aug2.0_3934.1_15893.t1 Pfu|pfu_aug2.0_5560.1_02758.t1 Pfu|pfu_aug2.0_90.1_00213.t1 Pfu|pfu_aug2.0_51.1_03500.t1 Pfu|pfu_aug2.0_616.1_20976.t1 Pye|PY_T25524 Pye|PY_T26229 Pye|PY_T25262 Pfu|pfu_aug2.0_172.1_07094.t1 Apl|524893292 Pye|PY_T25776 Lin|g26293.t1 Oct|918319125 Apl|871240110 Oct|918298177 Lin|g9193.t1 Bpl|Bpl_scaf_57761-1.6 Apl|871258010 Cgi|405969032 Hal|HDSC02421CG00040 Pfu|pfu_aug2.0_1930.1_01912.t1 Lot|175386 Oct|918339192 Pye|PY_T25844 Hal|HDSC00192CG00050 Hal|HDSC00829CG00040 Lin|g29751.t1 Lot|148009 Pfu|pfu_aug2.0_647.1_24262.t1
SFG_ortho78: Lot|162614 Lot|165409 Lot|172413 Lot|166526 Lot|162622 Lot|161037 Lot|160972 Lot|165410 Lot|173792 Lot|163252 Lot|173049 Lot|160991 Lot|175943 Lot|163658 Lot|165248 Lot|162838 Lot|170700 Lot|171407 Lot|165378 Lot|176358 Lot|176326 Lot|176561 Lot|164297 Lot|171634 Lot|164609 Lot|176645 Lot|166065 Lot|167643 Lot|170939 Lot|173048 Lot|172056 Lot|152244 Lot|155600 Lot|155946 Lot|162023 Lot|165503 Lot|175241 Lot|160096 Lot|163203 Lot|175139 Lot|158457 Lot|173476 Lot|161860 Lot|154574 Lot|171383 Lot|174556 Lot|157194 Lot|165369 Lot|163173 Lot|155421 Lot|175450 Lot|162611 Lot|176553 Lot|153505 Lot|170734 Lot|171340 Lot|153597 Lot|152741 Lot|176126 Lot|171421 Lot|154567 Lot|155886 Lot|161031 Lot|156713 Lot|161033 Lot|158418 Lot|157269 Lot|155936 Lot|163230 Lot|157199 Lot|155665 Lot|155207 Lot|158426 Lot|173156 Lot|164607 Lot|156691 Lot|163644 Lot|165370 Lot|158543 Lot|158389 Lot|160063 Lot|154987 Lot|154965 Lot|155889 Lot|153506 Lot|171434 Lot|174552 Lot|158067 Lot|158718 Lot|157207 Lot|153942 Lot|155885 Lot|157507 Lot|165262 Lot|170537 Lot|162796 Lot|173259 Lot|175838 Lot|175786 Lot|164076
SFG_ortho79: Apl|524873532 Apl|524911298 Apl|524911300 Apl|871252775 Apl|871265900 Bpl|Bpl_scaf_11412-0.14 Bpl|Bpl_scaf_17714-10.5 Bpl|Bpl_scaf_3150-2.14 Bpl|Bpl_scaf_3150-2.19 Bpl|Bpl_scaf_48156-1.11 Cfa|CF13175.5 Cfa|CF37937.17 Cfa|CF48227.98 Cfa|CF64683.12 Cgi|405952881 Cgi|405964329 Cgi|405970836 Cgi|405970919 Csq|CsqKR_Scaf194_7.17 Csq|CsqKR_Scaf7_17.21 Csq|CsqKR_Scaf21_11.7 Lan|Lan_Scaf_13252_3.12 Lan|Lan_Scaf_461_1.48 Lan|Lan_Scaf_913_2.23 Lan|Lan_Scaf_18930_4.10 Lin|g14480.t1 Lin|g24150.t1 Lin|g14481.t1 Lin|g24152.t1 Lin|g32703.t1 Lin|g3309.t1 Lin|g14482.t1 Lin|g1941.t1 Lin|g31165.t1 Lin|g31167.t1 Lin|g27570.t1 Lin|g31046.t1 Lot|170222 Lot|175727 Lot|175728 Lot|198809 Lot|51280 Lot|171958 Oct|918283738 Oct|918289925 Oct|918295755 Oct|918295752 Oct|918295753 Oct|918295754 Pca|Pca_45_22.26 Pca|Pca_72_3.44 Pca|Pca_76_18.29 Pca|Pca_94_12.38 Pfu|pfu_aug2.0_10450.1_03061.t1 Pfu|pfu_aug2.0_1444.1_15042.t1 Pfu|pfu_aug2.0_1209.1_31524.t1 Pfu|pfu_aug2.0_1682.1_08514.t1 Pfu|pfu_aug2.0_522.1_07620.t1 Pye|PY_T18129 Pye|PY_T18156 Pye|PY_T24144 Pye|PY_T24240 Rau|Gene.16484 Rau|Gene.17179 Rau|Gene.18110 Rau|Gene.7285 Bio|BGLB001061-PA Bio|BGLB010372-PA Cgi|405959325 Hal|HDSC00212CG00060 Mph|Mph_scaf_69951-0.4 Lin|g16074.t1 Lin|g16075.t1 Mph|Mph_scaf_29604-0.7 Bio|BGLB006233-PA Bio|BGLB006234-PA Bio|BGLB006235-PA Bpl|Bpl_scaf_49565-3.9 Bpl|Bpl_scaf_64005-13.12 Csq|CsqKR_Scaf246_8.2 Csq|CsqKR_Scaf246_8.6 Hal|HDSC03426CG00010 Lot|143634 Mph|Mph_scaf_40345-0.4 Oct|918285973 Pye|PY_T03266 Csq|CsqKR_Scaf194_7.11 Pfu|pfu_aug2.0_432.1_07513.t1 Mph|Mph_scaf_49550-0.8 Mph|Mph_scaf_35884-0.21 Mph|Mph_scaf_1603-0.5 Bpl|Bpl_scaf_49565-3.11 Mph|Mph_scaf_46601-0.11 Mph|Mph_scaf_23025-0.3 Cgi|405958930 Cgi|405959326 Lot|170220 Lan|Lan_Scaf_18930_4.11 Lan|Lan_Scaf_9218_0.27
SFG_ortho80: Apl|871232268 Apl|871237495 Bpl|Bpl_scaf_28712-1.11 Bpl|Bpl_scaf_39812-1.8 Bpl|Bpl_scaf_49393-1.5 Bpl|Bpl_scaf_8197-0.8 Cfa|CF1925.24 Cfa|CF1925.25.1 Cfa|CF1925.26 Cfa|CF1925.27 Cfa|CF46769.49 Cfa|CF61259.49 Cfa|CF1925.28 Cgi|405960521 Cgi|405962599 Cgi|405964506 Cgi|405976734 Cgi|405978542 Csq|CsqKR_Scaf300_2.32 Csq|CsqKR_Scaf36_38.17 Csq|CsqKR_Scaf36_37.19 Csq|CsqKR_Scaf44_14.52 Hal|HDSC00823CG00140 Hal|HDSC02051CG00030 Hal|HDSC04686CG00070 Lin|g1695.t1 Lin|g24057.t1 Lin|g27196.t1 Lin|g27894.t1 Lin|g31737.t1 Lin|g3604.t1 Lin|g4414.t1 Lot|118163 Lot|118238 Lot|159859 Lot|120790 Lot|133255 Lot|137098 Lot|224288 Mph|Mph_scaf_21318-0.1 Mph|Mph_scaf_45567-0.4 Mph|Mph_scaf_48873-0.27 Mph|Mph_scaf_48873-0.28 Mph|Mph_scaf_51539-0.2 Mph|Mph_scaf_52489-0.16 Mph|Mph_scaf_64026-0.12 Mph|Mph_scaf_516-0.16 Pca|Pca_4_12.46 Pca|Pca_4_12.49 Pfu|pfu_aug2.0_10782.1_09785.t1 Pfu|pfu_aug2.0_1528.1_28349.t1 Pfu|pfu_aug2.0_1528.1_28350.t1 Pfu|pfu_aug2.0_1775.1_18522.t1 Pfu|pfu_aug2.0_353.1_10664.t1 Pfu|pfu_aug2.0_3131.1_05762.t1 Pye|PY_T15092 Pye|PY_T15397 Rau|Gene.12684 Rau|Gene.18155 Rau|Gene.18778 Rau|Gene.18153 Rau|Gene.2347 Apl|524892156 Cfa|CF61253.35 Cgi|405971831 Hal|HDSC01390CG00030 Lan|Lan_Scaf_4229_1.53 Lin|g9231.t1 Lot|159693 Mph|Mph_scaf_6109-0.1 Pca|Pca_3_53.52 Pye|PY_T17110 Rau|Gene.25552 Apl|871226916 Bio|BGLB009806-PA Lan|Lan_Scaf_13824_1.23 Lan|Lan_Scaf_26270_1.41 Pca|Pca_4_2.40 Rau|Gene.10212 Bpl|Bpl_scaf_60512-0.13 Hal|HDSC00601CG00010 Lan|Lan_Scaf_29834_0.26 Oct|918289625 Pfu|pfu_aug2.0_460.1_00775.t1 Pye|PY_T15404 Rau|Gene.20157 Oct|918323501 Pca|Pca_73_3.4 Bio|BGLB013490-PA Pye|PY_T15402 Pye|PY_T15400 Bpl|Bpl_scaf_46651-2.41 Mph|Mph_scaf_70418-0.7 Cgi|405963684 Cfa|CF65019.1 Pfu|pfu_aug2.0_200.1_00417.t1 Pye|PY_T01070 Lan|Lan_Scaf_29834_0.34
SFG_ortho81: Apl|524879049 Apl|871225782 Apl|524895037 Apl|871250154 Apl|524895039 Apl|871250165 Apl|871250159 Apl|871250162 Apl|871250110 Apl|524895043 Apl|871243972 Apl|871251364 Apl|871251309 Bpl|Bpl_scaf_20376-13.11 Cgi|405958529 Cgi|405958530 Cgi|405971486 Lan|Lan_Scaf_10965_1.34 Lan|Lan_Scaf_22490_5.40 Lan|Lan_Scaf_16621_0.45 Lan|Lan_Scaf_16621_0.46 Lin|g17075.t1 Lin|g31148.t1 Lin|g17076.t1 Lin|g19072.t1 Lin|g338.t1 Lin|g335.t1 Mph|Mph_scaf_26069-0.18 Oct|918281372 Oct|918281373 Oct|918305657 Oct|918282409 Oct|918315495 Oct|918286518 Oct|918317506 Oct|918292672 Oct|918291867 Oct|918317505 Oct|918281647 Oct|918285626 Oct|918313835 Oct|918283115 Oct|918295824 Oct|918313297 Oct|918312702 Oct|918302055 Oct|918306971 Oct|918332453 Oct|918291868 Oct|918289402 Oct|918290785 Oct|918290786 Oct|918309838 Oct|918290789 Oct|918303204 Oct|918281534 Oct|918299736 Oct|918285625 Oct|918305654 Oct|918285150 Oct|918313836 Oct|918313876 Oct|918311114 Pca|Pca_5_12.32 Pca|Pca_5_13.55 Pca|Pca_5_13.42 Pca|Pca_5_13.68 Pca|Pca_5_13.51 Pca|Pca_5_13.52 Pca|Pca_5_13.71 Pfu|pfu_aug2.0_199.1_30413.t1 Pfu|pfu_aug2.0_199.1_30415.t1 Pfu|pfu_aug2.0_3176.1_22304.t1 Pfu|pfu_aug2.0_199.1_30414.t1 Pfu|pfu_aug2.0_3542.1_09172.t1 Rau|Gene.10714 Rau|Gene.4500 Rau|Gene.15579 Bio|BGLB009709-PA Cfa|CF60179.1 Csq|CsqKR_Scaf50_24.11 Pye|PY_T10290 Mph|Mph_scaf_10364-0.10 Lan|Lan_Scaf_9663_0.78 Mph|Mph_scaf_64302-0.4 Pfu|pfu_aug2.0_678.1_27656.t1 Apl|871265244 Lan|Lan_Scaf_7106_0.25 Pca|Pca_18_19.65 Pca|Pca_23_9.32 Pca|Pca_23_10.67 Bpl|Bpl_scaf_33028-0.7 Bpl|Bpl_scaf_8163-0.13 Cfa|CF31501.25 Mph|Mph_scaf_36-0.13
SFG_ortho82: Apl|524910028 Apl|871267269 Apl|871210396 Apl|871210511 Apl|871263489 Apl|871276425 Apl|871257435 Apl|871214164 Apl|871227159 Apl|871263477 Apl|871257480 Bpl|Bpl_scaf_47547-3.17 Bpl|Bpl_scaf_49216-0.8 Cfa|CF1.16 Cfa|CF59079.30 Cfa|CF59079.32 Cfa|CF60969.44 Cfa|CF64357.5 Cfa|CF64453.8 Cfa|CF38493.22 Cfa|CF59079.31 Cfa|CF64453.9 Lan|Lan_Scaf_17427_2.154 Lan|Lan_Scaf_17427_2.71 Lan|Lan_Scaf_29827_2.42 Lan|Lan_Scaf_29827_2.73 Lin|g13029.t1 Lin|g13036.t1 Lin|g32961.t1 Lin|g13035.t1 Lin|g13037.t1 Lin|g13033.t1 Lin|g30437.t1 Lot|157007 Lot|230381 Lot|230482 Lot|230483 Mph|Mph_scaf_11729-0.11 Mph|Mph_scaf_23445-0.5 Mph|Mph_scaf_27260-0.10 Mph|Mph_scaf_34975-0.3 Mph|Mph_scaf_35317-0.11 Mph|Mph_scaf_47394-0.9 Mph|Mph_scaf_50079-0.11 Mph|Mph_scaf_53386-1.6 Mph|Mph_scaf_53386-2.13 Mph|Mph_scaf_11810-0.6 Mph|Mph_scaf_5686-0.2 Mph|Mph_scaf_11810-0.8 Mph|Mph_scaf_11893-0.3 Oct|918299810 Oct|918305784 Pca|Pca_5_60.63 Pca|Pca_5_60.83 Pca|Pca_5_60.86 Pca|Pca_5_61.15 Pca|Pca_6_57.38 Pca|Pca_6_57.49 Pca|Pca_6_58.38 Pfu|pfu_aug2.0_461.1_04208.t1 Pfu|pfu_aug2.0_461.1_04209.t1 Pfu|pfu_aug2.0_818.1_27816.t1 Pfu|pfu_aug2.0_818.1_27818.t1 Pye|PY_T00393 Pye|PY_T01348 Pye|PY_T02120 Pye|PY_T04154 Pye|PY_T04884 Pye|PY_T21612 Pye|PY_T21677 Pye|PY_T21742 Pye|PY_T21840 Pye|PY_T21324 Pye|PY_T24085 Pye|PY_T21743 Rau|Gene.18593 Rau|Gene.19014 Apl|524890390 Csq|CsqKR_Scaf146_1.9 Bio|BGLB007648-PA Cgi|405951741 Csq|CsqKR_Scaf64_1.50 Pfu|pfu_aug2.0_2888.1_28974.t1 Hal|HDSC06609CG00010 Rau|Gene.25065 Hal|HDSC03067CG00050 Lan|Lan_Scaf_10576_5.41 Bpl|Bpl_scaf_49216-0.7 Cfa|CF1959.10 Hal|HDSC02500CG00060 Cgi|405978568 Pca|Pca_7_70.21 Lot|156833 Rau|Gene.18588 Pfu|pfu_aug2.0_2998.1_29006.t1
SFG_ortho83: Cgi|405947260 Cgi|405955276 Cgi|405957364 Cgi|405957365 Cgi|405959018 Cgi|405963348 Cgi|405966087 Cgi|405968097 Cgi|405968099 Cgi|405970940 Cgi|405968098 Cgi|405967532 Cgi|405957362 Cgi|405969082 Cgi|405959293 Cgi|405972335 Cgi|405957302 Cgi|405955254 Pfu|pfu_aug2.0_1006.1_21334.t1 Pfu|pfu_aug2.0_299.1_30575.t1 Pfu|pfu_aug2.0_4956.1_22627.t1 Pfu|pfu_aug2.0_3688.1_29160.t1 Pfu|pfu_aug2.0_299.1_30577.t1 Pfu|pfu_aug2.0_3389.1_32469.t1 Pfu|pfu_aug2.0_2388.1_28789.t1 Pfu|pfu_aug2.0_133.1_10326.t1 Pfu|pfu_aug2.0_1593.1_11759.t1 Pfu|pfu_aug2.0_212.1_07156.t1 Pfu|pfu_aug2.0_5468.1_29430.t1 Pfu|pfu_aug2.0_4480.1_02623.t1 Pfu|pfu_aug2.0_3389.1_32467.t1 Pfu|pfu_aug2.0_503.1_10860.t1 Pfu|pfu_aug2.0_2051.1_05391.t1 Pfu|pfu_aug2.0_436.1_20778.t1 Pfu|pfu_aug2.0_3574.1_15816.t1 Pfu|pfu_aug2.0_3259.1_32428.t1 Pfu|pfu_aug2.0_9012.1_09697.t1 Pfu|pfu_aug2.0_1836.1_21815.t1 Pfu|pfu_aug2.0_3706.1_22435.t1 Pfu|pfu_aug2.0_3259.1_32429.t1 Pfu|pfu_aug2.0_542.1_07649.t1 Pfu|pfu_aug2.0_4908.1_29362.t1 Pfu|pfu_aug2.0_3706.1_22434.t1 Pfu|pfu_aug2.0_11.1_03388.t1 Pfu|pfu_aug2.0_5853.1_12825.t1 Pfu|pfu_aug2.0_7610.1_02921.t1 Pfu|pfu_aug2.0_1240.1_01491.t1 Pfu|pfu_aug2.0_9093.1_13025.t1 Pfu|pfu_aug2.0_6267.1_26150.t1 Pfu|pfu_aug2.0_3259.1_32427.t1 Pfu|pfu_aug2.0_8764.1_16339.t1 Pfu|pfu_aug2.0_1787.1_25149.t1 Pfu|pfu_aug2.0_796.1_21154.t1 Pfu|pfu_aug2.0_2051.1_05388.t1 Pfu|pfu_aug2.0_811.1_04595.t1 Pfu|pfu_aug2.0_2511.1_05562.t1 Pfu|pfu_aug2.0_7324.1_16254.t1 Pfu|pfu_aug2.0_22.1_06759.t2 Pfu|pfu_aug2.0_4908.1_29363.t1 Pfu|pfu_aug2.0_7324.1_16255.t1 Pfu|pfu_aug2.0_2051.1_05389.t1 Pfu|pfu_aug2.0_5848.1_29466.t1 Pfu|pfu_aug2.0_11.1_03389.t1 Pfu|pfu_aug2.0_5848.1_29467.t1 Pfu|pfu_aug2.0_132.1_06995.t1 Pfu|pfu_aug2.0_9626.1_22921.t1 Pfu|pfu_aug2.0_326.1_20604.t1 Pfu|pfu_aug2.0_2149.1_32072.t1 Pfu|pfu_aug2.0_4908.1_29364.t1 Pfu|pfu_aug2.0_956.1_21292.t1 Pfu|pfu_aug2.0_2001.1_05365.t2 Pfu|pfu_aug2.0_6267.1_26148.t1 Pfu|pfu_aug2.0_7610.1_02920.t1 Pfu|pfu_aug2.0_811.1_04594.t1 Pfu|pfu_aug2.0_5484.1_16111.t1 Pfu|pfu_aug2.0_3259.1_32426.t1 Pfu|pfu_aug2.0_436.1_20780.t1 Pfu|pfu_aug2.0_1240.1_01492.t1 Pfu|pfu_aug2.0_288.1_27168.t1 Pfu|pfu_aug2.0_12722.1_09833.t1 Pfu|pfu_aug2.0_2149.1_32073.t1 Pfu|pfu_aug2.0_2532.1_08901.t1 Pfu|pfu_aug2.0_578.1_27548.t1 Pfu|pfu_aug2.0_2532.1_08902.t1 Pfu|pfu_aug2.0_5468.1_29429.t1 Pfu|pfu_aug2.0_4466.1_22565.t1 Pfu|pfu_aug2.0_2982.1_09038.t1 Pfu|pfu_aug2.0_2051.1_05390.t1 Pfu|pfu_aug2.0_299.1_30576.t1 Pfu|pfu_aug2.0_1593.1_11758.t1 Pfu|pfu_aug2.0_4480.1_02622.t1 Pfu|pfu_aug2.0_4480.1_02621.t1 Pfu|pfu_aug2.0_6267.1_26149.t1 Pfu|pfu_aug2.0_3259.1_32431.t1 Pfu|pfu_aug2.0_282.1_07301.t1
SFG_ortho84: Apl|524868317 Apl|524870841 Apl|524896246 Apl|871240780 Apl|871251794 Apl|871262584 Bio|BGLB002217-PA Bio|BGLB003384-PA Bio|BGLB010989-PA Bpl|Bpl_scaf_15772-1.6 Bpl|Bpl_scaf_1893-1.12 Bpl|Bpl_scaf_49115-4.12 Bpl|Bpl_scaf_48186-1.8 Cfa|CF20733.66 Cfa|CF34113.10 Cfa|CF41509.46 Cfa|CF58161.24 Cfa|CF58949.19 Cgi|405945580 Cgi|405958063 Cgi|405965525 Cgi|405974567 Cgi|405955434 Cgi|405975813 Csq|CsqKR_Scaf43_39.20 Csq|CsqKR_Scaf44_8.37 Lan|Lan_Scaf_22019_1.28 Lan|Lan_Scaf_33909_0.8 Lin|g19191.t1 Lin|g356.t1 Lin|g2431.t1 Lin|g4573.t1 Lin|g30236.t1 Lin|g9022.t1 Lin|g9465.t1 Lin|g9464.t1 Lot|155839 Lot|206726 Oct|918297994 Oct|918297995 Oct|918297996 Oct|918303273 Oct|918303569 Oct|918330592 Oct|918338450 Pca|Pca_119_5.33 Pca|Pca_1_68.34 Pca|Pca_1_77.25 Pca|Pca_1_86.44 Pca|Pca_37_14.51 Pfu|pfu_aug2.0_1549.1_31749.t1 Pfu|pfu_aug2.0_440.1_00747.t1 Pye|PY_T04385 Pye|PY_T06637 Pye|PY_T14593 Pye|PY_T17620 Pye|PY_T19357 Rau|Gene.11049 Rau|Gene.12669 Rau|Gene.12778 Rau|Gene.3682 Rau|Gene.9504 Bpl|Bpl_scaf_41129-2.13 Bpl|Bpl_scaf_4833-2.21 Lot|197014 Lot|211312 Mph|Mph_scaf_19729-1.2 Mph|Mph_scaf_21516-1.11 Mph|Mph_scaf_71884-1.8 Hal|HDSC02908CG00060 Pfu|pfu_aug2.0_1525.1_18386.t1 Pfu|pfu_aug2.0_1525.1_18387.t1 Apl|524894968 Cfa|CF59135.5 Cgi|405957462 Csq|CsqKR_Scaf307_3.18 Lan|Lan_Scaf_5807_0.29 Pye|PY_T13969 Rau|Gene.632 Bio|BGLB000545-PA Csq|CsqKR_Scaf174_35.30 Oct|918336990 Pca|Pca_19_29.15 Pfu|pfu_aug2.0_2510.1_02160.t1 Cgi|405962698 Csq|CsqKR_Scaf61_15.12 Lan|Lan_Scaf_11388_3.36 Mph|Mph_scaf_41767-0.2 Pca|Pca_30_29.35 Pfu|pfu_aug2.0_1094.1_14783.t1 Csq|CsqKR_Scaf99_44.23 Lan|Lan_Scaf_15456_3.58 Mph|Mph_scaf_16220-0.29
SFG_ortho85: Bpl|Bpl_scaf_53847-0.5 Bpl|Bpl_scaf_49759-0.17 Bpl|Bpl_scaf_10062-0.13 Bpl|Bpl_scaf_10062-1.13 Bpl|Bpl_scaf_36496-0.9 Bpl|Bpl_scaf_30429-0.4 Bpl|Bpl_scaf_34413-0.15 Bpl|Bpl_scaf_17683-1.7 Bpl|Bpl_scaf_40021-0.7 Bpl|Bpl_scaf_62811-0.11 Bpl|Bpl_scaf_48822-1.11 Bpl|Bpl_scaf_866-3.7 Bpl|Bpl_scaf_19702-0.4 Bpl|Bpl_scaf_48789-1.9 Bpl|Bpl_scaf_40717-0.13 Bpl|Bpl_scaf_53185-8.7 Bpl|Bpl_scaf_29323-0.12 Bpl|Bpl_scaf_1366-0.15 Bpl|Bpl_scaf_58387-0.6 Bpl|Bpl_scaf_158-1.16 Bpl|Bpl_scaf_21371-1.19 Bpl|Bpl_scaf_18272-0.6 Bpl|Bpl_scaf_12781-0.19 Bpl|Bpl_scaf_29314-0.21 Bpl|Bpl_scaf_62771-0.6 Bpl|Bpl_scaf_33281-3.21 Bpl|Bpl_scaf_47347-1.7 Bpl|Bpl_scaf_49759-0.18 Bpl|Bpl_scaf_41963-4.9 Bpl|Bpl_scaf_39442-0.22 Bpl|Bpl_scaf_37644-0.5 Bpl|Bpl_scaf_35493-0.3 Bpl|Bpl_scaf_34758-0.2 Bpl|Bpl_scaf_14094-0.1 Bpl|Bpl_scaf_47372-0.1 Bpl|Bpl_scaf_25766-0.8 Bpl|Bpl_scaf_33281-2.7 Bpl|Bpl_scaf_51828-0.3 Bpl|Bpl_scaf_42352-0.2 Bpl|Bpl_scaf_24951-0.18 Bpl|Bpl_scaf_7529-0.2 Bpl|Bpl_scaf_12363-5.11 Bpl|Bpl_scaf_15491-0.5 Bpl|Bpl_scaf_25269-4.19 Bpl|Bpl_scaf_50559-0.9 Bpl|Bpl_scaf_51105-0.5 Bpl|Bpl_scaf_11663-5.23 Bpl|Bpl_scaf_11663-5.24 Bpl|Bpl_scaf_12363-5.9 Bpl|Bpl_scaf_17445-0.12 Bpl|Bpl_scaf_19034-0.10 Bpl|Bpl_scaf_22013-0.14 Bpl|Bpl_scaf_25028-2.18 Bpl|Bpl_scaf_25269-4.20 Bpl|Bpl_scaf_2792-0.17 Bpl|Bpl_scaf_31821-0.4 Bpl|Bpl_scaf_4150-2.15 Bpl|Bpl_scaf_45177-1.11 Bpl|Bpl_scaf_53270-0.16 Bpl|Bpl_scaf_58968-0.2 Bpl|Bpl_scaf_61229-0.10 Bpl|Bpl_scaf_65120-0.4 Bpl|Bpl_scaf_19581-0.11 Bpl|Bpl_scaf_60913-0.5 Bpl|Bpl_scaf_36276-0.4 Bpl|Bpl_scaf_65018-0.8 Bpl|Bpl_scaf_20066-0.1 Bpl|Bpl_scaf_30737-0.11 Bpl|Bpl_scaf_48822-2.6 Bpl|Bpl_scaf_37654-3.46 Bpl|Bpl_scaf_866-2.7 Bpl|Bpl_scaf_59123-0.10 Bpl|Bpl_scaf_53521-0.19 Bpl|Bpl_scaf_36437-5.13 Bpl|Bpl_scaf_47449-2.20 Bpl|Bpl_scaf_30175-0.13 Bpl|Bpl_scaf_63099-0.7 Bpl|Bpl_scaf_41513-0.25 Bpl|Bpl_scaf_47449-0.7 Bpl|Bpl_scaf_12781-0.20 Bpl|Bpl_scaf_24951-0.19 Bpl|Bpl_scaf_33825-1.7 Bpl|Bpl_scaf_60379-0.8 Bpl|Bpl_scaf_51270-0.7 Bpl|Bpl_scaf_22631-0.3 Bpl|Bpl_scaf_44895-0.8 Bpl|Bpl_scaf_37668-0.6 Bpl|Bpl_scaf_57493-0.9 Bpl|Bpl_scaf_47299-0.8 Bpl|Bpl_scaf_26746-2.6 Cfa|CF207.11 Mph|Mph_scaf_71848-0.1 Pye|PY_T22747
SFG_ortho86: Bpl|Bpl_scaf_10799-1.0 Bpl|Bpl_scaf_52729-0.0 Bpl|Bpl_scaf_39957-0.0 Bpl|Bpl_scaf_56091-0.7 Bpl|Bpl_scaf_11586-0.0 Bpl|Bpl_scaf_2236-0.0 Bpl|Bpl_scaf_39813-0.8 Bpl|Bpl_scaf_17595-0.0 Bpl|Bpl_scaf_50876-0.0 Bpl|Bpl_scaf_52380-0.0 Bpl|Bpl_scaf_30419-4.3 Bpl|Bpl_scaf_28570-0.0 Bpl|Bpl_scaf_28990-4.5 Bpl|Bpl_scaf_56091-0.8 Bpl|Bpl_scaf_52729-0.5 Mph|Mph_scaf_10557-0.0 Mph|Mph_scaf_67848-0.2 Mph|Mph_scaf_36832-0.0 Mph|Mph_scaf_61704-1.15 Mph|Mph_scaf_70112-0.3 Mph|Mph_scaf_61821-0.8 Mph|Mph_scaf_71518-0.9 Mph|Mph_scaf_16626-0.36 Mph|Mph_scaf_6426-0.22 Mph|Mph_scaf_7565-0.11 Mph|Mph_scaf_51333-0.2 Mph|Mph_scaf_57912-0.2 Mph|Mph_scaf_50897-0.0 Mph|Mph_scaf_60719-1.21 Mph|Mph_scaf_8553-0.29 Mph|Mph_scaf_42029-0.1 Mph|Mph_scaf_1435-0.0 Mph|Mph_scaf_16626-0.35 Mph|Mph_scaf_4962-0.29 Mph|Mph_scaf_16626-0.26 Mph|Mph_scaf_69696-0.4 Mph|Mph_scaf_22592-0.6 Mph|Mph_scaf_32827-0.1 Mph|Mph_scaf_55886-0.21 Mph|Mph_scaf_56145-1.2 Mph|Mph_scaf_69068-0.5 Mph|Mph_scaf_39022-0.20 Mph|Mph_scaf_39085-0.6 Mph|Mph_scaf_72391-0.12 Mph|Mph_scaf_49851-0.1 Mph|Mph_scaf_19734-1.16 Mph|Mph_scaf_35617-0.1 Mph|Mph_scaf_73463-0.9 Mph|Mph_scaf_70934-0.11 Mph|Mph_scaf_10557-0.4 Mph|Mph_scaf_15179-0.16 Mph|Mph_scaf_61821-0.7 Mph|Mph_scaf_11516-0.1 Mph|Mph_scaf_70934-0.1 Mph|Mph_scaf_72391-0.0 Mph|Mph_scaf_5025-0.13 Mph|Mph_scaf_69696-0.8 Mph|Mph_scaf_40945-0.12 Mph|Mph_scaf_16959-0.2 Mph|Mph_scaf_64803-1.20 Mph|Mph_scaf_24836-0.3 Mph|Mph_scaf_16626-0.37 Mph|Mph_scaf_51023-0.19 Mph|Mph_scaf_39022-0.23 Mph|Mph_scaf_22592-0.0 Mph|Mph_scaf_58896-0.18 Mph|Mph_scaf_19734-1.2 Mph|Mph_scaf_56145-1.0 Mph|Mph_scaf_35968-0.22 Mph|Mph_scaf_39956-0.19 Mph|Mph_scaf_28403-0.7 Mph|Mph_scaf_73463-0.10 Mph|Mph_scaf_40506-1.3 Mph|Mph_scaf_39085-0.16 Mph|Mph_scaf_17557-0.2 Mph|Mph_scaf_41118-0.9 Mph|Mph_scaf_39022-0.24 Mph|Mph_scaf_71518-0.13 Mph|Mph_scaf_39956-0.15 Mph|Mph_scaf_51023-0.15 Mph|Mph_scaf_61704-1.6 Mph|Mph_scaf_12565-0.25 Mph|Mph_scaf_12565-0.28 Mph|Mph_scaf_50897-0.4 Mph|Mph_scaf_29833-0.2 Mph|Mph_scaf_2795-0.0 Mph|Mph_scaf_66365-0.1 Mph|Mph_scaf_58293-0.1 Mph|Mph_scaf_50897-0.20 Mph|Mph_scaf_29833-0.14 Mph|Mph_scaf_21612-0.5 Pye|PY_T24548 Pfu|pfu_aug2.0_2738.1_28926.t1
SFG_ortho87: Mph|Mph_scaf_10321-0.1 Mph|Mph_scaf_11774-1.4 Mph|Mph_scaf_17990-0.4 Mph|Mph_scaf_19821-0.3 Mph|Mph_scaf_21813-0.7 Mph|Mph_scaf_23010-0.1 Mph|Mph_scaf_28997-0.1 Mph|Mph_scaf_30380-0.14 Mph|Mph_scaf_35064-0.0 Mph|Mph_scaf_36385-1.2 Mph|Mph_scaf_36385-1.4 Mph|Mph_scaf_39355-0.12 Mph|Mph_scaf_41358-0.2 Mph|Mph_scaf_41690-0.1 Mph|Mph_scaf_41690-1.47 Mph|Mph_scaf_41690-2.4 Mph|Mph_scaf_45440-0.0 Mph|Mph_scaf_45440-0.1 Mph|Mph_scaf_48802-0.4 Mph|Mph_scaf_50175-0.1 Mph|Mph_scaf_53293-0.1 Mph|Mph_scaf_57126-0.2 Mph|Mph_scaf_70718-0.0 Mph|Mph_scaf_70718-0.1 Mph|Mph_scaf_9351-0.5 Mph|Mph_scaf_9351-0.6 Mph|Mph_scaf_48802-0.5 Mph|Mph_scaf_41690-2.3 Mph|Mph_scaf_59215-0.1 Mph|Mph_scaf_49618-0.6 Mph|Mph_scaf_39637-0.0 Mph|Mph_scaf_9899-0.1 Mph|Mph_scaf_72523-0.4 Mph|Mph_scaf_49618-0.8 Mph|Mph_scaf_61033-0.2 Mph|Mph_scaf_67829-0.5 Mph|Mph_scaf_42615-0.1 Mph|Mph_scaf_36829-0.0 Mph|Mph_scaf_15170-0.0 Mph|Mph_scaf_41236-0.0 Mph|Mph_scaf_6830-0.1 Mph|Mph_scaf_40245-0.0 Mph|Mph_scaf_35442-0.5 Mph|Mph_scaf_1742-0.2 Mph|Mph_scaf_48787-0.10 Mph|Mph_scaf_66388-0.2 Mph|Mph_scaf_55115-0.1 Mph|Mph_scaf_63629-0.1 Mph|Mph_scaf_28997-0.0 Mph|Mph_scaf_53194-0.4 Mph|Mph_scaf_70718-0.2 Mph|Mph_scaf_29555-0.7 Mph|Mph_scaf_58340-0.0 Mph|Mph_scaf_48697-0.0 Mph|Mph_scaf_29111-0.0 Mph|Mph_scaf_36385-0.1 Mph|Mph_scaf_36385-1.5 Mph|Mph_scaf_66388-0.4 Mph|Mph_scaf_16457-0.8 Mph|Mph_scaf_16457-1.13 Mph|Mph_scaf_42351-0.3 Mph|Mph_scaf_49618-0.29 Mph|Mph_scaf_23024-0.1 Mph|Mph_scaf_16457-1.11 Mph|Mph_scaf_29251-0.4 Mph|Mph_scaf_21813-0.3 Mph|Mph_scaf_19505-0.11 Mph|Mph_scaf_41358-0.0 Mph|Mph_scaf_9899-0.6 Mph|Mph_scaf_9351-0.7 Mph|Mph_scaf_40529-0.10 Mph|Mph_scaf_32135-0.4 Mph|Mph_scaf_32135-0.3 Mph|Mph_scaf_23010-0.0 Mph|Mph_scaf_30203-0.3 Mph|Mph_scaf_67829-0.6 Mph|Mph_scaf_21813-0.62 Mph|Mph_scaf_48417-0.2 Mph|Mph_scaf_19505-0.10 Mph|Mph_scaf_36385-1.78 Mph|Mph_scaf_36385-0.11 Mph|Mph_scaf_66388-0.5 Mph|Mph_scaf_67829-0.30 Mph|Mph_scaf_21813-0.27 Mph|Mph_scaf_21813-0.6 Mph|Mph_scaf_41358-0.1 Mph|Mph_scaf_67829-0.4 Mph|Mph_scaf_9899-0.0 Mph|Mph_scaf_24449-0.3 Mph|Mph_scaf_7167-0.1 Mph|Mph_scaf_41690-1.9 Mph|Mph_scaf_63629-0.15 Mph|Mph_scaf_35442-0.4
SFG_ortho88: Apl|524911790 Apl|524895809 Apl|524885933 Apl|524900717 Apl|524916726 Oct|918277635 Oct|918307462 Oct|918309731 Oct|918332829 Oct|918338200 Oct|918329094 Oct|918330801 Oct|918284500 Oct|918329309 Oct|918339585 Oct|918295553 Oct|918287325 Oct|918325065 Oct|918325049 Oct|918308999 Oct|918318603 Oct|918336477 Oct|918300697 Oct|918326539 Oct|918312337 Oct|918298642 Oct|918326603 Oct|918332084 Oct|918335474 Oct|918331562 Oct|918331341 Oct|918308653 Oct|918330201 Oct|918321750 Oct|918326291 Oct|918292920 Oct|918314837 Oct|918332516 Oct|918313652 Oct|918303122 Oct|918335041 Oct|918324672 Oct|918281182 Oct|918317286 Oct|918331883 Oct|918330262 Oct|918311503 Oct|918287723 Oct|918336557 Oct|918320241 Oct|918283676 Oct|918324798 Oct|918299950 Oct|918294111 Oct|918338370 Oct|918322836 Oct|918288061 Oct|918314678 Oct|918318725 Oct|918329510 Oct|918338279 Oct|918301200 Oct|918292022 Oct|918337062 Oct|918315011 Oct|918325061 Oct|918286654 Oct|918324319 Oct|918303607 Oct|918294542 Oct|918337417 Oct|918283474 Oct|918324809 Oct|918290710 Oct|918284709 Oct|918333333 Oct|918290167 Oct|918338201 Oct|918312248 Oct|918333208 Oct|918296781 Oct|918336919 Oct|918333394 Oct|918312022 Oct|918302122 Oct|918338022 Oct|918328840 Oct|918317941 Oct|918303356 Oct|918329486 Oct|918331493 Oct|918314576
SFG_ortho89: Apl|524871402 Apl|524871404 Apl|524871406 Apl|524871408 Apl|524871410 Apl|524893943 Apl|871248452 Apl|871259688 Apl|871207189 Apl|871239387 Apl|871239390 Bpl|Bpl_scaf_45936-3.8 Bpl|Bpl_scaf_45936-3.9 Cgi|405962160 Cgi|405955770 Cgi|405971836 Cgi|405971834 Cgi|405962161 Cgi|405962162 Hal|HDSC02919CG00010 Hal|HDSC05960CG00010 Hal|HDSC05960CG00020 Hal|HDSC05960CG00040 Lan|Lan_Scaf_13254_0.35 Lan|Lan_Scaf_26971_0.49 Lan|Lan_Scaf_20787_7.156 Lan|Lan_Scaf_24839_0.13 Lan|Lan_Scaf_24839_0.35 Lan|Lan_Scaf_20787_7.150 Lin|g11707.t1 Lin|g27377.t1 Lin|g27376.t1 Lin|g8298.t1 Lin|g19680.t1 Lin|g25859.t1 Lot|195168 Lot|195172 Mph|Mph_scaf_62821-0.49 Mph|Mph_scaf_62821-0.8 Mph|Mph_scaf_62821-0.5 Mph|Mph_scaf_71811-0.0 Oct|918296120 Oct|918340959 Oct|918340960 Oct|918340961 Oct|918300664 Oct|918340958 Oct|918340957 Pca|Pca_1305_3.52 Pca|Pca_189_0.45 Pca|Pca_1852_0.0 Pca|Pca_33_9.40 Pca|Pca_33_9.48 Pye|PY_T20235 Pye|PY_T20236 Rau|Gene.18404 Rau|Gene.20390 Rau|Gene.18395 Rau|Gene.18398 Rau|Gene.2771 Rau|Gene.18401 Rau|Gene.18399 Rau|Gene.2762 Rau|Gene.18403 Rau|Gene.18423 Rau|Gene.2759 Rau|Gene.20689 Rau|Gene.20691 Rau|Gene.2773 Apl|524869323 Rau|Gene.3422 Bio|BGLB011048-PA Cfa|CF14657.17 Csq|CsqKR_Scaf18_0.5 Lan|Lan_Scaf_16601_1.42 Mph|Mph_scaf_5000-0.5 Oct|918300665 Pfu|pfu_aug2.0_1800.1_01839.t1 Rau|Gene.3544 Apl|871226389 Lot|129913 Bio|BGLB003203-PA Bio|BGLB007145-PA Pfu|pfu_aug2.0_993.1_11369.t1 Bpl|Bpl_scaf_30290-0.4 Pye|PY_T07019 Cfa|CF64243.13 Pca|Pca_84_14.60 Pca|Pca_23_41.18 Lot|198226 Lot|109634 Pfu|pfu_aug2.0_203.1_10433.t1
SFG_ortho90: Bpl|Bpl_scaf_12360-1.4 Bpl|Bpl_scaf_49821-2.34 Bpl|Bpl_scaf_49821-3.4 Bpl|Bpl_scaf_26510-7.7 Bpl|Bpl_scaf_43255-3.1 Bpl|Bpl_scaf_5428-6.6 Bpl|Bpl_scaf_5428-7.12 Bpl|Bpl_scaf_49462-8.12 Cfa|CF37937.11 Cfa|CF46299.1 Cfa|CF55429.1 Cfa|CF55429.2 Cfa|CF63731.3 Cfa|CF41405.6 Cfa|CF41509.41 Cfa|CF53111.67 Cfa|CF52123.8 Cfa|CF53609.29 Cfa|CF5207.1 Cfa|CF53609.12 Cfa|CF53111.69 Cfa|CF61547.3 Cgi|405950278 Cgi|405957312 Cgi|405975408 Cgi|405966262 Cgi|405957931 Cgi|405968043 Cgi|405970524 Cgi|405972381 Csq|CsqKR_Scaf36_42.5 Csq|CsqKR_Scaf4_8.14 Csq|CsqKR_Scaf4_8.8 Csq|CsqKR_Scaf64_13.26 Csq|CsqKR_Scaf64_6.17 Lan|Lan_Scaf_10994_0.20 Lan|Lan_Scaf_32508_0.10 Lan|Lan_Scaf_8040_0.20 Lan|Lan_Scaf_22488_7.50 Lan|Lan_Scaf_28382_0.22 Lan|Lan_Scaf_32508_1.20 Lan|Lan_Scaf_470_0.104 Lin|g14507.t1 Lin|g20278.t1 Lin|g14508.t1 Lin|g17628.t1 Lin|g27816.t1 Lot|216664 Lot|233072 Mph|Mph_scaf_27787-1.11 Mph|Mph_scaf_28636-0.4 Pca|Pca_12_60.14 Pca|Pca_28_26.101 Pca|Pca_28_26.99 Pca|Pca_28_27.46 Pca|Pca_28_29.18 Pca|Pca_84_7.30 Pca|Pca_28_26.100 Pca|Pca_28_28.56 Pca|Pca_28_28.57 Pca|Pca_28_27.47 Pca|Pca_43_22.34 Pca|Pca_52_16.65 Pca|Pca_52_15.22 Pca|Pca_52_16.64 Pfu|pfu_aug2.0_1314.1_14951.t1 Pfu|pfu_aug2.0_1741.1_05214.t1 Pfu|pfu_aug2.0_1314.1_14952.t1 Pfu|pfu_aug2.0_353.1_10653.t1 Pye|PY_T03983 Pye|PY_T04389 Pye|PY_T06415 Pye|PY_T15179 Pye|PY_T15484 Pye|PY_T15500 Apl|871207138 Hal|HDSC00475CG00090 Lin|g2478.t1 Oct|918314423 Rau|Gene.10947 Csq|CsqKR_Scaf247_16.22 Lot|129408 Mph|Mph_scaf_71788-0.5 Oct|918293948 Pfu|pfu_aug2.0_638.1_27618.t1 Mph|Mph_scaf_10156-0.3 Mph|Mph_scaf_30346-0.4 Mph|Mph_scaf_55831-0.7 Mph|Mph_scaf_23041-3.19 Pye|PY_T24238 Pca|Pca_18_31.35 Oct|918314422
SFG_ortho91: Oct|918275705 Oct|918289175 Oct|918276682 Oct|918311868 Oct|918317129 Oct|918293458 Oct|918308651 Oct|918337416 Oct|918303639 Oct|918336203 Oct|918287044 Oct|918338087 Oct|918307055 Oct|918286234 Oct|918310136 Oct|918279629 Oct|918333389 Oct|918308650 Oct|918319720 Oct|918285265 Oct|918282701 Oct|918280036 Oct|918281702 Oct|918319858 Oct|918287549 Oct|918296066 Oct|918331568 Oct|918323734 Oct|918318920 Oct|918319904 Oct|918280062 Oct|918298422 Oct|918336143 Oct|918286592 Oct|918280373 Oct|918303124 Oct|918280211 Oct|918296868 Oct|918291327 Oct|918335693 Oct|918282548 Oct|918283475 Oct|918307561 Oct|918340014 Oct|918292964 Oct|918313231 Oct|918320183 Oct|918335076 Oct|918308307 Oct|918284745 Oct|918308483 Oct|918334905 Oct|918338751 Oct|918309654 Oct|918338842 Oct|918293908 Oct|918290515 Oct|918318636 Oct|918306299 Oct|918295449 Oct|918303267 Oct|918289195 Oct|918334608 Oct|918337411 Oct|918306826 Oct|918320458 Oct|918286917 Oct|918286918 Oct|918293055 Oct|918332422 Oct|918296522 Oct|918292019 Oct|918294666 Oct|918321198 Oct|918305476 Oct|918292652 Oct|918332016 Oct|918339272 Oct|918334385 Oct|918293977 Oct|918307179 Oct|918335394 Oct|918303503 Oct|918340801 Oct|918309911 Oct|918304999 Oct|918311249 Oct|918331339 Oct|918314367 Oct|918331178 Oct|918339525 Oct|918334384
SFG_ortho92: Bpl|Bpl_scaf_40863-0.17 Bpl|Bpl_scaf_40863-0.14 Bpl|Bpl_scaf_21966-0.18 Bpl|Bpl_scaf_40863-0.15 Bpl|Bpl_scaf_3671-0.8 Bpl|Bpl_scaf_40863-0.19 Bpl|Bpl_scaf_31813-3.16 Bpl|Bpl_scaf_3671-0.9 Bpl|Bpl_scaf_31813-3.20 Bpl|Bpl_scaf_50799-0.13 Bpl|Bpl_scaf_31813-3.21 Bpl|Bpl_scaf_31813-3.4 Bpl|Bpl_scaf_31813-3.23 Bpl|Bpl_scaf_39674-1.43 Bpl|Bpl_scaf_50799-0.12 Bpl|Bpl_scaf_31813-3.2 Bpl|Bpl_scaf_63088-0.0 Bpl|Bpl_scaf_40863-0.5 Cfa|CF39263.1 Cfa|CF54463.1 Cfa|CF56535.6 Cfa|CF58541.1 Cfa|CF64301.7 Cfa|CF721633.1 Hal|HDSC00032CG00010 Hal|HDSC00798CG00160 Hal|HDSC00527CG00030 Hal|HDSC13069CG00010 Hal|HDSC00673CG00030 Hal|HDSC04014CG00030 Hal|HDSC00673CG00020 Hal|HDSC00798CG00170 Hal|HDSC01877CG00010 Hal|HDSC04014CG00060 Hal|HDSC03420CG00040 Hal|HDSC04479CG00010 Hal|HDSC06831CG00020 Hal|HDSC03420CG00030 Hal|HDSC69105CG00010 Hal|HDSC04144CG00030 Hal|HDSC04144CG00010 Hal|HDSC42041CG00010 Hal|HDSC11844CG00010 Mph|Mph_scaf_25242-0.1 Mph|Mph_scaf_59607-0.26 Pfu|pfu_aug2.0_10013.1_13054.t1 Pfu|pfu_aug2.0_1189.1_31505.t1 Pfu|pfu_aug2.0_1189.1_31502.t1 Pfu|pfu_aug2.0_1189.1_31503.t1 Pfu|pfu_aug2.0_1189.1_31504.t1 Pfu|pfu_aug2.0_1189.1_31506.t1 Pfu|pfu_aug2.0_2196.1_21978.t1 Pfu|pfu_aug2.0_4772.1_09380.t1 Pfu|pfu_aug2.0_378.1_27321.t1 Pfu|pfu_aug2.0_2923.1_12317.t1 Pfu|pfu_aug2.0_296.1_20574.t1 Pfu|pfu_aug2.0_1873.1_11915.t1 Pfu|pfu_aug2.0_12226.1_23016.t1 Pfu|pfu_aug2.0_6270.1_02830.t1 Pfu|pfu_aug2.0_1873.1_11914.t1 Pfu|pfu_aug2.0_4772.1_09381.t1 Pye|PY_T00454 Pye|PY_T00455 Pye|PY_T22815 Pye|PY_T22816 Pye|PY_T22671 Pye|PY_T22867 Pye|PY_T22868 Pye|PY_T22869 Apl|871258263 Bpl|Bpl_scaf_49115-0.13 Cfa|CF53331.38 Cgi|405968085 Csq|CsqKR_Scaf398_5.20 Lan|Lan_Scaf_15764_1.8 Mph|Mph_scaf_59613-0.8 Pca|Pca_28_36.18 Pfu|pfu_aug2.0_1503.1_11704.t1 Pye|PY_T11574 Csq|CsqKR_Scaf202_4.47 Mph|Mph_scaf_71945-0.3 Mph|Mph_scaf_59019-0.0 Bpl|Bpl_scaf_61514-0.2 Cfa|CF207.1 Pye|PY_T22699 Pye|PY_T23111 Cgi|405950032 Cgi|405954835 Pfu|pfu_aug2.0_2196.1_21981.t1 Lin|g10183.t1 Pye|PY_T22817
SFG_ortho93: Apl|127794 Apl|155769 Apl|254839659 Apl|254839660 Apl|254839661 Apl|254839662 Apl|254839663 Apl|254839664 Apl|254839669 Apl|254839670 Apl|2554761 Apl|2554762 Apl|325296889 Apl|358439995 Apl|358439996 Apl|358439997 Apl|358439998 Apl|358439999 Apl|358440000 Apl|358440001 Apl|358440002 Apl|358440003 Apl|358440004 Apl|358440005 Apl|358440006 Apl|358440007 Apl|358440008 Apl|358440009 Apl|358440010 Apl|358440011 Apl|358440012 Apl|358440013 Apl|358440014 Apl|358440015 Apl|358440016 Apl|358440017 Apl|358440018 Apl|358440019 Apl|358440020 Apl|358440021 Apl|358440022 Apl|358440023 Apl|358440024 Apl|358440025 Apl|358440026 Apl|358440027 Apl|358440028 Apl|358440029 Apl|358440030 Apl|358440031 Apl|358440032 Apl|358440033 Apl|358440034 Apl|358440035 Apl|358440036 Apl|401871383 Apl|401871384 Apl|401871385 Apl|401871386 Apl|401871387 Apl|401871388 Apl|401871389 Apl|401871390 Apl|401871391 Apl|401871392 Apl|401871393 Apl|401871394 Apl|401871395 Apl|401871396 Apl|401871397 Apl|401871398 Apl|47168670 Apl|47168671 Apl|47168678 Apl|47168679 Apl|47168680 Apl|47168681 Apl|47168682 Apl|47168683 Apl|47168684 Apl|47168685 Apl|47168686 Apl|47168687 Apl|47168688 Apl|47168689 Apl|871248577 Mph|Mph_scaf_20534-0.4 Mph|Mph_scaf_48162-0.5 Mph|Mph_scaf_58137-0.6 Pye|PY_T20480
SFG_ortho94: Apl|524914477 Apl|524914479 Apl|524915697 Apl|524915699 Apl|871220209 Apl|871273851 Apl|871275710 Apl|871277615 Apl|871272231 Apl|871220066 Apl|871270876 Bio|BGLB010166-PA Bio|BGLB012063-PA Bio|BGLB012379-PA Bio|BGLB014394-PA Bio|BGLB014396-PA Cfa|CF51289.6 Cfa|CF57941.6 Cfa|CF61191.27 Cfa|CF61191.29 Cfa|CF56703.14 Cfa|CF56703.16 Cfa|CF56703.17 Cfa|CF56703.18 Cfa|CF61191.28 Cfa|CF61191.30 Cgi|405957239 Cgi|405962363 Lan|Lan_Scaf_15049_0.24 Lan|Lan_Scaf_18489_1.17 Lan|Lan_Scaf_4228_2.28 Mph|Mph_scaf_11361-0.3 Mph|Mph_scaf_23735-0.14 Mph|Mph_scaf_23735-0.15 Mph|Mph_scaf_37425-0.12 Mph|Mph_scaf_14058-0.8 Mph|Mph_scaf_1635-0.5 Mph|Mph_scaf_23161-0.2 Mph|Mph_scaf_7112-1.7 Oct|918290441 Oct|918335467 Oct|918326169 Oct|918319761 Oct|918291053 Oct|918333821 Oct|918333820 Oct|918326173 Oct|918294993 Oct|918339238 Oct|918306974 Pca|Pca_2_48.48 Pca|Pca_2_48.51 Pca|Pca_57_12.45 Pca|Pca_57_12.50 Pca|Pca_57_12.53 Pca|Pca_57_12.54 Pfu|pfu_aug2.0_1605.1_18432.t1 Pfu|pfu_aug2.0_1605.1_18434.t1 Pfu|pfu_aug2.0_1605.1_18435.t1 Pfu|pfu_aug2.0_1605.1_18436.t1 Pfu|pfu_aug2.0_2985.1_18987.t2 Pfu|pfu_aug2.0_1605.1_18433.t1 Pfu|pfu_aug2.0_198.1_27022.t1 Pfu|pfu_aug2.0_2985.1_18988.t1 Pfu|pfu_aug2.0_2687.1_25498.t1 Pfu|pfu_aug2.0_2687.1_25499.t2 Pye|PY_T00694 Pye|PY_T12656 Pye|PY_T14061 Pye|PY_T18648 Pye|PY_T24574 Rau|Gene.22972 Rau|Gene.7753 Apl|524892957 Bpl|Bpl_scaf_24370-7.14 Lot|219061 Csq|CsqKR_Scaf144_12.12 Hal|HDSC00103CG00050 Bpl|Bpl_scaf_24370-7.8 Mph|Mph_scaf_35991-2.14 Lot|160658 Bpl|Bpl_scaf_24370-7.13 Bpl|Bpl_scaf_24370-8.23 Mph|Mph_scaf_4968-0.32 Cfa|CF61329.2 Cgi|405977774 Pfu|pfu_aug2.0_234.1_13842.t1 Lan|Lan_Scaf_22491_3.43 Pye|PY_T19584 Pca|Pca_2_47.29
SFG_ortho95: Apl|871251223 Apl|871251229 Apl|871251268 Apl|871251271 Apl|871251226 Bio|BGLB010754-PA Bio|BGLB013260-PA Bpl|Bpl_scaf_61531-0.2 Bpl|Bpl_scaf_63348-8.0 Bpl|Bpl_scaf_63348-8.6 Cfa|CF231.8 Cfa|CF231.9 Cfa|CF58153.5 Cfa|CF58153.7 Cgi|405974134 Cgi|405974135 Cgi|405974136 Csq|CsqKR_Scaf124_2.19 Csq|CsqKR_Scaf124_3.8 Csq|CsqKR_Scaf124_3.11 Csq|CsqKR_Scaf124_3.29 Csq|CsqKR_Scaf124_3.6 Csq|CsqKR_Scaf124_2.20 Lan|Lan_Scaf_13258_1.32 Lan|Lan_Scaf_13258_1.71 Lan|Lan_Scaf_24844_0.14 Lan|Lan_Scaf_958_0.10 Lan|Lan_Scaf_4561_0.25 Lan|Lan_Scaf_958_0.29 Lin|g11300.t1 Lin|g8254.t1 Lin|g15159.t1 Lin|g17950.t1 Lin|g23627.t1 Lin|g28115.t1 Lin|g30560.t1 Lin|g5788.t1 Lin|g5786.t1 Mph|Mph_scaf_10675-0.31 Mph|Mph_scaf_20276-0.7 Mph|Mph_scaf_10675-0.32 Mph|Mph_scaf_50317-0.5 Mph|Mph_scaf_48813-1.8 Mph|Mph_scaf_50317-0.34 Mph|Mph_scaf_9522-0.16 Mph|Mph_scaf_9522-0.85 Mph|Mph_scaf_9522-0.88 Oct|918319869 Oct|918319870 Oct|918319871 Oct|918319872 Oct|918319873 Oct|918319874 Oct|918319875 Pca|Pca_1624_0.12 Pca|Pca_43_28.43 Pca|Pca_16_0.70 Pca|Pca_61_16.35 Pca|Pca_61_16.43 Pfu|pfu_aug2.0_1664.1_15180.t1 Pfu|pfu_aug2.0_194.1_13766.t1 Pye|PY_T06199 Pye|PY_T06200 Pye|PY_T08241 Pye|PY_T08242 Rau|Gene.7823 Rau|Gene.7825 Apl|871235288 Apl|871243379 Lan|Lan_Scaf_15040_3.22 Rau|Gene.3782 Csq|CsqKR_Scaf361_8.16 Bpl|Bpl_scaf_63348-7.45 Csq|CsqKR_Scaf361_7.19 Pye|PY_T06298 Apl|871272414 Lan|Lan_Scaf_24825_2.43 Lot|130278 Cgi|405974137 Pye|PY_T06299 Bpl|Bpl_scaf_29375-0.8 Lot|230122 Cfa|CF58153.8.1 Cfa|CF231.7 Mph|Mph_scaf_27826-0.4 Pye|PY_T06201 Lot|130303 Csq|CsqKR_Scaf361_6.20 Oct|918303252 Pca|Pca_2_2.58
SFG_ortho96: Lot|159394 Lot|154976 Lot|175655 Lot|163264 Lot|169099 Lot|173746 Lot|169969 Lot|153945 Lot|160970 Lot|170431 Lot|156600 Lot|175752 Lot|163162 Lot|158715 Lot|160401 Lot|174148 Lot|175670 Lot|164119 Lot|164110 Lot|155031 Lot|160036 Lot|161084 Lot|171391 Lot|162620 Lot|164108 Lot|175567 Lot|171692 Lot|166180 Lot|162195 Lot|155641 Lot|172648 Lot|157687 Lot|164122 Lot|163154 Lot|157237 Lot|160539 Lot|157127 Lot|174516 Lot|171400 Lot|171076 Lot|164080 Lot|174732 Lot|164093 Lot|157307 Lot|175653 Lot|176377 Lot|176423 Lot|155354 Lot|155131 Lot|160078 Lot|157315 Lot|163188 Lot|175656 Lot|174699 Lot|163216 Lot|162602 Lot|163753 Lot|175602 Lot|158387 Lot|163651 Lot|160050 Lot|176427 Lot|163782 Lot|177004 Lot|175696 Lot|176597 Lot|160966 Lot|163647 Lot|176514 Lot|162603 Lot|171428 Lot|163749 Lot|176865 Lot|175320 Lot|176297 Lot|173492 Lot|111607 Lot|153670 Lot|153668 Lot|155210 Lot|154961 Lot|157259 Lot|157247 Lot|154562 Lot|157239 Lot|157308 Lot|152310 Lot|154974 Lot|165240 Oct|918289311
SFG_ortho97: Apl|524887297 Apl|524889659 Apl|524889663 Apl|524892323 Apl|524892325 Apl|524892327 Apl|524899278 Apl|524887301 Apl|871234937 Apl|524910806 Apl|524910821 Bio|BGLB005861-PA Bio|BGLB012939-PA Bpl|Bpl_scaf_64136-7.2 Bpl|Bpl_scaf_64136-7.3 Cfa|CF34667.34 Cfa|CF34667.35 Cfa|CF51277.4 Hal|HDSC00667CG00010 Hal|HDSC02615CG00040 Hal|HDSC02615CG00050 Hal|HDSC04497CG00040 Hal|HDSC38172CG00010 Lan|Lan_Scaf_12500_0.10 Lan|Lan_Scaf_12500_0.57 Lan|Lan_Scaf_13825_2.23 Lan|Lan_Scaf_14060_0.9 Lan|Lan_Scaf_19360_0.8 Lan|Lan_Scaf_19860_0.0 Lan|Lan_Scaf_6661_0.32 Lan|Lan_Scaf_8693_2.64 Lin|g24103.t1 Lin|g8746.t1 Lin|g5341.t1 Lot|134668 Lot|170026 Lot|94166 Lot|170025 Mph|Mph_scaf_52041-0.8 Mph|Mph_scaf_53384-2.1 Mph|Mph_scaf_67022-0.1 Mph|Mph_scaf_72707-0.2 Mph|Mph_scaf_72707-0.3 Mph|Mph_scaf_72707-0.9 Oct|918274837 Oct|918310829 Oct|918310831 Oct|918310830 Oct|918312462 Oct|918312466 Oct|918320585 Oct|918320586 Oct|918282231 Oct|918312464 Oct|918312463 Pca|Pca_1307_0.16 Pca|Pca_1307_0.6 Pca|Pca_1307_1.14 Pca|Pca_22_40.25 Pca|Pca_24_24.22 Pca|Pca_24_24.5 Pca|Pca_56_0.20 Pca|Pca_56_0.27 Pca|Pca_56_0.38 Pca|Pca_56_0.39 Pca|Pca_24_24.13 Pca|Pca_24_30.22 Pca|Pca_24_30.36 Pca|Pca_365_0.1 Pca|Pca_62_13.7 Pca|Pca_64_19.17 Pca|Pca_64_19.18 Pca|Pca_8_15.17 Pfu|pfu_aug2.0_1742.1_08550.t1 Pfu|pfu_aug2.0_3749.1_32539.t1 Pfu|pfu_aug2.0_4916.1_22623.t1 Pfu|pfu_aug2.0_593.1_10968.t1 Pfu|pfu_aug2.0_395.1_17384.t1 Pye|PY_T10055 Pye|PY_T26222 Pye|PY_T21188 Pye|PY_T21189 Pye|PY_T21190 Apl|524883388 Bio|BGLB012920-PA Rau|Gene.4948 Cfa|CF43467.15 Lan|Lan_Scaf_8024_2.29 Mph|Mph_scaf_44112-0.3
SFG_ortho98: Apl|871240914 Apl|871240917 Apl|871240920 Apl|871240939 Cfa|CF33565.25 Cfa|CF8723.5 Cfa|CF33565.61 Cfa|CF33565.62 Lan|Lan_Scaf_10589_0.69 Lan|Lan_Scaf_17806_0.10 Lan|Lan_Scaf_17806_0.30 Lan|Lan_Scaf_17806_0.37 Lan|Lan_Scaf_17806_0.22 Lan|Lan_Scaf_7081_0.20 Lan|Lan_Scaf_11773_5.26 Lan|Lan_Scaf_11773_6.45 Lan|Lan_Scaf_23283_0.13 Lan|Lan_Scaf_32045_0.50 Lan|Lan_Scaf_32873_0.14 Lan|Lan_Scaf_5816_0.32 Lan|Lan_Scaf_32504_1.74 Lan|Lan_Scaf_32045_0.48 Lan|Lan_Scaf_32045_0.12 Lan|Lan_Scaf_32504_1.75 Lin|g11864.t1 Lin|g11865.t1 Lin|g20753.t1 Lin|g21333.t1 Lin|g21334.t1 Lin|g27392.t1 Lin|g32267.t1 Lot|106033 Lot|118624 Lot|109457 Lot|114181 Lot|138310 Lot|142894 Lot|125612 Lot|125701 Mph|Mph_scaf_16201-1.13 Mph|Mph_scaf_16201-1.14 Mph|Mph_scaf_43494-0.7 Mph|Mph_scaf_43494-0.8 Pca|Pca_21_10.59 Pca|Pca_48_7.91 Pca|Pca_56_20.49 Pca|Pca_79_9.74 Pca|Pca_4_20.24 Pca|Pca_4_60.41 Pca|Pca_4_60.55 Pca|Pca_4_60.56 Pca|Pca_4_60.61 Pca|Pca_4_61.52 Pca|Pca_4_21.35 Pca|Pca_4_21.42 Pca|Pca_4_60.66 Pca|Pca_4_61.45 Pfu|pfu_aug2.0_2287.1_25369.t1 Pfu|pfu_aug2.0_271.1_03903.t1 Pye|PY_T16308 Pye|PY_T16309 Pye|PY_T16471 Pye|PY_T16472 Pye|PY_T16711 Rau|Gene.3662 Rau|Gene.3835 Rau|Gene.3839 Rau|Gene.3842 Rau|Gene.3844 Hal|HDSC00867CG00070 Lot|235021 Pfu|pfu_aug2.0_353.1_10654.t1 Bpl|Bpl_scaf_26582-0.6 Bpl|Bpl_scaf_702-3.11 Cgi|405957771 Csq|CsqKR_Scaf3_9.20 Lot|127603 Hal|HDSC26344CG00020 Pca|Pca_4_14.27 Pfu|pfu_aug2.0_271.1_03904.t1 Bpl|Bpl_scaf_26582-1.12 Mph|Mph_scaf_51260-0.11 Cgi|405974325 Mph|Mph_scaf_30089-0.6 Csq|CsqKR_Scaf7_18.33 Hal|HDSC07198CG00010 Lan|Lan_Scaf_1701_3.39 Pfu|pfu_aug2.0_14233.1_13172.t1 Oct|918284675
SFG_ortho99: Oct|918301349 Oct|918316232 Oct|918292125 Oct|918300147 Oct|918279279 Oct|918288623 Oct|918338251 Oct|918328037 Oct|918315058 Oct|918340133 Oct|918312818 Oct|918337503 Oct|918332361 Oct|918335168 Oct|918284045 Oct|918313924 Oct|918338045 Oct|918297303 Oct|918304757 Oct|918324775 Oct|918327498 Oct|918294989 Oct|918304328 Oct|918308259 Oct|918305599 Oct|918317406 Oct|918307184 Oct|918316379 Oct|918292280 Oct|918310168 Oct|918313990 Oct|918313453 Oct|918326986 Oct|918293734 Oct|918324884 Oct|918281775 Oct|918294361 Oct|918284171 Oct|918297862 Oct|918287031 Oct|918304070 Oct|918331856 Oct|918333332 Oct|918306418 Oct|918333744 Oct|918313392 Oct|918318487 Oct|918301920 Oct|918314123 Oct|918305202 Oct|918331876 Oct|918338402 Oct|918311912 Oct|918324955 Oct|918329974 Oct|918331064 Oct|918310141 Oct|918322458 Oct|918334834 Oct|918307604 Oct|918328780 Oct|918299912 Oct|918306423 Oct|918316825 Oct|918332938 Oct|918330097 Oct|918314236 Oct|918319063 Oct|918299413 Oct|918334178 Oct|918338020 Oct|918330096 Oct|918304970 Oct|918292075 Oct|918295760 Oct|918323639 Oct|918293668 Oct|918310447 Oct|918316450 Oct|918304857 Oct|918297219 Oct|918316481 Oct|918315771 Oct|918299836 Oct|918293975 Oct|918306841 Oct|918302561 Oct|918313888 Oct|918315000
SFG_ortho100: Apl|524917367 Apl|871227146 Apl|871222131 Apl|871270219 Apl|871270222 Cfa|CF15947.3 Cfa|CF36483.74 Cfa|CF58161.23 Cfa|CF58495.1 Cfa|CF27073.4 Cfa|CF58161.22 Cgi|405951583 Cgi|405952597 Cgi|405952598 Cgi|405975734 Cgi|405975735 Lin|g15984.t1 Lin|g18155.t1 Lin|g30027.t1 Mph|Mph_scaf_20541-0.2 Mph|Mph_scaf_35032-0.9 Mph|Mph_scaf_38086-0.26 Mph|Mph_scaf_45920-0.8 Mph|Mph_scaf_20927-0.6 Mph|Mph_scaf_36751-0.7 Mph|Mph_scaf_42665-0.23 Mph|Mph_scaf_57106-0.4 Mph|Mph_scaf_71642-0.5 Mph|Mph_scaf_22125-0.0 Mph|Mph_scaf_45920-0.6 Mph|Mph_scaf_22125-0.1 Mph|Mph_scaf_69305-0.3 Oct|918337121 Oct|918337124 Pca|Pca_17_8.46 Pca|Pca_30_15.60 Pfu|pfu_aug2.0_129.1_30261.t1 Pfu|pfu_aug2.0_727.1_24341.t1 Pfu|pfu_aug2.0_784.1_14553.t2 Pfu|pfu_aug2.0_1807.1_25162.t1 Pfu|pfu_aug2.0_819.1_31183.t1 Pfu|pfu_aug2.0_1993.1_11975.t1 Pfu|pfu_aug2.0_8693.1_13003.t1 Pfu|pfu_aug2.0_865.1_17895.t1 Pye|PY_T09961 Pye|PY_T09962 Pye|PY_T14028 Pye|PY_T14197 Pye|PY_T14565 Pye|PY_T14566 Pye|PY_T14590 Pye|PY_T14591 Bpl|Bpl_scaf_55356-3.17 Csq|CsqKR_Scaf27_15.33 Lan|Lan_Scaf_18497_0.47 Oct|918337126 Apl|871227150 Apl|871236661 Bpl|Bpl_scaf_44372-1.6 Cgi|405958346 Pfu|pfu_aug2.0_280.1_00536.t1 Rau|Gene.24566 Apl|871246464 Bpl|Bpl_scaf_55356-1.4 Csq|CsqKR_Scaf27_14.11 Lan|Lan_Scaf_10214_1.59 Pca|Pca_26_40.61 Bio|BGLB007910-PA Rau|Gene.20555 Bio|BGLB001332-PA Hal|HDSC05710CG00010 Bpl|Bpl_scaf_55356-1.0 Csq|CsqKR_Scaf373_1.29 Pca|Pca_26_40.39 Bpl|Bpl_scaf_15282-8.16 Bpl|Bpl_scaf_15282-8.25 Rau|Gene.20558 Bpl|Bpl_scaf_268-5.9 Mph|Mph_scaf_45920-0.7 Csq|CsqKR_Scaf5_28.16 Csq|CsqKR_Scaf27_14.14 Bpl|Bpl_scaf_55356-3.16 Csq|CsqKR_Scaf373_1.22 Bpl|Bpl_scaf_55356-3.18 Cgi|405951584 Csq|CsqKR_Scaf27_15.23 Pca|Pca_26_38.65 Rau|Gene.19257
SFG_ortho101: Lot|165491 Lot|170826 Lot|170712 Mph|Mph_scaf_15391-0.5 Mph|Mph_scaf_12875-0.14 Mph|Mph_scaf_72052-0.3 Mph|Mph_scaf_45223-0.5 Mph|Mph_scaf_50085-0.29 Mph|Mph_scaf_3820-0.31 Mph|Mph_scaf_16824-0.6 Mph|Mph_scaf_12875-0.3 Mph|Mph_scaf_13230-0.1 Mph|Mph_scaf_3820-0.7 Mph|Mph_scaf_16005-0.2 Mph|Mph_scaf_23028-0.1 Mph|Mph_scaf_908-0.40 Mph|Mph_scaf_19870-0.4 Mph|Mph_scaf_20504-0.18 Mph|Mph_scaf_36528-0.3 Mph|Mph_scaf_49332-1.41 Mph|Mph_scaf_58671-0.5 Mph|Mph_scaf_73393-0.0 Mph|Mph_scaf_42127-0.4 Mph|Mph_scaf_16799-0.6 Mph|Mph_scaf_63652-0.23 Mph|Mph_scaf_50076-0.1 Mph|Mph_scaf_57161-1.29 Mph|Mph_scaf_55174-0.28 Mph|Mph_scaf_1612-1.10 Mph|Mph_scaf_46384-0.1 Mph|Mph_scaf_4943-0.0 Mph|Mph_scaf_14319-0.18 Mph|Mph_scaf_15391-0.22 Mph|Mph_scaf_25287-1.28 Mph|Mph_scaf_1612-1.32 Mph|Mph_scaf_3820-0.30 Mph|Mph_scaf_50085-0.30 Mph|Mph_scaf_72052-0.22 Mph|Mph_scaf_57161-1.30 Mph|Mph_scaf_31631-0.28 Mph|Mph_scaf_42127-0.20 Mph|Mph_scaf_63652-0.24 Mph|Mph_scaf_55174-0.27 Mph|Mph_scaf_36528-0.4 Mph|Mph_scaf_25943-0.29 Mph|Mph_scaf_17609-0.20 Mph|Mph_scaf_25287-1.5 Mph|Mph_scaf_38218-0.2 Mph|Mph_scaf_42127-0.21 Mph|Mph_scaf_31292-0.15 Mph|Mph_scaf_23634-0.7 Mph|Mph_scaf_9777-0.11 Mph|Mph_scaf_72052-0.4 Mph|Mph_scaf_53511-0.13 Mph|Mph_scaf_49332-1.11 Mph|Mph_scaf_52242-1.3 Mph|Mph_scaf_8312-0.5 Mph|Mph_scaf_51902-0.24 Mph|Mph_scaf_22538-0.6 Mph|Mph_scaf_52242-1.33 Mph|Mph_scaf_16799-0.4 Mph|Mph_scaf_63273-0.3 Mph|Mph_scaf_39355-0.48 Mph|Mph_scaf_18087-0.18 Mph|Mph_scaf_1612-1.7 Mph|Mph_scaf_57161-1.5 Mph|Mph_scaf_63652-0.16 Mph|Mph_scaf_31631-0.5 Mph|Mph_scaf_62798-0.2 Mph|Mph_scaf_38218-0.5 Mph|Mph_scaf_48792-0.41 Mph|Mph_scaf_17609-0.19 Mph|Mph_scaf_908-0.2 Mph|Mph_scaf_39355-0.9 Mph|Mph_scaf_23028-0.4 Mph|Mph_scaf_17609-0.6 Mph|Mph_scaf_39355-0.49 Mph|Mph_scaf_23634-0.2 Mph|Mph_scaf_21728-0.1 Mph|Mph_scaf_9777-0.2 Mph|Mph_scaf_31631-0.27 Mph|Mph_scaf_67882-0.3 Pfu|pfu_aug2.0_2520.1_02162.t1 Pfu|pfu_aug2.0_467.1_24064.t1 Pfu|pfu_aug2.0_360.1_00650.t2 Pfu|pfu_aug2.0_3435.1_19114.t1 Pfu|pfu_aug2.0_2232.1_08788.t1 Pye|PY_T03496
SFG_ortho102: Apl|524906075 Apl|871250327 Bio|BGLB009255-PA Bio|BGLB009256-PA Bpl|Bpl_scaf_11672-1.23 Bpl|Bpl_scaf_11672-1.29 Bpl|Bpl_scaf_24465-0.6 Bpl|Bpl_scaf_33028-1.6 Bpl|Bpl_scaf_681-6.15 Bpl|Bpl_scaf_681-7.4 Bpl|Bpl_scaf_37802-0.6 Bpl|Bpl_scaf_11672-1.50 Bpl|Bpl_scaf_11672-1.55 Bpl|Bpl_scaf_27216-2.10 Bpl|Bpl_scaf_681-6.14 Cfa|CF15849.2 Cfa|CF23939.11 Cfa|CF43585.5 Cfa|CF52289.3 Cfa|CF60661.26 Cfa|CF60661.27 Cfa|CF60661.30 Cfa|CF60661.32 Cfa|CF55169.6 Cfa|CF60661.33 Cgi|405958722 Cgi|405964236 Cgi|405971596 Cgi|405975927 Cgi|405978093 Cgi|405964234 Cgi|405971595 Cgi|405967797 Lan|Lan_Scaf_10971_0.57 Lan|Lan_Scaf_12098_0.73 Lan|Lan_Scaf_22035_0.7 Lan|Lan_Scaf_29350_6.16 Lan|Lan_Scaf_7106_0.14 Mph|Mph_scaf_232-0.3 Mph|Mph_scaf_25992-0.19 Mph|Mph_scaf_26692-0.13 Mph|Mph_scaf_41120-0.6 Mph|Mph_scaf_51799-0.10 Mph|Mph_scaf_3344-1.8 Pca|Pca_103_4.32 Pca|Pca_104_1.62 Pca|Pca_75_12.37 Pca|Pca_75_13.85 Pca|Pca_19_48.54 Pfu|pfu_aug2.0_1215.1_18184.t1 Pfu|pfu_aug2.0_1215.1_18186.t2 Pfu|pfu_aug2.0_1366.1_21571.t1 Pfu|pfu_aug2.0_4928.1_29366.t1 Pfu|pfu_aug2.0_1366.1_21570.t1 Pfu|pfu_aug2.0_1444.1_15045.t1 Pfu|pfu_aug2.0_3919.1_32580.t1 Pfu|pfu_aug2.0_17.1_23253.t1 Pfu|pfu_aug2.0_564.1_14309.t1 Pfu|pfu_aug2.0_564.1_14312.t1 Pfu|pfu_aug2.0_564.1_14313.t1 Pye|PY_T06789 Pye|PY_T07077 Pye|PY_T07836 Pye|PY_T07835 Pye|PY_T07899 Pye|PY_T14828 Pye|PY_T14830 Pye|PY_T14831 Rau|Gene.8056 Rau|Gene.8062 Apl|524913881 Rau|Gene.22332 Apl|871247405 Oct|918315746 Rau|Gene.1074 Apl|871261848 Csq|CsqKR_Scaf366_2.13 Lin|g13559.t1 Lot|133667 Bio|BGLB000591-PA Rau|Gene.2213 Bio|BGLB006576-PA Mph|Mph_scaf_30930-0.3 Rau|Gene.24475 Mph|Mph_scaf_21188-0.41 Pfu|pfu_aug2.0_1241.1_04914.t1 Rau|Gene.2217
SFG_ortho103: Oct|918276885 Oct|918294481 Oct|918279477 Oct|918296881 Oct|918296879 Oct|918327235 Oct|918327980 Oct|918315219 Oct|918327234 Oct|918276886 Oct|918281319 Oct|918281320 Oct|918312696 Oct|918312697 Oct|918317134 Oct|918291916 Oct|918296711 Oct|918281321 Oct|918318405 Oct|918304134 Oct|918302328 Oct|918327174 Oct|918326061 Oct|918278106 Oct|918330317 Oct|918280065 Oct|918280066 Oct|918280613 Oct|918296712 Oct|918336435 Oct|918318149 Oct|918299798 Oct|918331826 Oct|918333006 Oct|918277339 Oct|918296880 Oct|918282659 Oct|918280610 Oct|918276887 Oct|918312683 Oct|918282658 Oct|918302011 Oct|918323631 Oct|918319291 Oct|918307574 Oct|918315945 Oct|918330310 Oct|918282648 Oct|918330312 Oct|918282651 Oct|918317133 Oct|918334960 Oct|918304136 Oct|918302630 Oct|918284295 Oct|918302331 Oct|918282650 Oct|918307597 Oct|918282654 Oct|918296632 Oct|918304120 Oct|918319296 Oct|918313294 Oct|918305076 Oct|918282656 Oct|918315675 Oct|918326054 Oct|918327228 Oct|918282649 Oct|918330309 Oct|918282657 Oct|918282652 Oct|918282653 Oct|918333005 Oct|918282655 Oct|918330307 Oct|918334289 Oct|918319295 Oct|918334962 Oct|918332994 Oct|918319294 Oct|918275203 Oct|918292798 Oct|918277917 Oct|918282646 Oct|918283902 Oct|918313168
SFG_ortho104: Apl|524869750 Apl|871275787 Apl|524877502 Apl|871223630 Apl|524912367 Apl|524891496 Apl|871246775 Apl|871219433 Apl|871231601 Apl|524882782 Apl|524906154 Apl|871274708 Apl|524886969 Apl|524898400 Apl|871249167 Apl|524885524 Apl|524885526 Apl|871235673 Apl|871235676 Apl|524896632 Apl|524896634 Apl|524896636 Apl|524889584 Apl|871244819 Apl|871215913 Apl|871206492 Apl|871271462 Apl|524912838 Cfa|CF40853.23 Cfa|CF40853.27 Cfa|CF48227.114 Cfa|CF48227.118 Cfa|CF48227.116 Cfa|CF48227.117 Cgi|405950881 Cgi|405967062 Cgi|405954640 Cgi|405952373 Cgi|405952374 Cgi|405952375 Cgi|405953879 Cgi|405967064 Cgi|405976500 Mph|Mph_scaf_10329-0.0 Mph|Mph_scaf_10885-0.3 Mph|Mph_scaf_73906-0.3 Mph|Mph_scaf_61948-0.6 Mph|Mph_scaf_61021-0.8 Mph|Mph_scaf_38490-1.10 Mph|Mph_scaf_38490-0.8 Mph|Mph_scaf_18743-0.17 Mph|Mph_scaf_35090-0.5 Mph|Mph_scaf_38490-1.9 Mph|Mph_scaf_61021-0.11 Mph|Mph_scaf_42625-0.1 Mph|Mph_scaf_879-1.23 Pca|Pca_9_36.90 Pfu|pfu_aug2.0_10200.1_03051.t1 Pfu|pfu_aug2.0_1984.1_15341.t1 Pfu|pfu_aug2.0_4066.1_22499.t1 Pfu|pfu_aug2.0_1539.1_31741.t1 Pfu|pfu_aug2.0_6430.1_02848.t1 Pfu|pfu_aug2.0_428.1_27381.t1 Pfu|pfu_aug2.0_2030.1_01956.t1 Pfu|pfu_aug2.0_428.1_27380.t1 Pfu|pfu_aug2.0_51.1_03525.t1 Pfu|pfu_aug2.0_384.1_14090.t1 Pfu|pfu_aug2.0_2231.1_05459.t1 Pfu|pfu_aug2.0_4066.1_22500.t1 Pfu|pfu_aug2.0_363.1_10665.t1 Pfu|pfu_aug2.0_1984.1_15339.t1 Pfu|pfu_aug2.0_4876.1_22617.t1 Pfu|pfu_aug2.0_2913.1_12315.t1 Pfu|pfu_aug2.0_1941.1_05329.t1 Pfu|pfu_aug2.0_1540.1_01691.t1 Pye|PY_T18263 Pye|PY_T18264 Lan|Lan_Scaf_26279_0.127 Bpl|Bpl_scaf_57855-0.12 Apl|871218076 Bpl|Bpl_scaf_23908-3.18 Bpl|Bpl_scaf_23908-4.16 Csq|CsqKR_Scaf22_16.1 Pye|PY_T18023 Pye|PY_T18334 Bpl|Bpl_scaf_53657-0.3
SFG_ortho105: Bpl|Bpl_scaf_20520-1.12 Bpl|Bpl_scaf_20520-1.22 Bpl|Bpl_scaf_41578-2.6 Bpl|Bpl_scaf_20520-1.13 Bpl|Bpl_scaf_43638-0.11 Bpl|Bpl_scaf_59372-6.32 Bpl|Bpl_scaf_20520-1.15 Bpl|Bpl_scaf_41578-3.6 Cfa|CF14065.53 Cfa|CF2061.3 Cfa|CF30079.19 Cfa|CF39107.2 Cfa|CF48227.89 Cfa|CF52675.34 Cgi|405955481 Cgi|405972919 Csq|CsqKR_Scaf113_12.17 Csq|CsqKR_Scaf159_10.13 Csq|CsqKR_Scaf159_10.9 Csq|CsqKR_Scaf999_0.4 Csq|CsqKR_Scaf12_54.11 Csq|CsqKR_Scaf159_10.8 Hal|HDSC00855CG00090 Hal|HDSC04806CG00020 Hal|HDSC03007CG00010 Hal|HDSC03736CG00020 Hal|HDSC07573CG00010 Hal|HDSC07317CG00010 Hal|HDSC07377CG00010 Lan|Lan_Scaf_10591_0.33 Lan|Lan_Scaf_10959_3.63 Lan|Lan_Scaf_11391_1.51 Lan|Lan_Scaf_17031_2.79 Lan|Lan_Scaf_17815_0.26 Lan|Lan_Scaf_18182_0.43 Lan|Lan_Scaf_22016_2.34 Lan|Lan_Scaf_32542_0.11 Lan|Lan_Scaf_15062_0.5 Lan|Lan_Scaf_15064_0.34 Lan|Lan_Scaf_2025_0.19 Lin|g19877.t1 Lin|g22602.t1 Lin|g2598.t1 Lin|g26779.t1 Lin|g30438.t1 Lot|113488 Lot|158379 Lot|113666 Lot|158396 Lot|158394 Mph|Mph_scaf_34424-0.21 Mph|Mph_scaf_37800-0.4 Mph|Mph_scaf_3891-1.24 Mph|Mph_scaf_39334-0.7 Mph|Mph_scaf_6203-1.31 Mph|Mph_scaf_65747-1.3 Mph|Mph_scaf_68935-0.2 Mph|Mph_scaf_9719-1.9 Mph|Mph_scaf_38243-0.3 Mph|Mph_scaf_59874-0.0 Pca|Pca_1298_7.36 Pca|Pca_41_5.28 Pca|Pca_6_21.26 Pca|Pca_86_5.54 Pca|Pca_93_4.39 Pca|Pca_96_9.72 Pfu|pfu_aug2.0_1868.1_28570.t1 Pfu|pfu_aug2.0_260.1_00508.t1 Pfu|pfu_aug2.0_2853.1_12298.t1 Pfu|pfu_aug2.0_4342.1_09312.t1 Pfu|pfu_aug2.0_848.1_27841.t1 Pfu|pfu_aug2.0_260.1_00513.t1 Pfu|pfu_aug2.0_260.1_00520.t1 Pfu|pfu_aug2.0_542.1_07651.t1 Pye|PY_T00270 Pye|PY_T18184 Pye|PY_T18183 Pye|PY_T18571 Pye|PY_T18582 Pye|PY_T18638 Rau|Gene.1225 Rau|Gene.14678 Apl|871237302 Bio|BGLB006888-PA Pye|PY_T01304 Pye|PY_T18637
SFG_ortho106: Lot|162059 Lot|163180 Mph|Mph_scaf_11151-0.9 Mph|Mph_scaf_17668-0.5 Mph|Mph_scaf_11830-0.1 Mph|Mph_scaf_57401-0.2 Mph|Mph_scaf_38-0.6 Mph|Mph_scaf_791-0.10 Mph|Mph_scaf_15786-0.7 Mph|Mph_scaf_70956-1.21 Mph|Mph_scaf_36387-0.1 Mph|Mph_scaf_19602-0.6 Mph|Mph_scaf_11830-0.0 Mph|Mph_scaf_6444-0.1 Mph|Mph_scaf_19762-0.9 Mph|Mph_scaf_14443-0.12 Mph|Mph_scaf_22719-0.3 Mph|Mph_scaf_956-0.5 Mph|Mph_scaf_15490-0.4 Mph|Mph_scaf_7229-0.3 Mph|Mph_scaf_14265-0.4 Mph|Mph_scaf_34130-0.5 Mph|Mph_scaf_34152-0.31 Mph|Mph_scaf_43283-0.5 Mph|Mph_scaf_13567-0.37 Mph|Mph_scaf_19492-0.0 Mph|Mph_scaf_3-0.4 Mph|Mph_scaf_55300-0.2 Mph|Mph_scaf_7584-2.3 Mph|Mph_scaf_4289-0.2 Mph|Mph_scaf_60515-0.4 Mph|Mph_scaf_51558-2.9 Mph|Mph_scaf_33035-0.1 Mph|Mph_scaf_60149-0.2 Mph|Mph_scaf_39228-0.6 Mph|Mph_scaf_37807-0.4 Mph|Mph_scaf_40548-0.8 Mph|Mph_scaf_59147-0.0 Mph|Mph_scaf_24446-0.2 Mph|Mph_scaf_38-0.5 Mph|Mph_scaf_49774-0.3 Mph|Mph_scaf_50527-0.3 Mph|Mph_scaf_25147-0.4 Mph|Mph_scaf_49391-0.1 Mph|Mph_scaf_8226-0.0 Mph|Mph_scaf_15076-0.2 Mph|Mph_scaf_9183-2.5 Mph|Mph_scaf_55506-0.1 Mph|Mph_scaf_60483-1.1 Mph|Mph_scaf_62276-0.3 Mph|Mph_scaf_25944-0.7 Mph|Mph_scaf_22780-0.0 Mph|Mph_scaf_26890-2.3 Mph|Mph_scaf_5838-2.2 Mph|Mph_scaf_59063-1.5 Mph|Mph_scaf_51568-0.0 Mph|Mph_scaf_28677-0.7 Mph|Mph_scaf_46835-0.0 Mph|Mph_scaf_53001-0.0 Mph|Mph_scaf_35989-1.5 Mph|Mph_scaf_56505-0.0 Mph|Mph_scaf_22719-0.6 Mph|Mph_scaf_52560-0.4 Mph|Mph_scaf_22469-0.2 Mph|Mph_scaf_55794-0.0 Mph|Mph_scaf_44348-0.2 Mph|Mph_scaf_45065-0.11 Mph|Mph_scaf_4999-0.2 Mph|Mph_scaf_24128-0.1 Mph|Mph_scaf_48496-0.0 Mph|Mph_scaf_35976-0.14 Mph|Mph_scaf_57634-0.22 Mph|Mph_scaf_7229-0.4 Mph|Mph_scaf_64361-0.0 Mph|Mph_scaf_956-0.6 Mph|Mph_scaf_51568-0.1 Mph|Mph_scaf_25300-0.4 Mph|Mph_scaf_19246-0.0 Mph|Mph_scaf_20240-0.2 Mph|Mph_scaf_73829-1.6 Mph|Mph_scaf_5703-0.18 Mph|Mph_scaf_73829-1.5 Mph|Mph_scaf_52560-0.3 Mph|Mph_scaf_25944-0.16 Mph|Mph_scaf_33035-0.2 Mph|Mph_scaf_25147-0.3
SFG_ortho107: Apl|325297166 Apl|5771408 Apl|871214671 Apl|871214674 Apl|871231223 Apl|871243376 Apl|871261222 Apl|871270522 Apl|871275328 Apl|871275331 Apl|871211374 Apl|871239702 Cfa|CF12119.19 Cfa|CF38747.42 Cfa|CF59079.29 Cfa|CF59725.7 Cfa|CF57167.8 Cfa|CF59725.26 Cgi|405951185 Cgi|405959230 Cgi|405974203 Cgi|405959237 Cgi|405977692 Hal|HDSC04447CG00010 Hal|HDSC12984CG00020 Lan|Lan_Scaf_16602_2.19 Lan|Lan_Scaf_28383_2.26 Lan|Lan_Scaf_8023_2.59 Lin|g22141.t1 Lin|g25752.t1 Lin|g25751.t1 Lin|g27797.t1 Lin|g27796.t1 Lot|126394 Lot|165736 Lot|158548 Lot|188395 Lot|214791 Lot|219386 Lot|231908 Mph|Mph_scaf_16790-0.2 Mph|Mph_scaf_51223-0.7 Mph|Mph_scaf_6082-0.4 Mph|Mph_scaf_50640-1.12 Pca|Pca_11_47.38 Pca|Pca_3_89.22 Pca|Pca_50_11.41 Pfu|pfu_aug2.0_12932.1_09841.t1 Pfu|pfu_aug2.0_1384.1_15005.t1 Pfu|pfu_aug2.0_1424.1_15034.t1 Pfu|pfu_aug2.0_2110.1_01997.t1 Pye|PY_T01513 Pye|PY_T20953 Pye|PY_T21208 Pye|PY_T21720 Pye|PY_T21744 Csq|CsqKR_Scaf33_4.8 Bio|BGLB011648-PA Bpl|Bpl_scaf_62525-10.18 Oct|918301922 Pfu|pfu_aug2.0_1975.1_18622.t1 Rau|Gene.14118 Apl|871212515 Rau|Gene.1037 Apl|871232004 Bpl|Bpl_scaf_21273-3.8 Cgi|405953715 Csq|CsqKR_Scaf116_0.4 Lan|Lan_Scaf_28383_3.25 Lot|213427 Mph|Mph_scaf_14462-0.4 Oct|918275047 Pca|Pca_50_10.19 Pye|PY_T20991 Bpl|Bpl_scaf_17641-3.8 Bio|BGLB002281-PA Hal|HDSC12984CG00010 Oct|918291257 Bpl|Bpl_scaf_45382-3.12 Oct|918291258 Cfa|CF57359.12 Hal|HDSC05455CG00010 Pfu|pfu_aug2.0_1369.1_31646.t1 Cgi|405976294 Pfu|pfu_aug2.0_729.1_31100.t1
SFG_ortho108: Apl|524864814 Apl|524864822 Apl|871205480 Apl|871205484 Apl|871205487 Apl|871205492 Apl|871205495 Apl|871270888 Apl|871270891 Apl|871270894 Apl|871270898 Apl|871209312 Apl|871218959 Apl|871204396 Apl|871204401 Apl|871204404 Bpl|Bpl_scaf_2714-5.13 Bpl|Bpl_scaf_29723-1.6 Bpl|Bpl_scaf_29723-2.10 Bpl|Bpl_scaf_53107-7.6 Bpl|Bpl_scaf_61230-5.11 Bpl|Bpl_scaf_61230-6.8 Bpl|Bpl_scaf_53107-7.7 Cfa|CF26077.35 Cfa|CF61547.10 Cfa|CF63387.16 Cfa|CF63387.17 Cfa|CF62185.1 Cgi|405950228 Cgi|405971520 Cgi|405973546 Cgi|405973547 Cgi|405970284 Cgi|405971519 Csq|CsqKR_Scaf194_25.20 Csq|CsqKR_Scaf54_6.4 Csq|CsqKR_Scaf31_12.15 Lan|Lan_Scaf_13261_0.64 Lan|Lan_Scaf_14682_0.25 Lan|Lan_Scaf_15040_1.12 Lan|Lan_Scaf_24426_1.30 Lin|g26510.t1 Lin|g26516.t1 Lin|g6319.t1 Lin|g29693.t1 Lot|137764 Lot|139286 Lot|139303 Lot|222036 Mph|Mph_scaf_24867-0.10 Mph|Mph_scaf_26673-0.7 Mph|Mph_scaf_63511-0.4 Mph|Mph_scaf_6508-0.2 Oct|918294364 Oct|918295323 Oct|918305660 Pca|Pca_16_2.39 Pca|Pca_29_24.40 Pca|Pca_29_25.39 Pca|Pca_60_21.17 Pfu|pfu_aug2.0_103.1_10270.t1 Pfu|pfu_aug2.0_2913.1_12313.t1 Pfu|pfu_aug2.0_597.1_24212.t1 Pye|PY_T19141 Pye|PY_T24417 Pye|PY_T24719 Pye|PY_T24720 Pye|PY_T22893 Rau|Gene.10990 Rau|Gene.12032 Bio|BGLB008336-PA Bpl|Bpl_scaf_48578-1.5 Csq|CsqKR_Scaf193_8.10 Mph|Mph_scaf_15420-0.3 Oct|918318089 Rau|Gene.23488 Bio|BGLB006784-PA Rau|Gene.25076 Lin|g6759.t1 Bio|BGLB007269-PA Lin|g9766.t1 Mph|Mph_scaf_13578-1.14 Hal|HDSC02453CG00010 Rau|Gene.8617 Mph|Mph_scaf_17116-0.13
SFG_ortho109: Apl|524910915 Apl|871277290 Apl|871227828 Apl|871252821 Bpl|Bpl_scaf_12122-0.11 Bpl|Bpl_scaf_1580-0.2 Bpl|Bpl_scaf_17271-0.2 Bpl|Bpl_scaf_19010-6.3 Bpl|Bpl_scaf_29166-0.7 Bpl|Bpl_scaf_51882-1.10 Bpl|Bpl_scaf_51882-1.8 Bpl|Bpl_scaf_51882-1.9 Bpl|Bpl_scaf_64483-0.8 Bpl|Bpl_scaf_7129-0.3 Bpl|Bpl_scaf_12122-0.12 Bpl|Bpl_scaf_12122-0.14 Bpl|Bpl_scaf_12122-0.15 Bpl|Bpl_scaf_12122-0.73 Bpl|Bpl_scaf_19010-6.10 Bpl|Bpl_scaf_19010-6.8 Bpl|Bpl_scaf_29166-0.2 Bpl|Bpl_scaf_4264-0.3 Bpl|Bpl_scaf_49543-0.0 Bpl|Bpl_scaf_62094-0.1 Bpl|Bpl_scaf_62094-0.3 Bpl|Bpl_scaf_12122-0.16 Bpl|Bpl_scaf_42583-0.0 Cfa|CF37677.5 Cfa|CF38493.19 Cfa|CF44739.1 Cfa|CF44739.2 Cfa|CF63639.46 Cfa|CF48779.7 Csq|CsqKR_Scaf138_0.2 Csq|CsqKR_Scaf65_12.18 Mph|Mph_scaf_1010-0.0 Mph|Mph_scaf_10181-1.33 Mph|Mph_scaf_12202-0.2 Mph|Mph_scaf_18090-0.2 Mph|Mph_scaf_4205-0.0 Mph|Mph_scaf_4205-0.1 Mph|Mph_scaf_4205-1.1 Mph|Mph_scaf_4205-1.2 Mph|Mph_scaf_61322-0.1 Mph|Mph_scaf_62223-0.2 Mph|Mph_scaf_62223-0.38 Mph|Mph_scaf_6308-0.1 Mph|Mph_scaf_6458-0.0 Mph|Mph_scaf_73284-0.1 Mph|Mph_scaf_36863-0.1 Mph|Mph_scaf_38157-0.1 Mph|Mph_scaf_56992-0.3 Mph|Mph_scaf_18090-0.3 Mph|Mph_scaf_73284-0.2 Mph|Mph_scaf_12202-0.4 Mph|Mph_scaf_36499-0.2 Mph|Mph_scaf_8476-0.0 Oct|918284018 Oct|918323790 Oct|918323791 Oct|918323788 Oct|918323789 Pca|Pca_63_2.11 Pca|Pca_63_2.27 Pfu|pfu_aug2.0_2364.1_15497.t1 Pfu|pfu_aug2.0_2364.1_15498.t1 Pfu|pfu_aug2.0_77.1_23377.t1 Pye|PY_T02201 Pye|PY_T02933 Pye|PY_T12026 Pye|PY_T22224 Pye|PY_T13844 Pca|Pca_72_3.45 Rau|Gene.21198 Apl|871215131 Bio|BGLB009221-PA Cgi|405960621 Hal|HDSC02924CG00020 Lan|Lan_Scaf_9218_0.42 Rau|Gene.10895 Bio|BGLB007854-PA Lan|Lan_Scaf_4228_2.87 Bio|BGLB001157-PA Hal|HDSC00438CG00030 Pfu|pfu_aug2.0_186.1_20402.t1
SFG_ortho110: Bpl|Bpl_scaf_11264-0.2 Bpl|Bpl_scaf_36974-0.3 Bpl|Bpl_scaf_18435-1.22 Bpl|Bpl_scaf_9959-3.15 Bpl|Bpl_scaf_12998-0.16 Bpl|Bpl_scaf_57523-0.1 Bpl|Bpl_scaf_36974-0.4 Bpl|Bpl_scaf_43743-1.20 Bpl|Bpl_scaf_50690-0.20 Bpl|Bpl_scaf_11561-0.21 Bpl|Bpl_scaf_11561-0.24 Bpl|Bpl_scaf_12998-0.15 Bpl|Bpl_scaf_12998-1.16 Bpl|Bpl_scaf_13650-0.23 Bpl|Bpl_scaf_18484-2.19 Bpl|Bpl_scaf_22109-0.11 Bpl|Bpl_scaf_22109-1.17 Bpl|Bpl_scaf_24070-0.18 Bpl|Bpl_scaf_29187-0.16 Bpl|Bpl_scaf_29187-0.21 Bpl|Bpl_scaf_3146-0.10 Bpl|Bpl_scaf_31577-1.3 Bpl|Bpl_scaf_35171-0.10 Bpl|Bpl_scaf_36974-1.26 Bpl|Bpl_scaf_36974-1.27 Bpl|Bpl_scaf_37500-0.5 Bpl|Bpl_scaf_43743-1.17 Bpl|Bpl_scaf_45114-0.27 Bpl|Bpl_scaf_45114-0.43 Bpl|Bpl_scaf_45209-2.12 Bpl|Bpl_scaf_50690-0.21 Bpl|Bpl_scaf_51490-1.15 Bpl|Bpl_scaf_51490-1.17 Bpl|Bpl_scaf_51490-2.15 Bpl|Bpl_scaf_60149-1.31 Bpl|Bpl_scaf_60149-1.32 Bpl|Bpl_scaf_60149-1.33 Bpl|Bpl_scaf_60149-1.34 Bpl|Bpl_scaf_60638-0.40 Bpl|Bpl_scaf_60638-0.45 Bpl|Bpl_scaf_60774-0.10 Bpl|Bpl_scaf_9959-0.9 Bpl|Bpl_scaf_9959-1.11 Bpl|Bpl_scaf_9959-2.13 Bpl|Bpl_scaf_13650-0.26 Bpl|Bpl_scaf_60149-1.35 Bpl|Bpl_scaf_60488-0.8 Bpl|Bpl_scaf_31577-1.4 Bpl|Bpl_scaf_42281-1.19 Bpl|Bpl_scaf_18435-1.21 Bpl|Bpl_scaf_3669-1.12 Bpl|Bpl_scaf_39991-0.2 Bpl|Bpl_scaf_18435-0.17 Bpl|Bpl_scaf_13650-0.24 Bpl|Bpl_scaf_18435-0.21 Bpl|Bpl_scaf_29187-0.18 Bpl|Bpl_scaf_30829-0.19 Cfa|CF18507.1 Cfa|CF25983.1 Cfa|CF28031.10 Cfa|CF28031.12 Cfa|CF26443.22 Cfa|CF62941.1 Cfa|CF32233.1 Cfa|CF63937.5 Cfa|CF32905.2 Cfa|CF56673.2 Mph|Mph_scaf_33614-0.1 Mph|Mph_scaf_21913-0.1 Mph|Mph_scaf_74281-0.16 Mph|Mph_scaf_62571-0.24 Mph|Mph_scaf_3626-0.13 Mph|Mph_scaf_24160-0.6 Mph|Mph_scaf_33416-0.22 Mph|Mph_scaf_9971-0.2 Mph|Mph_scaf_34441-0.15 Mph|Mph_scaf_44577-0.6 Mph|Mph_scaf_73340-0.24 Pfu|pfu_aug2.0_1502.1_08406.t1 Pfu|pfu_aug2.0_3729.1_32532.t1 Pye|PY_T01213 Pye|PY_T22358 Pye|PY_T00644
SFG_ortho111: Csq|CsqKR_Scaf143_0.11 Csq|CsqKR_Scaf448_0.24 Csq|CsqKR_Scaf928_0.22 Csq|CsqKR_Scaf608_0.26 Csq|CsqKR_Scaf928_0.28 Csq|CsqKR_Scaf448_0.33 Csq|CsqKR_Scaf669_0.5 Csq|CsqKR_Scaf635_0.11 Csq|CsqKR_Scaf539_0.10 Csq|CsqKR_Scaf201_5.33 Csq|CsqKR_Scaf537_0.13 Csq|CsqKR_Scaf448_0.25 Csq|CsqKR_Scaf700_0.19 Csq|CsqKR_Scaf201_5.39 Csq|CsqKR_Scaf537_0.24 Csq|CsqKR_Scaf143_0.16 Csq|CsqKR_Scaf700_0.23 Csq|CsqKR_Scaf534_0.8 Csq|CsqKR_Scaf700_0.22 Csq|CsqKR_Scaf608_0.24 Csq|CsqKR_Scaf608_0.21 Csq|CsqKR_Scaf635_0.18 Csq|CsqKR_Scaf201_5.35 Csq|CsqKR_Scaf539_0.11 Csq|CsqKR_Scaf197_0.4 Csq|CsqKR_Scaf537_0.26 Csq|CsqKR_Scaf448_0.31 Csq|CsqKR_Scaf608_0.25 Csq|CsqKR_Scaf201_5.36 Csq|CsqKR_Scaf537_0.30 Csq|CsqKR_Scaf274_0.1 Csq|CsqKR_Scaf669_0.14 Csq|CsqKR_Scaf539_0.9 Csq|CsqKR_Scaf464_0.8 Csq|CsqKR_Scaf201_5.40 Csq|CsqKR_Scaf537_0.5 Csq|CsqKR_Scaf928_0.21 Csq|CsqKR_Scaf448_0.26 Csq|CsqKR_Scaf201_5.37 Csq|CsqKR_Scaf201_0.14 Csq|CsqKR_Scaf537_0.19 Csq|CsqKR_Scaf201_5.29 Csq|CsqKR_Scaf448_0.35 Csq|CsqKR_Scaf928_0.3 Csq|CsqKR_Scaf928_0.23 Csq|CsqKR_Scaf929_0.15 Csq|CsqKR_Scaf929_0.18 Csq|CsqKR_Scaf928_0.20 Csq|CsqKR_Scaf201_0.10 Csq|CsqKR_Scaf20_7.27 Csq|CsqKR_Scaf608_0.8 Csq|CsqKR_Scaf201_5.31 Csq|CsqKR_Scaf929_0.12 Csq|CsqKR_Scaf898_0.5 Csq|CsqKR_Scaf635_0.19 Csq|CsqKR_Scaf608_0.28 Csq|CsqKR_Scaf608_0.22 Csq|CsqKR_Scaf201_5.34 Csq|CsqKR_Scaf201_5.38 Csq|CsqKR_Scaf929_0.14 Csq|CsqKR_Scaf537_0.20 Csq|CsqKR_Scaf448_0.30 Csq|CsqKR_Scaf928_0.4 Csq|CsqKR_Scaf537_0.22 Csq|CsqKR_Scaf201_5.27 Csq|CsqKR_Scaf928_0.7 Csq|CsqKR_Scaf272_0.10 Csq|CsqKR_Scaf505_2.20 Csq|CsqKR_Scaf880_0.3 Csq|CsqKR_Scaf550_0.2 Csq|CsqKR_Scaf511_0.8 Csq|CsqKR_Scaf464_0.10 Csq|CsqKR_Scaf452_0.11 Csq|CsqKR_Scaf550_0.9 Csq|CsqKR_Scaf608_0.23 Csq|CsqKR_Scaf274_0.5 Csq|CsqKR_Scaf608_0.27 Csq|CsqKR_Scaf929_0.13 Csq|CsqKR_Scaf143_0.14 Csq|CsqKR_Scaf197_0.21 Csq|CsqKR_Scaf929_0.6 Csq|CsqKR_Scaf201_0.1 Csq|CsqKR_Scaf20_21.1
SFG_ortho112: Bpl|Bpl_scaf_1126-0.10 Bpl|Bpl_scaf_17893-0.9 Bpl|Bpl_scaf_20126-0.8 Bpl|Bpl_scaf_22160-1.19 Bpl|Bpl_scaf_3001-0.12 Bpl|Bpl_scaf_3001-1.7 Bpl|Bpl_scaf_3001-2.9 Bpl|Bpl_scaf_34579-1.5 Bpl|Bpl_scaf_34579-2.13 Bpl|Bpl_scaf_37981-0.17 Bpl|Bpl_scaf_37981-0.18 Bpl|Bpl_scaf_39124-0.5 Bpl|Bpl_scaf_4065-0.13 Bpl|Bpl_scaf_44943-0.10 Bpl|Bpl_scaf_45731-0.13 Bpl|Bpl_scaf_45731-3.14 Bpl|Bpl_scaf_45731-5.13 Bpl|Bpl_scaf_45731-6.18 Bpl|Bpl_scaf_45731-6.19 Bpl|Bpl_scaf_47051-0.12 Bpl|Bpl_scaf_49326-0.8 Bpl|Bpl_scaf_64138-8.14 Bpl|Bpl_scaf_8775-15.17 Bpl|Bpl_scaf_11364-0.1 Bpl|Bpl_scaf_49378-4.14 Bpl|Bpl_scaf_56254-0.6 Bpl|Bpl_scaf_61342-0.3 Bpl|Bpl_scaf_56254-1.9 Bpl|Bpl_scaf_34579-0.7 Bpl|Bpl_scaf_55972-0.4 Bpl|Bpl_scaf_27288-1.20 Bpl|Bpl_scaf_45731-1.12 Bpl|Bpl_scaf_49326-0.5 Bpl|Bpl_scaf_27288-1.22 Bpl|Bpl_scaf_45731-1.11 Bpl|Bpl_scaf_47051-0.11 Bpl|Bpl_scaf_56254-1.8 Cfa|CF51917.1 Cfa|CF63841.1 Mph|Mph_scaf_34460-0.0 Mph|Mph_scaf_6667-0.10 Mph|Mph_scaf_44214-0.14 Mph|Mph_scaf_4498-0.2 Mph|Mph_scaf_48382-0.13 Mph|Mph_scaf_5578-0.0 Mph|Mph_scaf_67329-0.3 Mph|Mph_scaf_67329-1.2 Mph|Mph_scaf_67895-0.16 Mph|Mph_scaf_7151-1.5 Mph|Mph_scaf_7863-0.1 Mph|Mph_scaf_67329-1.4 Pfu|pfu_aug2.0_3154.1_15726.t1 Pfu|pfu_aug2.0_466.1_20808.t1 Pfu|pfu_aug2.0_1011.1_04763.t1 Pfu|pfu_aug2.0_2427.1_25423.t1 Pfu|pfu_aug2.0_2993.1_12343.t1 Pfu|pfu_aug2.0_3196.1_22311.t1 Pfu|pfu_aug2.0_668.1_27654.t1 Pfu|pfu_aug2.0_5835.1_19468.t1 Pfu|pfu_aug2.0_4025.1_19245.t1 Pfu|pfu_aug2.0_1595.1_18429.t1 Pfu|pfu_aug2.0_19036.1_23134.t1 Pfu|pfu_aug2.0_6132.1_09528.t1 Pfu|pfu_aug2.0_377.1_23941.t1 Pfu|pfu_aug2.0_3947.1_25867.t1 Pfu|pfu_aug2.0_894.1_14635.t1 Pfu|pfu_aug2.0_3311.1_05806.t1 Pfu|pfu_aug2.0_1792.1_08577.t1 Pfu|pfu_aug2.0_6268.1_29501.t1 Pfu|pfu_aug2.0_148.1_26949.t1 Pfu|pfu_aug2.0_4997.1_26020.t1 Pfu|pfu_aug2.0_5747.1_26098.t1 Pfu|pfu_aug2.0_1630.1_01739.t1 Pfu|pfu_aug2.0_5523.1_12801.t1 Pfu|pfu_aug2.0_4742.1_09377.t1 Pfu|pfu_aug2.0_6548.1_29523.t1 Pye|PY_T02066 Pye|PY_T03030 Pye|PY_T19178 Pye|PY_T24136 Cgi|405964135 Mph|Mph_scaf_29322-0.5
SFG_ortho113: Apl|524870413 Apl|524915450 Apl|524912508 Apl|524885467 Apl|524885469 Apl|524885471 Apl|524890027 Apl|871216734 Bpl|Bpl_scaf_29155-1.5 Bpl|Bpl_scaf_45129-1.2 Cfa|CF34397.6 Cfa|CF34397.7 Cgi|405957562 Cgi|405959578 Cgi|405977027 Csq|CsqKR_Scaf280_10.0 Csq|CsqKR_Scaf280_10.8 Hal|HDSC00896CG00080 Hal|HDSC00896CG00110 Hal|HDSC00896CG00120 Hal|HDSC09275CG00030 Hal|HDSC03749CG00040 Hal|HDSC05033CG00020 Hal|HDSC06535CG00010 Hal|HDSC13488CG00010 Mph|Mph_scaf_13420-0.1 Mph|Mph_scaf_64900-0.0 Mph|Mph_scaf_13813-0.18 Mph|Mph_scaf_14729-0.0 Mph|Mph_scaf_41846-0.0 Mph|Mph_scaf_55770-0.1 Mph|Mph_scaf_25662-1.0 Mph|Mph_scaf_61218-0.1 Pca|Pca_11_40.44 Pca|Pca_11_41.13 Pfu|pfu_aug2.0_1821.1_05259.t1 Pfu|pfu_aug2.0_2573.1_12210.t1 Pfu|pfu_aug2.0_665.1_17714.t1 Pfu|pfu_aug2.0_532.1_07646.t1 Pfu|pfu_aug2.0_7176.1_22814.t1 Pfu|pfu_aug2.0_95.1_16910.t1 Pfu|pfu_aug2.0_95.1_16909.t1 Pfu|pfu_aug2.0_7672.1_09625.t1 Pfu|pfu_aug2.0_64.1_13509.t1 Pfu|pfu_aug2.0_696.1_21068.t1 Pfu|pfu_aug2.0_835.1_17877.t1 Pye|PY_T23452 Pye|PY_T23455 Pye|PY_T23456 Rau|Gene.10666 Rau|Gene.10667 Rau|Gene.10669 Rau|Gene.730 Rau|Gene.6390 Rau|Gene.6391 Rau|Gene.6392 Rau|Gene.6394 Rau|Gene.4946 Pye|PY_T23577 Bpl|Bpl_scaf_59372-0.3 Csq|CsqKR_Scaf7_12.19 Pfu|pfu_aug2.0_1091.1_04812.t1 Cgi|405950242 Lan|Lan_Scaf_16621_0.16 Pca|Pca_23_9.11 Pye|PY_T23558 Rau|Gene.5229 Bio|BGLB009952-PA Cfa|CF2433.1.1 Bio|BGLB010152-PA Bio|BGLB011339-PA Pfu|pfu_aug2.0_13.1_10082.t1 Cfa|CF24253.7 Cgi|405950243 Pye|PY_T13481 Cfa|CF33141.3 Pye|PY_T24555 Lan|Lan_Scaf_20235_0.8 Cfa|CF43677.3 Pye|PY_T16646 Rau|Gene.5237
SFG_ortho114: Apl|871211984 Apl|871212016 Apl|871212044 Apl|871218034 Apl|871218132 Apl|871233691 Apl|871233694 Apl|871233697 Apl|871236689 Apl|871252626 Apl|871255581 Apl|871270780 Apl|871212013 Bpl|Bpl_scaf_16370-0.28 Bpl|Bpl_scaf_27729-0.14 Bpl|Bpl_scaf_50917-1.22 Bpl|Bpl_scaf_16370-0.29 Bpl|Bpl_scaf_39475-6.11 Bpl|Bpl_scaf_27729-0.21 Cfa|CF14907.15 Cfa|CF58161.38 Cfa|CF22949.10 Cfa|CF40597.7 Cfa|CF58691.1 Cfa|CF717699.1 Cfa|CF59747.1 Cgi|405952560 Cgi|405952567 Cgi|405952565 Cgi|405969283 Cgi|405952566 Cgi|405969281 Cgi|405969282 Cgi|405954873 Cgi|405966814 Cgi|405966813 Cgi|405966815 Lan|Lan_Scaf_23265_3.14 Lan|Lan_Scaf_33914_1.37 Lan|Lan_Scaf_28876_3.54 Lin|g18032.t1 Lin|g2063.t1 Mph|Mph_scaf_38084-0.4 Mph|Mph_scaf_53820-0.5 Mph|Mph_scaf_55929-0.0 Mph|Mph_scaf_41153-0.6 Mph|Mph_scaf_59012-0.2 Mph|Mph_scaf_54876-0.5 Mph|Mph_scaf_57634-0.10 Mph|Mph_scaf_66589-0.9 Mph|Mph_scaf_72678-0.17 Mph|Mph_scaf_72036-0.7 Oct|918295822 Oct|918295823 Oct|918302306 Oct|918315962 Oct|918313132 Oct|918313133 Pca|Pca_105_7.24 Pca|Pca_6_7.18 Pca|Pca_38_9.11 Pye|PY_T00329 Pye|PY_T02079 Pye|PY_T02886 Rau|Gene.19574 Rau|Gene.22775 Csq|CsqKR_Scaf103_20.24 Csq|CsqKR_Scaf103_27.15 Hal|HDSC00506CG00080 Lot|124933 Pye|PY_T14525 Pfu|pfu_aug2.0_1633.1_11783.t1 Pfu|pfu_aug2.0_269.1_30539.t1 Pye|PY_T08744 Csq|CsqKR_Scaf103_20.16 Bio|BGLB002690-PA Lot|98146 Bio|BGLB002691-PA Hal|HDSC15041CG00010 Csq|CsqKR_Scaf103_27.27 Lot|112525
SFG_ortho115: Pfu|pfu_aug2.0_1.1_03317.t1 Pfu|pfu_aug2.0_2364.1_15496.t1 Pfu|pfu_aug2.0_3347.1_25725.t1 Pfu|pfu_aug2.0_1728.1_28489.t1 Pfu|pfu_aug2.0_1073.1_11415.t1 Pfu|pfu_aug2.0_5363.1_12781.t1 Pfu|pfu_aug2.0_3637.1_25806.t1 Pfu|pfu_aug2.0_2625.1_18878.t1 Pfu|pfu_aug2.0_5718.1_29458.t1 Pfu|pfu_aug2.0_234.1_13840.t1 Pfu|pfu_aug2.0_6797.1_26188.t1 Pfu|pfu_aug2.0_3841.1_05910.t1 Pfu|pfu_aug2.0_3841.1_05911.t1 Pfu|pfu_aug2.0_3428.1_29100.t1 Pfu|pfu_aug2.0_7823.1_12952.t1 Pfu|pfu_aug2.0_10642.1_09779.t1 Pfu|pfu_aug2.0_1319.1_31613.t1 Pfu|pfu_aug2.0_4840.1_02661.t1 Pfu|pfu_aug2.0_873.1_11262.t1 Pfu|pfu_aug2.0_7277.1_26213.t1 Pfu|pfu_aug2.0_2064.1_15378.t1 Pfu|pfu_aug2.0_315.1_17275.t1 Pfu|pfu_aug2.0_548.1_27524.t1 Pfu|pfu_aug2.0_5326.1_22665.t1 Pfu|pfu_aug2.0_5857.1_26112.t1 Pfu|pfu_aug2.0_2574.1_15564.t1 Pfu|pfu_aug2.0_5714.1_16135.t1 Pfu|pfu_aug2.0_2064.1_15376.t1 Pfu|pfu_aug2.0_1776.1_21792.t1 Pfu|pfu_aug2.0_6225.1_19502.t1 Pfu|pfu_aug2.0_1204.1_14868.t1 Pfu|pfu_aug2.0_2226.1_21992.t1 Pfu|pfu_aug2.0_7989.1_32982.t1 Pfu|pfu_aug2.0_8354.1_16320.t1 Pfu|pfu_aug2.0_4840.1_02663.t1 Pfu|pfu_aug2.0_3392.1_09125.t1 Pfu|pfu_aug2.0_1660.1_01755.t1 Pfu|pfu_aug2.0_1012.1_08087.t1 Pfu|pfu_aug2.0_1319.1_31614.t1 Pfu|pfu_aug2.0_1638.1_28431.t1 Pfu|pfu_aug2.0_5714.1_16134.t1 Pfu|pfu_aug2.0_6213.1_12858.t1 Pfu|pfu_aug2.0_3705.1_19175.t1 Pfu|pfu_aug2.0_663.1_11061.t1 Pfu|pfu_aug2.0_2625.1_18877.t1 Pfu|pfu_aug2.0_6872.1_09583.t1 Pfu|pfu_aug2.0_9742.1_09736.t1 Pfu|pfu_aug2.0_2073.1_12009.t1 Pfu|pfu_aug2.0_149.1_30299.t1 Pfu|pfu_aug2.0_5439.1_32789.t1 Pfu|pfu_aug2.0_5187.1_26044.t1 Pfu|pfu_aug2.0_315.1_17274.t1 Pfu|pfu_aug2.0_1073.1_11414.t1 Pfu|pfu_aug2.0_3739.1_32537.t1 Pfu|pfu_aug2.0_4590.1_02637.t1 Pfu|pfu_aug2.0_11204.1_16448.t1 Pfu|pfu_aug2.0_2226.1_21993.t1 Pfu|pfu_aug2.0_2548.1_28855.t1 Pfu|pfu_aug2.0_2548.1_28854.t1 Pfu|pfu_aug2.0_4066.1_22501.t1 Pfu|pfu_aug2.0_7771.1_06309.t1 Pfu|pfu_aug2.0_7771.1_06308.t1 Pfu|pfu_aug2.0_3637.1_25804.t1 Pfu|pfu_aug2.0_1012.1_08086.t1 Pfu|pfu_aug2.0_5326.1_22664.t1 Pfu|pfu_aug2.0_1260.1_01500.t1 Pfu|pfu_aug2.0_92.1_06910.t1 Pfu|pfu_aug2.0_15141.1_06547.t1 Pfu|pfu_aug2.0_3001.1_05717.t1 Pfu|pfu_aug2.0_1312.1_08314.t1 Pfu|pfu_aug2.0_92.1_06911.t1 Pfu|pfu_aug2.0_1638.1_28434.t1 Pfu|pfu_aug2.0_5152.1_09422.t1 Pfu|pfu_aug2.0_3841.1_05907.t1 Pfu|pfu_aug2.0_7771.1_06310.t1 Pfu|pfu_aug2.0_10267.1_26363.t1 Pfu|pfu_aug2.0_3739.1_32535.t1 Pye|PY_T04899 Pye|PY_T25397 Cfa|CF4421.1 Pye|PY_T20096
SFG_ortho116: Pfu|pfu_aug2.0_6291.1_06206.t1 Pfu|pfu_aug2.0_5742.1_09483.t1 Pfu|pfu_aug2.0_16594.1_16570.t1 Pfu|pfu_aug2.0_9610.1_03029.t1 Pfu|pfu_aug2.0_2262.1_08799.t1 Pfu|pfu_aug2.0_8916.1_22895.t1 Pfu|pfu_aug2.0_1202.1_08234.t1 Pfu|pfu_aug2.0_6531.1_06233.t1 Pfu|pfu_aug2.0_16684.1_16573.t1 Pfu|pfu_aug2.0_1795.1_18534.t1 Pfu|pfu_aug2.0_6938.1_29551.t1 Pfu|pfu_aug2.0_5369.1_32784.t1 Pfu|pfu_aug2.0_1366.1_21574.t1 Pfu|pfu_aug2.0_19871.1_06620.t1 Pfu|pfu_aug2.0_3025.1_19003.t1 Pfu|pfu_aug2.0_2763.1_12276.t1 Pfu|pfu_aug2.0_2609.1_32248.t1 Pfu|pfu_aug2.0_871.1_04649.t1 Pfu|pfu_aug2.0_1154.1_14824.t1 Pfu|pfu_aug2.0_15033.1_13190.t1 Pfu|pfu_aug2.0_1353.1_11614.t1 Pfu|pfu_aug2.0_415.1_17409.t1 Pfu|pfu_aug2.0_1470.1_01645.t1 Pfu|pfu_aug2.0_2454.1_15530.t1 Pfu|pfu_aug2.0_1892.1_08630.t1 Pfu|pfu_aug2.0_3116.1_22286.t1 Pfu|pfu_aug2.0_7915.1_19609.t1 Pfu|pfu_aug2.0_3666.1_22426.t1 Pfu|pfu_aug2.0_83.1_10238.t1 Pfu|pfu_aug2.0_369.1_30677.t1 Pfu|pfu_aug2.0_6271.1_06205.t1 Pfu|pfu_aug2.0_1433.1_11658.t1 Pfu|pfu_aug2.0_2044.1_15369.t1 Pfu|pfu_aug2.0_1670.1_01765.t1 Pfu|pfu_aug2.0_1326.1_21551.t1 Pfu|pfu_aug2.0_2709.1_32275.t1 Pfu|pfu_aug2.0_1403.1_11646.t1 Pfu|pfu_aug2.0_1527.1_24979.t1 Pfu|pfu_aug2.0_3896.1_22467.t1 Pfu|pfu_aug2.0_1618.1_28411.t1 Pfu|pfu_aug2.0_5111.1_06079.t1 Pfu|pfu_aug2.0_4388.1_29291.t1 Pfu|pfu_aug2.0_24399.1_33283.t1 Pfu|pfu_aug2.0_3480.1_02415.t1 Pfu|pfu_aug2.0_3910.1_02517.t1 Pfu|pfu_aug2.0_2274.1_15470.t1 Pfu|pfu_aug2.0_2709.1_32276.t1 Pfu|pfu_aug2.0_523.1_10892.t1 Pfu|pfu_aug2.0_4069.1_32610.t1 Pfu|pfu_aug2.0_510.1_00828.t1 Pfu|pfu_aug2.0_4436.1_22561.t1 Pfu|pfu_aug2.0_1310.1_01535.t1 Pfu|pfu_aug2.0_1116.1_21415.t1 Pfu|pfu_aug2.0_1118.1_28074.t1 Pfu|pfu_aug2.0_1125.1_18106.t1 Pfu|pfu_aug2.0_21.1_03420.t1 Pfu|pfu_aug2.0_9457.1_26326.t1 Pfu|pfu_aug2.0_7437.1_26226.t1 Pfu|pfu_aug2.0_1212.1_08245.t1 Pfu|pfu_aug2.0_1913.1_11932.t1 Pfu|pfu_aug2.0_256.1_20492.t1 Pfu|pfu_aug2.0_1856.1_21824.t1 Pfu|pfu_aug2.0_1755.1_18511.t1 Pfu|pfu_aug2.0_3237.1_25689.t1 Pfu|pfu_aug2.0_3682.1_09207.t1 Pfu|pfu_aug2.0_1416.1_21607.t1 Pfu|pfu_aug2.0_4005.1_19241.t1 Pfu|pfu_aug2.0_1580.1_01709.t1 Pfu|pfu_aug2.0_3413.1_12456.t1 Pfu|pfu_aug2.0_2214.1_15445.t1 Pfu|pfu_aug2.0_8459.1_33003.t1 Pfu|pfu_aug2.0_3440.1_02407.t1 Pfu|pfu_aug2.0_491.1_04250.t1 Pfu|pfu_aug2.0_3076.1_22276.t2 Pfu|pfu_aug2.0_1870.1_01881.t1 Pfu|pfu_aug2.0_312.1_07346.t1 Pfu|pfu_aug2.0_804.1_14567.t1 Pfu|pfu_aug2.0_8564.1_16329.t1 Pfu|pfu_aug2.0_6700.1_02867.t1 Pfu|pfu_aug2.0_80.1_00196.t1 Lot|89217
SFG_ortho117: Apl|524866160 Apl|871207410 Apl|871216106 Cfa|CF12189.7 Cfa|CF23707.8 Cfa|CF27665.9 Cfa|CF33047.26 Cfa|CF35899.1 Cfa|CF61089.3 Cfa|CF61863.1 Cfa|CF64929.3 Cfa|CF65017.43 Cfa|CF65033.22 Cfa|CF14065.5 Cfa|CF63739.12 Cfa|CF63739.13 Cfa|CF1989.141 Cfa|CF4367.4 Cfa|CF49949.14 Cfa|CF49949.19 Cfa|CF5969.31 Cfa|CF60927.7 Cfa|CF6257.19 Cfa|CF6257.21 Cfa|CF6257.24 Cfa|CF64633.37 Cfa|CF4367.1 Cgi|405960883 Cgi|405960884 Cgi|405965164 Cgi|405974229 Lan|Lan_Scaf_22498_1.135 Lan|Lan_Scaf_22498_1.53 Lot|111205 Lot|117723 Lot|153464 Lot|160815 Lot|121694 Lot|217144 Mph|Mph_scaf_17476-0.3 Mph|Mph_scaf_7472-1.14 Mph|Mph_scaf_8336-1.11 Mph|Mph_scaf_8336-1.25 Pca|Pca_1_98.30 Pca|Pca_1_98.31 Pca|Pca_1_98.32 Pfu|pfu_aug2.0_10204.1_16409.t1 Pfu|pfu_aug2.0_11292.1_09800.t1 Pfu|pfu_aug2.0_3112.1_09064.t1 Pfu|pfu_aug2.0_120.1_00278.t1 Pfu|pfu_aug2.0_2103.1_12019.t1 Pfu|pfu_aug2.0_1263.1_11547.t1 Pfu|pfu_aug2.0_162.1_07085.t1 Pfu|pfu_aug2.0_656.1_21025.t1 Pye|PY_T14815 Pye|PY_T17060 Pye|PY_T17600 Pye|PY_T17651 Pye|PY_T17690 Pye|PY_T19162 Pye|PY_T19278 Pye|PY_T19706 Pye|PY_T24392 Pye|PY_T24393 Pye|PY_T16959 Pye|PY_T17438 Pye|PY_T17439 Pye|PY_T17650 Pye|PY_T19424 Pye|PY_T19819 Rau|Gene.4286 Pfu|pfu_aug2.0_1958.1_28601.t1 Bio|BGLB001718-PA Mph|Mph_scaf_45006-1.1 Oct|918326192 Bpl|Bpl_scaf_10613-6.8 Bpl|Bpl_scaf_1324-2.10 Pye|PY_T08461 Cgi|405973285 Pfu|pfu_aug2.0_710.1_01069.t1
SFG_ortho118: Apl|524889237 Apl|871241074 Apl|871241096 Apl|871260942 Apl|871261890 Bpl|Bpl_scaf_17641-1.9 Bpl|Bpl_scaf_17641-2.8 Bpl|Bpl_scaf_61387-1.11 Lin|g10621.t1 Lin|g11936.t1 Lin|g29896.t1 Lin|g10623.t1 Lin|g18968.t1 Lin|g29894.t1 Lin|g18969.t1 Lin|g23653.t1 Lin|g33421.t1 Mph|Mph_scaf_10226-0.5 Mph|Mph_scaf_10303-0.6 Mph|Mph_scaf_10875-0.9 Mph|Mph_scaf_45046-0.18 Mph|Mph_scaf_10819-0.27 Mph|Mph_scaf_10819-0.8 Mph|Mph_scaf_10819-0.9 Mph|Mph_scaf_49783-0.15 Mph|Mph_scaf_73868-0.2 Mph|Mph_scaf_44828-0.3 Oct|918278441 Oct|918288075 Oct|918288077 Oct|918288078 Oct|918288079 Oct|918288082 Oct|918301686 Oct|918301687 Oct|918301688 Oct|918326360 Oct|918326361 Oct|918288085 Oct|918326356 Oct|918301691 Oct|918288073 Oct|918326364 Oct|918326363 Oct|918326357 Oct|918326362 Oct|918326365 Oct|918301690 Oct|918288081 Oct|918326358 Oct|918288076 Oct|918301685 Oct|918288083 Oct|918306613 Oct|918282719 Oct|918286160 Oct|918301689 Oct|918330617 Csq|CsqKR_Scaf116_4.21 Rau|Gene.20449 Bio|BGLB004562-PA Lan|Lan_Scaf_5818_0.52 Cfa|CF63353.9.2 Cgi|405959802 Csq|CsqKR_Scaf192_13.39 Hal|HDSC01295CG00070 Lan|Lan_Scaf_33916_0.15 Lot|167964 Pca|Pca_38_8.51 Pfu|pfu_aug2.0_13.1_10090.t1 Pye|PY_T21716 Rau|Gene.6934 Mph|Mph_scaf_4843-0.6 Hal|HDSC01193CG00070 Bio|BGLB013414-PA Bpl|Bpl_scaf_61387-0.1 Bpl|Bpl_scaf_17641-1.16 Mph|Mph_scaf_5886-0.3 Pca|Pca_50_25.32 Rau|Gene.19781
SFG_ortho119: Hal|HDSC64862CG00010 Hal|HDSC64905CG00010 Lin|g6761.t1 Lin|g6763.t1 Oct|918307090 Oct|918307091 Oct|918307092 Oct|918307093 Oct|918307094 Oct|918307095 Oct|918307096 Oct|918307097 Oct|918307098 Oct|918307099 Oct|918307100 Oct|918307101 Oct|918307102 Oct|918307103 Oct|918307104 Oct|918307105 Oct|918307106 Oct|918307107 Oct|918307108 Oct|918307109 Oct|918307110 Oct|918307111 Oct|918307112 Oct|918307113 Oct|918307114 Oct|918307115 Oct|918307116 Oct|918307117 Oct|918307118 Oct|918307119 Oct|918307120 Oct|918307121 Oct|918307122 Oct|918307123 Oct|918307124 Oct|918307125 Oct|918307126 Oct|918307127 Oct|918307128 Oct|918307129 Oct|918307130 Oct|918307131 Oct|918307132 Oct|918307133 Oct|918307134 Oct|918307135 Oct|918307136 Oct|918307137 Oct|918307138 Oct|918307139 Oct|918307140 Oct|918307141 Oct|918307142 Oct|918307143 Oct|918307144 Oct|918307145 Oct|918307146 Oct|918307147 Oct|918307148 Oct|918307149 Oct|918307150 Oct|918307151 Oct|918307152 Oct|918307153 Apl|524914066 Cfa|CF53709.6 Csq|CsqKR_Scaf194_26.14 Lan|Lan_Scaf_27605_5.24 Lot|136398 Mph|Mph_scaf_6672-1.8 Pca|Pca_16_45.42 Pfu|pfu_aug2.0_2098.1_28675.t4 Pye|PY_T24696 Rau|Gene.2455 Bio|BGLB007898-PA Bpl|Bpl_scaf_11536-0.5
SFG_ortho120: Apl|524871330 Apl|871257877 Apl|524884926 Apl|524884928 Apl|871234804 Apl|871234809 Cfa|CF37297.3 Cfa|CF64751.15 Hal|HDSC04062CG00030 Hal|HDSC04062CG00040 Lan|Lan_Scaf_26967_4.32 Lan|Lan_Scaf_6178_2.40 Lin|g10368.t1 Lin|g11627.t1 Lin|g4493.t1 Lin|g23664.t1 Lin|g33427.t1 Lin|g9760.t1 Lin|g23662.t1 Lin|g17144.t1 Lin|g17532.t1 Lin|g31238.t1 Lin|g12199.t1 Lin|g20155.t1 Lin|g20156.t1 Lin|g20157.t1 Lin|g6830.t1 Lin|g2042.t1 Lin|g7517.t1 Lin|g25177.t1 Lin|g15365.t1 Lin|g25180.t1 Lin|g25072.t1 Lin|g6833.t1 Lin|g25178.t1 Lin|g20158.t1 Lin|g25179.t1 Lin|g15366.t1 Lin|g6832.t1 Lin|g34045.t1 Lin|g6831.t1 Lin|g6835.t1 Pfu|pfu_aug2.0_1766.1_21787.t1 Pfu|pfu_aug2.0_4443.1_12653.t1 Pfu|pfu_aug2.0_4443.1_12652.t1 Pfu|pfu_aug2.0_2633.1_12233.t1 Pfu|pfu_aug2.0_2633.1_12234.t1 Pye|PY_T21823 Pye|PY_T21825 Apl|871226352 Pfu|pfu_aug2.0_582.1_07698.t1 Bpl|Bpl_scaf_5555-0.14 Csq|CsqKR_Scaf20_5.13 Lan|Lan_Scaf_18170_10.37 Lot|166330 Mph|Mph_scaf_42097-0.5 Oct|918291177 Pca|Pca_5_55.36 Bpl|Bpl_scaf_13985-0.59 Cfa|CF28955.1 Lot|231254 Pfu|pfu_aug2.0_868.1_27863.t1 Pye|PY_T22017 Cfa|CF14665.3 Mph|Mph_scaf_64805-0.21 Pye|PY_T21737 Pye|PY_T18389 Cfa|CF41509.30 Lot|164537 Pye|PY_T25383 Cfa|CF60969.28 Cfa|CF63699.65 Pye|PY_T11803 Cgi|405975896 Hal|HDSC25218CG00010 Lan|Lan_Scaf_7504_0.33 Pca|Pca_123_6.55 Pfu|pfu_aug2.0_856.1_21216.t1 Mph|Mph_scaf_11729-0.17
SFG_ortho121: Bpl|Bpl_scaf_14076-0.7 Bpl|Bpl_scaf_21419-1.11 Bpl|Bpl_scaf_21419-2.16 Bpl|Bpl_scaf_25401-0.13 Bpl|Bpl_scaf_30914-0.27 Bpl|Bpl_scaf_30914-1.14 Bpl|Bpl_scaf_35148-0.28 Bpl|Bpl_scaf_35148-0.29 Bpl|Bpl_scaf_38351-0.19 Bpl|Bpl_scaf_38740-0.19 Bpl|Bpl_scaf_63528-0.23 Bpl|Bpl_scaf_96-1.18 Bpl|Bpl_scaf_21419-2.14 Bpl|Bpl_scaf_14408-0.10 Bpl|Bpl_scaf_32388-1.13 Bpl|Bpl_scaf_64819-1.20 Bpl|Bpl_scaf_18046-4.49 Bpl|Bpl_scaf_18046-4.54 Bpl|Bpl_scaf_18046-4.56 Bpl|Bpl_scaf_24227-0.38 Bpl|Bpl_scaf_63528-1.36 Bpl|Bpl_scaf_63528-1.38 Bpl|Bpl_scaf_30914-0.26 Bpl|Bpl_scaf_46365-0.9 Bpl|Bpl_scaf_7079-1.17 Cfa|CF17795.59 Cfa|CF207.18 Cfa|CF27905.2 Cfa|CF27905.3 Cfa|CF51289.1 Cfa|CF64709.2 Cfa|CF28121.5 Cfa|CF28121.1 Cfa|CF64017.2 Cfa|CF64633.18 Cfa|CF64633.19 Cgi|405952691 Cgi|405955326 Cgi|405955325 Csq|CsqKR_Scaf268_13.24 Csq|CsqKR_Scaf268_13.35 Lin|g10427.t1 Lin|g16293.t1 Lin|g10428.t1 Lin|g26928.t1 Lin|g4724.t1 Lin|g4725.t1 Lin|g25107.t1 Lin|g31496.t1 Lin|g4080.t1 Lin|g12620.t1 Lin|g30973.t1 Lin|g12035.t1 Lin|g33278.t1 Lin|g12036.t1 Lin|g28255.t1 Lin|g29198.t1 Lin|g30972.t1 Lot|169930 Pfu|pfu_aug2.0_187.1_23634.t1 Pye|PY_T13108 Pye|PY_T13308 Pye|PY_T13310 Pye|PY_T13314 Pye|PY_T19400 Pye|PY_T19401 Pye|PY_T19402 Pye|PY_T19403 Pye|PY_T21779 Pye|PY_T21781 Lin|g12621.t1 Mph|Mph_scaf_33865-0.5 Mph|Mph_scaf_7495-0.5 Pfu|pfu_aug2.0_1826.1_21813.t1 Cgi|405963192 Mph|Mph_scaf_66799-0.5 Mph|Mph_scaf_17721-0.8 Cfa|CF63861.3 Mph|Mph_scaf_35133-0.1
SFG_ortho122: Mph|Mph_scaf_10670-0.4 Mph|Mph_scaf_35974-0.5 Mph|Mph_scaf_11434-0.1 Mph|Mph_scaf_42592-0.2 Mph|Mph_scaf_56239-0.1 Mph|Mph_scaf_30485-1.14 Mph|Mph_scaf_24358-0.2 Mph|Mph_scaf_73654-0.4 Mph|Mph_scaf_56239-0.2 Mph|Mph_scaf_8759-0.3 Mph|Mph_scaf_56350-0.2 Mph|Mph_scaf_32784-0.1 Mph|Mph_scaf_48928-0.9 Mph|Mph_scaf_65948-0.1 Mph|Mph_scaf_73517-0.13 Mph|Mph_scaf_13588-1.5 Mph|Mph_scaf_6627-0.20 Mph|Mph_scaf_25055-0.1 Mph|Mph_scaf_16141-0.1 Mph|Mph_scaf_8777-0.3 Mph|Mph_scaf_45048-0.11 Mph|Mph_scaf_15146-0.2 Mph|Mph_scaf_24671-0.0 Mph|Mph_scaf_1495-0.4 Mph|Mph_scaf_8088-0.1 Mph|Mph_scaf_30196-0.0 Mph|Mph_scaf_71024-0.10 Mph|Mph_scaf_18089-0.1 Mph|Mph_scaf_35442-0.1 Mph|Mph_scaf_31427-1.25 Mph|Mph_scaf_18089-0.0 Mph|Mph_scaf_31-0.3 Mph|Mph_scaf_73517-0.14 Mph|Mph_scaf_1594-0.11 Mph|Mph_scaf_45918-0.13 Mph|Mph_scaf_1594-0.4 Mph|Mph_scaf_25585-0.2 Mph|Mph_scaf_47894-0.2 Mph|Mph_scaf_18089-0.2 Mph|Mph_scaf_30196-0.1 Mph|Mph_scaf_73654-0.1 Mph|Mph_scaf_19105-0.7 Mph|Mph_scaf_8737-0.4 Mph|Mph_scaf_73016-0.7 Mph|Mph_scaf_45918-0.4 Mph|Mph_scaf_21463-0.12 Mph|Mph_scaf_19105-0.10 Mph|Mph_scaf_20689-0.3 Mph|Mph_scaf_43486-0.2 Mph|Mph_scaf_56378-0.5 Mph|Mph_scaf_59106-0.0 Mph|Mph_scaf_46511-0.5 Mph|Mph_scaf_21730-0.2 Mph|Mph_scaf_63970-1.9 Mph|Mph_scaf_32032-0.7 Mph|Mph_scaf_35442-0.2 Mph|Mph_scaf_2971-0.6 Mph|Mph_scaf_8088-0.2 Mph|Mph_scaf_52618-0.2 Mph|Mph_scaf_71024-0.6 Mph|Mph_scaf_50281-0.5 Mph|Mph_scaf_50662-1.5 Mph|Mph_scaf_51160-0.7 Mph|Mph_scaf_50651-0.14 Mph|Mph_scaf_67451-0.19 Mph|Mph_scaf_54710-0.11 Mph|Mph_scaf_36528-0.7 Mph|Mph_scaf_4-2.3 Mph|Mph_scaf_44230-0.5 Mph|Mph_scaf_4245-0.6 Mph|Mph_scaf_46089-0.0 Pfu|pfu_aug2.0_243.1_10492.t1 Bpl|Bpl_scaf_20952-10.18 Bpl|Bpl_scaf_26757-0.3 Cfa|CF650994.1 Pfu|pfu_aug2.0_5630.1_02765.t1 Bpl|Bpl_scaf_33373-0.4 Pfu|pfu_aug2.0_894.1_14634.t1 Pfu|pfu_aug2.0_3610.1_02452.t1
SFG_ortho123: Apl|524868415 Apl|524874942 Apl|524874944 Apl|871215842 Apl|871222615 Bpl|Bpl_scaf_63384-6.12 Bpl|Bpl_scaf_9639-3.10 Bpl|Bpl_scaf_8225-1.26 Cfa|CF61527.12 Cfa|CF61527.13.1 Cfa|CF61527.14 Cfa|CF61527.16 Cfa|CF61527.17 Cfa|CF61527.18 Cfa|CF61527.20 Cgi|405952033 Cgi|405957006 Cgi|405957007 Cgi|405972749 Hal|HDSC00013CG00020 Hal|HDSC00013CG00030 Hal|HDSC00013CG00040 Hal|HDSC11915CG00010 Lin|g23007.t1 Lin|g23588.t1 Lin|g24381.t1 Lin|g24382.t1 Lot|108245 Lot|108629 Lot|155524 Lot|111913 Lot|177946 Lot|181262 Mph|Mph_scaf_12165-0.12 Mph|Mph_scaf_46247-0.8 Mph|Mph_scaf_20732-0.1 Mph|Mph_scaf_39027-0.1 Mph|Mph_scaf_30696-0.8 Mph|Mph_scaf_48777-1.12 Mph|Mph_scaf_48777-1.35 Pca|Pca_16_18.56 Pca|Pca_16_49.52 Pfu|pfu_aug2.0_194.1_13767.t1 Pfu|pfu_aug2.0_563.1_10937.t1 Pfu|pfu_aug2.0_563.1_10938.t1 Pye|PY_T05522 Pye|PY_T24866 Pye|PY_T13586 Pye|PY_T13587 Pye|PY_T13588 Pye|PY_T13589 Rau|Gene.20962 Rau|Gene.9992 Rau|Gene.4609 Rau|Gene.4613 Cfa|CF64013.18 Csq|CsqKR_Scaf361_5.12 Lan|Lan_Scaf_9653_0.19 Pca|Pca_47_8.66 Rau|Gene.18537 Bio|BGLB012140-PA Oct|918294348 Pca|Pca_16_49.50 Rau|Gene.5874 Apl|871213409 Bio|BGLB001945-PA Bpl|Bpl_scaf_2201-7.10 Cgi|405966056 Csq|CsqKR_Scaf39_27.24 Lan|Lan_Scaf_18175_1.45 Lin|g30902.t1 Mph|Mph_scaf_67380-0.2 Bpl|Bpl_scaf_11663-3.5 Bpl|Bpl_scaf_17214-0.1 Pfu|pfu_aug2.0_649.1_31030.t1 Bpl|Bpl_scaf_25020-0.6 Hal|HDSC03046CG00050 Csq|CsqKR_Scaf258_9.8
SFG_ortho124: Apl|524879677 Apl|71733128 Apl|871226671 Apl|871226674 Apl|871226677 Apl|871226680 Apl|871226683 Apl|871226686 Apl|871226689 Apl|871226694 Apl|871226697 Apl|871226700 Apl|871251011 Bio|BGLB002006-PA Bio|BGLB002053-PA Bpl|Bpl_scaf_28688-0.6 Bpl|Bpl_scaf_28688-0.7 Bpl|Bpl_scaf_28688-1.11 Bpl|Bpl_scaf_33270-1.25 Bpl|Bpl_scaf_7653-3.15 Bpl|Bpl_scaf_7653-3.16 Bpl|Bpl_scaf_38134-5.9 Bpl|Bpl_scaf_38134-7.7 Cfa|CF341.8 Cfa|CF34531.50 Cgi|405971145 Cgi|405972818 Cgi|405975056 Csq|CsqKR_Scaf159_9.11 Csq|CsqKR_Scaf39_4.35 Csq|CsqKR_Scaf5_40.18 Csq|CsqKR_Scaf5_5.18 Csq|CsqKR_Scaf159_9.24 Csq|CsqKR_Scaf5_40.28 Hal|HDSC00967CG00040 Hal|HDSC00967CG00050 Hal|HDSC00967CG00080 Lan|Lan_Scaf_15040_4.34 Lan|Lan_Scaf_20229_8.17 Lin|g11356.t1 Lin|g23596.t1 Lin|g12409.t1 Lot|135551 Lot|223635 Lot|223639 Lot|223645 Mph|Mph_scaf_28638-0.27 Mph|Mph_scaf_28638-0.7 Mph|Mph_scaf_29438-0.2 Mph|Mph_scaf_57168-0.11 Oct|918291582 Oct|918315704 Oct|918315706 Oct|918315707 Oct|918315708 Pca|Pca_227_0.40 Pca|Pca_22_3.37 Pfu|pfu_aug2.0_1967.1_25227.t1 Pfu|pfu_aug2.0_2374.1_15503.t1 Pfu|pfu_aug2.0_754.1_14524.t1 Pfu|pfu_aug2.0_754.1_14527.t1 Pye|PY_T05645 Pye|PY_T06350 Pye|PY_T06359 Pye|PY_T24890 Rau|Gene.18542 Rau|Gene.5095 Lin|g11355.t1 Mph|Mph_scaf_10176-0.8 Pfu|pfu_aug2.0_981.1_04737.t1 Bio|BGLB002052-PA Hal|HDSC02905CG00040 Lan|Lan_Scaf_15040_4.94 Lot|170421 Pfu|pfu_aug2.0_2808.1_28950.t1 Pfu|pfu_aug2.0_2808.1_28952.t1 Pfu|pfu_aug2.0_1967.1_25228.t1 Cgi|405975057
SFG_ortho125: Bpl|Bpl_scaf_10728-0.38 Bpl|Bpl_scaf_37447-7.29 Bpl|Bpl_scaf_13491-0.12 Bpl|Bpl_scaf_1894-1.45 Bpl|Bpl_scaf_25983-1.26 Bpl|Bpl_scaf_13505-0.16 Bpl|Bpl_scaf_24012-1.11 Bpl|Bpl_scaf_24012-2.16 Bpl|Bpl_scaf_24369-1.11 Bpl|Bpl_scaf_42922-0.22 Bpl|Bpl_scaf_42922-0.23 Bpl|Bpl_scaf_15780-1.25 Bpl|Bpl_scaf_63659-0.6 Bpl|Bpl_scaf_15780-1.26 Bpl|Bpl_scaf_1894-1.44 Bpl|Bpl_scaf_42650-1.7 Bpl|Bpl_scaf_7212-0.20 Bpl|Bpl_scaf_25048-0.19 Cgi|405952437 Cgi|405959318 Cgi|405961704 Cgi|405961705 Cgi|405967327 Cgi|405967329 Csq|CsqKR_Scaf143_13.17 Csq|CsqKR_Scaf320_3.24 Csq|CsqKR_Scaf839_0.2 Csq|CsqKR_Scaf143_13.21 Csq|CsqKR_Scaf320_2.14 Csq|CsqKR_Scaf3_17.10 Hal|HDSC03902CG00020 Hal|HDSC05179CG00020 Lan|Lan_Scaf_6671_0.6 Lan|Lan_Scaf_9696_0.7 Lin|g10381.t1 Lin|g22467.t1 Lin|g18967.t1 Lin|g20558.t1 Lin|g22466.t1 Lin|g25858.t1 Mph|Mph_scaf_22874-0.9 Mph|Mph_scaf_2889-0.0 Mph|Mph_scaf_26095-1.2 Mph|Mph_scaf_58860-0.9 Mph|Mph_scaf_72924-0.14 Mph|Mph_scaf_40774-0.4 Mph|Mph_scaf_61010-0.12 Mph|Mph_scaf_9379-0.6 Mph|Mph_scaf_63656-0.6 Pfu|pfu_aug2.0_2485.1_18835.t1 Pfu|pfu_aug2.0_4571.1_06016.t1 Pfu|pfu_aug2.0_621.1_04406.t1 Pfu|pfu_aug2.0_6491.1_06226.t1 Pye|PY_T07747 Pye|PY_T07843 Pye|PY_T13326 Pye|PY_T07842 Bpl|Bpl_scaf_1270-1.10 Cfa|CF50713.1 Pca|Pca_18_8.31 Lan|Lan_Scaf_10967_1.40 Lot|232244 Pca|Pca_18_8.30 Cfa|CF31429.1 Mph|Mph_scaf_27731-0.2 Pca|Pca_18_8.23 Mph|Mph_scaf_61010-0.3 Hal|HDSC42162CG00010 Bpl|Bpl_scaf_4565-5.9 Hal|HDSC03224CG00060 Pfu|pfu_aug2.0_2485.1_18836.t1 Cfa|CF37571.4 Lan|Lan_Scaf_17423_0.24 Lan|Lan_Scaf_26287_0.11 Pca|Pca_18_8.27 Pfu|pfu_aug2.0_6616.1_22780.t1 Pfu|pfu_aug2.0_782.1_07873.t1 Mph|Mph_scaf_11579-0.2
SFG_ortho126: Bpl|Bpl_scaf_11102-3.5 Bpl|Bpl_scaf_58640-0.39 Bpl|Bpl_scaf_14919-1.0 Bpl|Bpl_scaf_21222-6.19 Bpl|Bpl_scaf_7349-0.5 Bpl|Bpl_scaf_21222-6.29 Bpl|Bpl_scaf_27306-0.3 Bpl|Bpl_scaf_39850-0.0 Bpl|Bpl_scaf_29089-0.5 Bpl|Bpl_scaf_56233-1.5 Bpl|Bpl_scaf_30792-0.16 Bpl|Bpl_scaf_50990-0.2 Bpl|Bpl_scaf_30792-0.18 Bpl|Bpl_scaf_64954-1.4 Bpl|Bpl_scaf_30792-0.56 Bpl|Bpl_scaf_50796-0.0 Bpl|Bpl_scaf_30792-0.52 Bpl|Bpl_scaf_64954-1.6 Bpl|Bpl_scaf_64954-1.5 Bpl|Bpl_scaf_61229-0.6 Cgi|405954964 Cgi|405954965 Cgi|405974837 Cgi|405968562 Cgi|405974838 Cgi|405968561 Cgi|405968164 Cgi|405974839 Cgi|405963222 Cgi|405976976 Cgi|405968560 Cgi|405972476 Cgi|405974840 Lan|Lan_Scaf_29362_0.128 Lan|Lan_Scaf_12530_0.11 Lan|Lan_Scaf_1745_0.14 Lan|Lan_Scaf_26303_0.7 Lan|Lan_Scaf_36_0.8 Lan|Lan_Scaf_3548_0.29 Lan|Lan_Scaf_24861_0.8 Lan|Lan_Scaf_28403_0.29 Lan|Lan_Scaf_28415_0.5 Lan|Lan_Scaf_27003_0.7 Lot|103821 Lot|134810 Lot|104132 Lot|134797 Mph|Mph_scaf_39294-0.5 Mph|Mph_scaf_27450-0.6 Mph|Mph_scaf_74038-0.13 Mph|Mph_scaf_39294-0.44 Mph|Mph_scaf_39987-0.3 Mph|Mph_scaf_62003-0.20 Pfu|pfu_aug2.0_10103.1_13059.t1 Pfu|pfu_aug2.0_4634.1_16003.t1 Pfu|pfu_aug2.0_1070.1_01361.t1 Pfu|pfu_aug2.0_274.1_13918.t1 Pfu|pfu_aug2.0_8160.1_02958.t1 Pfu|pfu_aug2.0_481.1_04244.t1 Pfu|pfu_aug2.0_271.1_03913.t1 Pfu|pfu_aug2.0_513.1_10879.t1 Pfu|pfu_aug2.0_513.1_10880.t1 Pye|PY_T15733 Pye|PY_T16770 Mph|Mph_scaf_69068-0.6 Cgi|405968163 Mph|Mph_scaf_9136-1.65 Bpl|Bpl_scaf_49470-1.3 Mph|Mph_scaf_34742-0.20 Pye|PY_T16633 Mph|Mph_scaf_53308-0.0 Pye|PY_T23801 Cfa|CF31569.7 Cfa|CF32625.1 Cfa|CF35989.34 Pye|PY_T15596 Mph|Mph_scaf_13387-0.1 Pca|Pca_33_31.30
SFG_ortho127: Apl|169929710 Apl|259024941 Apl|31074385 Apl|325297074 Apl|871270925 Apl|31074379 Apl|31074381 Apl|325120988 Apl|325296747 Apl|325297072 Apl|77812628 Apl|31074377 Apl|325297070 Apl|31074383 Apl|325296749 Apl|77812626 Cfa|CF51689.13 Cfa|CF51689.19 Cfa|CF51689.16 Cfa|CF51689.17 Cgi|405950138 Cgi|405950139 Lan|Lan_Scaf_23857_2.49 Lan|Lan_Scaf_26283_0.30 Lin|g29933.t1 Lin|g4848.t1 Lin|g4849.t1 Lot|112937 Lot|122838 Lot|123068 Lot|163822 Lot|213260 Lot|238650 Pca|Pca_1302_4.39 Pca|Pca_1302_4.55 Pye|PY_T12414 Pye|PY_T12817 Pye|PY_T12818 Pye|PY_T12819 Pye|PY_T12820 Csq|CsqKR_Scaf75_16.16 Lan|Lan_Scaf_26633_4.77 Pca|Pca_2_101.40 Cgi|405951676 Mph|Mph_scaf_73558-1.4 Pfu|pfu_aug2.0_1474.1_15052.t1 Pfu|pfu_aug2.0_794.1_14559.t1 Bio|BGLB003963-PA Lan|Lan_Scaf_23857_2.51 Bio|BGLB003184-PA Bio|BGLB007774-PA Bpl|Bpl_scaf_16143-10.5 Lan|Lan_Scaf_26633_4.78 Mph|Mph_scaf_40803-0.5 Oct|918312987 Pca|Pca_1302_4.57 Cgi|405960644 Csq|CsqKR_Scaf75_17.10 Pfu|pfu_aug2.0_3308.1_29073.t1 Bio|BGLB011195-PA Mph|Mph_scaf_49718-0.12 Rau|Gene.25206 Lan|Lan_Scaf_23857_2.30 Rau|Gene.2291 Bio|BGLB004711-PA Bpl|Bpl_scaf_16143-14.7 Rau|Gene.11222 Bpl|Bpl_scaf_16143-10.7 Csq|CsqKR_Scaf75_17.11 Cgi|405951675 Mph|Mph_scaf_59809-0.13 Bpl|Bpl_scaf_16143-12.8 Pfu|pfu_aug2.0_3308.1_29072.t1 Oct|918324518 Pca|Pca_1302_3.28 Cgi|405960643 Cfa|CF61641.13
SFG_ortho128: Pfu|pfu_aug2.0_1001.1_04752.t1 Pfu|pfu_aug2.0_1884.1_15294.t1 Pfu|pfu_aug2.0_1591.1_05134.t1 Pfu|pfu_aug2.0_10410.1_03059.t1 Pfu|pfu_aug2.0_939.1_31292.t1 Pfu|pfu_aug2.0_15030.1_03195.t1 Pfu|pfu_aug2.0_7097.1_26205.t1 Pfu|pfu_aug2.0_3910.1_02516.t1 Pfu|pfu_aug2.0_3931.1_05924.t1 Pfu|pfu_aug2.0_4465.1_19311.t1 Pfu|pfu_aug2.0_5802.1_09494.t1 Pfu|pfu_aug2.0_3465.1_19119.t1 Pfu|pfu_aug2.0_4992.1_09405.t1 Pfu|pfu_aug2.0_279.1_30550.t1 Pfu|pfu_aug2.0_56.1_20141.t1 Pfu|pfu_aug2.0_5363.1_12782.t1 Pfu|pfu_aug2.0_1848.1_28558.t1 Pfu|pfu_aug2.0_3400.1_02397.t1 Pfu|pfu_aug2.0_6079.1_32859.t1 Pfu|pfu_aug2.0_2459.1_32192.t1 Pfu|pfu_aug2.0_1872.1_08618.t1 Pfu|pfu_aug2.0_190.1_00393.t1 Pfu|pfu_aug2.0_266.1_20521.t1 Pfu|pfu_aug2.0_206.1_20430.t1 Pfu|pfu_aug2.0_708.1_27703.t1 Pfu|pfu_aug2.0_2597.1_25466.t1 Pfu|pfu_aug2.0_334.1_14013.t1 Pfu|pfu_aug2.0_3522.1_09167.t1 Pfu|pfu_aug2.0_2914.1_15662.t1 Pfu|pfu_aug2.0_8589.1_33011.t1 Pfu|pfu_aug2.0_3449.1_32479.t1 Pfu|pfu_aug2.0_3838.1_29189.t1 Pfu|pfu_aug2.0_4183.1_12604.t1 Pfu|pfu_aug2.0_60.1_00169.t1 Pfu|pfu_aug2.0_4604.1_15998.t1 Pfu|pfu_aug2.0_4677.1_25971.t1 Pfu|pfu_aug2.0_3785.1_19193.t1 Pfu|pfu_aug2.0_1974.1_15335.t1 Pfu|pfu_aug2.0_13554.1_16503.t1 Pfu|pfu_aug2.0_1067.1_24658.t1 Pfu|pfu_aug2.0_1356.1_21565.t1 Pfu|pfu_aug2.0_29.1_30027.t1 Pfu|pfu_aug2.0_2616.1_22129.t1 Pfu|pfu_aug2.0_3212.1_09079.t1 Pfu|pfu_aug2.0_110.1_00254.t1 Pfu|pfu_aug2.0_1735.1_18507.t1 Pfu|pfu_aug2.0_1232.1_08263.t1 Pfu|pfu_aug2.0_9.1_29946.t1 Pfu|pfu_aug2.0_2111.1_05414.t1 Pfu|pfu_aug2.0_4749.1_32709.t1 Pfu|pfu_aug2.0_17226.1_23110.t1 Pfu|pfu_aug2.0_3983.1_12560.t1 Pfu|pfu_aug2.0_1937.1_25214.t1 Pfu|pfu_aug2.0_6185.1_19499.t1 Pfu|pfu_aug2.0_1351.1_04986.t1 Pfu|pfu_aug2.0_5884.1_16152.t1 Pfu|pfu_aug2.0_22.1_06758.t1 Pfu|pfu_aug2.0_201.1_03783.t1 Pfu|pfu_aug2.0_148.1_26939.t1 Pfu|pfu_aug2.0_3612.1_09186.t1 Pfu|pfu_aug2.0_953.1_11331.t1 Pfu|pfu_aug2.0_3856.1_22462.t1 Pfu|pfu_aug2.0_2430.1_02127.t1 Pfu|pfu_aug2.0_8585.1_19640.t1 Pfu|pfu_aug2.0_3714.1_15842.t1 Pfu|pfu_aug2.0_3702.1_09212.t1 Pfu|pfu_aug2.0_5664.1_16130.t1 Pfu|pfu_aug2.0_2314.1_15479.t1 Pfu|pfu_aug2.0_6922.1_09586.t1 Pfu|pfu_aug2.0_26.1_20077.t1 Pfu|pfu_aug2.0_6918.1_29550.t1 Pfu|pfu_aug2.0_72.1_06870.t1 Pfu|pfu_aug2.0_7913.1_12959.t1 Pfu|pfu_aug2.0_5069.1_32743.t1 Pfu|pfu_aug2.0_5766.1_22706.t1 Pfu|pfu_aug2.0_4430.1_02618.t1 Pye|PY_T04612
SFG_ortho129: Apl|524877559 Apl|524913356 Apl|871206100 Apl|871212786 Apl|871223662 Apl|871223703 Apl|871223712 Apl|871223716 Apl|871255334 Apl|871272146 Apl|871272149 Apl|871272152 Apl|871272155 Apl|871272158 Apl|871232007 Apl|871272171 Bpl|Bpl_scaf_18613-16.10 Bpl|Bpl_scaf_35517-1.10 Bpl|Bpl_scaf_45345-5.10 Bpl|Bpl_scaf_35517-0.7 Cfa|CF1989.88 Cfa|CF54475.28 Cfa|CF56527.21 Cfa|CF60969.23 Cgi|405954972 Cgi|405955097 Cgi|405970698 Cgi|405970024 Cgi|405956360 Cgi|405963166 Csq|CsqKR_Scaf16_7.29 Csq|CsqKR_Scaf256_7.13 Lan|Lan_Scaf_13250_5.27 Lan|Lan_Scaf_17027_6.19 Lan|Lan_Scaf_29356_5.36 Lin|g20088.t1 Lin|g20089.t1 Lin|g21840.t1 Lin|g21921.t1 Lin|g9700.t1 Lin|g9702.t1 Lot|126879 Lot|145119 Lot|153678 Lot|201107 Oct|918304910 Oct|918320204 Pca|Pca_1_28.32 Pca|Pca_3_79.12 Pca|Pca_374_0.7 Pca|Pca_60_6.39 Pca|Pca_60_5.67 Pca|Pca_60_6.36 Pfu|pfu_aug2.0_1121.1_04831.t1 Pfu|pfu_aug2.0_5815.1_19466.t1 Pfu|pfu_aug2.0_1213.1_11520.t2 Pfu|pfu_aug2.0_322.1_07360.t1 Pfu|pfu_aug2.0_7772.1_09631.t1 Pye|PY_T01898 Pye|PY_T19387 Pye|PY_T19509 Pye|PY_T19510 Pye|PY_T19788 Rau|Gene.20633 Rau|Gene.307 Rau|Gene.23274 Rau|Gene.6547 Mph|Mph_scaf_41428-0.9 Bio|BGLB006850-PA Bio|BGLB011677-PA Mph|Mph_scaf_17085-0.3 Mph|Mph_scaf_29904-0.2 Rau|Gene.544 Hal|HDSC00441CG00040 Bio|BGLB010426-PA Mph|Mph_scaf_1068-0.1
SFG_ortho130: Apl|871256553 Apl|871256556 Apl|871256576 Bpl|Bpl_scaf_22588-0.10 Bpl|Bpl_scaf_22771-0.27 Bpl|Bpl_scaf_62476-1.18 Bpl|Bpl_scaf_64176-1.6 Cfa|CF17615.12 Cfa|CF17615.13 Cfa|CF17615.19 Cfa|CF64857.23 Cfa|CF38035.5.1 Cfa|CF65015.22 Cgi|405968447 Cgi|405968448 Lan|Lan_Scaf_18934_3.32 Lan|Lan_Scaf_25364_1.6 Lan|Lan_Scaf_8019_4.26 Lan|Lan_Scaf_8019_4.27 Lin|g13026.t1 Lin|g3182.t1 Lin|g22089.t1 Lin|g3185.t1 Lin|g30545.t1 Lin|g9241.t1 Lin|g9243.t1 Lin|g9240.t1 Lot|104185 Lot|104288 Lot|133716 Lot|227796 Pfu|pfu_aug2.0_3033.1_12358.t1 Pfu|pfu_aug2.0_3033.1_12359.t1 Pfu|pfu_aug2.0_756.1_21118.t2 Pfu|pfu_aug2.0_3563.1_12490.t1 Pfu|pfu_aug2.0_5216.1_22658.t1 Pye|PY_T16108 Pye|PY_T16109 Pye|PY_T16584 Pye|PY_T23693 Pye|PY_T23694 Cgi|405978128 Csq|CsqKR_Scaf98_18.15 Mph|Mph_scaf_21301-0.9 Oct|918334952 Pfu|pfu_aug2.0_2195.1_18725.t1 Rau|Gene.25584 Bio|BGLB011101-PA Apl|871270556 Cfa|CF52873.2 Hal|HDSC03547CG00010 Mph|Mph_scaf_13969-1.9 Pca|Pca_32_15.20 Pfu|pfu_aug2.0_3156.1_22299.t1 Pye|PY_T16689 Rau|Gene.17629 Bio|BGLB002340-PA Lot|163443 Pca|Pca_69_17.30 Lan|Lan_Scaf_25364_1.7 Mph|Mph_scaf_17690-0.5 Mph|Mph_scaf_14779-0.9 Lan|Lan_Scaf_20791_1.55 Pca|Pca_51_16.25 Pye|PY_T16290 Lin|g3183.t1 Cgi|405953720 Cgi|405966650 Rau|Gene.25308 Pca|Pca_32_1.28 Pca|Pca_69_3.57 Pca|Pca_69_16.61 Lan|Lan_Scaf_27620_0.25 Lan|Lan_Scaf_33406_0.79 Pca|Pca_139_2.57 Pfu|pfu_aug2.0_629.1_31001.t1
SFG_ortho131: Bpl|Bpl_scaf_13642-4.27 Bpl|Bpl_scaf_35206-7.2 Bpl|Bpl_scaf_13642-6.0 Bpl|Bpl_scaf_16144-0.10 Bpl|Bpl_scaf_16144-0.3 Bpl|Bpl_scaf_39158-0.0 Bpl|Bpl_scaf_45219-1.1 Bpl|Bpl_scaf_51177-0.3 Bpl|Bpl_scaf_51215-2.6 Bpl|Bpl_scaf_51215-4.4 Bpl|Bpl_scaf_59527-1.11 Bpl|Bpl_scaf_6732-0.0 Bpl|Bpl_scaf_753-0.0 Bpl|Bpl_scaf_45219-0.6 Bpl|Bpl_scaf_753-0.3 Bpl|Bpl_scaf_61653-0.0 Bpl|Bpl_scaf_16144-0.9 Bpl|Bpl_scaf_45219-1.0 Bpl|Bpl_scaf_51177-0.0 Mph|Mph_scaf_10875-0.6 Mph|Mph_scaf_17882-0.0 Mph|Mph_scaf_19371-0.0 Mph|Mph_scaf_19371-0.1 Mph|Mph_scaf_28813-0.0 Mph|Mph_scaf_36591-0.0 Mph|Mph_scaf_4111-0.10 Mph|Mph_scaf_4111-0.9 Mph|Mph_scaf_45339-0.1 Mph|Mph_scaf_45339-0.3 Mph|Mph_scaf_47847-0.0 Mph|Mph_scaf_51141-0.0 Mph|Mph_scaf_55025-0.0 Mph|Mph_scaf_6689-0.2 Mph|Mph_scaf_7696-0.2 Mph|Mph_scaf_9478-0.1 Mph|Mph_scaf_11274-0.5 Mph|Mph_scaf_64106-1.2 Mph|Mph_scaf_53203-0.2 Mph|Mph_scaf_54924-0.4 Mph|Mph_scaf_45339-0.4 Mph|Mph_scaf_54924-0.20 Mph|Mph_scaf_46939-0.1 Mph|Mph_scaf_35884-0.19 Mph|Mph_scaf_47704-0.1 Mph|Mph_scaf_40601-0.16 Mph|Mph_scaf_63913-0.2 Mph|Mph_scaf_11331-0.1 Mph|Mph_scaf_28489-0.1 Mph|Mph_scaf_53203-0.1 Mph|Mph_scaf_63913-0.1 Mph|Mph_scaf_33624-0.2 Mph|Mph_scaf_32380-0.3 Mph|Mph_scaf_11331-0.2 Mph|Mph_scaf_19310-0.0 Mph|Mph_scaf_23341-1.5 Mph|Mph_scaf_21464-0.0 Mph|Mph_scaf_54507-0.3 Mph|Mph_scaf_25110-0.4 Mph|Mph_scaf_54507-0.2 Mph|Mph_scaf_54507-0.1 Mph|Mph_scaf_9478-0.0 Mph|Mph_scaf_28489-0.2 Mph|Mph_scaf_70062-0.3 Mph|Mph_scaf_70062-0.2 Mph|Mph_scaf_53203-0.0 Mph|Mph_scaf_62445-0.1 Mph|Mph_scaf_54514-0.5 Mph|Mph_scaf_1601-0.8 Mph|Mph_scaf_33624-0.4 Mph|Mph_scaf_33624-0.5 Mph|Mph_scaf_47704-0.0 Mph|Mph_scaf_54514-0.3 Mph|Mph_scaf_33624-0.7 Mph|Mph_scaf_45339-0.14 Mph|Mph_scaf_10875-0.15 Mph|Mph_scaf_13703-0.0
SFG_ortho132: Apl|524884578 Apl|871234094 Cgi|405950419 Cgi|405968748 Csq|CsqKR_Scaf106_11.15 Csq|CsqKR_Scaf106_11.7 Csq|CsqKR_Scaf106_11.44 Csq|CsqKR_Scaf597_0.25 Csq|CsqKR_Scaf106_11.39 Csq|CsqKR_Scaf106_11.30 Csq|CsqKR_Scaf597_0.23 Csq|CsqKR_Scaf106_11.36 Csq|CsqKR_Scaf164_3.11 Csq|CsqKR_Scaf2_6.0 Csq|CsqKR_Scaf2_0.18 Hal|HDSC00432CG00030 Hal|HDSC03052CG00010 Hal|HDSC03052CG00020 Hal|HDSC03052CG00040 Hal|HDSC03052CG00030 Hal|HDSC03052CG00050 Hal|HDSC14240CG00010 Lin|g2775.t1 Lin|g2776.t1 Lin|g2704.t1 Lin|g29405.t1 Lin|g3485.t1 Lin|g3486.t1 Lin|g3484.t1 Lin|g3539.t1 Lin|g3487.t1 Lin|g3538.t1 Lot|164820 Lot|175060 Lot|175061 Lot|175062 Lot|234170 Lot|234990 Mph|Mph_scaf_2858-0.4 Mph|Mph_scaf_48079-0.11 Mph|Mph_scaf_48079-0.12 Pfu|pfu_aug2.0_2650.1_02208.t1 Bpl|Bpl_scaf_54034-13.7 Apl|871230833 Pca|Pca_1_71.13 Bpl|Bpl_scaf_39360-0.18 Csq|CsqKR_Scaf20_0.16 Bio|BGLB006766-PA Bpl|Bpl_scaf_1373-11.13 Cgi|405973803 Mph|Mph_scaf_46939-0.4 Pca|Pca_8_71.89 Bpl|Bpl_scaf_31119-4.25 Pca|Pca_137_5.76 Pfu|pfu_aug2.0_562.1_07677.t1 Pca|Pca_8_71.90 Pfu|pfu_aug2.0_1169.1_31484.t1 Cfa|CF61253.34 Pfu|pfu_aug2.0_3057.1_25623.t1 Pye|PY_T17109 Bpl|Bpl_scaf_60766-0.7 Cfa|CF43733.4 Mph|Mph_scaf_9136-2.33 Pye|PY_T09519 Cfa|CF14233.4 Cfa|CF27219.4 Cgi|405961331 Pye|PY_T01126 Lan|Lan_Scaf_5813_0.39 Pye|PY_T01084 Lan|Lan_Scaf_18933_1.44 Hal|HDSC00963CG00130 Csq|CsqKR_Scaf260_1.13 Mph|Mph_scaf_9892-0.14 Rau|Gene.13876
SFG_ortho133: Apl|871213403 Apl|871259742 Apl|871259745 Apl|871259748 Apl|871237624 Apl|871247747 Bio|BGLB008162-PA Bio|BGLB008163-PA Bio|BGLB008164-PA Cfa|CF1.4.1 Cfa|CF52123.6.1 Cfa|CF64377.34 Cfa|CF63395.29 Cgi|405960826 Cgi|405974337 Cgi|405973430 Cgi|405975882 Csq|CsqKR_Scaf113_10.33 Csq|CsqKR_Scaf113_9.33 Csq|CsqKR_Scaf138_1.21 Csq|CsqKR_Scaf418_0.27 Lin|g26843.t1 Lin|g30645.t1 Oct|918287332 Oct|918287333 Oct|918303403 Oct|918303404 Oct|918314903 Oct|918316230 Pye|PY_T03760 Pye|PY_T05997 Pye|PY_T15175 Pye|PY_T21036 Rau|Gene.4411 Rau|Gene.4415 Rau|Gene.4412 Bio|BGLB013030-PA Csq|CsqKR_Scaf113_9.32 Lan|Lan_Scaf_33394_0.22 Lot|229069 Mph|Mph_scaf_1461-0.4 Pca|Pca_29_40.53 Pfu|pfu_aug2.0_2993.1_12342.t2 Rau|Gene.5459 Apl|871224341 Csq|CsqKR_Scaf59_26.6 Lan|Lan_Scaf_10969_0.25 Lot|102258 Mph|Mph_scaf_27786-0.11 Apl|871224343 Lan|Lan_Scaf_10969_0.33 Lot|102152 Mph|Mph_scaf_27786-0.9 Pca|Pca_4_54.32 Pfu|pfu_aug2.0_72.1_06865.t1 Lot|161660 Cgi|405966757 Bpl|Bpl_scaf_26544-1.10 Hal|HDSC08027CG00030 Lan|Lan_Scaf_10965_1.31 Lin|g252.t1 Pca|Pca_5_12.34 Pfu|pfu_aug2.0_1544.1_15102.t1 Rau|Gene.4759 Bio|BGLB013823-PA Cgi|405966268 Csq|CsqKR_Scaf160_0.4 Pye|PY_T15177 Bpl|Bpl_scaf_52965-2.15 Pfu|pfu_aug2.0_1505.1_18373.t1 Pfu|pfu_aug2.0_673.1_11069.t1 Bpl|Bpl_scaf_7473-1.29 Mph|Mph_scaf_57170-0.5 Pca|Pca_4_54.19 Pfu|pfu_aug2.0_15839.1_33197.t1
SFG_ortho134: Bpl|Bpl_scaf_1001-0.6 Bpl|Bpl_scaf_1236-0.2 Bpl|Bpl_scaf_9416-0.24 Bpl|Bpl_scaf_16171-0.10 Bpl|Bpl_scaf_58992-0.2 Bpl|Bpl_scaf_53773-8.7 Bpl|Bpl_scaf_18654-0.3 Bpl|Bpl_scaf_65442-0.22 Bpl|Bpl_scaf_4615-0.1 Bpl|Bpl_scaf_32225-0.23 Bpl|Bpl_scaf_38577-0.20 Bpl|Bpl_scaf_57861-0.3 Bpl|Bpl_scaf_4615-0.5 Bpl|Bpl_scaf_65442-0.28 Bpl|Bpl_scaf_19385-0.1 Bpl|Bpl_scaf_4615-0.4 Bpl|Bpl_scaf_56485-0.6 Bpl|Bpl_scaf_23300-0.4 Bpl|Bpl_scaf_23841-0.2 Bpl|Bpl_scaf_56485-0.2 Bpl|Bpl_scaf_65442-0.37 Bpl|Bpl_scaf_9416-0.15 Bpl|Bpl_scaf_9416-0.23 Bpl|Bpl_scaf_37637-0.2 Bpl|Bpl_scaf_65442-0.39 Bpl|Bpl_scaf_55630-0.0 Bpl|Bpl_scaf_4615-0.19 Bpl|Bpl_scaf_32225-0.15 Bpl|Bpl_scaf_4615-0.2 Bpl|Bpl_scaf_16171-0.5 Bpl|Bpl_scaf_4615-0.18 Bpl|Bpl_scaf_32225-0.9 Bpl|Bpl_scaf_53773-8.12 Bpl|Bpl_scaf_23300-0.14 Bpl|Bpl_scaf_9347-0.20 Bpl|Bpl_scaf_23841-0.0 Bpl|Bpl_scaf_65266-0.9 Bpl|Bpl_scaf_38577-0.12 Bpl|Bpl_scaf_63577-0.0 Bpl|Bpl_scaf_1001-0.7 Bpl|Bpl_scaf_65266-0.10 Bpl|Bpl_scaf_65442-0.21 Bpl|Bpl_scaf_37637-0.4 Bpl|Bpl_scaf_57861-0.2 Bpl|Bpl_scaf_38577-0.10 Bpl|Bpl_scaf_65266-0.5 Bpl|Bpl_scaf_38577-0.4 Bpl|Bpl_scaf_56485-0.3 Bpl|Bpl_scaf_65442-0.1 Bpl|Bpl_scaf_16171-0.6 Bpl|Bpl_scaf_9416-0.19 Bpl|Bpl_scaf_39820-0.0 Bpl|Bpl_scaf_38577-0.0 Bpl|Bpl_scaf_58992-0.5 Bpl|Bpl_scaf_23841-0.8 Bpl|Bpl_scaf_16171-0.4 Bpl|Bpl_scaf_32225-0.4 Bpl|Bpl_scaf_65266-0.8 Bpl|Bpl_scaf_65442-0.8 Bpl|Bpl_scaf_9347-0.9 Bpl|Bpl_scaf_32225-0.5 Bpl|Bpl_scaf_65442-0.35 Cgi|405951272 Cgi|405951275 Cgi|405951278 Cgi|405951273 Cgi|405951276 Cgi|405951277 Cgi|405951274 Mph|Mph_scaf_908-0.42 Mph|Mph_scaf_908-0.43 Pfu|pfu_aug2.0_640.1_00987.t1 Pfu|pfu_aug2.0_917.1_24515.t1 Pfu|pfu_aug2.0_640.1_00989.t1 Pfu|pfu_aug2.0_640.1_00988.t1
SFG_ortho135: Pfu|pfu_aug2.0_11195.1_19746.t1 Pfu|pfu_aug2.0_478.1_27448.t1 Pfu|pfu_aug2.0_724.1_14494.t1 Pfu|pfu_aug2.0_7185.1_19569.t1 Pfu|pfu_aug2.0_7827.1_26253.t1 Pfu|pfu_aug2.0_478.1_27447.t1 Pfu|pfu_aug2.0_478.1_27450.t1 Pfu|pfu_aug2.0_7185.1_19568.t1 Pfu|pfu_aug2.0_3769.1_32546.t1 Pfu|pfu_aug2.0_478.1_27445.t1 Pfu|pfu_aug2.0_724.1_14493.t1 Pfu|pfu_aug2.0_478.1_27452.t1 Pfu|pfu_aug2.0_321.1_03991.t1 Pfu|pfu_aug2.0_478.1_27451.t1 Pfu|pfu_aug2.0_478.1_27449.t1 Pfu|pfu_aug2.0_5502.1_09462.t1 Pfu|pfu_aug2.0_1147.1_24715.t1 Pfu|pfu_aug2.0_2219.1_32098.t1 Pfu|pfu_aug2.0_4575.1_19329.t1 Pfu|pfu_aug2.0_4575.1_19330.t1 Pfu|pfu_aug2.0_2385.1_18800.t1 Pfu|pfu_aug2.0_3769.1_32547.t1 Pfu|pfu_aug2.0_684.1_14465.t1 Pfu|pfu_aug2.0_12614.1_16480.t1 Pfu|pfu_aug2.0_1392.1_08354.t1 Pfu|pfu_aug2.0_1392.1_08355.t1 Pfu|pfu_aug2.0_1560.1_01701.t1 Pfu|pfu_aug2.0_180.1_00392.t1 Pfu|pfu_aug2.0_2589.1_32239.t1 Pfu|pfu_aug2.0_2655.1_18887.t2 Pfu|pfu_aug2.0_3007.1_25607.t1 Pfu|pfu_aug2.0_308.1_27191.t1 Pfu|pfu_aug2.0_308.1_27193.t1 Pfu|pfu_aug2.0_3295.1_19084.t1 Pfu|pfu_aug2.0_397.1_23966.t1 Pfu|pfu_aug2.0_575.1_17598.t1 Pfu|pfu_aug2.0_2967.1_25594.t1 Pfu|pfu_aug2.0_431.1_04169.t1 Pfu|pfu_aug2.0_2219.1_32099.t1 Pfu|pfu_aug2.0_2219.1_32100.t1 Pfu|pfu_aug2.0_2219.1_32102.t1 Pfu|pfu_aug2.0_431.1_04171.t1 Pfu|pfu_aug2.0_6117.1_26137.t1 Pfu|pfu_aug2.0_431.1_04172.t1 Pfu|pfu_aug2.0_2967.1_25598.t1 Pfu|pfu_aug2.0_308.1_27192.t1 Pfu|pfu_aug2.0_2383.1_12141.t1 Pfu|pfu_aug2.0_830.1_01167.t1 Pfu|pfu_aug2.0_5502.1_09463.t1 Pfu|pfu_aug2.0_5278.1_29408.t1 Pfu|pfu_aug2.0_2967.1_25597.t1 Pfu|pfu_aug2.0_1747.1_25126.t1 Pfu|pfu_aug2.0_684.1_14467.t1 Pfu|pfu_aug2.0_431.1_04170.t1 Pfu|pfu_aug2.0_2967.1_25599.t1 Pfu|pfu_aug2.0_202.1_07149.t1 Pfu|pfu_aug2.0_684.1_14466.t1 Pfu|pfu_aug2.0_478.1_27453.t1 Pye|PY_T01025 Pye|PY_T01026 Pye|PY_T16762 Pye|PY_T16763 Pye|PY_T16821 Pye|PY_T16855 Pye|PY_T24883 Pye|PY_T04928 Pye|PY_T04927 Pye|PY_T23056 Pye|PY_T03465 Pye|PY_T12513 Pye|PY_T04118 Pye|PY_T04497 Pye|PY_T04919 Pfu|pfu_aug2.0_1197.1_24764.t1 Cgi|405964934
SFG_ortho136: Hal|HDSC00991CG00010 Hal|HDSC03429CG00010 Hal|HDSC02026CG00010 Hal|HDSC01953CG00030 Hal|HDSC06813CG00030 Hal|HDSC01270CG00020 Hal|HDSC04503CG00020 Hal|HDSC03700CG00030 Hal|HDSC07599CG00030 Hal|HDSC02631CG00040 Hal|HDSC05097CG00020 Hal|HDSC69560CG00010 Mph|Mph_scaf_12927-0.0 Mph|Mph_scaf_47018-0.1 Mph|Mph_scaf_66582-2.0 Mph|Mph_scaf_44083-0.1 Mph|Mph_scaf_23267-0.2 Mph|Mph_scaf_29595-3.6 Mph|Mph_scaf_32919-0.3 Mph|Mph_scaf_69498-0.5 Mph|Mph_scaf_17797-0.0 Mph|Mph_scaf_70824-0.2 Mph|Mph_scaf_6117-0.2 Mph|Mph_scaf_63952-0.2 Mph|Mph_scaf_28910-0.0 Mph|Mph_scaf_1787-0.9 Mph|Mph_scaf_758-1.14 Mph|Mph_scaf_28326-0.1 Mph|Mph_scaf_46164-0.3 Mph|Mph_scaf_4189-0.1 Mph|Mph_scaf_40326-0.2 Mph|Mph_scaf_23206-0.6 Mph|Mph_scaf_65469-0.2 Mph|Mph_scaf_7483-0.7 Mph|Mph_scaf_34810-0.0 Mph|Mph_scaf_39964-0.1 Mph|Mph_scaf_49628-0.1 Mph|Mph_scaf_3822-0.1 Mph|Mph_scaf_33652-0.0 Mph|Mph_scaf_44934-0.3 Mph|Mph_scaf_6224-0.6 Mph|Mph_scaf_69529-0.6 Pfu|pfu_aug2.0_1233.1_11534.t1 Pfu|pfu_aug2.0_3403.1_12454.t1 Pfu|pfu_aug2.0_5473.1_12793.t1 Pfu|pfu_aug2.0_146.1_20335.t1 Pfu|pfu_aug2.0_18175.1_19917.t1 Pfu|pfu_aug2.0_160.1_00341.t1 Pfu|pfu_aug2.0_672.1_07781.t1 Pfu|pfu_aug2.0_5160.1_02711.t1 Pfu|pfu_aug2.0_9369.1_33042.t1 Pfu|pfu_aug2.0_1763.1_11846.t1 Pfu|pfu_aug2.0_1645.1_18455.t1 Pfu|pfu_aug2.0_5381.1_06118.t1 Pfu|pfu_aug2.0_774.1_14542.t1 Pfu|pfu_aug2.0_3383.1_12451.t1 Pfu|pfu_aug2.0_297.1_23834.t1 Pfu|pfu_aug2.0_2688.1_28907.t1 Pfu|pfu_aug2.0_5338.1_29413.t1 Pfu|pfu_aug2.0_2631.1_05604.t1 Pfu|pfu_aug2.0_880.1_01223.t1 Pfu|pfu_aug2.0_3269.1_32434.t1 Pfu|pfu_aug2.0_2051.1_05384.t1 Pfu|pfu_aug2.0_1899.1_31957.t1 Pfu|pfu_aug2.0_23864.1_16650.t1 Pfu|pfu_aug2.0_605.1_17634.t1 Pfu|pfu_aug2.0_3053.1_12364.t1 Pfu|pfu_aug2.0_321.1_03995.t1 Pye|PY_T25993 Pye|PY_T26248 Bpl|Bpl_scaf_17866-2.7 Cfa|CF5969.3 Cgi|405965475 Lot|158375
SFG_ortho137: Apl|524869775 Apl|524869777 Apl|524879973 Apl|524913392 Apl|871240104 Apl|871273104 Apl|524878628 Apl|524891187 Apl|871234232 Apl|871212789 Cfa|CF1527.2 Cfa|CF1527.4 Cfa|CF62691.1 Cfa|CF62691.2 Cfa|CF62691.3 Cfa|CF1989.90 Cfa|CF61573.6 Cfa|CF45253.17 Cfa|CF63651.43 Cgi|405957682 Cgi|405957683 Cgi|405957684 Cgi|405961797 Cgi|405969802 Cgi|405969804 Hal|HDSC00408CG00060 Lan|Lan_Scaf_21237_0.1 Lan|Lan_Scaf_21560_1.37 Mph|Mph_scaf_1205-0.4 Mph|Mph_scaf_36555-0.2 Mph|Mph_scaf_5967-0.1 Mph|Mph_scaf_7408-0.0 Mph|Mph_scaf_15848-0.0 Mph|Mph_scaf_67084-0.0 Mph|Mph_scaf_635-0.2 Mph|Mph_scaf_12537-0.1 Mph|Mph_scaf_635-0.1 Mph|Mph_scaf_71069-0.1 Mph|Mph_scaf_40664-0.2 Mph|Mph_scaf_45787-0.0 Mph|Mph_scaf_73850-0.2 Mph|Mph_scaf_13105-0.4 Mph|Mph_scaf_23055-0.3 Mph|Mph_scaf_40664-0.7 Mph|Mph_scaf_62220-0.0 Mph|Mph_scaf_27823-0.0 Mph|Mph_scaf_73021-0.5 Mph|Mph_scaf_45031-0.6 Mph|Mph_scaf_73021-0.4 Mph|Mph_scaf_45031-1.4 Mph|Mph_scaf_45031-0.5 Mph|Mph_scaf_4978-0.1 Pfu|pfu_aug2.0_1271.1_04934.t1 Pfu|pfu_aug2.0_1693.1_11816.t1 Pfu|pfu_aug2.0_707.1_24329.t1 Pfu|pfu_aug2.0_1824.1_15262.t1 Pfu|pfu_aug2.0_720.1_01078.t1 Pfu|pfu_aug2.0_1693.1_11815.t1 Pfu|pfu_aug2.0_2586.1_22116.t1 Pfu|pfu_aug2.0_7160.1_02898.t1 Pfu|pfu_aug2.0_4267.1_25918.t1 Pfu|pfu_aug2.0_7160.1_02896.t1 Pfu|pfu_aug2.0_580.1_00910.t1 Pye|PY_T14372 Pye|PY_T17466 Pye|PY_T20913 Pye|PY_T23858 Pye|PY_T23979 Bio|BGLB009964-PA Bpl|Bpl_scaf_22726-0.6 Bpl|Bpl_scaf_38063-0.0 Cfa|CF18255.3 Hal|HDSC02020CG00030
SFG_ortho138: Bpl|Bpl_scaf_11402-0.15 Bpl|Bpl_scaf_14986-0.13 Bpl|Bpl_scaf_17782-0.11 Bpl|Bpl_scaf_17782-1.17 Bpl|Bpl_scaf_3305-0.6 Bpl|Bpl_scaf_47400-1.50 Bpl|Bpl_scaf_47400-1.54 Bpl|Bpl_scaf_47400-1.56 Bpl|Bpl_scaf_52663-0.17 Bpl|Bpl_scaf_63888-0.13 Bpl|Bpl_scaf_39689-2.12 Bpl|Bpl_scaf_42545-0.3 Bpl|Bpl_scaf_49882-0.19 Bpl|Bpl_scaf_45930-1.9 Bpl|Bpl_scaf_59317-0.7 Bpl|Bpl_scaf_17782-2.18 Cfa|CF28031.11 Cfa|CF8357.40 Cgi|405967345 Lot|175244 Lot|175708 Lot|175247 Lot|238930 Lot|175704 Lot|174559 Lot|175003 Lot|175665 Lot|175246 Lot|174568 Lot|239573 Lot|174567 Lot|239376 Lot|239578 Lot|175249 Lot|175705 Lot|176393 Lot|175706 Lot|175248 Lot|174991 Lot|239461 Lot|239176 Lot|175669 Lot|175245 Lot|174992 Lot|175666 Lot|174561 Lot|175237 Lot|175005 Lot|239377 Lot|176076 Lot|175250 Lot|175673 Lot|174994 Lot|175672 Lot|175671 Lot|175251 Mph|Mph_scaf_10804-0.25 Mph|Mph_scaf_68057-0.1 Mph|Mph_scaf_69427-1.60 Mph|Mph_scaf_14733-0.5 Mph|Mph_scaf_7161-0.24 Mph|Mph_scaf_10804-0.26 Mph|Mph_scaf_69427-1.61 Pfu|pfu_aug2.0_10902.1_09788.t1 Pfu|pfu_aug2.0_5352.1_09441.t1 Pye|PY_T02204 Pye|PY_T22568 Lot|174569 Lot|175243 Lot|174571 Bpl|Bpl_scaf_20496-0.14 Cgi|405959149 Pfu|pfu_aug2.0_1670.1_01762.t1
SFG_ortho139: Apl|871248142 Apl|524898761 Apl|524880946 Apl|871273131 Apl|524915336 Apl|524905776 Apl|524885299 Apl|524880366 Apl|524903946 Apl|524906073 Apl|871218769 Apl|524883511 Apl|524885508 Apl|524911249 Apl|524865719 Apl|524906543 Apl|524880206 Apl|524885303 Apl|524887608 Apl|524888866 Apl|524880208 Apl|524880204 Apl|524889239 Apl|524895793 Apl|524895787 Apl|524874239 Apl|871274373 Apl|524874241 Apl|871275079 Apl|524914701 Apl|524914833 Apl|524894925 Apl|871271945 Apl|871249998 Apl|524885301 Apl|524903051 Apl|524903452 Apl|524882631 Apl|524889897 Apl|524911752 Apl|524896736 Apl|524909224 Apl|524910534 Apl|871268641 Apl|524915625 Apl|524897206 Apl|524887560 Apl|871220804 Apl|524895597 Apl|524914973 Apl|524894109 Apl|524882285 Apl|871256968 Apl|871268644 Apl|524890470 Apl|524888458 Apl|524880948 Apl|871256974 Apl|871256601 Apl|871263993 Apl|524909181 Apl|524909187 Apl|524909185 Apl|524914706 Apl|871268638 Apl|524909179 Apl|524909183 Bio|BGLB007504-PA Bio|BGLB013884-PA Bio|BGLB013326-PA Rau|Gene.12369 Bio|BGLB008461-PA
SFG_ortho140: Apl|524887745 Apl|524898779 Apl|524898789 Apl|524898791 Apl|524917127 Apl|524917129 Apl|871234145 Apl|871238823 Apl|871238829 Apl|871238901 Apl|871255528 Apl|871255531 Apl|871255558 Apl|871238826 Bpl|Bpl_scaf_17890-0.3 Bpl|Bpl_scaf_25745-1.12 Bpl|Bpl_scaf_25745-1.11 Cgi|405955586 Cgi|405968899 Hal|HDSC00520CG00100 Hal|HDSC00520CG00110 Lan|Lan_Scaf_19839_0.21 Lan|Lan_Scaf_28405_0.20 Lan|Lan_Scaf_32028_1.49 Lan|Lan_Scaf_909_1.22 Lan|Lan_Scaf_9205_1.60 Lan|Lan_Scaf_9205_2.47 Lin|g17715.t1 Lin|g31091.t1 Lin|g5358.t1 Lot|154010 Lot|154011 Lot|154720 Lot|157123 Lot|157667 Lot|162552 Lot|168369 Lot|193829 Lot|209868 Lot|216125 Lot|228908 Lot|228909 Lot|228910 Lot|236077 Lot|236081 Lot|166876 Lot|228911 Lot|239741 Mph|Mph_scaf_27941-0.7 Mph|Mph_scaf_33305-0.10 Mph|Mph_scaf_33305-0.11 Mph|Mph_scaf_6683-0.7 Mph|Mph_scaf_6683-0.8 Pca|Pca_103_5.38 Pca|Pca_103_5.48 Pca|Pca_103_6.45 Pca|Pca_103_7.38 Pca|Pca_19_42.84 Pca|Pca_32_32.39 Pca|Pca_32_35.33 Pfu|pfu_aug2.0_34.1_13443.t1 Pfu|pfu_aug2.0_34.1_13444.t1 Pye|PY_T07184 Pye|PY_T07185 Pye|PY_T07941 Rau|Gene.9215 Rau|Gene.9219 Bio|BGLB008869-PA Cfa|CF62143.13 Csq|CsqKR_Scaf3_78.8 Oct|918294851 Lot|154014
SFG_ortho141: Apl|524894095 Apl|524894097 Apl|871219649 Bpl|Bpl_scaf_28956-1.16 Bpl|Bpl_scaf_59648-4.5 Cfa|CF60899.51 Cfa|CF64279.125 Cgi|405951080 Cgi|405977304 Cgi|405977302 Cgi|405977303 Lan|Lan_Scaf_18178_1.52 Lan|Lan_Scaf_29837_0.22 Lan|Lan_Scaf_21210_0.16 Lan|Lan_Scaf_29841_0.115 Lan|Lan_Scaf_22903_1.47 Lin|g14450.t1 Lin|g14793.t1 Lin|g21101.t1 Lin|g2597.t1 Lin|g31982.t1 Lin|g3356.t1 Lin|g9349.t1 Lin|g15244.t1 Lin|g21102.t1 Lin|g33509.t1 Lot|102400 Lot|227855 Lot|114212 Lot|114214 Lot|212916 Lot|219759 Lot|231303 Mph|Mph_scaf_2267-0.7 Mph|Mph_scaf_30480-0.5 Mph|Mph_scaf_5226-0.4 Mph|Mph_scaf_40027-0.2 Mph|Mph_scaf_50254-1.9 Mph|Mph_scaf_40027-0.1 Mph|Mph_scaf_5188-0.0 Oct|918312770 Oct|918312771 Pca|Pca_14_36.37 Pca|Pca_72_18.102 Pca|Pca_20_4.100 Pca|Pca_27_32.34 Pca|Pca_72_18.54 Pfu|pfu_aug2.0_2654.1_15593.t1 Pfu|pfu_aug2.0_284.1_13931.t1 Pfu|pfu_aug2.0_276.1_20542.t1 Pfu|pfu_aug2.0_80.1_00189.t2 Pye|PY_T05574 Pye|PY_T09111 Pye|PY_T20889 Rau|Gene.2121 Rau|Gene.5891 Csq|CsqKR_Scaf318_25.22 Rau|Gene.6254 Oct|918312769 Bio|BGLB011500-PA Hal|HDSC00164CG00030 Apl|871268844 Bio|BGLB002719-PA Cgi|405961234 Hal|HDSC00592CG00010 Rau|Gene.2292 Mph|Mph_scaf_30497-1.8 Mph|Mph_scaf_30497-1.9 Pfu|pfu_aug2.0_445.1_17441.t1 Cfa|CF30535.1 Hal|HDSC18366CG00010 Oct|918279203
SFG_ortho142: Bio|BGLB000174-PA Bio|BGLB008357-PA Bpl|Bpl_scaf_58010-0.15 Bpl|Bpl_scaf_38141-0.16 Bpl|Bpl_scaf_11809-0.1 Bpl|Bpl_scaf_16610-1.17 Bpl|Bpl_scaf_38141-2.34 Bpl|Bpl_scaf_38273-0.6 Bpl|Bpl_scaf_14491-1.29 Bpl|Bpl_scaf_16610-2.14 Bpl|Bpl_scaf_57815-0.10 Bpl|Bpl_scaf_16610-0.3 Bpl|Bpl_scaf_16610-1.18 Bpl|Bpl_scaf_38141-0.14 Bpl|Bpl_scaf_38141-1.10 Bpl|Bpl_scaf_38141-2.35 Bpl|Bpl_scaf_64881-1.10 Bpl|Bpl_scaf_64881-2.27 Bpl|Bpl_scaf_20380-0.10 Bpl|Bpl_scaf_59306-0.13 Bpl|Bpl_scaf_59306-0.10 Bpl|Bpl_scaf_58010-0.17 Bpl|Bpl_scaf_58010-0.21 Bpl|Bpl_scaf_64881-2.16 Bpl|Bpl_scaf_38141-2.32 Bpl|Bpl_scaf_64881-2.24 Bpl|Bpl_scaf_58010-0.20 Bpl|Bpl_scaf_20380-0.11 Bpl|Bpl_scaf_20380-0.18 Bpl|Bpl_scaf_38141-0.15 Bpl|Bpl_scaf_59306-0.14 Bpl|Bpl_scaf_64881-2.17 Bpl|Bpl_scaf_64881-2.15 Bpl|Bpl_scaf_64881-1.21 Bpl|Bpl_scaf_20380-0.16 Bpl|Bpl_scaf_59306-0.8 Cfa|CF37959.8 Cfa|CF62487.23 Cgi|405946675 Cgi|405961096 Cgi|405971683 Cgi|405953040 Cgi|405953039 Hal|HDSC02548CG00010 Hal|HDSC29623CG00010 Mph|Mph_scaf_10419-0.3 Mph|Mph_scaf_43894-0.17 Mph|Mph_scaf_50990-0.8 Mph|Mph_scaf_72046-0.31 Pfu|pfu_aug2.0_143.1_10339.t1 Pfu|pfu_aug2.0_5801.1_06165.t1 Pfu|pfu_aug2.0_2299.1_32136.t1 Pfu|pfu_aug2.0_5650.1_02768.t1 Pye|PY_T07792 Pye|PY_T07851 Rau|Gene.5947 Apl|524917219 Lan|Lan_Scaf_8714_0.30 Pfu|pfu_aug2.0_656.1_21026.t1 Pye|PY_T12844 Apl|871224694 Bio|BGLB000078-PA Pfu|pfu_aug2.0_819.1_31188.t1 Cfa|CF40911.2 Bio|BGLB005507-PA Cfa|CF12851.37 Pye|PY_T06676 Mph|Mph_scaf_31601-0.5 Pye|PY_T01930 Cfa|CF41585.1 Lan|Lan_Scaf_23264_4.92 Rau|Gene.20130
SFG_ortho143: Bpl|Bpl_scaf_13684-0.10 Bpl|Bpl_scaf_13684-0.13 Bpl|Bpl_scaf_13684-0.7 Bpl|Bpl_scaf_13684-0.8 Bpl|Bpl_scaf_14105-0.0 Bpl|Bpl_scaf_37494-2.18 Bpl|Bpl_scaf_37494-2.19 Bpl|Bpl_scaf_7080-0.2 Bpl|Bpl_scaf_2716-0.1 Bpl|Bpl_scaf_19382-0.0 Bpl|Bpl_scaf_2716-0.4 Bpl|Bpl_scaf_2716-0.2 Bpl|Bpl_scaf_13684-0.11 Bpl|Bpl_scaf_2716-0.0 Bpl|Bpl_scaf_19382-0.1 Bpl|Bpl_scaf_2716-0.5 Bpl|Bpl_scaf_29696-1.2 Bpl|Bpl_scaf_29696-1.4 Bpl|Bpl_scaf_13684-0.39 Bpl|Bpl_scaf_37494-2.51 Bpl|Bpl_scaf_55675-1.5 Bpl|Bpl_scaf_15034-0.12 Bpl|Bpl_scaf_15034-0.27 Bpl|Bpl_scaf_15034-0.7 Bpl|Bpl_scaf_15034-0.9 Bpl|Bpl_scaf_15034-1.5 Bpl|Bpl_scaf_31497-0.7 Bpl|Bpl_scaf_31497-0.8 Bpl|Bpl_scaf_31497-0.9 Bpl|Bpl_scaf_38460-0.14 Bpl|Bpl_scaf_44465-1.26 Bpl|Bpl_scaf_48186-2.4 Bpl|Bpl_scaf_63880-0.5 Bpl|Bpl_scaf_63880-0.6 Bpl|Bpl_scaf_26330-0.0 Bpl|Bpl_scaf_26330-0.1 Bpl|Bpl_scaf_29487-5.8 Bpl|Bpl_scaf_43867-2.8 Bpl|Bpl_scaf_54340-2.12 Bpl|Bpl_scaf_54340-2.29 Bpl|Bpl_scaf_54340-2.10 Bpl|Bpl_scaf_61662-3.10 Bpl|Bpl_scaf_6195-0.1 Cgi|405963285 Cgi|405969397 Lan|Lan_Scaf_24825_2.65 Lan|Lan_Scaf_24825_2.66 Mph|Mph_scaf_18857-0.7 Mph|Mph_scaf_26295-0.7 Mph|Mph_scaf_43439-0.0 Mph|Mph_scaf_45245-0.6 Mph|Mph_scaf_41463-1.8 Mph|Mph_scaf_26543-0.7 Mph|Mph_scaf_32897-0.6 Mph|Mph_scaf_43360-0.5 Mph|Mph_scaf_43360-0.7 Mph|Mph_scaf_43717-0.17 Mph|Mph_scaf_43717-0.2 Mph|Mph_scaf_32897-0.5 Mph|Mph_scaf_41463-1.7 Mph|Mph_scaf_41463-1.9 Mph|Mph_scaf_43439-0.1 Mph|Mph_scaf_72879-0.3 Mph|Mph_scaf_5743-0.6 Mph|Mph_scaf_54758-0.0 Mph|Mph_scaf_67631-0.1 Mph|Mph_scaf_93-0.1 Pye|PY_T12345 Pye|PY_T12346 Pye|PY_T12586 Pye|PY_T25625 Pca|Pca_2_2.46
SFG_ortho144: Apl|524879310 Apl|871221266 Apl|871274844 Bpl|Bpl_scaf_24466-11.12 Bpl|Bpl_scaf_36277-3.7 Bpl|Bpl_scaf_54409-0.11 Bpl|Bpl_scaf_61552-4.15 Cfa|CF57455.8 Cfa|CF61517.13 Cfa|CF62249.5 Cfa|CF63833.21 Cfa|CF726937.1 Cgi|405954997 Cgi|405969930 Cgi|405959938 Cgi|405970570 Cgi|405970571 Cgi|405971108 Csq|CsqKR_Scaf127_16.23 Csq|CsqKR_Scaf61_18.11 Lan|Lan_Scaf_22912_0.47 Lan|Lan_Scaf_6629_1.19 Lan|Lan_Scaf_5297_0.18 Lin|g12097.t1 Lin|g22694.t1 Lin|g5690.t1 Lin|g5936.t1 Lot|163525 Lot|236387 Mph|Mph_scaf_11790-1.5 Mph|Mph_scaf_56184-2.6 Mph|Mph_scaf_38567-0.9 Mph|Mph_scaf_4193-1.9 Mph|Mph_scaf_68548-0.8 Pca|Pca_133_6.43 Pca|Pca_26_34.27 Pfu|pfu_aug2.0_245.1_17174.t1 Pfu|pfu_aug2.0_3.1_10023.t1 Pfu|pfu_aug2.0_3000.1_02311.t1 Pfu|pfu_aug2.0_362.1_07417.t1 Pfu|pfu_aug2.0_362.1_07418.t1 Pfu|pfu_aug2.0_755.1_17799.t1 Pfu|pfu_aug2.0_4712.1_09368.t1 Pye|PY_T04727 Pye|PY_T13580 Pye|PY_T20084 Pye|PY_T13685 Rau|Gene.20546 Rau|Gene.4143 Csq|CsqKR_Scaf61_18.12 Hal|HDSC03610CG00010 Oct|918288602 Oct|918312782 Pca|Pca_84_16.45 Bio|BGLB003129-PA Hal|HDSC09078CG00020 Oct|918302191 Rau|Gene.20549 Rau|Gene.20551 Csq|CsqKR_Scaf222_5.30 Mph|Mph_scaf_71877-0.22 Bio|BGLB003128-PA Bpl|Bpl_scaf_36277-2.8 Hal|HDSC00148CG00010 Oct|918334944 Rau|Gene.4142 Mph|Mph_scaf_38694-0.12 Hal|HDSC36656CG00010 Csq|CsqKR_Scaf222_5.26 Rau|Gene.20552 Hal|HDSC17863CG00010
SFG_ortho145: Apl|524884995 Apl|871219142 Apl|871211327 Bpl|Bpl_scaf_1905-0.5 Bpl|Bpl_scaf_1905-1.29 Bpl|Bpl_scaf_56300-1.22 Cfa|CF31777.64 Cfa|CF45501.17 Cfa|CF46303.3 Cfa|CF53111.16 Cfa|CF53111.17 Cfa|CF62173.43 Lan|Lan_Scaf_19824_0.41 Lan|Lan_Scaf_19824_1.89 Lan|Lan_Scaf_19824_1.97 Lin|g11275.t1 Lin|g11277.t1 Lin|g11278.t1 Lin|g11279.t1 Lin|g12150.t1 Lin|g17295.t1 Lin|g27031.t1 Lin|g27884.t1 Mph|Mph_scaf_13211-0.7 Mph|Mph_scaf_34096-0.10 Mph|Mph_scaf_1578-0.6 Mph|Mph_scaf_1647-0.17 Mph|Mph_scaf_21863-0.10 Mph|Mph_scaf_40515-0.20 Mph|Mph_scaf_51375-0.8 Mph|Mph_scaf_5405-0.7 Mph|Mph_scaf_67043-0.5 Mph|Mph_scaf_21729-0.1 Mph|Mph_scaf_37288-2.30 Pca|Pca_177_2.117 Pca|Pca_177_2.86 Pca|Pca_76_7.72 Pfu|pfu_aug2.0_2476.1_22078.t1 Pfu|pfu_aug2.0_519.1_30850.t1 Pfu|pfu_aug2.0_519.1_30851.t1 Pfu|pfu_aug2.0_519.1_30852.t1 Pfu|pfu_aug2.0_519.1_30853.t1 Pfu|pfu_aug2.0_519.1_30854.t1 Pye|PY_T04010 Pye|PY_T04013 Pye|PY_T04363 Pye|PY_T04011 Pye|PY_T04863 Bio|BGLB002412-PA Cgi|405951239 Csq|CsqKR_Scaf25_17.16 Hal|HDSC04259CG00010 Lot|214741 Oct|918337021 Rau|Gene.9693 Apl|524907946 Cgi|405963567 Csq|CsqKR_Scaf69_38.24 Lan|Lan_Scaf_26273_0.47 Lot|221976 Pca|Pca_1298_2.59 Pye|PY_T16354 Rau|Gene.25570 Rau|Gene.1379 Rau|Gene.12790 Bpl|Bpl_scaf_54119-6.18 Bpl|Bpl_scaf_54119-6.44 Cfa|CF49983.41 Mph|Mph_scaf_61317-0.13 Pye|PY_T04677 Pye|PY_T04678
SFG_ortho146: Bpl|Bpl_scaf_10587-0.3 Bpl|Bpl_scaf_45017-0.11 Bpl|Bpl_scaf_6172-6.12 Bpl|Bpl_scaf_45017-0.5 Bpl|Bpl_scaf_16054-4.9 Bpl|Bpl_scaf_44262-0.1 Bpl|Bpl_scaf_62418-6.26 Bpl|Bpl_scaf_15501-0.12 Bpl|Bpl_scaf_25169-0.0 Bpl|Bpl_scaf_5311-0.26 Bpl|Bpl_scaf_35114-0.13 Bpl|Bpl_scaf_15501-0.11 Bpl|Bpl_scaf_16829-0.0 Bpl|Bpl_scaf_6422-0.11 Bpl|Bpl_scaf_44262-0.12 Bpl|Bpl_scaf_62418-0.8 Bpl|Bpl_scaf_35114-0.1 Bpl|Bpl_scaf_5300-0.27 Bpl|Bpl_scaf_23665-0.5 Bpl|Bpl_scaf_56100-0.9 Bpl|Bpl_scaf_9978-0.23 Bpl|Bpl_scaf_37476-0.0 Bpl|Bpl_scaf_56100-0.4 Bpl|Bpl_scaf_62524-0.0 Bpl|Bpl_scaf_62418-6.5 Bpl|Bpl_scaf_62418-6.3 Bpl|Bpl_scaf_60241-0.0 Bpl|Bpl_scaf_5300-0.3 Bpl|Bpl_scaf_2521-0.2 Bpl|Bpl_scaf_44262-0.0 Bpl|Bpl_scaf_35114-0.0 Bpl|Bpl_scaf_62418-6.9 Bpl|Bpl_scaf_5300-0.8 Bpl|Bpl_scaf_15501-0.3 Bpl|Bpl_scaf_5311-0.11 Bpl|Bpl_scaf_5300-0.9 Bpl|Bpl_scaf_15501-0.5 Bpl|Bpl_scaf_5311-0.5 Bpl|Bpl_scaf_3541-0.1 Bpl|Bpl_scaf_5300-0.10 Bpl|Bpl_scaf_5311-0.7 Bpl|Bpl_scaf_15501-0.4 Bpl|Bpl_scaf_5300-0.6 Bpl|Bpl_scaf_2521-0.5 Bpl|Bpl_scaf_5311-0.0 Bpl|Bpl_scaf_5311-0.4 Bpl|Bpl_scaf_18464-0.0 Bpl|Bpl_scaf_64430-0.2 Bpl|Bpl_scaf_5300-0.2 Bpl|Bpl_scaf_9978-0.1 Bpl|Bpl_scaf_62418-6.14 Bpl|Bpl_scaf_21442-0.0 Bpl|Bpl_scaf_9978-0.19 Bpl|Bpl_scaf_5300-0.4 Bpl|Bpl_scaf_62418-0.0 Bpl|Bpl_scaf_45017-0.4 Bpl|Bpl_scaf_62418-6.4 Bpl|Bpl_scaf_62418-6.15 Bpl|Bpl_scaf_35114-0.2 Bpl|Bpl_scaf_22232-1.1 Bpl|Bpl_scaf_62418-6.29 Bpl|Bpl_scaf_5311-0.12 Bpl|Bpl_scaf_56100-0.5 Bpl|Bpl_scaf_9978-0.0 Bpl|Bpl_scaf_6422-0.3 Bpl|Bpl_scaf_5311-0.9 Mph|Mph_scaf_30726-0.11 Mph|Mph_scaf_64850-1.11 Bpl|Bpl_scaf_11707-0.0 Bpl|Bpl_scaf_35114-0.3 Bpl|Bpl_scaf_5300-0.5
[truncated: 12,071,590 more chars]
