# Supplementary material for: The Scaly-foot Snail genome and implications for the origins of biomineralised armour
Source: Nat Commun. 2020 Apr 8;11:1657. doi: 10.1038/s41467-020-15522-3 (PMC7142155; doi:10.1038/s41467-020-15522-3)
Supplement: Supplementary file 14 — Source Data [file 41467_2020_15522_MOESM14_ESM.xlsx]

## Sheet: 1
The Rscript can be found in the "Supplementary Data 9.txt" file.
Scale highly expressed genes	Fold_Change (Scale vs Others)			Mantle highly expressed genes	Fold_Change (Mantle vs Others)			Novel Gene_ID	Chr
CsqKR_Scaf20_0.15	268.193			CsqKR_Scaf262_1.15	355.113			CsqKR_Scaf1_1.6	chr7
CsqKR_Scaf20_0.14	129.467			CsqKR_Scaf99_50.5	328.227			CsqKR_Scaf1_11.10	chr7
CsqKR_Scaf144_13.58	90.4234			CsqKR_Scaf61_43.14	309.506			CsqKR_Scaf1_11.12	chr7
CsqKR_Scaf20_0.24	69.8391			CsqKR_Scaf55_11.63	309.119			CsqKR_Scaf1_11.13	chr7
CsqKR_Scaf21_18.24	37.0902			CsqKR_Scaf22_11.16	277.017			CsqKR_Scaf1_11.16	chr7
CsqKR_Scaf21_18.25	31.3851			CsqKR_Scaf144_9.15	246.952			CsqKR_Scaf1_12.19	chr7
CsqKR_Scaf166_0.6	30.3487			CsqKR_Scaf187_1.16	246.265			CsqKR_Scaf1_20.2	chr7
CsqKR_Scaf69_37.39	28.9346			CsqKR_Scaf312_1.5	213.825			CsqKR_Scaf1_23.1	chr7
CsqKR_Scaf166_4.9	28.8218			CsqKR_Scaf193_7.17	203.318			CsqKR_Scaf1_27.13	chr7
CsqKR_Scaf144_13.62	26.6764			CsqKR_Scaf84_4.28	179.797			CsqKR_Scaf1_27.2	chr7
CsqKR_Scaf117_0.13	25.281			CsqKR_Scaf253_3.28	156.398			CsqKR_Scaf1_27.8	chr7
CsqKR_Scaf14_12.12	23.4905			CsqKR_Scaf80_15.32	147.684			CsqKR_Scaf1_29.9	chr7
CsqKR_Scaf285_2.27	19.6408			CsqKR_Scaf336_7.35	139.939			CsqKR_Scaf1_45.7	chr7
CsqKR_Scaf61_3.1	18.6831			CsqKR_Scaf44_18.16	139.073			CsqKR_Scaf1_46.0	chr7
CsqKR_Scaf451_2.42	17.6679			CsqKR_Scaf135_4.14	135.479			CsqKR_Scaf1_5.3	chr7
CsqKR_Scaf180_0.43	16.0866			CsqKR_Scaf8_31.22	119.352			CsqKR_Scaf1_50.25	chr7
CsqKR_Scaf30_1.26	14.0236			CsqKR_Scaf141_3.20	115.772			CsqKR_Scaf1_50.30	chr7
CsqKR_Scaf55_14.1	13.7673			CsqKR_Scaf144_10.31	114.188			CsqKR_Scaf1_51.17	chr7
CsqKR_Scaf772_0.19	13.733			CsqKR_Scaf446_1.9	110.691			CsqKR_Scaf1_51.4	chr7
CsqKR_Scaf180_0.47	13.6019			CsqKR_Scaf1_23.28	110.173			CsqKR_Scaf1_52.15	chr7
CsqKR_Scaf127_4.28	12.2254			CsqKR_Scaf403_2.25	103.134			CsqKR_Scaf1_52.19	chr7
CsqKR_Scaf261_15.49	11.6766			CsqKR_Scaf89_9.3	99.5047			CsqKR_Scaf1_54.25	chr7
CsqKR_Scaf606_1.21	11.4896			CsqKR_Scaf73_3.30	99.304			CsqKR_Scaf1_54.9	chr7
CsqKR_Scaf191_15.3	11.4079			CsqKR_Scaf90_31.12	98.0186			CsqKR_Scaf1_9.23	chr7
CsqKR_Scaf24_5.0	11.3569			CsqKR_Scaf12_59.43	97.8189			CsqKR_Scaf10_0.1	chr15
CsqKR_Scaf69_15.63	11.2757			CsqKR_Scaf228_3.14	96.7982			CsqKR_Scaf10_0.13	chr15
CsqKR_Scaf606_1.22	11.112			CsqKR_Scaf312_1.12	96.66			CsqKR_Scaf10_0.19	chr15
CsqKR_Scaf218_5.35	11.0338			CsqKR_Scaf2_8.47	96.2666			CsqKR_Scaf10_12.22	chr15
CsqKR_Scaf70_5.4	10.9884			CsqKR_Scaf73_3.31	92.7378			CsqKR_Scaf10_14.20	chr15
CsqKR_Scaf247_12.9	10.8677			CsqKR_Scaf192_0.11	92.4657			CsqKR_Scaf10_17.13	chr15
CsqKR_Scaf19_28.9	10.5299			CsqKR_Scaf1_54.9	91.775			CsqKR_Scaf10_3.12	chr15
CsqKR_Scaf3_97.17	10.5209			CsqKR_Scaf70_7.28	88.278			CsqKR_Scaf10_4.1	chr15
CsqKR_Scaf261_12.22	10.4848			CsqKR_Scaf187_1.23	85.7951			CsqKR_Scaf10_4.2	chr15
CsqKR_Scaf264_2.5	10.0564			CsqKR_Scaf175_2.31	85.4085			CsqKR_Scaf10_4.28	chr15
CsqKR_Scaf180_0.44	10.0321			CsqKR_Scaf61_44.14	82.9902			CsqKR_Scaf10_4.30	chr15
CsqKR_Scaf613_0.7	9.89153			CsqKR_Scaf99_11.30	82.5405			CsqKR_Scaf10_4.5	chr15
CsqKR_Scaf191_15.2	9.82364			CsqKR_Scaf73_3.29	79.1576			CsqKR_Scaf10_4.7	chr15
CsqKR_Scaf498_0.18	9.82243			CsqKR_Scaf307_4.13	78.779			CsqKR_Scaf10_4.9	chr15
CsqKR_Scaf84_7.8	9.74568			CsqKR_Scaf99_11.5	78.1738			CsqKR_Scaf10_7.0	chr15
CsqKR_Scaf144_9.16	9.45584			CsqKR_Scaf14_17.9	77.6112			CsqKR_Scaf100_3.2	chr3
CsqKR_Scaf498_0.1	9.35007			CsqKR_Scaf7_20.6	75.8923			CsqKR_Scaf100_6.0	chr3
CsqKR_Scaf37_12.35	9.24869			CsqKR_Scaf26_2.16	75.3281			CsqKR_Scaf1001_0.6	chr14
CsqKR_Scaf80_16.15	9.01862			CsqKR_Scaf84_4.29	75.1584			CsqKR_Scaf1006_0.0	chr12
CsqKR_Scaf89_2.6	8.92435			CsqKR_Scaf262_1.16	74.4297			CsqKR_Scaf101_0.32	chr8
CsqKR_Scaf61_3.16	8.86431			CsqKR_Scaf162_1.25	71.401			CsqKR_Scaf101_3.12	chr8
CsqKR_Scaf498_0.21	8.76434			CsqKR_Scaf64_6.17	69.7969			CsqKR_Scaf101_5.11	chr8
CsqKR_Scaf187_0.13	8.76057			CsqKR_Scaf135_4.30	69.7242			CsqKR_Scaf101_5.14	chr8
CsqKR_Scaf40_21.34	8.7067			CsqKR_Scaf84_4.12	69.4487			CsqKR_Scaf101_7.25	chr8
CsqKR_Scaf20_0.26	8.63866			CsqKR_Scaf135_4.13	69.3411			CsqKR_Scaf1010_0.0	chr2
CsqKR_Scaf979_0.11	8.61528			CsqKR_Scaf61_43.16	69.0118			CsqKR_Scaf1010_0.2	chr2
CsqKR_Scaf31_10.21	8.53988			CsqKR_Scaf99_11.29	68.9525			CsqKR_Scaf1010_0.4	chr2
CsqKR_Scaf606_1.23	8.53205			CsqKR_Scaf246_8.2	66.1704			CsqKR_Scaf1010_0.6	chr2
CsqKR_Scaf165_11.12	8.50346			CsqKR_Scaf99_11.33	65.4336			CsqKR_Scaf1011_0.0	chr14
CsqKR_Scaf7_8.11	8.28792			CsqKR_Scaf135_4.2	63.896			CsqKR_Scaf1014_0.0	chr14
CsqKR_Scaf61_53.46	8.27381			CsqKR_Scaf31_17.0	63.5019			CsqKR_Scaf102_0.0	chr2
CsqKR_Scaf69_42.26	8.24758			CsqKR_Scaf490_1.11	62.668			CsqKR_Scaf102_1.16	chr2
CsqKR_Scaf738_0.2	8.01615			CsqKR_Scaf21_0.10	62.3845			CsqKR_Scaf102_14.16	chr2
CsqKR_Scaf61_3.15	8.00177			CsqKR_Scaf12_23.11	59.0816			CsqKR_Scaf102_14.19	chr2
CsqKR_Scaf12_48.6	7.97301			CsqKR_Scaf507_3.8	58.7883			CsqKR_Scaf102_15.26	chr2
CsqKR_Scaf115_0.12	7.92327			CsqKR_Scaf312_2.4	57.5439			CsqKR_Scaf102_15.6	chr2
CsqKR_Scaf65_0.0	7.83126			CsqKR_Scaf2_8.46	57.3462			CsqKR_Scaf102_2.22	chr2
CsqKR_Scaf266_5.11	7.82599			CsqKR_Scaf191_0.18	57.2397			CsqKR_Scaf102_2.3	chr2
CsqKR_Scaf5_1.17	7.80713			CsqKR_Scaf3_33.5	57.2093			CsqKR_Scaf102_4.2	chr2
CsqKR_Scaf130_11.2	7.80066			CsqKR_Scaf12_12.13	56.6827			CsqKR_Scaf102_5.0	chr2
CsqKR_Scaf65_0.1	7.79793			CsqKR_Scaf285_4.45	56.0756			CsqKR_Scaf102_7.2	chr2
CsqKR_Scaf153_1.11	7.7163			CsqKR_Scaf122_0.24	54.849			CsqKR_Scaf102_7.5	chr2
CsqKR_Scaf75_18.6	7.65718			CsqKR_Scaf90_9.29	54.8259			CsqKR_Scaf102_8.28	chr2
CsqKR_Scaf153_0.19	7.63744			CsqKR_Scaf262_0.19	54.8165			CsqKR_Scaf1021_0.3	chr10
CsqKR_Scaf90_2.25	7.6322			CsqKR_Scaf73_16.42	54.1017			CsqKR_Scaf103_1.7	chr6
CsqKR_Scaf73_14.12	7.54053			CsqKR_Scaf14_30.14	54.0008			CsqKR_Scaf103_13.54	chr6
CsqKR_Scaf55_33.11	7.50116			CsqKR_Scaf12_59.42	53.55			CsqKR_Scaf103_17.2	chr6
CsqKR_Scaf1_28.20	7.2928			CsqKR_Scaf69_53.30	53.5461			CsqKR_Scaf103_18.8	chr6
CsqKR_Scaf116_1.11	7.25963			CsqKR_Scaf41_5.22	52.4191			CsqKR_Scaf103_21.6	chr6
CsqKR_Scaf50_39.29	7.24414			CsqKR_Scaf135_4.1	52.3016			CsqKR_Scaf103_21.8	chr6
CsqKR_Scaf261_15.50	7.20427			CsqKR_Scaf135_4.9	52.3016			CsqKR_Scaf103_30.0	chr6
CsqKR_Scaf218_3.0	7.19926			CsqKR_Scaf135_4.4	52.2083			CsqKR_Scaf103_31.6	chr6
CsqKR_Scaf12_57.11	7.18018			CsqKR_Scaf103_4.17	51.9484			CsqKR_Scaf103_37.31	chr6
CsqKR_Scaf69_56.15	7.16693			CsqKR_Scaf119_2.14	51.4044			CsqKR_Scaf103_39.37	chr6
CsqKR_Scaf247_13.37	7.1534			CsqKR_Scaf98_6.12	50.9206			CsqKR_Scaf103_45.8	chr6
CsqKR_Scaf529_0.10	7.14563			CsqKR_Scaf2_8.65	50.4877			CsqKR_Scaf103_47.25	chr6
CsqKR_Scaf180_0.46	7.11186			CsqKR_Scaf117_4.25	49.9153			CsqKR_Scaf103_47.52	chr6
CsqKR_Scaf12_66.9	7.07904			CsqKR_Scaf73_20.18	49.551			CsqKR_Scaf103_6.18	chr6
CsqKR_Scaf261_15.48	7.02399			CsqKR_Scaf19_33.5	49.3518			CsqKR_Scaf104_0.0	chr12
CsqKR_Scaf307_2.23	7.0064			CsqKR_Scaf175_2.29	48.979			CsqKR_Scaf104_0.6	chr12
CsqKR_Scaf40_21.3	6.98948			CsqKR_Scaf213_0.22	48.3723			CsqKR_Scaf105_0.5	chr3
CsqKR_Scaf172_1.34	6.97726			CsqKR_Scaf260_2.41	48.0522			CsqKR_Scaf105_0.6	chr3
CsqKR_Scaf38_0.2	6.97548			CsqKR_Scaf228_4.10	47.3147			CsqKR_Scaf106_10.7	chr13
CsqKR_Scaf284_1.12	6.94979			CsqKR_Scaf196_3.23	46.9104			CsqKR_Scaf106_11.1	chr13
CsqKR_Scaf261_15.47	6.90246			CsqKR_Scaf260_2.24	46.1104			CsqKR_Scaf106_11.13	chr13
CsqKR_Scaf735_0.12	6.90051			CsqKR_Scaf69_54.33	45.9202			CsqKR_Scaf106_11.30	chr13
CsqKR_Scaf35_32.41	6.84494			CsqKR_Scaf44_16.9	45.6117			CsqKR_Scaf106_11.40	chr13
CsqKR_Scaf247_13.42	6.78604			CsqKR_Scaf192_4.11	45.3266			CsqKR_Scaf106_11.42	chr13
CsqKR_Scaf772_0.21	6.77736			CsqKR_Scaf117_3.32	45.2664			CsqKR_Scaf106_11.43	chr13
CsqKR_Scaf61_19.28	6.77321			CsqKR_Scaf14_18.18	44.7729			CsqKR_Scaf106_5.10	chr13
CsqKR_Scaf379_3.12	6.72149			CsqKR_Scaf135_4.22	43.6871			CsqKR_Scaf106_5.11	chr13
CsqKR_Scaf69_84.32	6.649			CsqKR_Scaf99_11.10	43.3448			CsqKR_Scaf106_5.4	chr13
CsqKR_Scaf44_36.18	6.64811			CsqKR_Scaf187_1.3	43.1034			CsqKR_Scaf106_5.5	chr13
CsqKR_Scaf353_3.28	6.61467			CsqKR_Scaf366_7.24	42.8175			CsqKR_Scaf106_7.1	chr13
CsqKR_Scaf185_16.22	6.60206			CsqKR_Scaf135_4.11	42.7827			CsqKR_Scaf106_8.17	chr13
CsqKR_Scaf127_5.15	6.43327			CsqKR_Scaf21_9.13	40.7118			CsqKR_Scaf106_8.20	chr13
CsqKR_Scaf128_0.14	6.40556			CsqKR_Scaf47_6.13	40.5358			CsqKR_Scaf106_9.35	chr13
CsqKR_Scaf117_0.17	6.39676			CsqKR_Scaf175_2.30	37.3891			CsqKR_Scaf107_0.0	chr14
CsqKR_Scaf101_2.22	6.39286			CsqKR_Scaf64_32.14	36.9095			CsqKR_Scaf107_8.20	chr14
CsqKR_Scaf185_11.22	6.377			CsqKR_Scaf31_11.32	36.4287			CsqKR_Scaf107_8.30	chr14
CsqKR_Scaf53_5.18	6.35679			CsqKR_Scaf119_2.15	36.3498			CsqKR_Scaf107_8.32	chr14
CsqKR_Scaf174_0.6	6.34722			CsqKR_Scaf402_7.15	35.9318			CsqKR_Scaf107_8.36	chr14
CsqKR_Scaf451_2.10	6.22721			CsqKR_Scaf64_25.21	35.4766			CsqKR_Scaf109_0.3	chr15
CsqKR_Scaf43_7.8	6.21644			CsqKR_Scaf47_3.25	35.3855			CsqKR_Scaf11_0.0	chr2
CsqKR_Scaf280_10.0	6.21279			CsqKR_Scaf12_60.24	35.0379			CsqKR_Scaf11_0.4	chr2
CsqKR_Scaf887_0.6	6.16119			CsqKR_Scaf11_3.15	34.2211			CsqKR_Scaf11_0.7	chr2
CsqKR_Scaf402_8.10	6.15347			CsqKR_Scaf69_9.13	34.1404			CsqKR_Scaf11_12.34	chr2
CsqKR_Scaf529_0.39	6.13501			CsqKR_Scaf61_45.4	34.0962			CsqKR_Scaf11_12.36	chr2
CsqKR_Scaf73_0.21	6.11733			CsqKR_Scaf14_35.36	32.8251			CsqKR_Scaf11_4.2	chr2
CsqKR_Scaf195_7.2	6.02867			CsqKR_Scaf162_1.24	32.6023			CsqKR_Scaf11_4.24	chr2
CsqKR_Scaf3_60.11	6.01045			CsqKR_Scaf256_0.8	31.7528			CsqKR_Scaf11_8.0	chr2
CsqKR_Scaf166_1.2	6.00996			CsqKR_Scaf117_4.24	31.4453			CsqKR_Scaf11_8.37	chr2
CsqKR_Scaf107_2.12	5.96184			CsqKR_Scaf45_9.22	31.3472			CsqKR_Scaf110_0.0	chr13
CsqKR_Scaf146_6.20	5.95585			CsqKR_Scaf40_3.12	30.8984			CsqKR_Scaf110_0.2	chr13
CsqKR_Scaf36_10.12	5.9527			CsqKR_Scaf59_6.8	30.39			CsqKR_Scaf110_0.5	chr13
CsqKR_Scaf12_57.8	5.94014			CsqKR_Scaf69_14.11	30.1244			CsqKR_Scaf111_0.0	chr13
CsqKR_Scaf25_8.8	5.93923			CsqKR_Scaf307_2.25	30.0581			CsqKR_Scaf112_1.18	chr11
CsqKR_Scaf11_4.16	5.91916			CsqKR_Scaf95_6.36	29.7904			CsqKR_Scaf112_3.3	chr11
CsqKR_Scaf95_26.4	5.90277			CsqKR_Scaf41_4.12	28.7787			CsqKR_Scaf112_4.0	chr11
CsqKR_Scaf44_36.15	5.89439			CsqKR_Scaf203_8.17	28.3899			CsqKR_Scaf112_8.33	chr11
CsqKR_Scaf78_2.33	5.88044			CsqKR_Scaf11_3.14	28.297			CsqKR_Scaf113_0.1	chr15
CsqKR_Scaf59_34.0	5.84816			CsqKR_Scaf162_1.22	28.2729			CsqKR_Scaf113_0.11	chr15
CsqKR_Scaf195_11.14	5.84811			CsqKR_Scaf162_1.23	28.2729			CsqKR_Scaf113_10.32	chr15
CsqKR_Scaf688_0.3	5.83253			CsqKR_Scaf69_43.10	28.1048			CsqKR_Scaf113_10.39	chr15
CsqKR_Scaf47_2.35	5.7879			CsqKR_Scaf125_0.33	27.8121			CsqKR_Scaf113_12.22	chr15
CsqKR_Scaf35_24.40	5.7371			CsqKR_Scaf64_14.4	27.7333			CsqKR_Scaf113_12.26	chr15
CsqKR_Scaf174_12.10	5.67219			CsqKR_Scaf307_4.14	26.8824			CsqKR_Scaf113_12.9	chr15
CsqKR_Scaf55_13.8	5.66739			CsqKR_Scaf246_8.7	26.703			CsqKR_Scaf113_19.34	chr15
CsqKR_Scaf44_4.33	5.61481			CsqKR_Scaf133_4.44	26.6814			CsqKR_Scaf113_19.38	chr15
CsqKR_Scaf166_7.18	5.59668			CsqKR_Scaf125_0.34	26.6074			CsqKR_Scaf113_3.17	chr15
CsqKR_Scaf37_15.39	5.52117			CsqKR_Scaf300_4.10	26.2812			CsqKR_Scaf113_4.6	chr15
CsqKR_Scaf352_0.11	5.49661			CsqKR_Scaf172_8.7	25.0873			CsqKR_Scaf113_6.10	chr15
CsqKR_Scaf852_0.14	5.47562			CsqKR_Scaf73_15.21	24.9957			CsqKR_Scaf113_7.2	chr15
CsqKR_Scaf12_23.0	5.46707			CsqKR_Scaf54_11.10	24.933			CsqKR_Scaf115_0.16	chr11
CsqKR_Scaf180_1.27	5.46531			CsqKR_Scaf173_10.19	24.872			CsqKR_Scaf116_1.1	chr10
CsqKR_Scaf529_0.40	5.45189			CsqKR_Scaf117_5.15	24.1445			CsqKR_Scaf116_2.15	chr10
CsqKR_Scaf409_0.2	5.41963			CsqKR_Scaf14_19.11	23.8197			CsqKR_Scaf116_3.35	chr10
CsqKR_Scaf7_24.26	5.4157			CsqKR_Scaf256_0.1	23.1127			CsqKR_Scaf116_5.29	chr10
CsqKR_Scaf27_19.15	5.40723			CsqKR_Scaf301_0.14	23.0444			CsqKR_Scaf116_7.2	chr10
CsqKR_Scaf261_15.45	5.37639			CsqKR_Scaf99_11.1	22.8592			CsqKR_Scaf117_0.17	chr1
CsqKR_Scaf247_8.25	5.37113			CsqKR_Scaf175_5.18	22.67			CsqKR_Scaf117_13.2	chr1
CsqKR_Scaf25_0.14	5.36803			CsqKR_Scaf41_37.3	22.61			CsqKR_Scaf117_13.26	chr1
CsqKR_Scaf228_0.9	5.36226			CsqKR_Scaf69_43.43	22.0836			CsqKR_Scaf117_13.3	chr1
CsqKR_Scaf407_0.11	5.35491			CsqKR_Scaf59_6.40	21.762			CsqKR_Scaf117_14.0	chr1
CsqKR_Scaf201_1.11	5.35086			CsqKR_Scaf187_2.51	21.6083			CsqKR_Scaf117_14.5	chr1
CsqKR_Scaf143_18.29	5.33343			CsqKR_Scaf50_46.3	21.4093			CsqKR_Scaf117_4.21	chr1
CsqKR_Scaf37_10.27	5.31464			CsqKR_Scaf69_43.46	21.3965			CsqKR_Scaf117_4.23	chr1
CsqKR_Scaf498_0.22	5.29015			CsqKR_Scaf36_9.41	21.3211			CsqKR_Scaf117_4.24	chr1
CsqKR_Scaf75_31.19	5.27044			CsqKR_Scaf282_0.15	21.1633			CsqKR_Scaf117_4.25	chr1
CsqKR_Scaf289_4.14	5.26105			CsqKR_Scaf44_17.8	21.1099			CsqKR_Scaf117_5.12	chr1
CsqKR_Scaf337_0.4	5.24192			CsqKR_Scaf228_3.15	20.7767			CsqKR_Scaf117_5.15	chr1
CsqKR_Scaf6_1.11	5.23349			CsqKR_Scaf52_4.30	20.3905			CsqKR_Scaf117_5.9	chr1
CsqKR_Scaf173_2.1	5.19962			CsqKR_Scaf366_6.52	20.3373			CsqKR_Scaf117_8.11	chr1
CsqKR_Scaf171_3.55	5.19214			CsqKR_Scaf44_8.12	20.2721			CsqKR_Scaf117_8.14	chr1
CsqKR_Scaf287_1.30	5.18408			CsqKR_Scaf80_16.5	20.1255			CsqKR_Scaf118_1.0	chr14
CsqKR_Scaf472_0.7	5.12659			CsqKR_Scaf90_9.27	19.9413			CsqKR_Scaf118_2.34	chr14
CsqKR_Scaf113_12.37	5.11526			CsqKR_Scaf12_59.39	19.8178			CsqKR_Scaf119_0.2	chr6
CsqKR_Scaf668_0.10	5.09651			CsqKR_Scaf144_10.16	19.6832			CsqKR_Scaf119_0.3	chr6
CsqKR_Scaf264_11.16	5.06214			CsqKR_Scaf32_1.41	19.6291			CsqKR_Scaf119_10.0	chr6
CsqKR_Scaf41_29.8	5.01968			CsqKR_Scaf98_24.16	19.5512			CsqKR_Scaf119_11.1	chr6
CsqKR_Scaf179_0.29	4.99903			CsqKR_Scaf246_8.6	19.5501			CsqKR_Scaf119_3.3	chr6
CsqKR_Scaf12_58.4	4.99223			CsqKR_Scaf41_17.9	19.547			CsqKR_Scaf119_4.0	chr6
CsqKR_Scaf12_24.7	4.98922			CsqKR_Scaf61_31.17	19.3057			CsqKR_Scaf119_6.4	chr6
CsqKR_Scaf98_29.36	4.96727			CsqKR_Scaf5_33.3	19.2866			CsqKR_Scaf12_0.3	chr15
CsqKR_Scaf1021_0.3	4.95202			CsqKR_Scaf36_51.16	19.0813			CsqKR_Scaf12_12.13	chr15
CsqKR_Scaf498_0.14	4.92437			CsqKR_Scaf14_0.0	18.864			CsqKR_Scaf12_12.16	chr15
CsqKR_Scaf174_5.12	4.88444			CsqKR_Scaf73_3.39	18.447			CsqKR_Scaf12_13.13	chr15
CsqKR_Scaf423_3.25	4.87469			CsqKR_Scaf223_0.6	18.3848			CsqKR_Scaf12_15.2	chr15
CsqKR_Scaf5_28.23	4.8733			CsqKR_Scaf117_13.2	18.3768			CsqKR_Scaf12_2.0	chr15
CsqKR_Scaf284_1.9	4.86576			CsqKR_Scaf147_10.10	18.2912			CsqKR_Scaf12_23.0	chr15
CsqKR_Scaf164_3.12	4.85907			CsqKR_Scaf64_25.18	18.025			CsqKR_Scaf12_25.29	chr15
CsqKR_Scaf37_10.29	4.85624			CsqKR_Scaf22_11.17	17.9633			CsqKR_Scaf12_25.30	chr15
CsqKR_Scaf106_9.33	4.84477			CsqKR_Scaf143_7.18	17.9431			CsqKR_Scaf12_25.31	chr15
CsqKR_Scaf10_20.8	4.84388			CsqKR_Scaf41_4.22	17.8148			CsqKR_Scaf12_31.22	chr15
CsqKR_Scaf75_16.16	4.84255			CsqKR_Scaf14_10.16	17.6772			CsqKR_Scaf12_31.40	chr15
CsqKR_Scaf165_8.9	4.80961			CsqKR_Scaf18_6.18	17.5296			CsqKR_Scaf12_34.6	chr15
CsqKR_Scaf478_3.26	4.80304			CsqKR_Scaf254_2.41	17.3306			CsqKR_Scaf12_39.15	chr15
CsqKR_Scaf336_12.35	4.77718			CsqKR_Scaf112_6.20	17.2696			CsqKR_Scaf12_47.49	chr15
CsqKR_Scaf269_7.1	4.76061			CsqKR_Scaf180_0.42	17.2315			CsqKR_Scaf12_57.11	chr15
CsqKR_Scaf237_5.12	4.75805			CsqKR_Scaf12_59.40	17.1183			CsqKR_Scaf12_58.0	chr15
CsqKR_Scaf173_1.19	4.75126			CsqKR_Scaf91_3.17	17.0269			CsqKR_Scaf12_58.6	chr15
CsqKR_Scaf529_0.33	4.74356			CsqKR_Scaf37_11.29	16.8501			CsqKR_Scaf12_60.1	chr15
CsqKR_Scaf55_25.21	4.73589			CsqKR_Scaf55_11.64	16.8407			CsqKR_Scaf12_66.2	chr15
CsqKR_Scaf69_31.23	4.72548			CsqKR_Scaf174_38.4	16.7032			CsqKR_Scaf120_0.0	chr13
CsqKR_Scaf24_8.17	4.72447			CsqKR_Scaf61_40.26	16.6945			CsqKR_Scaf120_0.16	chr13
CsqKR_Scaf117_0.19	4.69244			CsqKR_Scaf135_4.20	16.6258			CsqKR_Scaf122_0.10	chr2
CsqKR_Scaf180_1.26	4.691			CsqKR_Scaf366_6.8	16.602			CsqKR_Scaf122_0.26	chr2
CsqKR_Scaf269_6.5	4.68194			CsqKR_Scaf50_23.16	16.5511			CsqKR_Scaf122_0.33	chr2
CsqKR_Scaf89_10.20	4.68008			CsqKR_Scaf135_4.0	16.5037			CsqKR_Scaf122_0.37	chr2
CsqKR_Scaf52_5.14	4.66893			CsqKR_Scaf172_1.42	16.3972			CsqKR_Scaf123_0.0	chr12
CsqKR_Scaf19_30.43	4.66766			CsqKR_Scaf173_10.20	16.2233			CsqKR_Scaf123_0.1	chr12
CsqKR_Scaf84_9.4	4.65368			CsqKR_Scaf130_5.13	16.1968			CsqKR_Scaf124_4.3	chr15
CsqKR_Scaf31_4.19	4.6426			CsqKR_Scaf135_4.7	16.0675			CsqKR_Scaf124_5.9	chr15
CsqKR_Scaf201_3.14	4.63609			CsqKR_Scaf73_4.36	15.7735			CsqKR_Scaf124_7.23	chr15
CsqKR_Scaf498_0.19	4.62198			CsqKR_Scaf20_25.34	15.7463			CsqKR_Scaf125_0.26	chr11
CsqKR_Scaf201_3.12	4.61463			CsqKR_Scaf113_14.15	15.6492			CsqKR_Scaf125_0.27	chr11
CsqKR_Scaf247_13.38	4.61341			CsqKR_Scaf59_14.20	15.6367			CsqKR_Scaf125_0.31	chr11
CsqKR_Scaf8_1.25	4.60805			CsqKR_Scaf88_5.19	15.5418			CsqKR_Scaf125_0.33	chr11
CsqKR_Scaf718_0.12	4.59232			CsqKR_Scaf133_4.12	15.0254			CsqKR_Scaf125_0.35	chr11
CsqKR_Scaf12_57.9	4.59056			CsqKR_Scaf64_25.19	14.9942			CsqKR_Scaf126_1.18	chr4
CsqKR_Scaf21_27.23	4.58174			CsqKR_Scaf55_11.6	14.7468			CsqKR_Scaf127_1.28	chr3
CsqKR_Scaf12_21.8	4.576			CsqKR_Scaf213_0.15	14.4862			CsqKR_Scaf127_12.4	chr3
CsqKR_Scaf165_11.19	4.56432			CsqKR_Scaf318_25.23	14.4829			CsqKR_Scaf127_15.3	chr3
CsqKR_Scaf41_38.19	4.54334			CsqKR_Scaf117_5.9	14.3528			CsqKR_Scaf127_15.9	chr3
CsqKR_Scaf59_34.1	4.53194			CsqKR_Scaf19_23.14	14.1956			CsqKR_Scaf127_16.9	chr3
CsqKR_Scaf193_1.9	4.52595			CsqKR_Scaf8_27.35	14.1923			CsqKR_Scaf127_21.30	chr3
CsqKR_Scaf165_12.0	4.52238			CsqKR_Scaf3_73.15	14.1741			CsqKR_Scaf127_4.42	chr3
CsqKR_Scaf7_22.8	4.50444			CsqKR_Scaf73_11.16	14.0676			CsqKR_Scaf127_4.45	chr3
CsqKR_Scaf165_17.13	4.50074			CsqKR_Scaf213_0.23	14.0418			CsqKR_Scaf127_4.49	chr3
CsqKR_Scaf192_1.62	4.49895			CsqKR_Scaf3_95.8	13.5168			CsqKR_Scaf128_0.0	chr13
CsqKR_Scaf47_8.2	4.49309			CsqKR_Scaf522_0.13	13.4042			CsqKR_Scaf128_0.18	chr13
CsqKR_Scaf642_0.16	4.48593			CsqKR_Scaf185_16.44	13.356			CsqKR_Scaf128_1.16	chr13
CsqKR_Scaf253_2.22	4.47697			CsqKR_Scaf52_4.5	13.3536			CsqKR_Scaf129_0.0	chr6
CsqKR_Scaf12_21.9	4.47592			CsqKR_Scaf61_43.15	13.3443			CsqKR_Scaf129_1.24	chr6
CsqKR_Scaf19_29.0	4.47488			CsqKR_Scaf187_1.21	13.3356			CsqKR_Scaf129_1.25	chr6
CsqKR_Scaf43_36.20	4.47283			CsqKR_Scaf112_3.3	13.3288			CsqKR_Scaf129_6.6	chr6
CsqKR_Scaf173_2.24	4.47174			CsqKR_Scaf32_1.24	13.3049			CsqKR_Scaf129_7.5	chr6
CsqKR_Scaf535_0.13	4.47156			CsqKR_Scaf266_7.17	13.2448			CsqKR_Scaf130_0.7	chr10
CsqKR_Scaf173_2.28	4.45768			CsqKR_Scaf301_5.9	13.2233			CsqKR_Scaf130_13.15	chr10
CsqKR_Scaf772_0.20	4.45523			CsqKR_Scaf423_3.23	13.1649			CsqKR_Scaf130_15.3	chr10
CsqKR_Scaf529_0.17	4.42044			CsqKR_Scaf73_27.1	13.0742			CsqKR_Scaf130_2.22	chr10
CsqKR_Scaf269_4.6	4.41387			CsqKR_Scaf80_15.3	13.0257			CsqKR_Scaf130_20.12	chr10
CsqKR_Scaf44_3.29	4.40305			CsqKR_Scaf481_0.10	12.9558			CsqKR_Scaf130_23.1	chr10
CsqKR_Scaf289_4.13	4.39932			CsqKR_Scaf90_30.10	12.7692			CsqKR_Scaf130_31.26	chr10
CsqKR_Scaf988_0.9	4.3776			CsqKR_Scaf61_43.11	12.6096			CsqKR_Scaf130_5.10	chr10
CsqKR_Scaf505_0.59	4.37378			CsqKR_Scaf7_24.16	12.5987			CsqKR_Scaf130_5.14	chr10
CsqKR_Scaf29_4.25	4.34606			CsqKR_Scaf426_0.13	12.5343			CsqKR_Scaf130_5.25	chr10
CsqKR_Scaf772_0.18	4.34151			CsqKR_Scaf175_5.15	12.5128			CsqKR_Scaf130_7.14	chr10
CsqKR_Scaf8_3.12	4.33556			CsqKR_Scaf228_3.16	12.4436			CsqKR_Scaf130_7.2	chr10
CsqKR_Scaf524_3.13	4.32415			CsqKR_Scaf818_0.13	12.2797			CsqKR_Scaf131_0.8	chr13
CsqKR_Scaf69_12.14	4.32336			CsqKR_Scaf228_4.11	12.2742			CsqKR_Scaf133_0.0	chr2
CsqKR_Scaf159_10.9	4.29332			CsqKR_Scaf171_1.14	12.1792			CsqKR_Scaf133_10.12	chr2
CsqKR_Scaf173_1.31	4.28196			CsqKR_Scaf98_24.15	12.1297			CsqKR_Scaf133_14.0	chr2
CsqKR_Scaf262_3.14	4.27437			CsqKR_Scaf73_3.26	12.0113			CsqKR_Scaf133_16.0	chr2
CsqKR_Scaf73_2.18	4.27384			CsqKR_Scaf69_12.22	11.941			CsqKR_Scaf133_17.15	chr2
CsqKR_Scaf254_2.48	4.27063			CsqKR_Scaf7_32.20	11.8851			CsqKR_Scaf133_3.20	chr2
CsqKR_Scaf27_1.24	4.2449			CsqKR_Scaf228_17.24	11.7669			CsqKR_Scaf133_9.4	chr2
CsqKR_Scaf12_23.5	4.22542			CsqKR_Scaf174_8.16	11.6278			CsqKR_Scaf133_9.5	chr2
CsqKR_Scaf38_11.24	4.17504			CsqKR_Scaf228_0.10	11.6143			CsqKR_Scaf134_0.0	chr13
CsqKR_Scaf3_106.26	4.174			CsqKR_Scaf31_12.16	11.4357			CsqKR_Scaf134_0.4	chr13
CsqKR_Scaf10_19.3	4.15879			CsqKR_Scaf3_9.20	11.398			CsqKR_Scaf135_1.22	chr8
CsqKR_Scaf173_2.27	4.15592			CsqKR_Scaf10_4.2	11.3904			CsqKR_Scaf135_4.0	chr8
CsqKR_Scaf264_17.12	4.11704			CsqKR_Scaf262_0.18	11.0724			CsqKR_Scaf135_4.1	chr8
CsqKR_Scaf441_0.22	4.1164			CsqKR_Scaf124_5.32	10.8846			CsqKR_Scaf135_4.11	chr8
CsqKR_Scaf173_2.16	4.10504			CsqKR_Scaf59_6.9	10.4578			CsqKR_Scaf135_4.13	chr8
CsqKR_Scaf24_1.15	4.1043			CsqKR_Scaf41_4.11	10.3756			CsqKR_Scaf135_4.14	chr8
CsqKR_Scaf10_7.0	4.09944			CsqKR_Scaf61_11.36	10.1884			CsqKR_Scaf135_4.20	chr8
CsqKR_Scaf12_57.10	4.09724			CsqKR_Scaf273_2.21	10.169			CsqKR_Scaf135_4.22	chr8
CsqKR_Scaf39_1.35	4.09151			CsqKR_Scaf37_12.21	9.94486			CsqKR_Scaf135_4.29	chr8
CsqKR_Scaf268_14.24	4.06509			CsqKR_Scaf187_1.39	9.91637			CsqKR_Scaf135_4.30	chr8
CsqKR_Scaf112_1.19	4.06115			CsqKR_Scaf195_2.36	9.88165			CsqKR_Scaf135_4.4	chr8
CsqKR_Scaf954_0.5	4.0603			CsqKR_Scaf130_18.27	9.821			CsqKR_Scaf135_4.7	chr8
CsqKR_Scaf371_0.23	4.05886			CsqKR_Scaf40_4.28	9.80917			CsqKR_Scaf135_4.9	chr8
CsqKR_Scaf175_16.42	4.05782			CsqKR_Scaf1023_0.5	9.78626			CsqKR_Scaf135_8.12	chr8
CsqKR_Scaf175_21.30	4.04399			CsqKR_Scaf320_0.13	9.6295			CsqKR_Scaf136_0.2	chr7
CsqKR_Scaf286_0.24	4.0389			CsqKR_Scaf1_55.12	9.62041			CsqKR_Scaf136_0.20	chr7
CsqKR_Scaf164_0.6	4.0296			CsqKR_Scaf623_0.5	9.57785			CsqKR_Scaf137_5.10	chr14
CsqKR_Scaf280_10.8	4.02354			CsqKR_Scaf6_6.17	9.51032			CsqKR_Scaf138_11.15	chr15
CsqKR_Scaf31_17.16	4.0189			CsqKR_Scaf99_11.27	9.42619			CsqKR_Scaf138_11.18	chr15
CsqKR_Scaf635_0.17	4.00427			CsqKR_Scaf64_8.26	9.35263			CsqKR_Scaf138_11.3	chr15
CsqKR_Scaf361_5.12	3.98048			CsqKR_Scaf31_16.21	9.31927			CsqKR_Scaf138_12.17	chr15
CsqKR_Scaf130_15.3	3.96547			CsqKR_Scaf175_2.28	9.20724			CsqKR_Scaf138_15.1	chr15
CsqKR_Scaf174_41.2	3.95953			CsqKR_Scaf151_0.13	9.19858			CsqKR_Scaf138_16.0	chr15
CsqKR_Scaf70_2.11	3.95272			CsqKR_Scaf44_33.0	9.13159			CsqKR_Scaf138_16.1	chr15
CsqKR_Scaf713_0.47	3.94976			CsqKR_Scaf73_3.36	9.04773			CsqKR_Scaf138_16.13	chr15
CsqKR_Scaf562_0.18	3.94377			CsqKR_Scaf117_4.23	9.03477			CsqKR_Scaf138_5.15	chr15
CsqKR_Scaf185_16.49	3.94107			CsqKR_Scaf36_14.17	8.92665			CsqKR_Scaf138_9.21	chr15
CsqKR_Scaf371_0.28	3.92221			CsqKR_Scaf169_4.4	8.88696			CsqKR_Scaf138_9.25	chr15
CsqKR_Scaf222_6.25	3.90963			CsqKR_Scaf26_7.16	8.84812			CsqKR_Scaf14_0.0	chr9
CsqKR_Scaf43_16.14	3.89378			CsqKR_Scaf133_4.45	8.84621			CsqKR_Scaf14_1.3	chr9
CsqKR_Scaf18_6.26	3.89061			CsqKR_Scaf1_27.4	8.82545			CsqKR_Scaf14_12.13	chr9
CsqKR_Scaf3_64.18	3.88499			CsqKR_Scaf144_10.33	8.73886			CsqKR_Scaf14_13.22	chr9
CsqKR_Scaf264_4.33	3.88322			CsqKR_Scaf41_5.4	8.73843			CsqKR_Scaf14_16.12	chr9
CsqKR_Scaf529_0.34	3.87527			CsqKR_Scaf353_3.1	8.72996			CsqKR_Scaf14_16.15	chr9
CsqKR_Scaf17_3.24	3.86518			CsqKR_Scaf53_7.8	8.71663			CsqKR_Scaf14_18.28	chr9
CsqKR_Scaf280_7.20	3.86118			CsqKR_Scaf116_5.33	8.67068			CsqKR_Scaf14_18.7	chr9
CsqKR_Scaf65_19.4	3.8519			CsqKR_Scaf8_18.10	8.6469			CsqKR_Scaf14_19.11	chr9
CsqKR_Scaf194_4.10	3.83608			CsqKR_Scaf99_11.32	8.55877			CsqKR_Scaf14_20.1	chr9
CsqKR_Scaf35_32.46	3.83521			CsqKR_Scaf228_0.14	8.23309			CsqKR_Scaf14_20.15	chr9
CsqKR_Scaf194_14.2	3.8342			CsqKR_Scaf14_20.15	8.16615			CsqKR_Scaf14_23.6	chr9
CsqKR_Scaf63_3.81	3.83071			CsqKR_Scaf195_4.48	8.14369			CsqKR_Scaf14_26.5	chr9
CsqKR_Scaf64_19.14	3.82328			CsqKR_Scaf172_2.13	8.14165			CsqKR_Scaf14_29.18	chr9
CsqKR_Scaf529_0.43	3.82177			CsqKR_Scaf818_0.7	8.13928			CsqKR_Scaf14_29.4	chr9
CsqKR_Scaf201_3.13	3.82071			CsqKR_Scaf20_25.37	8.13176			CsqKR_Scaf14_3.0	chr9
CsqKR_Scaf54_7.3	3.81989			CsqKR_Scaf52_3.13	8.12583			CsqKR_Scaf14_35.21	chr9
CsqKR_Scaf77_6.4	3.8188			CsqKR_Scaf193_7.18	8.05615			CsqKR_Scaf14_37.19	chr9
CsqKR_Scaf175_0.13	3.80363			CsqKR_Scaf73_3.34	8.02962			CsqKR_Scaf14_37.24	chr9
CsqKR_Scaf115_0.14	3.79666			CsqKR_Scaf69_25.14	8.0005			CsqKR_Scaf14_4.7	chr9
CsqKR_Scaf44_3.28	3.79177			CsqKR_Scaf12_59.41	7.99214			CsqKR_Scaf14_7.11	chr9
CsqKR_Scaf135_7.19	3.7856			CsqKR_Scaf99_10.26	7.92619			CsqKR_Scaf140_1.22	chr3
CsqKR_Scaf785_0.4	3.75408			CsqKR_Scaf88_6.12	7.90148			CsqKR_Scaf140_2.0	chr3
CsqKR_Scaf889_0.4	3.74715			CsqKR_Scaf142_2.13	7.88202			CsqKR_Scaf140_2.8	chr3
CsqKR_Scaf14_37.19	3.73483			CsqKR_Scaf174_16.0	7.86183			CsqKR_Scaf140_3.16	chr3
CsqKR_Scaf1026_0.6	3.73172			CsqKR_Scaf52_1.2	7.85742			CsqKR_Scaf141_2.16	chr13
CsqKR_Scaf180_4.29	3.72423			CsqKR_Scaf61_44.13	7.82373			CsqKR_Scaf142_0.1	chr4
CsqKR_Scaf98_12.9	3.71799			CsqKR_Scaf12_59.38	7.74045			CsqKR_Scaf142_4.9	chr4
CsqKR_Scaf201_5.43	3.69247			CsqKR_Scaf301_0.11	7.63081			CsqKR_Scaf142_7.21	chr4
CsqKR_Scaf520_1.36	3.69067			CsqKR_Scaf125_0.15	7.57412			CsqKR_Scaf142_7.22	chr4
CsqKR_Scaf261_12.8	3.68377			CsqKR_Scaf112_7.9	7.52509			CsqKR_Scaf143_0.11	chr11
CsqKR_Scaf99_41.0	3.66744			CsqKR_Scaf6_6.16	7.48127			CsqKR_Scaf143_0.14	chr11
CsqKR_Scaf258_0.8	3.66002			CsqKR_Scaf988_0.10	7.42303			CsqKR_Scaf143_0.16	chr11
CsqKR_Scaf109_0.10	3.65862			CsqKR_Scaf99_50.16	7.42005			CsqKR_Scaf143_0.17	chr11
CsqKR_Scaf12_58.6	3.65363			CsqKR_Scaf4_6.7	7.33602			CsqKR_Scaf143_0.4	chr11
CsqKR_Scaf12_6.12	3.65113			CsqKR_Scaf51_0.6	7.20956			CsqKR_Scaf143_14.25	chr11
CsqKR_Scaf165_4.17	3.65008			CsqKR_Scaf481_0.14	7.19381			CsqKR_Scaf143_14.27	chr11
CsqKR_Scaf146_3.11	3.63612			CsqKR_Scaf802_0.1	7.19026			CsqKR_Scaf143_17.25	chr11
CsqKR_Scaf423_3.32	3.62407			CsqKR_Scaf36_42.5	7.18773			CsqKR_Scaf143_18.11	chr11
CsqKR_Scaf99_0.80	3.6217			CsqKR_Scaf384_0.20	7.17158			CsqKR_Scaf143_18.2	chr11
CsqKR_Scaf172_11.8	3.61338			CsqKR_Scaf35_27.12	7.10038			CsqKR_Scaf143_18.29	chr11
CsqKR_Scaf31_17.17	3.61338			CsqKR_Scaf55_11.66	7.09838			CsqKR_Scaf143_3.31	chr11
CsqKR_Scaf1_21.3	3.60747			CsqKR_Scaf99_34.11	7.0221			CsqKR_Scaf143_4.12	chr11
CsqKR_Scaf295_5.20	3.60393			CsqKR_Scaf144_13.57	7.00362			CsqKR_Scaf143_4.13	chr11
CsqKR_Scaf31_14.8	3.60146			CsqKR_Scaf402_7.16	6.97335			CsqKR_Scaf143_4.15	chr11
CsqKR_Scaf133_4.19	3.59218			CsqKR_Scaf262_3.15	6.94808			CsqKR_Scaf143_7.15	chr11
CsqKR_Scaf127_19.20	3.58199			CsqKR_Scaf24_8.13	6.92457			CsqKR_Scaf144_10.15	chr6
CsqKR_Scaf200_6.38	3.5758			CsqKR_Scaf64_34.7	6.88144			CsqKR_Scaf144_10.16	chr6
CsqKR_Scaf240_0.1	3.5754			CsqKR_Scaf6_6.1	6.85189			CsqKR_Scaf144_10.31	chr6
CsqKR_Scaf21_14.3	3.57439			CsqKR_Scaf12_19.0	6.84966			CsqKR_Scaf144_13.57	chr6
CsqKR_Scaf252_1.22	3.56919			CsqKR_Scaf91_7.34	6.80756			CsqKR_Scaf144_13.58	chr6
CsqKR_Scaf39_1.34	3.56732			CsqKR_Scaf223_1.13	6.70489			CsqKR_Scaf144_2.0	chr6
CsqKR_Scaf172_7.37	3.56097			CsqKR_Scaf640_0.10	6.65161			CsqKR_Scaf144_4.54	chr6
CsqKR_Scaf256_10.8	3.54829			CsqKR_Scaf262_0.17	6.65126			CsqKR_Scaf144_9.1	chr6
CsqKR_Scaf37_10.32	3.54819			CsqKR_Scaf64_32.15	6.64802			CsqKR_Scaf144_9.15	chr6
CsqKR_Scaf164_0.5	3.5477			CsqKR_Scaf77_5.0	6.63716			CsqKR_Scaf144_9.16	chr6
CsqKR_Scaf173_16.24	3.5466			CsqKR_Scaf153_2.31	6.58884			CsqKR_Scaf145_0.16	chr14
CsqKR_Scaf130_30.10	3.54222			CsqKR_Scaf938_0.0	6.57772			CsqKR_Scaf146_1.2	chr11
CsqKR_Scaf398_6.4	3.53553			CsqKR_Scaf40_6.18	6.55299			CsqKR_Scaf146_2.27	chr11
CsqKR_Scaf112_7.39	3.53552			CsqKR_Scaf69_43.25	6.54305			CsqKR_Scaf146_3.11	chr11
CsqKR_Scaf180_0.37	3.53278			CsqKR_Scaf180_0.41	6.52906			CsqKR_Scaf146_6.18	chr11
CsqKR_Scaf20_3.4	3.53191			CsqKR_Scaf501_0.19	6.51602			CsqKR_Scaf146_6.19	chr11
CsqKR_Scaf41_21.20	3.52065			CsqKR_Scaf24_9.4	6.5137			CsqKR_Scaf146_8.15	chr11
CsqKR_Scaf69_83.29	3.52007			CsqKR_Scaf631_0.19	6.47997			CsqKR_Scaf147_0.11	chr6
CsqKR_Scaf902_0.4	3.51752			CsqKR_Scaf72_5.11	6.35654			CsqKR_Scaf147_10.20	chr6
CsqKR_Scaf19_36.19	3.51084			CsqKR_Scaf143_12.23	6.34208			CsqKR_Scaf147_11.29	chr6
CsqKR_Scaf135_7.13	3.50877			CsqKR_Scaf21_29.17	6.31204			CsqKR_Scaf147_12.0	chr6
CsqKR_Scaf256_12.24	3.50714			CsqKR_Scaf247_2.22	6.29191			CsqKR_Scaf147_15.47	chr6
CsqKR_Scaf54_0.31	3.5017			CsqKR_Scaf738_0.6	6.29086			CsqKR_Scaf147_3.16	chr6
CsqKR_Scaf98_5.32	3.495			CsqKR_Scaf44_37.17	6.27201			CsqKR_Scaf147_6.7	chr6
CsqKR_Scaf89_4.10	3.47537			CsqKR_Scaf507_2.1	6.27145			CsqKR_Scaf147_7.23	chr6
CsqKR_Scaf366_7.21	3.46691			CsqKR_Scaf61_48.13	6.20745			CsqKR_Scaf147_9.2	chr6
CsqKR_Scaf69_75.31	3.46527			CsqKR_Scaf72_5.12	6.20094			CsqKR_Scaf149_0.1	chr14
CsqKR_Scaf99_0.14	3.46003			CsqKR_Scaf640_0.8	6.18866			CsqKR_Scaf149_0.13	chr14
CsqKR_Scaf19_6.11	3.45208			CsqKR_Scaf180_0.36	6.17401			CsqKR_Scaf149_0.22	chr14
CsqKR_Scaf44_21.22	3.44619			CsqKR_Scaf31_14.9	6.1732			CsqKR_Scaf149_0.23	chr14
CsqKR_Scaf258_6.10	3.44492			CsqKR_Scaf26_3.14	6.15913			CsqKR_Scaf149_0.54	chr14
CsqKR_Scaf398_2.36	3.44471			CsqKR_Scaf366_7.13	6.13818			CsqKR_Scaf149_0.59	chr14
CsqKR_Scaf59_0.12	3.43303			CsqKR_Scaf31_32.0	6.12793			CsqKR_Scaf149_0.64	chr14
CsqKR_Scaf69_7.36	3.43025			CsqKR_Scaf10_4.1	6.11539			CsqKR_Scaf15_0.0	chr13
CsqKR_Scaf102_14.17	3.42951			CsqKR_Scaf117_5.12	6.10466			CsqKR_Scaf15_0.1	chr13
CsqKR_Scaf195_5.17	3.42891			CsqKR_Scaf507_2.11	6.07302			CsqKR_Scaf15_0.5	chr13
CsqKR_Scaf164_0.18	3.41388			CsqKR_Scaf170_2.39	6.06051			CsqKR_Scaf151_0.14	chr1
CsqKR_Scaf785_0.6	3.40994			CsqKR_Scaf95_6.37	6.05847			CsqKR_Scaf151_2.24	chr1
CsqKR_Scaf371_0.25	3.40753			CsqKR_Scaf43_15.11	6.05014			CsqKR_Scaf151_4.19	chr1
CsqKR_Scaf451_2.40	3.38917			CsqKR_Scaf144_10.32	6.03903			CsqKR_Scaf151_5.1	chr1
CsqKR_Scaf143_16.33	3.38521			CsqKR_Scaf10_11.16	6.02571			CsqKR_Scaf151_6.4	chr1
CsqKR_Scaf143_7.5	3.38479			CsqKR_Scaf525_1.18	5.97021			CsqKR_Scaf151_6.8	chr1
CsqKR_Scaf72_1.0	3.38183			CsqKR_Scaf180_0.40	5.90942			CsqKR_Scaf152_0.0	chr13
CsqKR_Scaf165_8.0	3.37835			CsqKR_Scaf48_3.19	5.89271			CsqKR_Scaf152_0.15	chr13
CsqKR_Scaf327_1.20	3.37191			CsqKR_Scaf185_15.13	5.87121			CsqKR_Scaf152_0.2	chr13
CsqKR_Scaf307_6.2	3.36899			CsqKR_Scaf31_8.12	5.86801			CsqKR_Scaf153_0.18	chr11
CsqKR_Scaf24_8.18	3.3578			CsqKR_Scaf772_0.15	5.85004			CsqKR_Scaf153_0.4	chr11
CsqKR_Scaf102_14.19	3.35687			CsqKR_Scaf151_4.11	5.84924			CsqKR_Scaf153_0.5	chr11
CsqKR_Scaf60_7.35	3.35628			CsqKR_Scaf61_39.14	5.84698			CsqKR_Scaf153_0.7	chr11
CsqKR_Scaf44_41.11	3.35468			CsqKR_Scaf25_16.15	5.81173			CsqKR_Scaf153_0.8	chr11
CsqKR_Scaf247_13.40	3.34828			CsqKR_Scaf69_19.6	5.79779			CsqKR_Scaf153_2.24	chr11
CsqKR_Scaf366_17.9	3.3419			CsqKR_Scaf41_40.16	5.79478			CsqKR_Scaf153_2.36	chr11
CsqKR_Scaf94_6.30	3.33167			CsqKR_Scaf24_11.22	5.74432			CsqKR_Scaf153_2.4	chr11
CsqKR_Scaf64_26.25	3.33075			CsqKR_Scaf44_37.18	5.74378			CsqKR_Scaf153_2.6	chr11
CsqKR_Scaf248_0.6	3.3296			CsqKR_Scaf266_7.24	5.7167			CsqKR_Scaf154_0.6	chr15
CsqKR_Scaf126_1.23	3.31756			CsqKR_Scaf8_2.8	5.71598			CsqKR_Scaf154_1.10	chr15
CsqKR_Scaf371_0.29	3.31348			CsqKR_Scaf10_8.27	5.70599			CsqKR_Scaf154_1.4	chr15
CsqKR_Scaf261_7.7	3.31215			CsqKR_Scaf73_3.33	5.69604			CsqKR_Scaf154_4.14	chr15
CsqKR_Scaf38_8.22	3.30759			CsqKR_Scaf84_2.25	5.64225			CsqKR_Scaf154_4.24	chr15
CsqKR_Scaf24_11.29	3.30217			CsqKR_Scaf203_0.22	5.60629			CsqKR_Scaf155_0.1	chr10
CsqKR_Scaf98_29.37	3.2951			CsqKR_Scaf69_15.59	5.58903			CsqKR_Scaf155_0.25	chr10
CsqKR_Scaf22_13.13	3.28557			CsqKR_Scaf10_14.12	5.55964			CsqKR_Scaf155_0.9	chr10
CsqKR_Scaf98_9.1	3.27844			CsqKR_Scaf372_1.5	5.55621			CsqKR_Scaf156_0.12	chr12
CsqKR_Scaf10_4.7	3.27119			CsqKR_Scaf3_96.26	5.54344			CsqKR_Scaf157_2.28	chr1
CsqKR_Scaf371_0.24	3.26227			CsqKR_Scaf63_4.5	5.52236			CsqKR_Scaf157_8.0	chr1
CsqKR_Scaf831_0.11	3.25928			CsqKR_Scaf18_7.24	5.45463			CsqKR_Scaf157_9.23	chr1
CsqKR_Scaf127_19.11	3.24742			CsqKR_Scaf366_7.22	5.43571			CsqKR_Scaf159_0.17	chr15
CsqKR_Scaf103_2.5	3.23947			CsqKR_Scaf69_42.23	5.43449			CsqKR_Scaf159_0.31	chr15
CsqKR_Scaf18_14.40	3.21323			CsqKR_Scaf69_16.2	5.40119			CsqKR_Scaf159_1.17	chr15
CsqKR_Scaf246_1.3	3.2048			CsqKR_Scaf73_4.32	5.39201			CsqKR_Scaf159_2.18	chr15
CsqKR_Scaf7_40.18	3.19585			CsqKR_Scaf53_7.12	5.37773			CsqKR_Scaf159_3.12	chr15
CsqKR_Scaf61_13.26	3.19295			CsqKR_Scaf44_36.7	5.37245			CsqKR_Scaf159_3.13	chr15
CsqKR_Scaf24_7.17	3.19128			CsqKR_Scaf193_2.28	5.37211			CsqKR_Scaf16_0.11	chr9
CsqKR_Scaf22_17.20	3.17977			CsqKR_Scaf17_2.33	5.33581			CsqKR_Scaf16_1.10	chr9
CsqKR_Scaf12_27.17	3.17383			CsqKR_Scaf55_20.17	5.30927			CsqKR_Scaf16_10.2	chr9
CsqKR_Scaf44_10.17	3.17033			CsqKR_Scaf18_15.9	5.27615			CsqKR_Scaf16_3.9	chr9
CsqKR_Scaf72_1.25	3.16994			CsqKR_Scaf5_33.2	5.27103			CsqKR_Scaf16_6.21	chr9
CsqKR_Scaf312_6.25	3.16591			CsqKR_Scaf398_4.44	5.26632			CsqKR_Scaf162_1.22	chr6
CsqKR_Scaf988_0.11	3.1584			CsqKR_Scaf27_23.8	5.24489			CsqKR_Scaf162_1.23	chr6
CsqKR_Scaf585_0.7	3.15206			CsqKR_Scaf608_0.27	5.2417			CsqKR_Scaf162_1.24	chr6
CsqKR_Scaf1_23.16	3.14703			CsqKR_Scaf1_12.16	5.22704			CsqKR_Scaf162_1.25	chr6
CsqKR_Scaf41_34.25	3.12604			CsqKR_Scaf481_0.9	5.22094			CsqKR_Scaf162_11.33	chr6
CsqKR_Scaf174_12.21	3.1244			CsqKR_Scaf44_36.14	5.21349			CsqKR_Scaf162_11.5	chr6
CsqKR_Scaf130_31.26	3.1237			CsqKR_Scaf1_49.12	5.21023			CsqKR_Scaf162_3.4	chr6
CsqKR_Scaf282_0.16	3.11482			CsqKR_Scaf19_22.21	5.18064			CsqKR_Scaf162_8.15	chr6
CsqKR_Scaf99_60.18	3.11124			CsqKR_Scaf195_4.49	5.16325			CsqKR_Scaf164_0.20	chr14
CsqKR_Scaf794_0.6	3.10991			CsqKR_Scaf253_2.19	5.14686			CsqKR_Scaf164_0.5	chr14
CsqKR_Scaf102_2.22	3.10278			CsqKR_Scaf46_0.1	5.14093			CsqKR_Scaf164_0.6	chr14
CsqKR_Scaf642_1.31	3.09275			CsqKR_Scaf78_11.39	5.1394			CsqKR_Scaf164_1.0	chr14
CsqKR_Scaf61_18.13	3.09145			CsqKR_Scaf103_16.12	5.12557			CsqKR_Scaf164_3.0	chr14
CsqKR_Scaf794_0.8	3.08681			CsqKR_Scaf218_5.16	5.11662			CsqKR_Scaf165_0.1	chr10
CsqKR_Scaf280_10.24	3.08553			CsqKR_Scaf201_5.38	5.10774			CsqKR_Scaf165_0.2	chr10
CsqKR_Scaf3_65.22	3.07862			CsqKR_Scaf312_5.0	5.0969			CsqKR_Scaf165_0.3	chr10
CsqKR_Scaf564_0.47	3.06144			CsqKR_Scaf2_8.5	5.09434			CsqKR_Scaf165_0.5	chr10
CsqKR_Scaf44_0.18	3.05493			CsqKR_Scaf268_6.28	5.08625			CsqKR_Scaf165_0.9	chr10
CsqKR_Scaf75_16.18	3.05361			CsqKR_Scaf248_0.8	5.08346			CsqKR_Scaf165_1.10	chr10
CsqKR_Scaf35_32.47	3.04883			CsqKR_Scaf268_9.24	5.0781			CsqKR_Scaf165_13.0	chr10
CsqKR_Scaf69_85.9	3.04605			CsqKR_Scaf6_6.14	5.0771			CsqKR_Scaf165_13.3	chr10
CsqKR_Scaf7_28.8	3.03793			CsqKR_Scaf90_34.12	5.05333			CsqKR_Scaf165_3.18	chr10
CsqKR_Scaf112_6.3	3.03741			CsqKR_Scaf143_12.14	5.0514			CsqKR_Scaf165_4.18	chr10
CsqKR_Scaf165_14.0	3.03377			CsqKR_Scaf174_15.11	5.03946			CsqKR_Scaf165_7.1	chr10
CsqKR_Scaf261_12.5	3.0335			CsqKR_Scaf94_5.12	5.02301			CsqKR_Scaf165_7.10	chr10
CsqKR_Scaf529_0.15	3.02698			CsqKR_Scaf460_1.4	5.01598			CsqKR_Scaf165_8.0	chr10
CsqKR_Scaf8_13.39	3.02679			CsqKR_Scaf98_22.38	5.01024			CsqKR_Scaf165_8.9	chr10
CsqKR_Scaf7_32.12	3.01224			CsqKR_Scaf142_4.9	4.99054			CsqKR_Scaf166_11.23	chr8
CsqKR_Scaf47_4.13	3.00705			CsqKR_Scaf1023_0.4	4.94706			CsqKR_Scaf166_12.12	chr8
CsqKR_Scaf1024_0.0	3.00629			CsqKR_Scaf19_3.18	4.93085			CsqKR_Scaf166_15.1	chr8
CsqKR_Scaf266_7.21	3.00159			CsqKR_Scaf69_42.14	4.92022			CsqKR_Scaf166_3.43	chr8
CsqKR_Scaf73_12.15	3.00052			CsqKR_Scaf245_1.22	4.88909			CsqKR_Scaf166_7.17	chr8
CsqKR_Scaf40_21.35	2.99307			CsqKR_Scaf714_0.11	4.88191			CsqKR_Scaf166_7.18	chr8
CsqKR_Scaf98_5.31	2.98983			CsqKR_Scaf127_4.45	4.8726			CsqKR_Scaf166_7.19	chr8
CsqKR_Scaf98_8.2	2.98906			CsqKR_Scaf18_1.13	4.84723			CsqKR_Scaf166_7.20	chr8
CsqKR_Scaf268_13.24	2.98382			CsqKR_Scaf11_11.10	4.83741			CsqKR_Scaf166_7.21	chr8
CsqKR_Scaf40_5.15	2.97966			CsqKR_Scaf10_4.9	4.82881			CsqKR_Scaf167_0.5	chr13
CsqKR_Scaf222_7.2	2.9763			CsqKR_Scaf372_1.6	4.825			CsqKR_Scaf167_0.6	chr13
CsqKR_Scaf203_4.7	2.97028			CsqKR_Scaf61_32.16	4.81365			CsqKR_Scaf167_1.0	chr13
CsqKR_Scaf18_14.26	2.96502			CsqKR_Scaf36_48.9	4.81261			CsqKR_Scaf167_4.12	chr13
CsqKR_Scaf61_13.24	2.95824			CsqKR_Scaf61_2.7	4.81013			CsqKR_Scaf167_4.13	chr13
CsqKR_Scaf185_7.10	2.95498			CsqKR_Scaf562_0.22	4.8042			CsqKR_Scaf167_4.3	chr13
CsqKR_Scaf61_21.3	2.94849			CsqKR_Scaf524_1.1	4.80058			CsqKR_Scaf167_4.4	chr13
CsqKR_Scaf362_0.7	2.94058			CsqKR_Scaf99_1.45	4.79047			CsqKR_Scaf167_5.0	chr13
CsqKR_Scaf44_38.23	2.9305			CsqKR_Scaf14_35.23	4.78567			CsqKR_Scaf169_1.1	chr8
CsqKR_Scaf50_37.16	2.91138			CsqKR_Scaf138_14.9	4.7704			CsqKR_Scaf169_5.11	chr8
CsqKR_Scaf31_26.7	2.90333			CsqKR_Scaf159_10.13	4.75294			CsqKR_Scaf17_7.20	chr6
CsqKR_Scaf361_4.2	2.90258			CsqKR_Scaf182_4.15	4.72543			CsqKR_Scaf17_8.4	chr6
CsqKR_Scaf195_8.32	2.89638			CsqKR_Scaf98_14.19	4.70045			CsqKR_Scaf171_1.15	chr14
CsqKR_Scaf127_10.7	2.89367			CsqKR_Scaf1004_0.8	4.6923			CsqKR_Scaf171_2.24	chr14
CsqKR_Scaf171_0.13	2.89318			CsqKR_Scaf162_0.22	4.68405			CsqKR_Scaf172_1.35	chr8
CsqKR_Scaf43_21.14	2.88688			CsqKR_Scaf18_6.30	4.68324			CsqKR_Scaf172_1.41	chr8
CsqKR_Scaf87_1.17	2.87801			CsqKR_Scaf19_39.23	4.6813			CsqKR_Scaf172_10.12	chr8
CsqKR_Scaf80_4.21	2.87538			CsqKR_Scaf172_0.8	4.67088			CsqKR_Scaf172_10.20	chr8
CsqKR_Scaf269_13.16	2.86946			CsqKR_Scaf366_6.53	4.65764			CsqKR_Scaf172_10.4	chr8
CsqKR_Scaf19_22.20	2.86649			CsqKR_Scaf39_6.31	4.65566			CsqKR_Scaf172_2.32	chr8
CsqKR_Scaf129_9.11	2.85892			CsqKR_Scaf61_31.16	4.61115			CsqKR_Scaf172_2.33	chr8
CsqKR_Scaf175_30.26	2.8571			CsqKR_Scaf25_8.25	4.61066			CsqKR_Scaf172_2.35	chr8
CsqKR_Scaf180_4.23	2.84305			CsqKR_Scaf40_10.21	4.6033			CsqKR_Scaf172_6.3	chr8
CsqKR_Scaf174_37.13	2.83938			CsqKR_Scaf44_21.15	4.57887			CsqKR_Scaf172_7.34	chr8
CsqKR_Scaf30_3.25	2.83304			CsqKR_Scaf277_0.1	4.54462			CsqKR_Scaf172_7.35	chr8
CsqKR_Scaf50_13.34	2.81712			CsqKR_Scaf8_19.36	4.54315			CsqKR_Scaf172_7.36	chr8
CsqKR_Scaf165_16.27	2.81693			CsqKR_Scaf36_37.5	4.51419			CsqKR_Scaf172_7.37	chr8
CsqKR_Scaf73_16.29	2.81586			CsqKR_Scaf672_0.17	4.51363			CsqKR_Scaf173_1.31	chr7
CsqKR_Scaf19_36.18	2.80961			CsqKR_Scaf85_1.35	4.50426			CsqKR_Scaf173_10.20	chr7
CsqKR_Scaf75_30.12	2.80824			CsqKR_Scaf190_1.8	4.50193			CsqKR_Scaf173_16.20	chr7
CsqKR_Scaf75_39.37	2.80313			CsqKR_Scaf69_7.29	4.49267			CsqKR_Scaf173_17.40	chr7
CsqKR_Scaf321_2.18	2.80262			CsqKR_Scaf113_8.3	4.4827			CsqKR_Scaf173_19.0	chr7
CsqKR_Scaf268_13.35	2.79703			CsqKR_Scaf69_63.17	4.47468			CsqKR_Scaf173_2.1	chr7
CsqKR_Scaf479_1.5	2.79337			CsqKR_Scaf12_31.24	4.44608			CsqKR_Scaf173_27.17	chr7
CsqKR_Scaf61_14.6	2.78217			CsqKR_Scaf269_0.24	4.44558			CsqKR_Scaf173_32.26	chr7
CsqKR_Scaf44_1.19	2.77995			CsqKR_Scaf258_7.0	4.43466			CsqKR_Scaf173_33.46	chr7
CsqKR_Scaf5_11.15	2.7745			CsqKR_Scaf281_1.2	4.4274			CsqKR_Scaf173_4.0	chr7
CsqKR_Scaf336_5.28	2.76783			CsqKR_Scaf772_0.16	4.42641			CsqKR_Scaf173_6.25	chr7
CsqKR_Scaf43_2.32	2.75826			CsqKR_Scaf10_4.30	4.42026			CsqKR_Scaf174_0.6	chr1
CsqKR_Scaf1_53.11	2.75714			CsqKR_Scaf608_0.21	4.41841			CsqKR_Scaf174_13.10	chr1
CsqKR_Scaf174_17.18	2.75503			CsqKR_Scaf55_11.68	4.41206			CsqKR_Scaf174_13.11	chr1
CsqKR_Scaf12_48.9	2.74693			CsqKR_Scaf69_43.44	4.40584			CsqKR_Scaf174_13.12	chr1
CsqKR_Scaf327_1.17	2.74146			CsqKR_Scaf98_13.13	4.40494			CsqKR_Scaf174_15.11	chr1
CsqKR_Scaf44_41.14	2.73936			CsqKR_Scaf258_6.11	4.37693			CsqKR_Scaf174_17.16	chr1
CsqKR_Scaf381_0.31	2.73246			CsqKR_Scaf130_18.8	4.37578			CsqKR_Scaf174_23.16	chr1
CsqKR_Scaf366_6.44	2.72165			CsqKR_Scaf10_14.19	4.37222			CsqKR_Scaf174_23.17	chr1
CsqKR_Scaf95_11.29	2.72029			CsqKR_Scaf172_2.35	4.36267			CsqKR_Scaf174_27.15	chr1
CsqKR_Scaf8_4.10	2.71211			CsqKR_Scaf272_0.2	4.35462			CsqKR_Scaf174_27.3	chr1
CsqKR_Scaf988_0.13	2.7102			CsqKR_Scaf287_1.6	4.3459			CsqKR_Scaf174_31.65	chr1
CsqKR_Scaf701_0.8	2.70849			CsqKR_Scaf137_4.10	4.33836			CsqKR_Scaf174_33.7	chr1
CsqKR_Scaf103_24.11	2.69974			CsqKR_Scaf8_18.8	4.33082			CsqKR_Scaf174_34.1	chr1
CsqKR_Scaf490_2.32	2.69285			CsqKR_Scaf19_13.10	4.32838			CsqKR_Scaf174_36.12	chr1
CsqKR_Scaf387_1.47	2.68752			CsqKR_Scaf14_5.24	4.32825			CsqKR_Scaf174_38.4	chr1
CsqKR_Scaf202_4.32	2.6778			CsqKR_Scaf405_0.17	4.31426			CsqKR_Scaf174_39.16	chr1
CsqKR_Scaf90_14.40	2.67421			CsqKR_Scaf80_14.5	4.30747			CsqKR_Scaf174_40.14	chr1
CsqKR_Scaf43_61.16	2.6727			CsqKR_Scaf125_0.39	4.30562			CsqKR_Scaf174_5.2	chr1
CsqKR_Scaf471_0.14	2.66744			CsqKR_Scaf63_3.7	4.30066			CsqKR_Scaf174_5.3	chr1
CsqKR_Scaf130_16.14	2.66334			CsqKR_Scaf130_5.20	4.28709			CsqKR_Scaf175_12.2	chr7
CsqKR_Scaf371_0.32	2.65705			CsqKR_Scaf246_0.0	4.28691			CsqKR_Scaf175_13.0	chr7
CsqKR_Scaf126_1.18	2.657			CsqKR_Scaf27_14.14	4.28241			CsqKR_Scaf175_2.28	chr7
CsqKR_Scaf252_2.29	2.65182			CsqKR_Scaf196_6.10	4.27025			CsqKR_Scaf175_2.29	chr7
CsqKR_Scaf55_17.34	2.64967			CsqKR_Scaf247_15.26	4.26932			CsqKR_Scaf175_2.30	chr7
CsqKR_Scaf258_11.46	2.64947			CsqKR_Scaf40_5.16	4.24452			CsqKR_Scaf175_2.31	chr7
CsqKR_Scaf130_15.11	2.64818			CsqKR_Scaf107_7.17	4.2405			CsqKR_Scaf175_2.32	chr7
CsqKR_Scaf10_5.18	2.63823			CsqKR_Scaf75_16.8	4.23941			CsqKR_Scaf175_2.33	chr7
CsqKR_Scaf127_0.0	2.63773			CsqKR_Scaf36_18.3	4.22273			CsqKR_Scaf175_21.27	chr7
CsqKR_Scaf116_6.33	2.63245			CsqKR_Scaf73_12.13	4.2115			CsqKR_Scaf175_22.32	chr7
CsqKR_Scaf54_12.27	2.63191			CsqKR_Scaf155_0.24	4.20258			CsqKR_Scaf175_23.11	chr7
CsqKR_Scaf366_1.27	2.62863			CsqKR_Scaf140_1.24	4.1811			CsqKR_Scaf175_5.15	chr7
CsqKR_Scaf379_3.14	2.62547			CsqKR_Scaf19_11.3	4.1804			CsqKR_Scaf175_6.34	chr7
CsqKR_Scaf98_15.26	2.62282			CsqKR_Scaf166_7.19	4.16656			CsqKR_Scaf175_6.36	chr7
CsqKR_Scaf286_4.7	2.61892			CsqKR_Scaf127_3.11	4.1643			CsqKR_Scaf175_7.2	chr7
CsqKR_Scaf91_9.14	2.61716			CsqKR_Scaf28_4.44	4.1585			CsqKR_Scaf176_0.14	chr14
CsqKR_Scaf80_7.3	2.61544			CsqKR_Scaf988_0.13	4.1576			CsqKR_Scaf176_0.16	chr14
CsqKR_Scaf323_5.8	2.61456			CsqKR_Scaf172_0.6	4.15027			CsqKR_Scaf178_0.0	chr4
CsqKR_Scaf98_13.22	2.6108			CsqKR_Scaf14_22.24	4.15016			CsqKR_Scaf178_0.9	chr4
CsqKR_Scaf19_24.21	2.60101			CsqKR_Scaf90_34.13	4.14222			CsqKR_Scaf179_0.25	chr11
CsqKR_Scaf203_9.0	2.6005			CsqKR_Scaf109_0.3	4.14187			CsqKR_Scaf179_0.29	chr11
CsqKR_Scaf772_0.16	2.59797			CsqKR_Scaf39_42.5	4.13189			CsqKR_Scaf179_0.5	chr11
CsqKR_Scaf130_16.18	2.59553			CsqKR_Scaf175_30.21	4.12839			CsqKR_Scaf18_18.17	chr2
CsqKR_Scaf182_1.3	2.59054			CsqKR_Scaf41_48.8	4.11606			CsqKR_Scaf18_19.9	chr2
CsqKR_Scaf60_3.31	2.58476			CsqKR_Scaf151_3.14	4.1156			CsqKR_Scaf18_20.3	chr2
CsqKR_Scaf127_7.7	2.56048			CsqKR_Scaf214_0.27	4.10547			CsqKR_Scaf18_4.17	chr2
CsqKR_Scaf416_0.1	2.55605			CsqKR_Scaf80_16.33	4.10343			CsqKR_Scaf18_7.20	chr2
CsqKR_Scaf10_4.28	2.5543			CsqKR_Scaf17_5.45	4.10136			CsqKR_Scaf18_7.6	chr2
CsqKR_Scaf133_1.12	2.55184			CsqKR_Scaf187_0.14	4.09819			CsqKR_Scaf18_9.1	chr2
CsqKR_Scaf61_42.15	2.55097			CsqKR_Scaf14_13.23	4.09558			CsqKR_Scaf180_0.40	chr6
CsqKR_Scaf223_0.7	2.54955			CsqKR_Scaf112_8.34	4.06953			CsqKR_Scaf180_7.2	chr6
CsqKR_Scaf281_3.21	2.54939			CsqKR_Scaf61_27.21	4.06691			CsqKR_Scaf180_8.2	chr6
CsqKR_Scaf35_46.18	2.54693			CsqKR_Scaf61_49.8	4.06199			CsqKR_Scaf180_9.15	chr6
CsqKR_Scaf7_40.25	2.54669			CsqKR_Scaf256_9.8	4.0593			CsqKR_Scaf182_1.18	chr14
CsqKR_Scaf75_17.10	2.5444			CsqKR_Scaf18_15.0	4.05595			CsqKR_Scaf182_2.4	chr14
CsqKR_Scaf61_6.39	2.54226			CsqKR_Scaf245_5.11	4.04419			CsqKR_Scaf182_4.15	chr14
CsqKR_Scaf99_49.8	2.54222			CsqKR_Scaf80_15.27	4.04255			CsqKR_Scaf182_5.6	chr14
CsqKR_Scaf5_28.16	2.54136			CsqKR_Scaf441_0.17	4.04156			CsqKR_Scaf182_7.0	chr14
CsqKR_Scaf20_8.10	2.54083			CsqKR_Scaf99_40.38	4.04038			CsqKR_Scaf183_0.0	chr13
CsqKR_Scaf535_0.11	2.5337			CsqKR_Scaf166_1.7	4.03969			CsqKR_Scaf183_0.5	chr13
CsqKR_Scaf776_0.20	2.52941			CsqKR_Scaf1028_0.14	4.03172			CsqKR_Scaf184_0.1	chr13
CsqKR_Scaf55_23.12	2.52784			CsqKR_Scaf2_0.17	4.02873			CsqKR_Scaf185_0.23	chr15
CsqKR_Scaf18_3.7	2.52145			CsqKR_Scaf794_0.8	4.02489			CsqKR_Scaf185_0.25	chr15
CsqKR_Scaf402_9.36	2.51989			CsqKR_Scaf187_2.50	4.01721			CsqKR_Scaf185_0.3	chr15
CsqKR_Scaf73_15.17	2.51868			CsqKR_Scaf419_0.18	4.00847			CsqKR_Scaf185_0.4	chr15
CsqKR_Scaf39_38.11	2.51065			CsqKR_Scaf410_0.2	4.00784			CsqKR_Scaf185_0.6	chr15
CsqKR_Scaf349_8.11	2.50921			CsqKR_Scaf642_0.12	4.00702			CsqKR_Scaf185_11.22	chr15
CsqKR_Scaf451_0.15	2.50855			CsqKR_Scaf202_4.34	3.99838			CsqKR_Scaf185_11.40	chr15
CsqKR_Scaf25_1.8	2.50071			CsqKR_Scaf53_7.13	3.99725			CsqKR_Scaf185_12.0	chr15
CsqKR_Scaf63_9.22	2.49323			CsqKR_Scaf246_0.14	3.99368			CsqKR_Scaf185_12.23	chr15
CsqKR_Scaf50_25.19	2.48723			CsqKR_Scaf95_27.8	3.98587			CsqKR_Scaf185_14.0	chr15
CsqKR_Scaf352_0.28	2.48249			CsqKR_Scaf117_4.21	3.95154			CsqKR_Scaf185_2.26	chr15
CsqKR_Scaf162_1.21	2.47909			CsqKR_Scaf966_0.16	3.94916			CsqKR_Scaf185_2.28	chr15
CsqKR_Scaf180_4.30	2.47755			CsqKR_Scaf180_0.38	3.93963			CsqKR_Scaf186_5.0	chr8
CsqKR_Scaf252_1.16	2.46858			CsqKR_Scaf63_7.32	3.8945			CsqKR_Scaf187_1.3	chr14
CsqKR_Scaf130_16.10	2.46217			CsqKR_Scaf349_2.6	3.89265			CsqKR_Scaf187_1.39	chr14
CsqKR_Scaf19_36.20	2.46089			CsqKR_Scaf69_48.0	3.8919			CsqKR_Scaf188_0.0	chr3
CsqKR_Scaf40_8.22	2.44859			CsqKR_Scaf397_0.14	3.88423			CsqKR_Scaf188_0.6	chr3
CsqKR_Scaf200_6.42	2.44559			CsqKR_Scaf53_13.12	3.87803			CsqKR_Scaf189_0.0	chr2
CsqKR_Scaf75_31.53	2.44425			CsqKR_Scaf173_26.11	3.87303			CsqKR_Scaf19_11.10	chr8
CsqKR_Scaf21_2.17	2.44419			CsqKR_Scaf106_8.16	3.87005			CsqKR_Scaf19_17.20	chr8
CsqKR_Scaf54_10.13	2.44399			CsqKR_Scaf261_5.4	3.86752			CsqKR_Scaf19_19.1	chr8
CsqKR_Scaf162_4.13	2.43999			CsqKR_Scaf194_28.18	3.86572			CsqKR_Scaf19_24.21	chr8
CsqKR_Scaf3_41.14	2.43648			CsqKR_Scaf361_8.14	3.86292			CsqKR_Scaf19_25.6	chr8
CsqKR_Scaf73_14.10	2.42981			CsqKR_Scaf794_0.6	3.85972			CsqKR_Scaf19_26.8	chr8
CsqKR_Scaf1_44.23	2.42519			CsqKR_Scaf228_3.13	3.84599			CsqKR_Scaf19_27.24	chr8
CsqKR_Scaf130_16.15	2.42498			CsqKR_Scaf24_7.18	3.84438			CsqKR_Scaf19_27.26	chr8
CsqKR_Scaf12_51.9	2.42447			CsqKR_Scaf98_5.24	3.83787			CsqKR_Scaf19_28.0	chr8
CsqKR_Scaf173_10.27	2.42383			CsqKR_Scaf155_0.4	3.83662			CsqKR_Scaf19_28.9	chr8
CsqKR_Scaf129_7.15	2.42365			CsqKR_Scaf952_0.1	3.83662			CsqKR_Scaf19_31.35	chr8
CsqKR_Scaf151_3.17	2.41665			CsqKR_Scaf59_1.24	3.83275			CsqKR_Scaf19_34.16	chr8
CsqKR_Scaf2_8.4	2.41549			CsqKR_Scaf43_54.23	3.82356			CsqKR_Scaf19_36.0	chr8
CsqKR_Scaf172_6.3	2.41505			CsqKR_Scaf39_32.33	3.82244			CsqKR_Scaf19_37.18	chr8
CsqKR_Scaf43_2.33	2.41491			CsqKR_Scaf11_5.17	3.82158			CsqKR_Scaf19_4.21	chr8
CsqKR_Scaf208_1.24	2.41486			CsqKR_Scaf61_40.25	3.82056			CsqKR_Scaf19_9.13	chr8
CsqKR_Scaf36_36.16	2.40745			CsqKR_Scaf98_5.33	3.81454			CsqKR_Scaf191_0.0	chr2
CsqKR_Scaf24_1.16	2.40666			CsqKR_Scaf14_1.4	3.80945			CsqKR_Scaf191_10.0	chr2
CsqKR_Scaf39_10.8	2.40065			CsqKR_Scaf113_16.59	3.80828			CsqKR_Scaf191_10.1	chr2
CsqKR_Scaf3_52.16	2.39922			CsqKR_Scaf261_7.6	3.80271			CsqKR_Scaf191_16.3	chr2
CsqKR_Scaf138_16.10	2.3983			CsqKR_Scaf539_0.11	3.79892			CsqKR_Scaf191_2.0	chr2
CsqKR_Scaf87_1.39	2.39659			CsqKR_Scaf1_36.19	3.79759			CsqKR_Scaf191_3.0	chr2
CsqKR_Scaf18_0.7	2.39641			CsqKR_Scaf10_13.2	3.79753			CsqKR_Scaf191_3.2	chr2
CsqKR_Scaf39_1.26	2.39526			CsqKR_Scaf31_7.18	3.79205			CsqKR_Scaf191_3.3	chr2
CsqKR_Scaf451_2.20	2.38997			CsqKR_Scaf507_0.47	3.79166			CsqKR_Scaf191_4.0	chr2
CsqKR_Scaf12_7.16	2.38477			CsqKR_Scaf55_27.26	3.79037			CsqKR_Scaf192_1.59	chr10
CsqKR_Scaf40_6.17	2.37792			CsqKR_Scaf90_33.20	3.78738			CsqKR_Scaf192_3.1	chr10
CsqKR_Scaf290_0.18	2.37714			CsqKR_Scaf98_26.11	3.78353			CsqKR_Scaf192_3.2	chr10
CsqKR_Scaf507_0.47	2.37706			CsqKR_Scaf63_10.19	3.77897			CsqKR_Scaf192_4.3	chr10
CsqKR_Scaf402_4.7	2.37694			CsqKR_Scaf12_31.37	3.77674			CsqKR_Scaf193_13.3	chr4
CsqKR_Scaf55_27.30	2.37677			CsqKR_Scaf21_3.16	3.77341			CsqKR_Scaf193_15.0	chr4
CsqKR_Scaf83_0.1	2.37202			CsqKR_Scaf424_0.2	3.77247			CsqKR_Scaf193_7.26	chr4
CsqKR_Scaf258_11.13	2.36414			CsqKR_Scaf60_7.37	3.77169			CsqKR_Scaf193_9.23	chr4
CsqKR_Scaf98_29.43	2.3629			CsqKR_Scaf50_33.17	3.76558			CsqKR_Scaf194_0.0	chr4
CsqKR_Scaf98_5.34	2.36156			CsqKR_Scaf98_18.7	3.76319			CsqKR_Scaf194_1.0	chr4
CsqKR_Scaf74_1.9	2.35809			CsqKR_Scaf195_5.18	3.75632			CsqKR_Scaf194_11.1	chr4
CsqKR_Scaf99_53.9	2.34569			CsqKR_Scaf99_50.15	3.75536			CsqKR_Scaf194_14.13	chr4
CsqKR_Scaf993_0.5	2.3423			CsqKR_Scaf41_31.19	3.72331			CsqKR_Scaf194_14.15	chr4
CsqKR_Scaf426_4.32	2.34157			CsqKR_Scaf39_6.24	3.72222			CsqKR_Scaf194_14.3	chr4
CsqKR_Scaf424_0.2	2.34073			CsqKR_Scaf69_31.15	3.71779			CsqKR_Scaf194_20.0	chr4
CsqKR_Scaf16_8.27	2.33495			CsqKR_Scaf478_0.13	3.7171			CsqKR_Scaf194_22.0	chr4
CsqKR_Scaf19_11.3	2.33021			CsqKR_Scaf188_1.1	3.7142			CsqKR_Scaf194_24.16	chr4
CsqKR_Scaf3_50.12	2.32325			CsqKR_Scaf9_1.8	3.71366			CsqKR_Scaf194_3.21	chr4
CsqKR_Scaf286_4.14	2.32273			CsqKR_Scaf952_0.11	3.70118			CsqKR_Scaf194_3.22	chr4
CsqKR_Scaf48_4.13	2.32122			CsqKR_Scaf264_17.15	3.70036			CsqKR_Scaf194_30.8	chr4
CsqKR_Scaf398_6.8	2.32044			CsqKR_Scaf35_31.22	3.69829			CsqKR_Scaf194_31.18	chr4
CsqKR_Scaf25_22.21	2.32027			CsqKR_Scaf213_0.20	3.68849			CsqKR_Scaf194_31.21	chr4
CsqKR_Scaf73_8.20	2.31936			CsqKR_Scaf125_0.32	3.68334			CsqKR_Scaf194_7.9	chr4
CsqKR_Scaf3_52.19	2.31607			CsqKR_Scaf261_4.20	3.68322			CsqKR_Scaf194_8.0	chr4
CsqKR_Scaf53_0.5	2.31531			CsqKR_Scaf50_33.16	3.67138			CsqKR_Scaf194_9.10	chr4
CsqKR_Scaf75_12.5	2.31506			CsqKR_Scaf147_12.10	3.66895			CsqKR_Scaf195_11.1	chr3
CsqKR_Scaf39_1.29	2.30726			CsqKR_Scaf174_8.10	3.656			CsqKR_Scaf195_11.13	chr3
CsqKR_Scaf39_1.33	2.30674			CsqKR_Scaf54_0.32	3.65488			CsqKR_Scaf195_11.14	chr3
CsqKR_Scaf130_23.13	2.30546			CsqKR_Scaf133_7.1	3.64066			CsqKR_Scaf195_7.2	chr3
CsqKR_Scaf39_21.2	2.30198			CsqKR_Scaf14_15.19	3.63962			CsqKR_Scaf195_7.21	chr3
CsqKR_Scaf63_3.87	2.29619			CsqKR_Scaf40_5.15	3.63702			CsqKR_Scaf195_7.4	chr3
CsqKR_Scaf185_15.14	2.29541			CsqKR_Scaf10_14.17	3.63505			CsqKR_Scaf195_8.21	chr3
CsqKR_Scaf8_12.17	2.2943			CsqKR_Scaf61_40.21	3.63134			CsqKR_Scaf195_8.32	chr3
CsqKR_Scaf5_30.7	2.29396			CsqKR_Scaf405_0.1	3.63005			CsqKR_Scaf196_3.1	chr13
CsqKR_Scaf69_49.25	2.28357			CsqKR_Scaf103_17.14	3.62951			CsqKR_Scaf196_3.7	chr13
CsqKR_Scaf44_43.14	2.28076			CsqKR_Scaf966_0.19	3.62362			CsqKR_Scaf196_4.2	chr13
CsqKR_Scaf39_32.37	2.27943			CsqKR_Scaf59_6.3	3.62171			CsqKR_Scaf196_5.1	chr13
CsqKR_Scaf18_4.20	2.2757			CsqKR_Scaf73_12.12	3.61878			CsqKR_Scaf196_7.2	chr13
CsqKR_Scaf90_4.12	2.2719			CsqKR_Scaf522_2.24	3.61036			CsqKR_Scaf196_7.24	chr13
CsqKR_Scaf19_37.22	2.27115			CsqKR_Scaf21_35.28	3.60393			CsqKR_Scaf196_7.25	chr13
CsqKR_Scaf35_31.18	2.26194			CsqKR_Scaf55_23.14	3.60122			CsqKR_Scaf196_7.26	chr13
CsqKR_Scaf63_2.7	2.26156			CsqKR_Scaf50_22.9	3.59144			CsqKR_Scaf197_0.21	chr11
CsqKR_Scaf98_4.1	2.2577			CsqKR_Scaf44_9.1	3.58802			CsqKR_Scaf197_0.4	chr11
CsqKR_Scaf55_24.29	2.25433			CsqKR_Scaf396_3.25	3.58757			CsqKR_Scaf198_0.3	chr6
CsqKR_Scaf396_3.25	2.25378			CsqKR_Scaf69_7.43	3.57576			CsqKR_Scaf199_0.8	chr1
CsqKR_Scaf94_5.11	2.2528			CsqKR_Scaf192_8.4	3.5616			CsqKR_Scaf199_1.24	chr1
CsqKR_Scaf701_0.7	2.25166			CsqKR_Scaf24_7.12	3.55883			CsqKR_Scaf199_1.26	chr1
CsqKR_Scaf286_5.10	2.25102			CsqKR_Scaf25_10.27	3.55812			CsqKR_Scaf2_0.16	chr13
CsqKR_Scaf100_5.20	2.24672			CsqKR_Scaf64_19.12	3.55675			CsqKR_Scaf2_3.12	chr13
CsqKR_Scaf41_48.8	2.23982			CsqKR_Scaf12_15.5	3.55587			CsqKR_Scaf2_4.19	chr13
CsqKR_Scaf481_0.9	2.23938			CsqKR_Scaf95_20.23	3.55378			CsqKR_Scaf2_8.44	chr13
CsqKR_Scaf352_0.33	2.23445			CsqKR_Scaf54_1.3	3.55197			CsqKR_Scaf2_8.46	chr13
CsqKR_Scaf39_1.28	2.23404			CsqKR_Scaf173_33.12	3.55153			CsqKR_Scaf2_8.65	chr13
CsqKR_Scaf5_41.4	2.23259			CsqKR_Scaf55_23.15	3.55117			CsqKR_Scaf20_0.14	chr11
CsqKR_Scaf101_2.31	2.22907			CsqKR_Scaf10_13.16	3.54859			CsqKR_Scaf20_0.15	chr11
CsqKR_Scaf598_0.19	2.22447			CsqKR_Scaf261_15.51	3.54839			CsqKR_Scaf20_0.26	chr11
CsqKR_Scaf41_6.17	2.22411			CsqKR_Scaf36_36.4	3.54445			CsqKR_Scaf20_1.2	chr11
CsqKR_Scaf187_2.31	2.21185			CsqKR_Scaf69_19.20	3.54124			CsqKR_Scaf20_13.13	chr11
CsqKR_Scaf44_4.30	2.21161			CsqKR_Scaf3_45.8	3.54023			CsqKR_Scaf20_17.6	chr11
CsqKR_Scaf14_34.18	2.20448			CsqKR_Scaf301_6.5	3.52922			CsqKR_Scaf20_20.12	chr11
CsqKR_Scaf20_10.18	2.20329			CsqKR_Scaf1_10.20	3.5283			CsqKR_Scaf20_20.9	chr11
CsqKR_Scaf99_53.14	2.19955			CsqKR_Scaf362_0.7	3.52674			CsqKR_Scaf20_21.1	chr11
CsqKR_Scaf40_20.1	2.19664			CsqKR_Scaf102_12.15	3.5263			CsqKR_Scaf20_22.0	chr11
CsqKR_Scaf61_11.24	2.19625			CsqKR_Scaf59_27.9	3.52252			CsqKR_Scaf20_24.2	chr11
CsqKR_Scaf91_8.9	2.19345			CsqKR_Scaf8_4.11	3.51735			CsqKR_Scaf20_25.37	chr11
CsqKR_Scaf95_18.29	2.19086			CsqKR_Scaf273_2.15	3.51366			CsqKR_Scaf20_25.38	chr11
CsqKR_Scaf231_4.22	2.19043			CsqKR_Scaf438_0.2	3.51318			CsqKR_Scaf20_25.39	chr11
CsqKR_Scaf261_8.14	2.18941			CsqKR_Scaf175_22.32	3.5112			CsqKR_Scaf20_25.42	chr11
CsqKR_Scaf24_7.18	2.18794			CsqKR_Scaf405_0.15	3.51083			CsqKR_Scaf20_5.0	chr11
CsqKR_Scaf25_2.30	2.18707			CsqKR_Scaf25_10.20	3.50857			CsqKR_Scaf20_7.27	chr11
CsqKR_Scaf258_7.23	2.18618			CsqKR_Scaf20_21.1	3.50622			CsqKR_Scaf20_7.7	chr11
CsqKR_Scaf130_18.31	2.18564			CsqKR_Scaf35_43.11	3.50363			CsqKR_Scaf20_7.8	chr11
CsqKR_Scaf39_1.31	2.18492			CsqKR_Scaf3_79.1	3.49806			CsqKR_Scaf20_9.0	chr11
CsqKR_Scaf286_0.23	2.17936			CsqKR_Scaf107_7.24	3.49582			CsqKR_Scaf20_9.1	chr11
CsqKR_Scaf231_12.34	2.17707			CsqKR_Scaf191_9.36	3.48064			CsqKR_Scaf200_0.12	chr11
CsqKR_Scaf12_0.3	2.17468			CsqKR_Scaf14_9.17	3.47945			CsqKR_Scaf200_5.2	chr11
CsqKR_Scaf130_29.13	2.1715			CsqKR_Scaf173_7.34	3.4743			CsqKR_Scaf200_8.2	chr11
CsqKR_Scaf53_13.34	2.17073			CsqKR_Scaf3_52.19	3.4724			CsqKR_Scaf201_0.1	chr11
CsqKR_Scaf231_8.12	2.16867			CsqKR_Scaf91_10.0	3.47141			CsqKR_Scaf201_0.10	chr11
CsqKR_Scaf3_0.12	2.16775			CsqKR_Scaf99_2.33	3.46638			CsqKR_Scaf201_4.10	chr11
CsqKR_Scaf261_15.54	2.16632			CsqKR_Scaf63_3.13	3.45679			CsqKR_Scaf201_4.2	chr11
CsqKR_Scaf562_0.3	2.16527			CsqKR_Scaf139_0.9	3.45502			CsqKR_Scaf201_5.27	chr11
CsqKR_Scaf98_31.26	2.1648			CsqKR_Scaf12_52.5	3.45473			CsqKR_Scaf201_5.31	chr11
CsqKR_Scaf30_3.24	2.15753			CsqKR_Scaf237_5.16	3.4547			CsqKR_Scaf201_5.34	chr11
CsqKR_Scaf3_65.21	2.15258			CsqKR_Scaf36_19.26	3.44662			CsqKR_Scaf201_5.35	chr11
CsqKR_Scaf78_5.34	2.15135			CsqKR_Scaf113_15.14	3.43515			CsqKR_Scaf201_5.36	chr11
CsqKR_Scaf397_1.42	2.14754			CsqKR_Scaf38_11.12	3.43326			CsqKR_Scaf201_5.37	chr11
CsqKR_Scaf40_1.16	2.14689			CsqKR_Scaf247_2.26	3.41504			CsqKR_Scaf201_5.38	chr11
CsqKR_Scaf69_72.33	2.14649			CsqKR_Scaf69_86.0	3.41477			CsqKR_Scaf201_5.39	chr11
CsqKR_Scaf348_0.16	2.1458			CsqKR_Scaf80_3.20	3.41057			CsqKR_Scaf201_5.40	chr11
CsqKR_Scaf102_13.14	2.14331			CsqKR_Scaf100_7.29	3.41037			CsqKR_Scaf202_0.3	chr14
CsqKR_Scaf69_13.22	2.14285			CsqKR_Scaf141_1.8	3.40977			CsqKR_Scaf202_2.15	chr14
CsqKR_Scaf59_40.38	2.14104			CsqKR_Scaf89_0.26	3.40606			CsqKR_Scaf202_4.0	chr14
CsqKR_Scaf1028_0.17	2.14095			CsqKR_Scaf299_0.29	3.39993			CsqKR_Scaf202_4.32	chr14
CsqKR_Scaf1_19.13	2.13458			CsqKR_Scaf69_65.8	3.39963			CsqKR_Scaf202_4.43	chr14
CsqKR_Scaf52_1.28	2.13454			CsqKR_Scaf35_1.15	3.38894			CsqKR_Scaf202_4.44	chr14
CsqKR_Scaf129_6.22	2.12851			CsqKR_Scaf40_6.14	3.38766			CsqKR_Scaf202_4.45	chr14
CsqKR_Scaf44_11.32	2.12834			CsqKR_Scaf738_0.13	3.38714			CsqKR_Scaf202_4.46	chr14
CsqKR_Scaf352_0.4	2.12384			CsqKR_Scaf928_0.7	3.38515			CsqKR_Scaf202_4.6	chr14
CsqKR_Scaf39_25.61	2.12163			CsqKR_Scaf53_13.62	3.37266			CsqKR_Scaf203_1.36	chr14
CsqKR_Scaf258_7.27	2.11907			CsqKR_Scaf336_7.28	3.36988			CsqKR_Scaf203_4.20	chr14
CsqKR_Scaf40_22.15	2.11709			CsqKR_Scaf162_0.23	3.36596			CsqKR_Scaf203_4.34	chr14
CsqKR_Scaf803_0.0	2.11331			CsqKR_Scaf701_0.7	3.35577			CsqKR_Scaf203_4.7	chr14
CsqKR_Scaf55_23.14	2.11163			CsqKR_Scaf3_79.14	3.34819			CsqKR_Scaf203_5.2	chr14
CsqKR_Scaf20_25.42	2.11076			CsqKR_Scaf10_4.7	3.3477			CsqKR_Scaf203_5.35	chr14
CsqKR_Scaf3_34.8	2.11022			CsqKR_Scaf127_4.21	3.34679			CsqKR_Scaf203_5.47	chr14
CsqKR_Scaf764_0.15	2.1062			CsqKR_Scaf8_3.25	3.34048			CsqKR_Scaf203_5.9	chr14
CsqKR_Scaf165_0.9	2.10392			CsqKR_Scaf43_53.28	3.33798			CsqKR_Scaf203_6.0	chr14
CsqKR_Scaf29_13.11	2.10121			CsqKR_Scaf701_0.8	3.3365			CsqKR_Scaf203_6.8	chr14
CsqKR_Scaf65_12.18	2.09901			CsqKR_Scaf564_0.47	3.3271			CsqKR_Scaf203_8.17	chr14
CsqKR_Scaf171_0.7	2.09775			CsqKR_Scaf43_2.33	3.32252			CsqKR_Scaf203_9.0	chr14
CsqKR_Scaf40_16.11	2.0969			CsqKR_Scaf192_3.1	3.30445			CsqKR_Scaf203_9.5	chr14
CsqKR_Scaf452_0.23	2.09459			CsqKR_Scaf31_7.17	3.29738			CsqKR_Scaf204_0.25	chr13
CsqKR_Scaf43_32.13	2.09419			CsqKR_Scaf119_6.4	3.28518			CsqKR_Scaf204_0.29	chr13
CsqKR_Scaf112_6.21	2.09315			CsqKR_Scaf44_28.4	3.27249			CsqKR_Scaf204_0.45	chr13
CsqKR_Scaf19_10.11	2.09272			CsqKR_Scaf277_0.12	3.26551			CsqKR_Scaf206_0.13	chr4
CsqKR_Scaf173_29.24	2.09192			CsqKR_Scaf102_12.38	3.26551			CsqKR_Scaf207_3.1	chr14
CsqKR_Scaf524_4.27	2.08873			CsqKR_Scaf739_0.4	3.26192			CsqKR_Scaf207_3.2	chr14
CsqKR_Scaf195_7.21	2.08845			CsqKR_Scaf286_4.7	3.25991			CsqKR_Scaf208_0.11	chr12
CsqKR_Scaf5_41.23	2.08594			CsqKR_Scaf490_8.35	3.25965			CsqKR_Scaf208_1.18	chr12
CsqKR_Scaf54_0.30	2.08433			CsqKR_Scaf140_2.8	3.25768			CsqKR_Scaf208_1.23	chr12
CsqKR_Scaf284_2.22	2.07962			CsqKR_Scaf247_13.34	3.25392			CsqKR_Scaf208_1.32	chr12
CsqKR_Scaf14_4.7	2.07642			CsqKR_Scaf103_7.2	3.24907			CsqKR_Scaf208_2.10	chr12
CsqKR_Scaf113_5.27	2.07559			CsqKR_Scaf18_4.19	3.24366			CsqKR_Scaf208_2.9	chr12
CsqKR_Scaf75_2.13	2.06836			CsqKR_Scaf113_18.22	3.23872			CsqKR_Scaf208_3.2	chr12
CsqKR_Scaf2_4.14	2.06181			CsqKR_Scaf460_1.28	3.226			CsqKR_Scaf208_5.30	chr12
CsqKR_Scaf659_0.0	2.05052			CsqKR_Scaf372_1.28	3.2233			CsqKR_Scaf208_6.0	chr12
CsqKR_Scaf21_27.30	2.04947			CsqKR_Scaf90_9.28	3.21481			CsqKR_Scaf208_6.13	chr12
CsqKR_Scaf775_0.1	2.0494			CsqKR_Scaf59_6.37	3.21459			CsqKR_Scaf208_8.4	chr12
CsqKR_Scaf423_3.45	2.0491			CsqKR_Scaf18_16.8	3.21286			CsqKR_Scaf21_0.8	chr9
CsqKR_Scaf583_0.7	2.04729			CsqKR_Scaf4_4.8	3.21141			CsqKR_Scaf21_1.0	chr9
CsqKR_Scaf44_1.17	2.04547			CsqKR_Scaf321_5.15	3.20973			CsqKR_Scaf21_11.15	chr9
CsqKR_Scaf91_8.7	2.0408			CsqKR_Scaf264_18.29	3.20801			CsqKR_Scaf21_14.12	chr9
CsqKR_Scaf50_9.13	2.03372			CsqKR_Scaf102_15.27	3.20264			CsqKR_Scaf21_14.2	chr9
CsqKR_Scaf24_7.12	2.03284			CsqKR_Scaf318_16.13	3.19364			CsqKR_Scaf21_15.0	chr9
CsqKR_Scaf745_0.23	2.03213			CsqKR_Scaf219_1.8	3.19242			CsqKR_Scaf21_16.20	chr9
CsqKR_Scaf21_29.0	2.03205			CsqKR_Scaf72_5.19	3.18212			CsqKR_Scaf21_16.44	chr9
CsqKR_Scaf185_0.3	2.03182			CsqKR_Scaf95_24.3	3.18075			CsqKR_Scaf21_16.6	chr9
CsqKR_Scaf2_8.59	2.02776			CsqKR_Scaf138_7.17	3.17642			CsqKR_Scaf21_19.0	chr9
CsqKR_Scaf20_24.17	2.02649			CsqKR_Scaf90_0.20	3.17496			CsqKR_Scaf21_19.9	chr9
CsqKR_Scaf318_15.4	2.02563			CsqKR_Scaf102_9.1	3.17496			CsqKR_Scaf21_21.13	chr9
CsqKR_Scaf69_28.19	2.02506			CsqKR_Scaf31_17.17	3.172			CsqKR_Scaf21_21.14	chr9
CsqKR_Scaf98_18.15	2.02386			CsqKR_Scaf98_27.14	3.17174			CsqKR_Scaf21_21.15	chr9
CsqKR_Scaf21_35.27	2.02218			CsqKR_Scaf173_18.10	3.16485			CsqKR_Scaf21_21.16	chr9
CsqKR_Scaf3_58.11	2.02213			CsqKR_Scaf174_33.10	3.16379			CsqKR_Scaf21_21.8	chr9
CsqKR_Scaf12_40.0	2.01735			CsqKR_Scaf9_1.2	3.15587			CsqKR_Scaf21_27.23	chr9
CsqKR_Scaf39_24.16	2.01684			CsqKR_Scaf103_9.9	3.14709			CsqKR_Scaf21_29.0	chr9
CsqKR_Scaf679_0.0	2.00729			CsqKR_Scaf69_30.32	3.14497			CsqKR_Scaf21_30.1	chr9
CsqKR_Scaf69_78.7	2.00445			CsqKR_Scaf25_9.8	3.14243			CsqKR_Scaf21_30.22	chr9
CsqKR_Scaf182_3.9	2.00416			CsqKR_Scaf70_2.14	3.1386			CsqKR_Scaf21_31.3	chr9
				CsqKR_Scaf393_3.9	3.13779			CsqKR_Scaf21_35.26	chr9
				CsqKR_Scaf318_3.16	3.13653			CsqKR_Scaf21_35.27	chr9
				CsqKR_Scaf127_17.11	3.13282			CsqKR_Scaf21_35.28	chr9
				CsqKR_Scaf103_26.35	3.12765			CsqKR_Scaf21_35.9	chr9
				CsqKR_Scaf371_0.32	3.12649			CsqKR_Scaf210_0.19	chr14
				CsqKR_Scaf27_17.18	3.10912			CsqKR_Scaf210_0.20	chr14
				CsqKR_Scaf59_30.17	3.10867			CsqKR_Scaf210_0.23	chr14
				CsqKR_Scaf312_5.3	3.10629			CsqKR_Scaf213_0.22	chr11
				CsqKR_Scaf175_30.32	3.10371			CsqKR_Scaf213_0.23	chr11
				CsqKR_Scaf264_18.27	3.09949			CsqKR_Scaf214_0.16	chr13
				CsqKR_Scaf24_11.31	3.09132			CsqKR_Scaf214_0.27	chr13
				CsqKR_Scaf130_20.12	3.09077			CsqKR_Scaf214_0.6	chr13
				CsqKR_Scaf256_11.12	3.08755			CsqKR_Scaf215_0.0	chr14
				CsqKR_Scaf175_20.11	3.08714			CsqKR_Scaf218_3.0	chr3
				CsqKR_Scaf207_3.12	3.08487			CsqKR_Scaf218_3.1	chr3
				CsqKR_Scaf127_13.28	3.08138			CsqKR_Scaf218_4.0	chr3
				CsqKR_Scaf21_20.2	3.08041			CsqKR_Scaf218_8.19	chr3
				CsqKR_Scaf501_0.18	3.07977			CsqKR_Scaf218_8.23	chr3
				CsqKR_Scaf10_11.12	3.07941			CsqKR_Scaf218_8.45	chr3
				CsqKR_Scaf164_3.8	3.07691			CsqKR_Scaf218_8.49	chr3
				CsqKR_Scaf59_10.23	3.07276			CsqKR_Scaf218_8.50	chr3
				CsqKR_Scaf318_1.0	3.0718			CsqKR_Scaf218_8.51	chr3
				CsqKR_Scaf36_17.25	3.06188			CsqKR_Scaf219_3.55	chr13
				CsqKR_Scaf260_0.16	3.05865			CsqKR_Scaf22_0.0	chr12
				CsqKR_Scaf26_1.13	3.05528			CsqKR_Scaf22_0.3	chr12
				CsqKR_Scaf98_5.34	3.05447			CsqKR_Scaf22_0.4	chr12
				CsqKR_Scaf55_35.40	3.0512			CsqKR_Scaf22_10.6	chr12
				CsqKR_Scaf3_46.9	3.04873			CsqKR_Scaf22_11.16	chr12
				CsqKR_Scaf208_7.19	3.04814			CsqKR_Scaf22_11.17	chr12
				CsqKR_Scaf471_2.0	3.04604			CsqKR_Scaf22_14.39	chr12
				CsqKR_Scaf539_0.9	3.04293			CsqKR_Scaf22_2.0	chr12
				CsqKR_Scaf173_26.18	3.04265			CsqKR_Scaf22_2.7	chr12
				CsqKR_Scaf268_11.19	3.03894			CsqKR_Scaf22_5.0	chr12
				CsqKR_Scaf113_0.9	3.03681			CsqKR_Scaf22_5.5	chr12
				CsqKR_Scaf87_6.23	3.03565			CsqKR_Scaf220_0.0	chr13
				CsqKR_Scaf102_13.14	3.03467			CsqKR_Scaf220_0.1	chr13
				CsqKR_Scaf939_0.14	3.02668			CsqKR_Scaf222_0.5	chr2
				CsqKR_Scaf256_11.11	3.02553			CsqKR_Scaf222_2.17	chr2
				CsqKR_Scaf180_9.18	3.02399			CsqKR_Scaf222_2.2	chr2
				CsqKR_Scaf438_0.10	3.02371			CsqKR_Scaf222_5.21	chr2
				CsqKR_Scaf371_0.24	3.02305			CsqKR_Scaf222_6.0	chr2
				CsqKR_Scaf138_15.10	3.02182			CsqKR_Scaf222_6.25	chr2
				CsqKR_Scaf37_15.40	3.01982			CsqKR_Scaf222_7.2	chr2
				CsqKR_Scaf98_13.12	3.01982			CsqKR_Scaf222_8.0	chr2
				CsqKR_Scaf192_8.8	3.01841			CsqKR_Scaf223_0.6	chr13
				CsqKR_Scaf43_2.32	3.0176			CsqKR_Scaf223_3.0	chr13
				CsqKR_Scaf40_10.19	3.01668			CsqKR_Scaf223_3.11	chr13
				CsqKR_Scaf59_35.8	3.01595			CsqKR_Scaf223_3.9	chr13
				CsqKR_Scaf192_12.8	3.01448			CsqKR_Scaf224_0.0	chr4
				CsqKR_Scaf16_12.7	3.01136			CsqKR_Scaf228_0.14	chr10
				CsqKR_Scaf142_0.13	3.01078			CsqKR_Scaf228_1.36	chr10
				CsqKR_Scaf127_1.14	3.00632			CsqKR_Scaf228_14.0	chr10
				CsqKR_Scaf78_1.12	2.99965			CsqKR_Scaf228_17.24	chr10
				CsqKR_Scaf535_0.11	2.99842			CsqKR_Scaf228_2.23	chr10
				CsqKR_Scaf84_0.17	2.99659			CsqKR_Scaf228_2.31	chr10
				CsqKR_Scaf100_3.11	2.99376			CsqKR_Scaf228_2.33	chr10
				CsqKR_Scaf174_41.31	2.99064			CsqKR_Scaf228_2.4	chr10
				CsqKR_Scaf113_0.11	2.98652			CsqKR_Scaf228_21.16	chr10
				CsqKR_Scaf19_2.14	2.97957			CsqKR_Scaf228_4.13	chr10
				CsqKR_Scaf111_2.0	2.97602			CsqKR_Scaf228_6.7	chr10
				CsqKR_Scaf89_1.8	2.97587			CsqKR_Scaf228_7.0	chr10
				CsqKR_Scaf180_9.16	2.96603			CsqKR_Scaf228_9.17	chr10
				CsqKR_Scaf113_12.23	2.96552			CsqKR_Scaf23_0.0	chr8
				CsqKR_Scaf25_10.16	2.96346			CsqKR_Scaf231_10.26	chr4
				CsqKR_Scaf55_17.34	2.9631			CsqKR_Scaf231_15.7	chr4
				CsqKR_Scaf77_1.23	2.96085			CsqKR_Scaf231_16.74	chr4
				CsqKR_Scaf25_11.21	2.95833			CsqKR_Scaf231_3.1	chr3
				CsqKR_Scaf24_8.18	2.95668			CsqKR_Scaf231_6.1	chr3
				CsqKR_Scaf286_2.8	2.95321			CsqKR_Scaf232_0.25	chr3
				CsqKR_Scaf11_6.16	2.94967			CsqKR_Scaf232_3.39	chr3
				CsqKR_Scaf61_5.25	2.94838			CsqKR_Scaf232_3.45	chr3
				CsqKR_Scaf63_7.31	2.94727			CsqKR_Scaf232_3.5	chr3
				CsqKR_Scaf63_14.11	2.94563			CsqKR_Scaf233_0.5	chr13
				CsqKR_Scaf19_38.4	2.93853			CsqKR_Scaf236_0.13	chr12
				CsqKR_Scaf193_15.0	2.93541			CsqKR_Scaf236_0.18	chr12
				CsqKR_Scaf90_35.38	2.93523			CsqKR_Scaf236_0.7	chr12
				CsqKR_Scaf50_42.31	2.93176			CsqKR_Scaf237_2.0	chr13
				CsqKR_Scaf90_22.8	2.92615			CsqKR_Scaf237_6.0	chr13
				CsqKR_Scaf140_2.0	2.91374			CsqKR_Scaf238_0.0	chr13
				CsqKR_Scaf63_7.28	2.91338			CsqKR_Scaf239_0.0	chr15
				CsqKR_Scaf175_30.26	2.90865			CsqKR_Scaf24_11.29	chr13
				CsqKR_Scaf460_7.49	2.90706			CsqKR_Scaf24_11.31	chr13
				CsqKR_Scaf113_0.1	2.89844			CsqKR_Scaf24_11.33	chr13
				CsqKR_Scaf8_16.16	2.89042			CsqKR_Scaf24_11.34	chr13
				CsqKR_Scaf284_0.6	2.87998			CsqKR_Scaf24_11.37	chr13
				CsqKR_Scaf38_1.12	2.87563			CsqKR_Scaf24_3.4	chr13
				CsqKR_Scaf127_1.28	2.87495			CsqKR_Scaf24_4.16	chr13
				CsqKR_Scaf366_7.21	2.87141			CsqKR_Scaf24_5.0	chr13
				CsqKR_Scaf55_23.12	2.87117			CsqKR_Scaf24_6.30	chr13
				CsqKR_Scaf99_13.28	2.86965			CsqKR_Scaf24_9.13	chr13
				CsqKR_Scaf112_1.8	2.86512			CsqKR_Scaf24_9.4	chr13
				CsqKR_Scaf300_3.2	2.8635			CsqKR_Scaf240_0.0	chr14
				CsqKR_Scaf98_22.41	2.86338			CsqKR_Scaf240_0.1	chr14
				CsqKR_Scaf113_4.28	2.85032			CsqKR_Scaf240_0.10	chr14
				CsqKR_Scaf44_9.14	2.84924			CsqKR_Scaf243_0.3	chr7
				CsqKR_Scaf166_1.29	2.83879			CsqKR_Scaf245_0.16	chr3
				CsqKR_Scaf36_31.7	2.83517			CsqKR_Scaf245_1.0	chr3
				CsqKR_Scaf307_8.49	2.83435			CsqKR_Scaf246_1.0	chr4
				CsqKR_Scaf218_4.15	2.82737			CsqKR_Scaf246_1.1	chr4
				CsqKR_Scaf41_12.10	2.8198			CsqKR_Scaf246_1.3	chr4
				CsqKR_Scaf192_8.22	2.81893			CsqKR_Scaf246_1.4	chr4
				CsqKR_Scaf98_13.21	2.81324			CsqKR_Scaf246_6.0	chr4
				CsqKR_Scaf194_5.16	2.81061			CsqKR_Scaf246_6.16	chr4
				CsqKR_Scaf159_2.15	2.80976			CsqKR_Scaf246_6.18	chr4
				CsqKR_Scaf130_16.12	2.80826			CsqKR_Scaf246_9.15	chr4
				CsqKR_Scaf36_9.16	2.80143			CsqKR_Scaf247_0.0	chr15
				CsqKR_Scaf39_40.11	2.79638			CsqKR_Scaf247_15.14	chr15
				CsqKR_Scaf24_7.17	2.78881			CsqKR_Scaf247_16.55	chr15
				CsqKR_Scaf41_22.27	2.78627			CsqKR_Scaf247_2.1	chr15
				CsqKR_Scaf143_15.22	2.78571			CsqKR_Scaf247_3.22	chr15
				CsqKR_Scaf642_1.27	2.78415			CsqKR_Scaf247_3.23	chr15
				CsqKR_Scaf146_6.13	2.78056			CsqKR_Scaf248_0.8	chr11
				CsqKR_Scaf608_0.25	2.77947			CsqKR_Scaf25_11.18	chr8
				CsqKR_Scaf17_7.11	2.7772			CsqKR_Scaf25_14.13	chr8
				CsqKR_Scaf129_8.14	2.77494			CsqKR_Scaf25_16.13	chr8
				CsqKR_Scaf194_14.13	2.77137			CsqKR_Scaf25_16.14	chr8
				CsqKR_Scaf94_10.58	2.76065			CsqKR_Scaf25_16.15	chr8
				CsqKR_Scaf65_3.7	2.75864			CsqKR_Scaf25_17.14	chr8
				CsqKR_Scaf18_15.12	2.75095			CsqKR_Scaf25_17.39	chr8
				CsqKR_Scaf3_33.12	2.7428			CsqKR_Scaf25_18.10	chr8
				CsqKR_Scaf327_1.17	2.74267			CsqKR_Scaf25_20.36	chr8
				CsqKR_Scaf301_3.20	2.73805			CsqKR_Scaf25_22.13	chr8
				CsqKR_Scaf31_29.9	2.73731			CsqKR_Scaf25_7.51	chr8
				CsqKR_Scaf21_8.3	2.73309			CsqKR_Scaf25_9.8	chr8
				CsqKR_Scaf95_9.12	2.73115			CsqKR_Scaf251_0.3	chr7
				CsqKR_Scaf33_4.8	2.73109			CsqKR_Scaf253_2.17	chr8
				CsqKR_Scaf137_5.19	2.73049			CsqKR_Scaf253_2.29	chr8
				CsqKR_Scaf17_5.48	2.7279			CsqKR_Scaf253_3.1	chr8
				CsqKR_Scaf772_0.18	2.7263			CsqKR_Scaf253_3.28	chr8
				CsqKR_Scaf44_2.38	2.72031			CsqKR_Scaf253_3.4	chr8
				CsqKR_Scaf1_48.33	2.71987			CsqKR_Scaf254_0.28	chr7
				CsqKR_Scaf43_53.23	2.71348			CsqKR_Scaf254_1.22	chr7
				CsqKR_Scaf143_18.32	2.70981			CsqKR_Scaf254_1.33	chr7
				CsqKR_Scaf14_15.18	2.70748			CsqKR_Scaf254_1.34	chr7
				CsqKR_Scaf99_52.10	2.70055			CsqKR_Scaf254_1.38	chr7
				CsqKR_Scaf77_1.25	2.68688			CsqKR_Scaf254_2.1	chr7
				CsqKR_Scaf129_0.20	2.6822			CsqKR_Scaf254_2.41	chr7
				CsqKR_Scaf19_37.19	2.67959			CsqKR_Scaf256_11.11	chr9
				CsqKR_Scaf792_0.4	2.67578			CsqKR_Scaf256_3.14	chr9
				CsqKR_Scaf1_47.37	2.67282			CsqKR_Scaf256_6.14	chr9
				CsqKR_Scaf39_24.16	2.67216			CsqKR_Scaf256_8.19	chr9
				CsqKR_Scaf162_4.13	2.66575			CsqKR_Scaf256_9.11	chr9
				CsqKR_Scaf48_3.10	2.65906			CsqKR_Scaf257_0.3	chr13
				CsqKR_Scaf143_0.11	2.65569			CsqKR_Scaf258_0.8	chr15
				CsqKR_Scaf39_8.18	2.65367			CsqKR_Scaf258_3.41	chr15
				CsqKR_Scaf11_6.15	2.65253			CsqKR_Scaf258_5.0	chr15
				CsqKR_Scaf33_1.19	2.65101			CsqKR_Scaf258_5.1	chr15
				CsqKR_Scaf21_35.27	2.64625			CsqKR_Scaf258_6.10	chr15
				CsqKR_Scaf336_9.7	2.64483			CsqKR_Scaf258_6.11	chr15
				CsqKR_Scaf318_18.39	2.64338			CsqKR_Scaf258_6.52	chr15
				CsqKR_Scaf130_16.18	2.64107			CsqKR_Scaf258_7.0	chr15
				CsqKR_Scaf48_4.13	2.63765			CsqKR_Scaf259_1.6	chr8
				CsqKR_Scaf130_15.11	2.63394			CsqKR_Scaf259_2.5	chr8
				CsqKR_Scaf50_8.10	2.63297			CsqKR_Scaf259_2.6	chr8
				CsqKR_Scaf272_0.12	2.62477			CsqKR_Scaf259_2.7	chr8
				CsqKR_Scaf281_1.1	2.62285			CsqKR_Scaf259_2.8	chr8
				CsqKR_Scaf40_1.9	2.62204			CsqKR_Scaf259_3.0	chr8
				CsqKR_Scaf258_6.10	2.61884			CsqKR_Scaf26_3.14	chr2
				CsqKR_Scaf285_7.16	2.61773			CsqKR_Scaf26_5.22	chr2
				CsqKR_Scaf31_27.25	2.61347			CsqKR_Scaf26_5.3	chr2
				CsqKR_Scaf94_0.9	2.6105			CsqKR_Scaf26_9.0	chr2
				CsqKR_Scaf36_9.43	2.60981			CsqKR_Scaf26_9.20	chr2
				CsqKR_Scaf387_1.5	2.6093			CsqKR_Scaf26_9.38	chr2
				CsqKR_Scaf69_53.29	2.60788			CsqKR_Scaf260_0.18	chr12
				CsqKR_Scaf44_34.7	2.60734			CsqKR_Scaf260_0.8	chr12
				CsqKR_Scaf75_16.18	2.59699			CsqKR_Scaf260_2.24	chr12
				CsqKR_Scaf939_0.13	2.59649			CsqKR_Scaf260_2.33	chr12
				CsqKR_Scaf31_32.23	2.59519			CsqKR_Scaf261_2.17	chr6
				CsqKR_Scaf18_13.7	2.59369			CsqKR_Scaf262_0.1	chr13
				CsqKR_Scaf172_12.5	2.58958			CsqKR_Scaf262_0.18	chr13
				CsqKR_Scaf73_0.13	2.58856			CsqKR_Scaf262_1.15	chr13
				CsqKR_Scaf61_4.9	2.5874			CsqKR_Scaf262_2.5	chr13
				CsqKR_Scaf165_16.27	2.58735			CsqKR_Scaf262_3.2	chr13
				CsqKR_Scaf75_5.17	2.58069			CsqKR_Scaf262_3.4	chr13
				CsqKR_Scaf772_0.20	2.57769			CsqKR_Scaf262_4.2	chr13
				CsqKR_Scaf75_6.22	2.57194			CsqKR_Scaf262_4.5	chr13
				CsqKR_Scaf562_0.20	2.57146			CsqKR_Scaf264_0.1	chr6
				CsqKR_Scaf185_11.42	2.56586			CsqKR_Scaf264_0.15	chr6
				CsqKR_Scaf20_10.18	2.56467			CsqKR_Scaf264_16.7	chr6
				CsqKR_Scaf130_4.9	2.56373			CsqKR_Scaf264_5.10	chr6
				CsqKR_Scaf73_12.15	2.5637			CsqKR_Scaf266_0.7	chr15
				CsqKR_Scaf44_0.18	2.56077			CsqKR_Scaf266_4.18	chr15
				CsqKR_Scaf218_2.8	2.56007			CsqKR_Scaf266_4.20	chr15
				CsqKR_Scaf165_12.11	2.55393			CsqKR_Scaf266_4.26	chr15
				CsqKR_Scaf69_83.15	2.5509			CsqKR_Scaf266_4.3	chr15
				CsqKR_Scaf98_6.18	2.54933			CsqKR_Scaf266_5.17	chr15
				CsqKR_Scaf39_14.29	2.54715			CsqKR_Scaf266_7.18	chr15
				CsqKR_Scaf113_7.6	2.54609			CsqKR_Scaf266_7.21	chr15
				CsqKR_Scaf12_38.15	2.54081			CsqKR_Scaf266_7.24	chr15
				CsqKR_Scaf69_33.6	2.53791			CsqKR_Scaf267_0.14	chr10
				CsqKR_Scaf529_0.46	2.53605			CsqKR_Scaf267_0.16	chr10
				CsqKR_Scaf14_16.15	2.5346			CsqKR_Scaf268_0.13	chr7
				CsqKR_Scaf321_5.12	2.53316			CsqKR_Scaf268_10.4	chr7
				CsqKR_Scaf39_26.17	2.53258			CsqKR_Scaf268_10.53	chr7
				CsqKR_Scaf14_27.14	2.53064			CsqKR_Scaf268_11.19	chr7
				CsqKR_Scaf3_19.18	2.52087			CsqKR_Scaf268_11.24	chr7
				CsqKR_Scaf103_26.31	2.51829			CsqKR_Scaf268_13.21	chr7
				CsqKR_Scaf130_16.10	2.51689			CsqKR_Scaf268_13.22	chr7
				CsqKR_Scaf264_18.28	2.51575			CsqKR_Scaf268_13.5	chr7
				CsqKR_Scaf24_9.12	2.51175			CsqKR_Scaf268_14.24	chr7
				CsqKR_Scaf125_0.31	2.50992			CsqKR_Scaf268_14.32	chr7
				CsqKR_Scaf318_23.13	2.50738			CsqKR_Scaf268_14.33	chr7
				CsqKR_Scaf35_54.11	2.50684			CsqKR_Scaf268_2.26	chr7
				CsqKR_Scaf159_4.8	2.50614			CsqKR_Scaf268_7.26	chr7
				CsqKR_Scaf99_52.9	2.50192			CsqKR_Scaf268_7.27	chr7
				CsqKR_Scaf939_0.15	2.50077			CsqKR_Scaf268_9.12	chr7
				CsqKR_Scaf207_2.12	2.49702			CsqKR_Scaf268_9.23	chr7
				CsqKR_Scaf24_9.11	2.49461			CsqKR_Scaf268_9.24	chr7
				CsqKR_Scaf451_1.10	2.49223			CsqKR_Scaf268_9.25	chr7
				CsqKR_Scaf295_5.8	2.49046			CsqKR_Scaf268_9.26	chr7
				CsqKR_Scaf246_3.36	2.48929			CsqKR_Scaf268_9.27	chr7
				CsqKR_Scaf174_28.12	2.48887			CsqKR_Scaf268_9.29	chr7
				CsqKR_Scaf165_6.27	2.48832			CsqKR_Scaf268_9.7	chr7
				CsqKR_Scaf707_0.0	2.48237			CsqKR_Scaf268_9.8	chr7
				CsqKR_Scaf187_2.29	2.48111			CsqKR_Scaf269_2.7	chr2
				CsqKR_Scaf318_3.22	2.47842			CsqKR_Scaf269_2.9	chr2
				CsqKR_Scaf7_34.25	2.47816			CsqKR_Scaf269_4.2	chr2
				CsqKR_Scaf7_29.5	2.47763			CsqKR_Scaf269_5.29	chr2
				CsqKR_Scaf954_0.4	2.47667			CsqKR_Scaf27_1.24	chr3
				CsqKR_Scaf884_0.7	2.4721			CsqKR_Scaf27_10.21	chr3
				CsqKR_Scaf713_0.47	2.47183			CsqKR_Scaf27_17.27	chr3
				CsqKR_Scaf69_45.7	2.46835			CsqKR_Scaf27_17.28	chr3
				CsqKR_Scaf117_11.20	2.4678			CsqKR_Scaf27_19.16	chr3
				CsqKR_Scaf40_7.2	2.46498			CsqKR_Scaf27_19.17	chr3
				CsqKR_Scaf6_5.6	2.4609			CsqKR_Scaf27_2.29	chr3
				CsqKR_Scaf280_8.25	2.45928			CsqKR_Scaf27_21.19	chr3
				CsqKR_Scaf84_14.10	2.45678			CsqKR_Scaf27_21.22	chr3
				CsqKR_Scaf1035_0.3	2.45379			CsqKR_Scaf27_8.20	chr3
				CsqKR_Scaf1_23.30	2.45352			CsqKR_Scaf27_9.21	chr3
				CsqKR_Scaf361_4.2	2.45146			CsqKR_Scaf271_0.1	chr13
				CsqKR_Scaf95_11.12	2.44946			CsqKR_Scaf271_0.2	chr13
				CsqKR_Scaf98_29.9	2.44887			CsqKR_Scaf272_0.0	chr11
				CsqKR_Scaf64_28.9	2.44156			CsqKR_Scaf272_0.10	chr11
				CsqKR_Scaf140_3.20	2.4388			CsqKR_Scaf272_0.12	chr11
				CsqKR_Scaf10_3.14	2.43817			CsqKR_Scaf272_0.2	chr11
				CsqKR_Scaf387_1.47	2.43408			CsqKR_Scaf273_2.0	chr12
				CsqKR_Scaf336_12.21	2.43234			CsqKR_Scaf273_2.21	chr12
				CsqKR_Scaf203_0.23	2.43231			CsqKR_Scaf273_3.24	chr12
				CsqKR_Scaf247_13.33	2.42982			CsqKR_Scaf273_3.28	chr12
				CsqKR_Scaf518_0.58	2.42881			CsqKR_Scaf273_3.8	chr12
				CsqKR_Scaf127_3.21	2.42851			CsqKR_Scaf274_0.1	chr13
				CsqKR_Scaf48_3.20	2.42772			CsqKR_Scaf274_0.5	chr13
				CsqKR_Scaf3_33.11	2.42578			CsqKR_Scaf279_0.1	chr10
				CsqKR_Scaf247_16.22	2.42484			CsqKR_Scaf28_0.6	chr14
				CsqKR_Scaf295_5.20	2.42197			CsqKR_Scaf28_3.9	chr14
				CsqKR_Scaf174_5.11	2.4188			CsqKR_Scaf280_10.24	chr12
				CsqKR_Scaf130_31.26	2.41806			CsqKR_Scaf280_3.31	chr12
				CsqKR_Scaf38_11.63	2.41663			CsqKR_Scaf280_5.8	chr12
				CsqKR_Scaf44_25.17	2.41626			CsqKR_Scaf280_7.18	chr12
				CsqKR_Scaf7_29.8	2.41556			CsqKR_Scaf282_0.16	chr11
				CsqKR_Scaf379_3.13	2.41346			CsqKR_Scaf283_0.3	chr13
				CsqKR_Scaf43_31.11	2.41258			CsqKR_Scaf284_1.30	chr4
				CsqKR_Scaf321_0.22	2.40469			CsqKR_Scaf284_3.3	chr4
				CsqKR_Scaf40_17.8	2.40403			CsqKR_Scaf285_3.14	chr10
				CsqKR_Scaf102_12.16	2.40161			CsqKR_Scaf285_5.1	chr10
				CsqKR_Scaf254_1.38	2.40013			CsqKR_Scaf285_9.6	chr10
				CsqKR_Scaf12_46.5	2.39098			CsqKR_Scaf286_5.2	chr15
				CsqKR_Scaf518_0.59	2.3864			CsqKR_Scaf287_1.33	chr15
				CsqKR_Scaf107_4.35	2.38624			CsqKR_Scaf287_1.4	chr15
				CsqKR_Scaf61_19.44	2.38314			CsqKR_Scaf287_2.5	chr15
				CsqKR_Scaf75_38.21	2.38112			CsqKR_Scaf289_0.15	chr11
				CsqKR_Scaf36_46.10	2.37385			CsqKR_Scaf289_4.15	chr11
				CsqKR_Scaf99_15.29	2.37366			CsqKR_Scaf289_4.16	chr11
				CsqKR_Scaf21_33.9	2.37168			CsqKR_Scaf29_10.1	chr11
				CsqKR_Scaf24_9.19	2.36762			CsqKR_Scaf29_10.10	chr11
				CsqKR_Scaf361_5.12	2.36172			CsqKR_Scaf29_12.1	chr11
				CsqKR_Scaf214_0.23	2.35919			CsqKR_Scaf29_16.0	chr11
				CsqKR_Scaf39_8.19	2.35769			CsqKR_Scaf29_16.35	chr11
				CsqKR_Scaf27_17.19	2.35764			CsqKR_Scaf29_4.1	chr11
				CsqKR_Scaf147_10.20	2.35679			CsqKR_Scaf29_4.25	chr11
				CsqKR_Scaf269_5.29	2.35664			CsqKR_Scaf29_7.7	chr11
				CsqKR_Scaf173_3.1	2.35633			CsqKR_Scaf290_0.20	chr2
				CsqKR_Scaf61_19.23	2.35111			CsqKR_Scaf290_1.13	chr2
				CsqKR_Scaf180_4.30	2.35063			CsqKR_Scaf290_6.14	chr2
				CsqKR_Scaf157_0.7	2.34949			CsqKR_Scaf290_6.4	chr2
				CsqKR_Scaf98_12.9	2.3484			CsqKR_Scaf290_6.6	chr2
				CsqKR_Scaf17_1.22	2.34707			CsqKR_Scaf290_7.40	chr2
				CsqKR_Scaf69_74.7	2.34326			CsqKR_Scaf291_0.0	chr2
				CsqKR_Scaf41_12.9	2.34001			CsqKR_Scaf292_0.8	chr12
				CsqKR_Scaf31_16.44	2.339			CsqKR_Scaf295_0.2	chr12
				CsqKR_Scaf5_46.42	2.33834			CsqKR_Scaf295_3.1	chr12
				CsqKR_Scaf17_2.12	2.33831			CsqKR_Scaf295_5.16	chr12
				CsqKR_Scaf147_12.3	2.33261			CsqKR_Scaf295_7.35	chr12
				CsqKR_Scaf113_7.30	2.33236			CsqKR_Scaf295_7.38	chr12
				CsqKR_Scaf307_2.13	2.32653			CsqKR_Scaf295_7.41	chr12
				CsqKR_Scaf200_6.42	2.32522			CsqKR_Scaf296_0.1	chr7
				CsqKR_Scaf151_3.17	2.32384			CsqKR_Scaf296_0.19	chr7
				CsqKR_Scaf101_1.6	2.31662			CsqKR_Scaf296_0.2	chr7
				CsqKR_Scaf98_18.15	2.31343			CsqKR_Scaf298_0.1	chr14
				CsqKR_Scaf53_11.13	2.31279			CsqKR_Scaf298_0.4	chr14
				CsqKR_Scaf7_14.21	2.31257			CsqKR_Scaf3_101.5	chr1
				CsqKR_Scaf3_97.11	2.31138			CsqKR_Scaf3_102.1	chr1
				CsqKR_Scaf318_20.7	2.31126			CsqKR_Scaf3_13.12	chr1
				CsqKR_Scaf65_12.17	2.31074			CsqKR_Scaf3_13.13	chr1
				CsqKR_Scaf642_0.16	2.30221			CsqKR_Scaf3_14.7	chr1
				CsqKR_Scaf133_4.19	2.30058			CsqKR_Scaf3_19.18	chr1
				CsqKR_Scaf63_15.24	2.29983			CsqKR_Scaf3_2.17	chr1
				CsqKR_Scaf33_6.24	2.29895			CsqKR_Scaf3_22.0	chr1
				CsqKR_Scaf99_2.32	2.29732			CsqKR_Scaf3_27.20	chr1
				CsqKR_Scaf3_33.21	2.29525			CsqKR_Scaf3_3.0	chr1
				CsqKR_Scaf182_5.5	2.28847			CsqKR_Scaf3_33.23	chr1
				CsqKR_Scaf792_0.0	2.28493			CsqKR_Scaf3_34.8	chr1
				CsqKR_Scaf5_42.23	2.28373			CsqKR_Scaf3_4.5	chr1
				CsqKR_Scaf98_33.25	2.28367			CsqKR_Scaf3_42.20	chr1
				CsqKR_Scaf30_1.27	2.28299			CsqKR_Scaf3_42.21	chr1
				CsqKR_Scaf247_13.35	2.28245			CsqKR_Scaf3_47.2	chr1
				CsqKR_Scaf36_14.16	2.28215			CsqKR_Scaf3_48.13	chr1
				CsqKR_Scaf268_12.22	2.28177			CsqKR_Scaf3_49.3	chr1
				CsqKR_Scaf36_13.14	2.28132			CsqKR_Scaf3_50.15	chr1
				CsqKR_Scaf84_14.14	2.27672			CsqKR_Scaf3_51.2	chr1
				CsqKR_Scaf55_11.67	2.27563			CsqKR_Scaf3_52.15	chr1
				CsqKR_Scaf75_31.55	2.27501			CsqKR_Scaf3_52.16	chr1
				CsqKR_Scaf99_50.13	2.27429			CsqKR_Scaf3_52.19	chr1
				CsqKR_Scaf144_8.11	2.27186			CsqKR_Scaf3_53.0	chr1
				CsqKR_Scaf153_0.22	2.27041			CsqKR_Scaf3_56.7	chr1
				CsqKR_Scaf69_7.40	2.2692			CsqKR_Scaf3_64.11	chr1
				CsqKR_Scaf40_0.6	2.26639			CsqKR_Scaf3_64.21	chr1
				CsqKR_Scaf14_22.25	2.26201			CsqKR_Scaf3_65.22	chr1
				CsqKR_Scaf2_8.31	2.25987			CsqKR_Scaf3_65.26	chr1
				CsqKR_Scaf165_10.14	2.25685			CsqKR_Scaf3_72.0	chr1
				CsqKR_Scaf43_13.8	2.25676			CsqKR_Scaf3_77.14	chr1
				CsqKR_Scaf113_18.8	2.25555			CsqKR_Scaf3_79.1	chr1
				CsqKR_Scaf99_38.15	2.25513			CsqKR_Scaf3_79.18	chr1
				CsqKR_Scaf36_27.15	2.25137			CsqKR_Scaf3_85.10	chr1
				CsqKR_Scaf127_3.10	2.25082			CsqKR_Scaf3_97.11	chr1
				CsqKR_Scaf43_24.14	2.25031			CsqKR_Scaf3_97.5	chr1
				CsqKR_Scaf7_17.22	2.2502			CsqKR_Scaf3_98.16	chr1
				CsqKR_Scaf75_29.14	2.24964			CsqKR_Scaf3_99.10	chr1
				CsqKR_Scaf12_44.8	2.24919			CsqKR_Scaf30_0.0	chr14
				CsqKR_Scaf19_37.22	2.24664			CsqKR_Scaf30_1.16	chr14
				CsqKR_Scaf285_9.0	2.24465			CsqKR_Scaf30_3.1	chr14
				CsqKR_Scaf50_38.9	2.24457			CsqKR_Scaf300_0.38	chr8
				CsqKR_Scaf69_75.11	2.24137			CsqKR_Scaf300_0.42	chr8
				CsqKR_Scaf87_4.9	2.24104			CsqKR_Scaf300_1.14	chr8
				CsqKR_Scaf247_13.36	2.24055			CsqKR_Scaf301_2.14	chr10
				CsqKR_Scaf45_9.15	2.23291			CsqKR_Scaf301_3.20	chr10
				CsqKR_Scaf40_22.15	2.23279			CsqKR_Scaf301_6.30	chr10
				CsqKR_Scaf173_24.16	2.229			CsqKR_Scaf301_6.4	chr10
				CsqKR_Scaf73_12.2	2.22886			CsqKR_Scaf301_6.5	chr10
				CsqKR_Scaf88_0.18	2.22803			CsqKR_Scaf301_6.7	chr10
				CsqKR_Scaf90_19.26	2.22759			CsqKR_Scaf302_1.18	chr6
				CsqKR_Scaf635_0.11	2.22396			CsqKR_Scaf302_2.17	chr6
				CsqKR_Scaf164_2.4	2.22363			CsqKR_Scaf302_2.18	chr6
				CsqKR_Scaf413_1.45	2.2233			CsqKR_Scaf302_4.24	chr6
				CsqKR_Scaf562_0.3	2.22328			CsqKR_Scaf302_5.23	chr6
				CsqKR_Scaf53_9.22	2.22094			CsqKR_Scaf302_8.10	chr6
				CsqKR_Scaf173_6.29	2.22086			CsqKR_Scaf302_8.5	chr6
				CsqKR_Scaf175_21.26	2.21989			CsqKR_Scaf302_8.6	chr6
				CsqKR_Scaf269_0.2	2.21664			CsqKR_Scaf303_0.13	chr12
				CsqKR_Scaf231_8.12	2.21487			CsqKR_Scaf304_0.1	chr13
				CsqKR_Scaf75_31.53	2.21451			CsqKR_Scaf304_0.2	chr13
				CsqKR_Scaf562_1.23	2.21414			CsqKR_Scaf304_0.3	chr13
				CsqKR_Scaf318_8.2	2.21195			CsqKR_Scaf307_0.0	chr3
				CsqKR_Scaf5_46.36	2.20749			CsqKR_Scaf307_2.25	chr3
				CsqKR_Scaf19_24.21	2.20471			CsqKR_Scaf307_8.48	chr3
				CsqKR_Scaf127_14.15	2.20323			CsqKR_Scaf309_1.22	chr12
				CsqKR_Scaf44_24.19	2.20283			CsqKR_Scaf309_1.3	chr12
				CsqKR_Scaf143_7.16	2.20129			CsqKR_Scaf309_1.8	chr12
				CsqKR_Scaf8_26.29	2.20064			CsqKR_Scaf309_1.9	chr12
				CsqKR_Scaf207_2.9	2.19991			CsqKR_Scaf31_11.32	chr9
				CsqKR_Scaf520_1.30	2.19914			CsqKR_Scaf31_14.1	chr9
				CsqKR_Scaf402_9.51	2.19552			CsqKR_Scaf31_17.0	chr9
				CsqKR_Scaf312_1.14	2.19544			CsqKR_Scaf31_17.19	chr9
				CsqKR_Scaf43_50.10	2.19018			CsqKR_Scaf31_22.0	chr9
				CsqKR_Scaf37_11.28	2.18567			CsqKR_Scaf31_27.0	chr13
				CsqKR_Scaf264_15.37	2.1823			CsqKR_Scaf31_28.17	chr13
				CsqKR_Scaf130_7.22	2.17886			CsqKR_Scaf31_28.5	chr13
				CsqKR_Scaf69_61.1	2.1766			CsqKR_Scaf31_32.57	chr13
				CsqKR_Scaf39_25.17	2.1763			CsqKR_Scaf31_5.12	chr9
				CsqKR_Scaf94_7.26	2.17394			CsqKR_Scaf31_7.17	chr9
				CsqKR_Scaf72_5.13	2.17339			CsqKR_Scaf311_0.0	chr7
				CsqKR_Scaf81_0.5	2.17167			CsqKR_Scaf312_1.12	chr13
				CsqKR_Scaf87_7.3	2.16217			CsqKR_Scaf312_2.3	chr13
				CsqKR_Scaf889_0.4	2.16179			CsqKR_Scaf312_2.4	chr13
				CsqKR_Scaf113_7.29	2.16062			CsqKR_Scaf312_6.24	chr13
				CsqKR_Scaf175_15.10	2.16012			CsqKR_Scaf314_0.18	chr2
				CsqKR_Scaf3_42.23	2.15954			CsqKR_Scaf314_0.19	chr2
				CsqKR_Scaf34_2.24	2.15879			CsqKR_Scaf314_2.0	chr2
				CsqKR_Scaf146_7.15	2.15459			CsqKR_Scaf314_2.14	chr2
				CsqKR_Scaf45_3.7	2.15318			CsqKR_Scaf315_0.3	chr13
				CsqKR_Scaf113_16.11	2.15069			CsqKR_Scaf316_0.15	chr7
				CsqKR_Scaf289_1.17	2.14541			CsqKR_Scaf317_0.8	chr10
				CsqKR_Scaf223_1.18	2.14349			CsqKR_Scaf318_1.11	chr12
				CsqKR_Scaf366_6.33	2.13576			CsqKR_Scaf318_1.12	chr12
				CsqKR_Scaf8_31.24	2.1347			CsqKR_Scaf318_10.17	chr12
				CsqKR_Scaf223_1.28	2.13318			CsqKR_Scaf318_10.18	chr12
				CsqKR_Scaf59_24.4	2.13301			CsqKR_Scaf318_10.19	chr12
				CsqKR_Scaf267_0.14	2.1298			CsqKR_Scaf318_11.0	chr12
				CsqKR_Scaf144_8.3	2.12855			CsqKR_Scaf318_12.13	chr12
				CsqKR_Scaf8_31.27	2.12473			CsqKR_Scaf318_13.16	chr12
				CsqKR_Scaf537_0.26	2.12274			CsqKR_Scaf318_18.1	chr12
				CsqKR_Scaf4_0.4	2.11805			CsqKR_Scaf318_18.2	chr12
				CsqKR_Scaf44_9.21	2.11803			CsqKR_Scaf318_18.3	chr12
				CsqKR_Scaf59_7.0	2.11507			CsqKR_Scaf318_19.10	chr12
				CsqKR_Scaf99_60.18	2.11347			CsqKR_Scaf318_20.7	chr12
				CsqKR_Scaf1026_0.6	2.11167			CsqKR_Scaf318_22.0	chr12
				CsqKR_Scaf295_5.11	2.11091			CsqKR_Scaf318_22.3	chr12
				CsqKR_Scaf872_0.2	2.11077			CsqKR_Scaf318_23.18	chr12
				CsqKR_Scaf20_8.10	2.11065			CsqKR_Scaf318_24.15	chr12
				CsqKR_Scaf29_4.1	2.11053			CsqKR_Scaf318_25.23	chr12
				CsqKR_Scaf259_4.15	2.11009			CsqKR_Scaf318_25.24	chr12
				CsqKR_Scaf95_6.8	2.10911			CsqKR_Scaf318_25.26	chr12
				CsqKR_Scaf69_78.7	2.10693			CsqKR_Scaf318_25.5	chr12
				CsqKR_Scaf162_1.21	2.10419			CsqKR_Scaf318_25.8	chr12
				CsqKR_Scaf175_20.25	2.10341			CsqKR_Scaf318_4.11	chr12
				CsqKR_Scaf318_25.22	2.09779			CsqKR_Scaf318_7.1	chr12
				CsqKR_Scaf349_8.10	2.09653			CsqKR_Scaf318_9.16	chr12
				CsqKR_Scaf41_31.17	2.09629			CsqKR_Scaf32_1.1	chr3
				CsqKR_Scaf426_4.34	2.09377			CsqKR_Scaf320_0.13	chr1
				CsqKR_Scaf472_2.26	2.09051			CsqKR_Scaf320_1.6	chr1
				CsqKR_Scaf18_6.26	2.0894			CsqKR_Scaf320_2.9	chr1
				CsqKR_Scaf31_20.40	2.08862			CsqKR_Scaf320_3.22	chr1
				CsqKR_Scaf138_12.27	2.08806			CsqKR_Scaf320_3.23	chr1
				CsqKR_Scaf426_4.33	2.08734			CsqKR_Scaf321_0.23	chr13
				CsqKR_Scaf95_11.22	2.08652			CsqKR_Scaf321_4.1	chr13
				CsqKR_Scaf50_9.10	2.08605			CsqKR_Scaf321_4.14	chr13
				CsqKR_Scaf61_47.12	2.08566			CsqKR_Scaf321_4.15	chr13
				CsqKR_Scaf301_3.17	2.08372			CsqKR_Scaf321_4.16	chr13
				CsqKR_Scaf69_75.7	2.08306			CsqKR_Scaf321_6.27	chr13
				CsqKR_Scaf65_28.16	2.08303			CsqKR_Scaf321_6.28	chr13
				CsqKR_Scaf45_2.6	2.08087			CsqKR_Scaf323_0.14	chr12
				CsqKR_Scaf174_8.25	2.0804			CsqKR_Scaf323_4.0	chr12
				CsqKR_Scaf127_6.5	2.07866			CsqKR_Scaf323_4.1	chr12
				CsqKR_Scaf3_58.10	2.07718			CsqKR_Scaf323_6.0	chr12
				CsqKR_Scaf36_15.18	2.07704			CsqKR_Scaf326_0.0	chr14
				CsqKR_Scaf130_23.13	2.07558			CsqKR_Scaf326_0.1	chr14
				CsqKR_Scaf280_9.1	2.07557			CsqKR_Scaf327_1.19	chr13
				CsqKR_Scaf201_3.13	2.07397			CsqKR_Scaf327_1.23	chr13
				CsqKR_Scaf228_20.10	2.07328			CsqKR_Scaf328_0.7	chr8
				CsqKR_Scaf64_17.13	2.0727			CsqKR_Scaf328_0.8	chr8
				CsqKR_Scaf280_8.15	2.07223			CsqKR_Scaf33_6.57	chr10
				CsqKR_Scaf185_2.20	2.06916			CsqKR_Scaf331_0.7	chr15
				CsqKR_Scaf99_2.35	2.06838			CsqKR_Scaf336_0.2	chr4
				CsqKR_Scaf10_5.25	2.06668			CsqKR_Scaf336_1.2	chr4
				CsqKR_Scaf98_3.9	2.06434			CsqKR_Scaf336_1.3	chr4
				CsqKR_Scaf98_32.29	2.06188			CsqKR_Scaf336_12.31	chr4
				CsqKR_Scaf193_9.17	2.05301			CsqKR_Scaf336_12.7	chr4
				CsqKR_Scaf193_7.26	2.05238			CsqKR_Scaf336_12.8	chr4
				CsqKR_Scaf173_2.27	2.04915			CsqKR_Scaf336_5.20	chr4
				CsqKR_Scaf635_0.18	2.0484			CsqKR_Scaf336_5.3	chr4
				CsqKR_Scaf35_6.23	2.04794			CsqKR_Scaf336_7.34	chr4
				CsqKR_Scaf267_0.16	2.0438			CsqKR_Scaf336_7.35	chr4
				CsqKR_Scaf16_3.7	2.04166			CsqKR_Scaf337_0.4	chr6
				CsqKR_Scaf782_0.8	2.03732			CsqKR_Scaf34_0.6	chr3
				CsqKR_Scaf21_10.8	2.03666			CsqKR_Scaf340_0.2	chr12
				CsqKR_Scaf124_6.18	2.02825			CsqKR_Scaf343_1.1	chr2
				CsqKR_Scaf8_15.12	2.02522			CsqKR_Scaf345_0.1	chr2
				CsqKR_Scaf40_1.16	2.02477			CsqKR_Scaf347_0.0	chr13
				CsqKR_Scaf19_8.20	2.02473			CsqKR_Scaf347_0.12	chr13
				CsqKR_Scaf95_6.32	2.02418			CsqKR_Scaf347_0.13	chr13
				CsqKR_Scaf11_5.1	2.02347			CsqKR_Scaf347_0.7	chr13
				CsqKR_Scaf253_3.27	2.02319			CsqKR_Scaf349_12.23	chr1
				CsqKR_Scaf285_5.16	2.02305			CsqKR_Scaf35_0.24	chr1
				CsqKR_Scaf61_52.28	2.02294			CsqKR_Scaf35_13.42	chr1
				CsqKR_Scaf210_0.22	2.01958			CsqKR_Scaf35_13.9	chr1
				CsqKR_Scaf41_19.15	2.01764			CsqKR_Scaf35_14.1	chr1
				CsqKR_Scaf201_5.35	2.01602			CsqKR_Scaf35_14.2	chr1
				CsqKR_Scaf7_38.15	2.0139			CsqKR_Scaf35_15.15	chr1
				CsqKR_Scaf39_1.22	2.01127			CsqKR_Scaf35_17.10	chr1
				CsqKR_Scaf12_61.14	2.01079			CsqKR_Scaf35_22.6	chr1
				CsqKR_Scaf19_33.9	2.00762			CsqKR_Scaf35_27.1	chr1
				CsqKR_Scaf318_12.13	2.00729			CsqKR_Scaf35_27.13	chr1
				CsqKR_Scaf3_101.18	2.00605			CsqKR_Scaf35_27.14	chr1
				CsqKR_Scaf101_3.14	2.00567			CsqKR_Scaf35_27.15	chr1
				CsqKR_Scaf143_10.12	2.00505			CsqKR_Scaf35_27.2	chr1
				CsqKR_Scaf50_36.13	2.00135			CsqKR_Scaf35_31.15	chr1
				CsqKR_Scaf11_8.36	2.00077			CsqKR_Scaf35_33.0	chr1
								CsqKR_Scaf35_36.15	chr1
								CsqKR_Scaf35_41.6	chr1
								CsqKR_Scaf35_43.1	chr1
								CsqKR_Scaf35_43.17	chr1
								CsqKR_Scaf35_43.4	chr1
								CsqKR_Scaf35_45.17	chr1
								CsqKR_Scaf35_47.21	chr1
								CsqKR_Scaf35_50.3	chr1
								CsqKR_Scaf35_52.0	chr1
								CsqKR_Scaf35_54.11	chr1
								CsqKR_Scaf35_55.5	chr1
								CsqKR_Scaf35_56.11	chr1
								CsqKR_Scaf351_0.10	chr12
								CsqKR_Scaf351_0.11	chr12
								CsqKR_Scaf351_0.6	chr12
								CsqKR_Scaf352_0.1	chr3
								CsqKR_Scaf352_0.11	chr3
								CsqKR_Scaf352_0.28	chr3
								CsqKR_Scaf352_0.31	chr3
								CsqKR_Scaf352_0.34	chr3
								CsqKR_Scaf352_0.35	chr3
								CsqKR_Scaf352_0.37	chr3
								CsqKR_Scaf352_0.4	chr3
								CsqKR_Scaf353_1.23	chr13
								CsqKR_Scaf353_3.0	chr13
								CsqKR_Scaf353_3.27	chr13
								CsqKR_Scaf353_3.28	chr13
								CsqKR_Scaf354_0.26	chr2
								CsqKR_Scaf354_0.3	chr2
								CsqKR_Scaf355_0.27	chr13
								CsqKR_Scaf355_0.28	chr13
								CsqKR_Scaf357_0.0	chr12
								CsqKR_Scaf357_0.9	chr12
								CsqKR_Scaf36_0.11	chr5
								CsqKR_Scaf36_11.3	chr5
								CsqKR_Scaf36_13.11	chr5
								CsqKR_Scaf36_13.14	chr5
								CsqKR_Scaf36_14.13	chr5
								CsqKR_Scaf36_19.24	chr5
								CsqKR_Scaf36_20.16	chr5
								CsqKR_Scaf36_20.31	chr5
								CsqKR_Scaf36_24.0	chr5
								CsqKR_Scaf36_24.3	chr5
								CsqKR_Scaf36_30.7	chr5
								CsqKR_Scaf36_31.6	chr5
								CsqKR_Scaf36_34.0	chr5
								CsqKR_Scaf36_35.2	chr5
								CsqKR_Scaf36_37.0	chr5
								CsqKR_Scaf36_37.5	chr5
								CsqKR_Scaf36_41.4	chr5
								CsqKR_Scaf36_52.0	chr5
								CsqKR_Scaf360_0.0	chr15
								CsqKR_Scaf360_0.6	chr15
								CsqKR_Scaf361_0.12	chr15
								CsqKR_Scaf361_0.17	chr15
								CsqKR_Scaf361_0.18	chr15
								CsqKR_Scaf361_0.21	chr15
								CsqKR_Scaf362_0.1	chr11
								CsqKR_Scaf363_0.4	chr12
								CsqKR_Scaf364_0.23	chr12
								CsqKR_Scaf364_0.3	chr12
								CsqKR_Scaf364_0.4	chr12
								CsqKR_Scaf366_1.18	chr1
								CsqKR_Scaf366_1.4	chr1
								CsqKR_Scaf366_10.22	chr1
								CsqKR_Scaf366_15.11	chr1
								CsqKR_Scaf366_17.10	chr1
								CsqKR_Scaf366_18.15	chr1
								CsqKR_Scaf366_18.32	chr1
								CsqKR_Scaf366_2.27	chr1
								CsqKR_Scaf366_3.2	chr1
								CsqKR_Scaf366_5.27	chr1
								CsqKR_Scaf366_6.12	chr1
								CsqKR_Scaf366_6.49	chr1
								CsqKR_Scaf366_6.52	chr1
								CsqKR_Scaf366_7.24	chr1
								CsqKR_Scaf366_8.0	chr1
								CsqKR_Scaf367_0.0	chr14
								CsqKR_Scaf37_10.29	chr14
								CsqKR_Scaf37_10.32	chr14
								CsqKR_Scaf37_12.21	chr14
								CsqKR_Scaf37_13.0	chr14
								CsqKR_Scaf37_15.0	chr14
								CsqKR_Scaf371_0.23	chr10
								CsqKR_Scaf371_0.24	chr10
								CsqKR_Scaf371_0.26	chr10
								CsqKR_Scaf371_0.28	chr10
								CsqKR_Scaf371_0.29	chr10
								CsqKR_Scaf371_0.32	chr10
								CsqKR_Scaf371_0.36	chr10
								CsqKR_Scaf374_0.22	chr14
								CsqKR_Scaf376_0.0	chr12
								CsqKR_Scaf379_2.5	chr11
								CsqKR_Scaf379_2.6	chr11
								CsqKR_Scaf379_3.61	chr11
								CsqKR_Scaf38_0.2	chr5
								CsqKR_Scaf38_12.13	chr5
								CsqKR_Scaf38_13.29	chr5
								CsqKR_Scaf38_4.19	chr5
								CsqKR_Scaf38_6.5	chr5
								CsqKR_Scaf380_0.4	chr10
								CsqKR_Scaf380_0.7	chr10
								CsqKR_Scaf381_0.28	chr4
								CsqKR_Scaf381_0.31	chr4
								CsqKR_Scaf381_0.32	chr4
								CsqKR_Scaf381_0.34	chr4
								CsqKR_Scaf381_0.37	chr4
								CsqKR_Scaf381_0.39	chr4
								CsqKR_Scaf382_0.2	chr13
								CsqKR_Scaf382_0.3	chr13
								CsqKR_Scaf384_1.14	chr11
								CsqKR_Scaf384_1.9	chr11
								CsqKR_Scaf384_2.27	chr11
								CsqKR_Scaf385_0.2	chr13
								CsqKR_Scaf386_0.0	chr13
								CsqKR_Scaf387_1.36	chr12
								CsqKR_Scaf387_1.4	chr12
								CsqKR_Scaf387_1.43	chr12
								CsqKR_Scaf387_1.48	chr12
								CsqKR_Scaf387_1.5	chr12
								CsqKR_Scaf387_1.6	chr12
								CsqKR_Scaf387_1.8	chr12
								CsqKR_Scaf388_0.0	chr10
								CsqKR_Scaf388_0.4	chr10
								CsqKR_Scaf39_1.24	chr15
								CsqKR_Scaf39_16.24	chr15
								CsqKR_Scaf39_17.0	chr15
								CsqKR_Scaf39_19.3	chr15
								CsqKR_Scaf39_20.24	chr15
								CsqKR_Scaf39_20.28	chr15
								CsqKR_Scaf39_25.58	chr15
								CsqKR_Scaf39_3.20	chr15
								CsqKR_Scaf39_30.1	chr15
								CsqKR_Scaf39_34.0	chr15
								CsqKR_Scaf39_34.4	chr15
								CsqKR_Scaf39_36.0	chr15
								CsqKR_Scaf39_39.24	chr15
								CsqKR_Scaf39_4.37	chr15
								CsqKR_Scaf390_0.0	chr6
								CsqKR_Scaf392_0.20	chr11
								CsqKR_Scaf392_0.28	chr11
								CsqKR_Scaf392_0.29	chr11
								CsqKR_Scaf392_0.31	chr11
								CsqKR_Scaf392_0.33	chr11
								CsqKR_Scaf392_0.34	chr11
								CsqKR_Scaf392_0.35	chr11
								CsqKR_Scaf392_0.36	chr11
								CsqKR_Scaf392_0.37	chr11
								CsqKR_Scaf392_0.38	chr11
								CsqKR_Scaf392_0.4	chr11
								CsqKR_Scaf392_0.40	chr11
								CsqKR_Scaf392_0.5	chr11
								CsqKR_Scaf392_0.6	chr11
								CsqKR_Scaf393_3.3	chr15
								CsqKR_Scaf393_3.9	chr15
								CsqKR_Scaf396_0.2	chr14
								CsqKR_Scaf396_2.17	chr14
								CsqKR_Scaf396_2.4	chr14
								CsqKR_Scaf396_3.27	chr14
								CsqKR_Scaf396_3.5	chr14
								CsqKR_Scaf397_1.46	chr3
								CsqKR_Scaf398_0.37	chr5
								CsqKR_Scaf398_0.42	chr5
								CsqKR_Scaf398_4.47	chr5
								CsqKR_Scaf398_5.18	chr5
								CsqKR_Scaf398_6.8	chr5
								CsqKR_Scaf4_5.2	chr5
								CsqKR_Scaf4_7.23	chr5
								CsqKR_Scaf40_0.2	chr14
								CsqKR_Scaf40_10.19	chr14
								CsqKR_Scaf40_11.18	chr14
								CsqKR_Scaf40_12.10	chr14
								CsqKR_Scaf40_14.17	chr14
								CsqKR_Scaf40_15.4	chr14
								CsqKR_Scaf40_15.5	chr14
								CsqKR_Scaf40_16.13	chr14
								CsqKR_Scaf40_16.19	chr14
								CsqKR_Scaf40_18.0	chr14
								CsqKR_Scaf40_2.13	chr14
								CsqKR_Scaf40_21.25	chr14
								CsqKR_Scaf40_21.34	chr14
								CsqKR_Scaf40_21.35	chr14
								CsqKR_Scaf40_3.12	chr14
								CsqKR_Scaf40_4.28	chr14
								CsqKR_Scaf402_1.1	chr12
								CsqKR_Scaf402_1.10	chr12
								CsqKR_Scaf402_1.3	chr12
								CsqKR_Scaf402_5.0	chr12
								CsqKR_Scaf402_8.2	chr12
								CsqKR_Scaf402_9.50	chr12
								CsqKR_Scaf403_2.25	chr3
								CsqKR_Scaf403_3.2	chr3
								CsqKR_Scaf405_0.15	chr14
								CsqKR_Scaf405_0.16	chr14
								CsqKR_Scaf405_0.18	chr14
								CsqKR_Scaf408_0.15	chr12
								CsqKR_Scaf408_0.17	chr12
								CsqKR_Scaf408_0.7	chr12
								CsqKR_Scaf41_0.14	chr6
								CsqKR_Scaf41_0.28	chr6
								CsqKR_Scaf41_14.49	chr6
								CsqKR_Scaf41_15.29	chr6
								CsqKR_Scaf41_28.15	chr6
								CsqKR_Scaf41_28.3	chr6
								CsqKR_Scaf41_31.15	chr6
								CsqKR_Scaf41_31.17	chr6
								CsqKR_Scaf41_31.20	chr6
								CsqKR_Scaf41_4.0	chr6
								CsqKR_Scaf41_4.11	chr6
								CsqKR_Scaf41_4.12	chr6
								CsqKR_Scaf41_4.8	chr6
								CsqKR_Scaf41_40.16	chr6
								CsqKR_Scaf41_41.6	chr6
								CsqKR_Scaf41_47.2	chr6
								CsqKR_Scaf41_5.22	chr6
								CsqKR_Scaf41_5.25	chr6
								CsqKR_Scaf41_5.26	chr6
								CsqKR_Scaf41_5.4	chr6
								CsqKR_Scaf41_52.4	chr6
								CsqKR_Scaf41_6.14	chr6
								CsqKR_Scaf410_0.2	chr13
								CsqKR_Scaf411_0.1	chr2
								CsqKR_Scaf412_0.0	chr14
								CsqKR_Scaf412_1.0	chr14
								CsqKR_Scaf415_0.8	chr13
								CsqKR_Scaf416_0.0	chr12
								CsqKR_Scaf416_0.1	chr12
								CsqKR_Scaf416_0.4	chr12
								CsqKR_Scaf418_0.0	chr15
								CsqKR_Scaf418_0.21	chr15
								CsqKR_Scaf418_0.23	chr15
								CsqKR_Scaf419_0.20	chr11
								CsqKR_Scaf420_0.3	chr13
								CsqKR_Scaf421_0.1	chr7
								CsqKR_Scaf422_0.27	chr12
								CsqKR_Scaf422_0.29	chr12
								CsqKR_Scaf422_0.31	chr12
								CsqKR_Scaf422_0.32	chr12
								CsqKR_Scaf423_3.50	chr6
								CsqKR_Scaf426_0.0	chr1
								CsqKR_Scaf426_2.1	chr1
								CsqKR_Scaf426_4.5	chr1
								CsqKR_Scaf427_0.9	chr13
								CsqKR_Scaf428_0.3	chr12
								CsqKR_Scaf43_0.14	chr8
								CsqKR_Scaf43_15.20	chr8
								CsqKR_Scaf43_16.29	chr8
								CsqKR_Scaf43_2.45	chr8
								CsqKR_Scaf43_22.18	chr8
								CsqKR_Scaf43_29.0	chr8
								CsqKR_Scaf43_31.18	chr8
								CsqKR_Scaf43_31.19	chr8
								CsqKR_Scaf43_32.13	chr8
								CsqKR_Scaf43_33.26	chr8
								CsqKR_Scaf43_36.2	chr8
								CsqKR_Scaf43_38.6	chr8
								CsqKR_Scaf43_39.34	chr8
								CsqKR_Scaf43_43.16	chr8
								CsqKR_Scaf43_47.2	chr8
								CsqKR_Scaf43_48.3	chr8
								CsqKR_Scaf43_59.30	chr8
								CsqKR_Scaf43_66.33	chr8
								CsqKR_Scaf43_8.22	chr8
								CsqKR_Scaf431_0.0	chr6
								CsqKR_Scaf432_0.19	chr12
								CsqKR_Scaf434_0.0	chr13
								CsqKR_Scaf435_2.18	chr13
								CsqKR_Scaf435_3.1	chr13
								CsqKR_Scaf435_3.3	chr13
								CsqKR_Scaf435_3.36	chr13
								CsqKR_Scaf436_0.6	chr8
								CsqKR_Scaf436_0.7	chr8
								CsqKR_Scaf437_0.0	chr10
								CsqKR_Scaf438_0.11	chr3
								CsqKR_Scaf44_10.17	chr8
								CsqKR_Scaf44_11.35	chr8
								CsqKR_Scaf44_12.19	chr8
								CsqKR_Scaf44_12.20	chr8
								CsqKR_Scaf44_13.15	chr8
								CsqKR_Scaf44_14.4	chr8
								CsqKR_Scaf44_18.16	chr8
								CsqKR_Scaf44_18.2	chr8
								CsqKR_Scaf44_25.0	chr8
								CsqKR_Scaf44_27.14	chr8
								CsqKR_Scaf44_29.0	chr8
								CsqKR_Scaf44_3.25	chr8
								CsqKR_Scaf44_3.27	chr8
								CsqKR_Scaf44_31.32	chr8
								CsqKR_Scaf44_36.14	chr8
								CsqKR_Scaf44_36.7	chr8
								CsqKR_Scaf44_36.9	chr8
								CsqKR_Scaf44_37.17	chr8
								CsqKR_Scaf44_37.18	chr8
								CsqKR_Scaf44_4.32	chr8
								CsqKR_Scaf44_4.37	chr8
								CsqKR_Scaf44_41.14	chr8
								CsqKR_Scaf44_43.1	chr8
								CsqKR_Scaf44_6.12	chr8
								CsqKR_Scaf44_8.43	chr8
								CsqKR_Scaf44_8.44	chr8
								CsqKR_Scaf44_9.23	chr8
								CsqKR_Scaf441_0.18	chr13
								CsqKR_Scaf441_0.22	chr13
								CsqKR_Scaf444_0.11	chr6
								CsqKR_Scaf444_0.14	chr6
								CsqKR_Scaf444_0.2	chr6
								CsqKR_Scaf445_0.5	chr3
								CsqKR_Scaf445_0.7	chr3
								CsqKR_Scaf446_3.38	chr8
								CsqKR_Scaf446_3.39	chr8
								CsqKR_Scaf446_3.6	chr8
								CsqKR_Scaf446_3.7	chr8
								CsqKR_Scaf447_0.0	chr8
								CsqKR_Scaf447_0.5	chr8
								CsqKR_Scaf447_0.6	chr8
								CsqKR_Scaf448_0.0	chr11
								CsqKR_Scaf448_0.24	chr11
								CsqKR_Scaf448_0.25	chr11
								CsqKR_Scaf448_0.30	chr11
								CsqKR_Scaf448_0.31	chr11
								CsqKR_Scaf448_0.33	chr11
								CsqKR_Scaf448_0.35	chr11
								CsqKR_Scaf449_0.1	chr13
								CsqKR_Scaf449_0.6	chr13
								CsqKR_Scaf45_0.16	chr6
								CsqKR_Scaf45_3.1	chr6
								CsqKR_Scaf45_6.2	chr6
								CsqKR_Scaf45_7.1	chr6
								CsqKR_Scaf451_0.1	chr11
								CsqKR_Scaf451_1.0	chr11
								CsqKR_Scaf451_1.12	chr11
								CsqKR_Scaf451_1.19	chr11
								CsqKR_Scaf452_0.11	chr12
								CsqKR_Scaf452_0.8	chr12
								CsqKR_Scaf455_0.7	chr12
								CsqKR_Scaf457_0.20	chr14
								CsqKR_Scaf457_0.21	chr14
								CsqKR_Scaf457_0.5	chr14
								CsqKR_Scaf457_1.25	chr14
								CsqKR_Scaf457_2.27	chr14
								CsqKR_Scaf457_2.28	chr14
								CsqKR_Scaf457_2.29	chr14
								CsqKR_Scaf457_2.41	chr14
								CsqKR_Scaf457_2.42	chr14
								CsqKR_Scaf46_0.1	chr15
								CsqKR_Scaf460_0.3	chr1
								CsqKR_Scaf460_5.11	chr1
								CsqKR_Scaf460_7.0	chr1
								CsqKR_Scaf460_7.11	chr1
								CsqKR_Scaf461_0.1	chr12
								CsqKR_Scaf461_0.4	chr12
								CsqKR_Scaf461_1.5	chr12
								CsqKR_Scaf461_1.6	chr12
								CsqKR_Scaf464_0.10	chr11
								CsqKR_Scaf464_0.11	chr11
								CsqKR_Scaf464_0.5	chr11
								CsqKR_Scaf464_0.8	chr11
								CsqKR_Scaf465_0.2	chr13
								CsqKR_Scaf466_0.4	chr8
								CsqKR_Scaf466_0.9	chr8
								CsqKR_Scaf467_0.1	chr10
								CsqKR_Scaf469_0.9	chr1
								CsqKR_Scaf47_0.0	chr14
								CsqKR_Scaf47_0.1	chr14
								CsqKR_Scaf47_0.2	chr14
								CsqKR_Scaf47_1.0	chr14
								CsqKR_Scaf47_2.35	chr14
								CsqKR_Scaf47_2.38	chr14
								CsqKR_Scaf47_2.40	chr14
								CsqKR_Scaf47_3.2	chr14
								CsqKR_Scaf47_3.25	chr14
								CsqKR_Scaf47_4.1	chr14
								CsqKR_Scaf47_4.14	chr14
								CsqKR_Scaf47_4.15	chr14
								CsqKR_Scaf47_5.14	chr14
								CsqKR_Scaf47_5.3	chr14
								CsqKR_Scaf47_6.13	chr14
								CsqKR_Scaf47_7.11	chr14
								CsqKR_Scaf47_8.2	chr14
								CsqKR_Scaf471_0.2	chr7
								CsqKR_Scaf471_2.0	chr7
								CsqKR_Scaf471_2.4	chr7
								CsqKR_Scaf471_2.5	chr7
								CsqKR_Scaf472_0.7	chr14
								CsqKR_Scaf472_0.8	chr14
								CsqKR_Scaf472_1.7	chr14
								CsqKR_Scaf472_2.29	chr14
								CsqKR_Scaf472_2.34	chr14
								CsqKR_Scaf473_0.1	chr13
								CsqKR_Scaf473_0.9	chr13
								CsqKR_Scaf474_0.2	chr13
								CsqKR_Scaf474_0.24	chr13
								CsqKR_Scaf475_0.11	chr3
								CsqKR_Scaf476_0.0	chr13
								CsqKR_Scaf476_0.1	chr13
								CsqKR_Scaf478_0.2	chr15
								CsqKR_Scaf478_1.17	chr15
								CsqKR_Scaf479_0.1	chr1
								CsqKR_Scaf479_2.1	chr1
								CsqKR_Scaf48_0.9	chr13
								CsqKR_Scaf48_3.19	chr13
								CsqKR_Scaf48_4.18	chr13
								CsqKR_Scaf480_0.11	chr6
								CsqKR_Scaf480_0.7	chr6
								CsqKR_Scaf481_0.10	chr11
								CsqKR_Scaf482_0.0	chr8
								CsqKR_Scaf482_0.5	chr8
								CsqKR_Scaf482_0.6	chr8
								CsqKR_Scaf483_0.2	chr13
								CsqKR_Scaf484_0.0	chr8
								CsqKR_Scaf484_0.6	chr8
								CsqKR_Scaf485_0.8	chr13
								CsqKR_Scaf487_0.3	chr13
								CsqKR_Scaf488_0.1	chr12
								CsqKR_Scaf49_2.12	chr6
								CsqKR_Scaf490_9.1	chr3
								CsqKR_Scaf490_9.6	chr3
								CsqKR_Scaf492_0.4	chr6
								CsqKR_Scaf492_0.5	chr6
								CsqKR_Scaf497_0.0	chr10
								CsqKR_Scaf498_0.19	chr13
								CsqKR_Scaf5_0.19	chr1
								CsqKR_Scaf5_11.1	chr1
								CsqKR_Scaf5_11.4	chr1
								CsqKR_Scaf5_12.12	chr1
								CsqKR_Scaf5_15.18	chr1
								CsqKR_Scaf5_16.14	chr1
								CsqKR_Scaf5_20.6	chr1
								CsqKR_Scaf5_20.7	chr1
								CsqKR_Scaf5_22.0	chr1
								CsqKR_Scaf5_22.12	chr1
								CsqKR_Scaf5_24.12	chr1
								CsqKR_Scaf5_28.32	chr1
								CsqKR_Scaf5_3.18	chr1
								CsqKR_Scaf5_3.19	chr1
								CsqKR_Scaf5_31.0	chr1
								CsqKR_Scaf5_33.1	chr1
								CsqKR_Scaf5_33.17	chr1
								CsqKR_Scaf5_33.18	chr1
								CsqKR_Scaf5_4.28	chr1
								CsqKR_Scaf5_41.1	chr1
								CsqKR_Scaf5_46.12	chr1
								CsqKR_Scaf5_6.2	chr1
								CsqKR_Scaf5_9.0	chr1
								CsqKR_Scaf50_20.2	chr9
								CsqKR_Scaf50_23.27	chr9
								CsqKR_Scaf50_25.17	chr9
								CsqKR_Scaf50_3.1	chr9
								CsqKR_Scaf50_33.16	chr9
								CsqKR_Scaf50_33.4	chr9
								CsqKR_Scaf50_33.5	chr9
								CsqKR_Scaf50_35.13	chr9
								CsqKR_Scaf50_39.28	chr9
								CsqKR_Scaf50_39.33	chr9
								CsqKR_Scaf50_4.1	chr9
								CsqKR_Scaf50_42.27	chr9
								CsqKR_Scaf50_42.28	chr9
								CsqKR_Scaf50_42.29	chr9
								CsqKR_Scaf50_42.31	chr9
								CsqKR_Scaf50_44.14	chr9
								CsqKR_Scaf50_46.7	chr9
								CsqKR_Scaf50_47.6	chr9
								CsqKR_Scaf50_5.0	chr9
								CsqKR_Scaf50_50.0	chr9
								CsqKR_Scaf50_50.5	chr9
								CsqKR_Scaf50_50.6	chr9
								CsqKR_Scaf50_6.22	chr9
								CsqKR_Scaf500_0.0	chr4
								CsqKR_Scaf500_0.1	chr4
								CsqKR_Scaf500_0.2	chr4
								CsqKR_Scaf501_0.19	chr4
								CsqKR_Scaf505_0.16	chr11
								CsqKR_Scaf505_0.5	chr11
								CsqKR_Scaf505_0.50	chr11
								CsqKR_Scaf505_0.51	chr11
								CsqKR_Scaf505_0.52	chr11
								CsqKR_Scaf505_0.53	chr11
								CsqKR_Scaf505_0.54	chr11
								CsqKR_Scaf505_0.58	chr11
								CsqKR_Scaf505_0.59	chr11
								CsqKR_Scaf505_0.60	chr11
								CsqKR_Scaf505_1.17	chr11
								CsqKR_Scaf505_1.20	chr11
								CsqKR_Scaf505_1.21	chr11
								CsqKR_Scaf505_1.23	chr11
								CsqKR_Scaf505_1.6	chr11
								CsqKR_Scaf505_1.7	chr11
								CsqKR_Scaf505_2.1	chr11
								CsqKR_Scaf505_2.16	chr11
								CsqKR_Scaf505_2.20	chr11
								CsqKR_Scaf505_2.4	chr11
								CsqKR_Scaf507_3.9	chr9
								CsqKR_Scaf509_0.11	chr12
								CsqKR_Scaf51_0.6	chr4
								CsqKR_Scaf511_0.8	chr11
								CsqKR_Scaf514_0.0	chr7
								CsqKR_Scaf514_0.10	chr7
								CsqKR_Scaf516_0.10	chr12
								CsqKR_Scaf516_0.3	chr12
								CsqKR_Scaf516_0.9	chr12
								CsqKR_Scaf517_0.1	chr13
								CsqKR_Scaf517_0.6	chr13
								CsqKR_Scaf519_0.1	chr7
								CsqKR_Scaf519_0.11	chr7
								CsqKR_Scaf52_0.0	chr7
								CsqKR_Scaf52_1.23	chr7
								CsqKR_Scaf52_11.1	chr7
								CsqKR_Scaf52_17.23	chr7
								CsqKR_Scaf52_17.6	chr7
								CsqKR_Scaf52_3.13	chr7
								CsqKR_Scaf52_5.28	chr7
								CsqKR_Scaf52_7.0	chr7
								CsqKR_Scaf52_8.11	chr7
								CsqKR_Scaf52_9.3	chr7
								CsqKR_Scaf520_1.21	chr3
								CsqKR_Scaf520_1.35	chr3
								CsqKR_Scaf520_1.36	chr3
								CsqKR_Scaf522_0.17	chr10
								CsqKR_Scaf522_0.2	chr10
								CsqKR_Scaf522_1.35	chr10
								CsqKR_Scaf522_2.0	chr10
								CsqKR_Scaf523_0.10	chr14
								CsqKR_Scaf524_1.1	chr1
								CsqKR_Scaf526_0.0	chr13
								CsqKR_Scaf529_0.17	chr4
								CsqKR_Scaf529_0.41	chr4
								CsqKR_Scaf529_0.45	chr4
								CsqKR_Scaf529_0.47	chr4
								CsqKR_Scaf53_10.3	chr6
								CsqKR_Scaf53_12.3	chr6
								CsqKR_Scaf53_4.1	chr6
								CsqKR_Scaf53_5.1	chr6
								CsqKR_Scaf53_5.18	chr6
								CsqKR_Scaf53_5.4	chr6
								CsqKR_Scaf535_0.11	chr10
								CsqKR_Scaf535_0.13	chr10
								CsqKR_Scaf537_0.19	chr11
								CsqKR_Scaf537_0.20	chr11
								CsqKR_Scaf537_0.22	chr11
								CsqKR_Scaf537_0.24	chr11
								CsqKR_Scaf537_0.26	chr11
								CsqKR_Scaf537_0.30	chr11
								CsqKR_Scaf537_0.9	chr11
								CsqKR_Scaf538_0.0	chr13
								CsqKR_Scaf539_0.1	chr11
								CsqKR_Scaf539_0.10	chr11
								CsqKR_Scaf539_0.11	chr11
								CsqKR_Scaf539_0.9	chr11
								CsqKR_Scaf54_0.10	chr4
								CsqKR_Scaf54_0.9	chr4
								CsqKR_Scaf54_10.22	chr4
								CsqKR_Scaf54_6.2	chr4
								CsqKR_Scaf540_0.15	chr3
								CsqKR_Scaf540_0.2	chr3
								CsqKR_Scaf541_0.30	chr11
								CsqKR_Scaf541_0.31	chr11
								CsqKR_Scaf541_0.33	chr11
								CsqKR_Scaf541_0.35	chr11
								CsqKR_Scaf541_0.36	chr11
								CsqKR_Scaf541_0.37	chr11
								CsqKR_Scaf541_0.9	chr11
								CsqKR_Scaf55_11.1	chr1
								CsqKR_Scaf55_11.71	chr1
								CsqKR_Scaf55_13.8	chr1
								CsqKR_Scaf55_14.1	chr1
								CsqKR_Scaf55_15.24	chr1
								CsqKR_Scaf55_2.0	chr1
								CsqKR_Scaf55_23.15	chr1
								CsqKR_Scaf55_24.30	chr1
								CsqKR_Scaf55_25.2	chr1
								CsqKR_Scaf55_30.0	chr1
								CsqKR_Scaf55_33.11	chr1
								CsqKR_Scaf55_8.18	chr1
								CsqKR_Scaf550_0.1	chr11
								CsqKR_Scaf550_0.2	chr11
								CsqKR_Scaf550_0.9	chr11
								CsqKR_Scaf554_0.0	chr14
								CsqKR_Scaf554_0.1	chr14
								CsqKR_Scaf554_0.6	chr14
								CsqKR_Scaf558_0.5	chr10
								CsqKR_Scaf559_0.25	chr4
								CsqKR_Scaf559_0.26	chr4
								CsqKR_Scaf559_0.29	chr4
								CsqKR_Scaf559_0.30	chr4
								CsqKR_Scaf559_0.4	chr4
								CsqKR_Scaf562_0.22	chr10
								CsqKR_Scaf562_0.3	chr10
								CsqKR_Scaf563_0.1	chr13
								CsqKR_Scaf563_0.19	chr13
								CsqKR_Scaf563_0.21	chr13
								CsqKR_Scaf563_0.4	chr13
								CsqKR_Scaf563_0.5	chr13
								CsqKR_Scaf564_0.3	chr12
								CsqKR_Scaf564_0.48	chr12
								CsqKR_Scaf568_0.3	chr1
								CsqKR_Scaf569_0.0	chr3
								CsqKR_Scaf569_0.9	chr3
								CsqKR_Scaf574_0.0	chr13
								CsqKR_Scaf575_1.16	chr4
								CsqKR_Scaf575_1.25	chr4
								CsqKR_Scaf577_0.13	chr8
								CsqKR_Scaf577_0.21	chr8
								CsqKR_Scaf577_0.22	chr8
								CsqKR_Scaf578_0.11	chr8
								CsqKR_Scaf581_0.0	chr13
								CsqKR_Scaf582_0.0	chr12
								CsqKR_Scaf582_0.6	chr12
								CsqKR_Scaf583_0.3	chr3
								CsqKR_Scaf584_0.38	chr12
								CsqKR_Scaf584_0.5	chr12
								CsqKR_Scaf585_0.0	chr12
								CsqKR_Scaf585_0.16	chr12
								CsqKR_Scaf585_0.7	chr12
								CsqKR_Scaf587_0.0	chr15
								CsqKR_Scaf587_0.1	chr15
								CsqKR_Scaf587_0.2	chr15
								CsqKR_Scaf587_0.3	chr15
								CsqKR_Scaf59_11.16	chr5
								CsqKR_Scaf59_11.19	chr5
								CsqKR_Scaf59_13.28	chr5
								CsqKR_Scaf59_13.29	chr5
								CsqKR_Scaf59_15.10	chr5
								CsqKR_Scaf59_15.13	chr5
								CsqKR_Scaf59_15.15	chr5
								CsqKR_Scaf59_16.18	chr5
								CsqKR_Scaf59_16.23	chr5
								CsqKR_Scaf59_16.24	chr5
								CsqKR_Scaf59_16.26	chr5
								CsqKR_Scaf59_16.28	chr5
								CsqKR_Scaf59_18.1	chr5
								CsqKR_Scaf59_26.7	chr5
								CsqKR_Scaf59_28.34	chr5
								CsqKR_Scaf59_28.35	chr5
								CsqKR_Scaf59_29.11	chr5
								CsqKR_Scaf59_30.17	chr5
								CsqKR_Scaf59_34.3	chr5
								CsqKR_Scaf59_6.3	chr5
								CsqKR_Scaf59_6.37	chr5
								CsqKR_Scaf59_7.20	chr5
								CsqKR_Scaf591_0.5	chr14
								CsqKR_Scaf594_0.12	chr5
								CsqKR_Scaf594_0.13	chr5
								CsqKR_Scaf595_0.0	chr2
								CsqKR_Scaf597_0.22	chr13
								CsqKR_Scaf597_0.3	chr13
								CsqKR_Scaf598_0.17	chr10
								CsqKR_Scaf598_0.19	chr10
								CsqKR_Scaf598_0.21	chr10
								CsqKR_Scaf598_0.22	chr10
								CsqKR_Scaf6_1.11	chr5
								CsqKR_Scaf6_6.16	chr5
								CsqKR_Scaf60_0.16	chr9
								CsqKR_Scaf60_0.20	chr9
								CsqKR_Scaf60_0.21	chr9
								CsqKR_Scaf60_7.22	chr9
								CsqKR_Scaf60_7.34	chr9
								CsqKR_Scaf60_7.35	chr9
								CsqKR_Scaf60_7.36	chr9
								CsqKR_Scaf601_0.1	chr10
								CsqKR_Scaf601_0.12	chr10
								CsqKR_Scaf601_0.13	chr10
								CsqKR_Scaf607_0.0	chr14
								CsqKR_Scaf608_0.21	chr13
								CsqKR_Scaf608_0.22	chr13
								CsqKR_Scaf608_0.23	chr13
								CsqKR_Scaf608_0.25	chr13
								CsqKR_Scaf608_0.26	chr13
								CsqKR_Scaf608_0.27	chr13
								CsqKR_Scaf608_0.28	chr13
								CsqKR_Scaf608_0.5	chr13
								CsqKR_Scaf608_0.8	chr13
								CsqKR_Scaf61_10.31	chr3
								CsqKR_Scaf61_10.35	chr3
								CsqKR_Scaf61_10.6	chr3
								CsqKR_Scaf61_11.36	chr3
								CsqKR_Scaf61_12.1	chr3
								CsqKR_Scaf61_14.2	chr3
								CsqKR_Scaf61_14.6	chr3
								CsqKR_Scaf61_16.18	chr3
								CsqKR_Scaf61_16.19	chr3
								CsqKR_Scaf61_16.20	chr3
								CsqKR_Scaf61_25.0	chr3
								CsqKR_Scaf61_26.1	chr3
								CsqKR_Scaf61_27.1	chr3
								CsqKR_Scaf61_28.38	chr3
								CsqKR_Scaf61_3.1	chr3
								CsqKR_Scaf61_3.13	chr3
								CsqKR_Scaf61_3.15	chr3
								CsqKR_Scaf61_3.16	chr3
								CsqKR_Scaf61_30.11	chr3
								CsqKR_Scaf61_30.8	chr3
								CsqKR_Scaf61_31.17	chr3
								CsqKR_Scaf61_31.18	chr3
								CsqKR_Scaf61_36.4	chr3
								CsqKR_Scaf61_37.19	chr3
								CsqKR_Scaf61_39.1	chr3
								CsqKR_Scaf61_40.0	chr3
								CsqKR_Scaf61_40.26	chr3
								CsqKR_Scaf61_42.15	chr3
								CsqKR_Scaf61_42.2	chr3
								CsqKR_Scaf61_43.11	chr3
								CsqKR_Scaf61_43.14	chr3
								CsqKR_Scaf61_43.15	chr3
								CsqKR_Scaf61_43.16	chr3
								CsqKR_Scaf61_44.13	chr3
								CsqKR_Scaf61_44.14	chr3
								CsqKR_Scaf61_45.17	chr3
								CsqKR_Scaf61_45.30	chr3
								CsqKR_Scaf61_47.13	chr3
								CsqKR_Scaf61_51.19	chr3
								CsqKR_Scaf61_52.0	chr3
								CsqKR_Scaf61_52.27	chr3
								CsqKR_Scaf610_0.4	chr13
								CsqKR_Scaf611_0.0	chr13
								CsqKR_Scaf611_0.1	chr13
								CsqKR_Scaf611_0.11	chr13
								CsqKR_Scaf611_0.9	chr13
								CsqKR_Scaf614_0.1	chr12
								CsqKR_Scaf615_0.3	chr11
								CsqKR_Scaf615_0.35	chr11
								CsqKR_Scaf615_0.36	chr11
								CsqKR_Scaf615_0.37	chr11
								CsqKR_Scaf615_0.39	chr11
								CsqKR_Scaf615_0.40	chr11
								CsqKR_Scaf617_0.0	chr13
								CsqKR_Scaf618_0.33	chr12
								CsqKR_Scaf618_0.34	chr12
								CsqKR_Scaf618_0.37	chr12
								CsqKR_Scaf618_0.4	chr12
								CsqKR_Scaf62_4.28	chr15
								CsqKR_Scaf626_0.6	chr6
								CsqKR_Scaf627_0.0	chr3
								CsqKR_Scaf627_0.10	chr3
								CsqKR_Scaf627_0.13	chr3
								CsqKR_Scaf627_0.8	chr3
								CsqKR_Scaf63_15.2	chr1
								CsqKR_Scaf63_15.24	chr1
								CsqKR_Scaf63_7.34	chr1
								CsqKR_Scaf63_8.6	chr1
								CsqKR_Scaf63_9.2	chr1
								CsqKR_Scaf631_0.16	chr8
								CsqKR_Scaf631_0.19	chr8
								CsqKR_Scaf633_0.0	chr14
								CsqKR_Scaf634_0.0	chr4
								CsqKR_Scaf635_0.18	chr13
								CsqKR_Scaf635_0.19	chr13
								CsqKR_Scaf64_0.7	chr8
								CsqKR_Scaf64_15.1	chr8
								CsqKR_Scaf64_22.21	chr8
								CsqKR_Scaf64_22.8	chr8
								CsqKR_Scaf64_24.11	chr8
								CsqKR_Scaf64_25.18	chr8
								CsqKR_Scaf64_32.14	chr8
								CsqKR_Scaf64_32.15	chr8
								CsqKR_Scaf64_33.21	chr8
								CsqKR_Scaf64_34.7	chr8
								CsqKR_Scaf640_0.10	chr11
								CsqKR_Scaf640_0.9	chr11
								CsqKR_Scaf642_0.1	chr10
								CsqKR_Scaf642_0.12	chr10
								CsqKR_Scaf642_0.13	chr10
								CsqKR_Scaf642_0.16	chr10
								CsqKR_Scaf642_0.20	chr10
								CsqKR_Scaf642_1.37	chr10
								CsqKR_Scaf648_0.0	chr10
								CsqKR_Scaf65_10.0	chr6
								CsqKR_Scaf65_13.0	chr6
								CsqKR_Scaf65_14.0	chr6
								CsqKR_Scaf65_15.4	chr6
								CsqKR_Scaf65_20.32	chr6
								CsqKR_Scaf65_26.12	chr6
								CsqKR_Scaf65_28.17	chr6
								CsqKR_Scaf65_31.24	chr6
								CsqKR_Scaf65_34.17	chr6
								CsqKR_Scaf65_34.20	chr6
								CsqKR_Scaf65_5.11	chr6
								CsqKR_Scaf65_8.18	chr6
								CsqKR_Scaf650_0.4	chr10
								CsqKR_Scaf665_0.4	chr13
								CsqKR_Scaf665_0.5	chr13
								CsqKR_Scaf666_3.0	chr7
								CsqKR_Scaf668_0.1	chr14
								CsqKR_Scaf668_0.2	chr14
								CsqKR_Scaf669_0.14	chr11
								CsqKR_Scaf669_0.5	chr11
								CsqKR_Scaf67_1.1	chr10
								CsqKR_Scaf671_0.0	chr13
								CsqKR_Scaf673_0.0	chr10
								CsqKR_Scaf676_0.2	chr10
								CsqKR_Scaf677_0.12	chr12
								CsqKR_Scaf677_0.13	chr12
								CsqKR_Scaf68_0.2	chr13
								CsqKR_Scaf68_1.0	chr13
								CsqKR_Scaf68_1.1	chr13
								CsqKR_Scaf683_0.2	chr10
								CsqKR_Scaf683_0.3	chr10
								CsqKR_Scaf684_0.2	chr3
								CsqKR_Scaf69_12.22	chr7
								CsqKR_Scaf69_18.4	chr7
								CsqKR_Scaf69_19.20	chr7
								CsqKR_Scaf69_19.26	chr7
								CsqKR_Scaf69_19.29	chr7
								CsqKR_Scaf69_19.4	chr7
								CsqKR_Scaf69_19.6	chr7
								CsqKR_Scaf69_22.16	chr7
								CsqKR_Scaf69_24.22	chr7
								CsqKR_Scaf69_29.1	chr7
								CsqKR_Scaf69_30.32	chr7
								CsqKR_Scaf69_40.28	chr7
[truncated: 467 more rows]

## Sheet: 2c
	Scales	Mantle	Oesophageal Gland	Gill	Total
Total	722	1189	1662	2430	16917
Annotated	581	920	1452	2156	14502
Orphan genes	141	269	210	274	2415
Ratio	0.195291	0.226241	0.126354	0.112757	0.142756

## Sheet: 3b
Raw input data coding the presence (1) / absence (0) of gene families in five lophotrochozoan genomes for the shared gene family circos plot (Fig. 3b).
OGs	Phylostrata	Chrysomallon squamiferum	Pomacea canaliculata	Mizuhopecten yessoensis	Lingula anatina	Capitella teleta
SFG25spec_ortho9999	Eumetazoa	1	1	1	1	1
SFG25spec_ortho9998	Eumetazoa	1	0	1	1	1
SFG25spec_ortho9997	bilaterian	1	1	1	1	1
SFG25spec_ortho9996	Eumetazoa	0	1	1	1	1
SFG25spec_ortho9995	Eumetazoa	1	1	1	1	1
SFG25spec_ortho9991	Eumetazoa	1	1	1	1	1
SFG25spec_ortho9990	Eumetazoa	1	1	1	0	1
SFG25spec_ortho999	Eumetazoa	1	1	1	1	1
SFG25spec_ortho9986	Eumetazoa	0	0	1	0	1
SFG25spec_ortho9981	lophotrochozoa	1	1	1	0	1
SFG25spec_ortho9980	Eumetazoa	1	1	1	1	1
SFG25spec_ortho998	Eumetazoa	1	1	1	1	1
SFG25spec_ortho9978	lophotrochozoa	1	1	1	1	1
SFG25spec_ortho9976	lophotrochozoa	0	1	0	0	1
SFG25spec_ortho9971	Eumetazoa	0	1	1	1	1
SFG25spec_ortho997	Eumetazoa	1	1	1	1	1
SFG25spec_ortho9968	Eumetazoa	0	0	1	1	1
SFG25spec_ortho9963	bilaterian	1	1	1	1	1
SFG25spec_ortho996	Eumetazoa	1	1	1	1	1
SFG25spec_ortho9959	Eumetazoa	1	1	1	1	1
SFG25spec_ortho9956	bilaterian	1	1	1	1	1
SFG25spec_ortho9953	Eumetazoa	0	1	1	1	1
SFG25spec_ortho9952	Eumetazoa	0	1	1	1	1
SFG25spec_ortho9951	bilaterian	1	1	1	1	1
SFG25spec_ortho9950	Eumetazoa	1	1	1	1	1
SFG25spec_ortho995	Eumetazoa	1	1	1	1	1
SFG25spec_ortho9949	Eumetazoa	1	0	1	1	1
SFG25spec_ortho9948	Eumetazoa	1	1	1	1	1
SFG25spec_ortho9947	lophotrochozoa	1	1	1	1	1
SFG25spec_ortho9946	Eumetazoa	1	1	1	1	1
SFG25spec_ortho9945	Eumetazoa	1	0	0	1	1
SFG25spec_ortho9944	Eumetazoa	1	1	1	1	1
SFG25spec_ortho9943	bilaterian	1	1	1	1	1
SFG25spec_ortho9942	bilaterian	1	1	1	1	1
SFG25spec_ortho9941	Eumetazoa	1	1	1	1	1
SFG25spec_ortho994	Eumetazoa	0	0	1	0	1
SFG25spec_ortho9938	bilaterian	1	1	1	1	1
SFG25spec_ortho9937	Eumetazoa	0	0	1	1	1
SFG25spec_ortho9934	Eumetazoa	1	1	1	1	1
SFG25spec_ortho9931	bilaterian	1	1	1	1	1
SFG25spec_ortho993	Eumetazoa	1	0	1	1	1
SFG25spec_ortho9922	Eumetazoa	0	0	1	1	1
SFG25spec_ortho992	Eumetazoa	1	1	1	1	1
SFG25spec_ortho9919	Eumetazoa	0	1	1	1	1
SFG25spec_ortho9913	Eumetazoa	0	0	1	1	1
SFG25spec_ortho9911	bilaterian	1	0	1	1	1
SFG25spec_ortho991	Eumetazoa	1	1	1	1	1
SFG25spec_ortho9909	Eumetazoa	1	1	1	1	1
SFG25spec_ortho9907	bilaterian	0	1	1	1	1
SFG25spec_ortho9906	Eumetazoa	1	1	1	0	1
SFG25spec_ortho9905	Eumetazoa	1	0	1	1	1
SFG25spec_ortho9903	Eumetazoa	0	1	1	1	1
SFG25spec_ortho9902	bilaterian	1	1	0	1	1
SFG25spec_ortho9900	bilaterian	0	0	1	1	1
SFG25spec_ortho990	Eumetazoa	1	1	1	1	1
SFG25spec_ortho99	Eumetazoa	1	1	1	1	1
SFG25spec_ortho9899	bilaterian	1	1	1	1	1
SFG25spec_ortho9898	Eumetazoa	0	0	0	0	1
SFG25spec_ortho9897	Eumetazoa	0	1	1	1	1
SFG25spec_ortho9896	Eumetazoa	1	1	0	1	1
SFG25spec_ortho9894	bilaterian	0	0	0	0	1
SFG25spec_ortho989	Eumetazoa	1	1	1	1	1
SFG25spec_ortho9888	bilaterian	1	1	1	1	1
SFG25spec_ortho9886	Eumetazoa	1	0	1	1	1
SFG25spec_ortho9885	bilaterian	1	1	1	1	1
SFG25spec_ortho9884	Eumetazoa	1	1	1	1	1
SFG25spec_ortho9883	lophotrochozoa	1	1	1	1	1
SFG25spec_ortho9882	lophotrochozoa	0	0	0	0	1
SFG25spec_ortho9881	Eumetazoa	0	0	0	0	1
SFG25spec_ortho9880	Eumetazoa	0	1	0	0	1
SFG25spec_ortho988	Eumetazoa	1	1	1	1	1
SFG25spec_ortho9879	lophotrochozoa	0	0	0	0	1
SFG25spec_ortho9878	bilaterian	0	1	1	1	1
SFG25spec_ortho9876		0	0	0	1	1
SFG25spec_ortho9875	Eumetazoa	1	1	1	1	1
SFG25spec_ortho9874	bilaterian	0	0	0	0	1
SFG25spec_ortho9871	lophotrochozoa	1	1	1	1	1
SFG25spec_ortho987	Eumetazoa	1	1	1	1	1
SFG25spec_ortho9869	Eumetazoa	1	1	1	1	1
SFG25spec_ortho9868	lophotrochozoa	0	1	1	1	1
SFG25spec_ortho9866	Eumetazoa	0	1	0	1	1
SFG25spec_ortho9864	Eumetazoa	0	0	1	1	1
SFG25spec_ortho9861	Eumetazoa	0	1	1	1	1
SFG25spec_ortho986	Eumetazoa	0	1	1	1	1
SFG25spec_ortho9859	Eumetazoa	0	0	1	1	1
SFG25spec_ortho9856	Eumetazoa	0	0	1	0	1
SFG25spec_ortho9850	bilaterian	1	1	1	1	1
SFG25spec_ortho985	Eumetazoa	1	0	1	1	1
SFG25spec_ortho9848	bilaterian	0	1	1	0	1
SFG25spec_ortho9847	bilaterian	0	0	1	0	1
SFG25spec_ortho9843	bilaterian	0	1	1	1	1
SFG25spec_ortho984	bilaterian	1	1	1	1	1
SFG25spec_ortho9837	bilaterian	1	1	1	1	1
SFG25spec_ortho9830	lophotrochozoa	0	0	1	0	1
SFG25spec_ortho983	Eumetazoa	1	1	1	1	1
SFG25spec_ortho9829	Eumetazoa	0	1	1	0	1
SFG25spec_ortho9822	lophotrochozoa	0	0	1	0	1
SFG25spec_ortho9820	Eumetazoa	0	0	0	1	1
SFG25spec_ortho982	Eumetazoa	1	1	1	1	1
SFG25spec_ortho9812	bilaterian	1	1	1	1	1
SFG25spec_ortho9811	bilaterian	0	1	1	1	1
SFG25spec_ortho9810	Eumetazoa	1	1	0	1	1
SFG25spec_ortho981	Eumetazoa	1	1	1	1	1
SFG25spec_ortho9809	Eumetazoa	0	1	1	1	1
SFG25spec_ortho9808	bilaterian	1	1	1	1	1
SFG25spec_ortho9807	bilaterian	1	1	1	1	1
SFG25spec_ortho9806	Eumetazoa	0	1	1	0	1
SFG25spec_ortho9804	Eumetazoa	1	1	1	1	1
SFG25spec_ortho9803	bilaterian	0	1	1	1	1
SFG25spec_ortho9802	Eumetazoa	1	0	1	1	1
SFG25spec_ortho9801	bilaterian	1	1	1	1	1
SFG25spec_ortho980	Eumetazoa	1	1	1	1	1
SFG25spec_ortho9799	Eumetazoa	1	1	1	0	1
SFG25spec_ortho9798	Eumetazoa	1	0	1	1	1
SFG25spec_ortho9797	Eumetazoa	0	0	1	1	1
SFG25spec_ortho9796	Eumetazoa	1	1	0	0	1
SFG25spec_ortho9795	Eumetazoa	1	0	1	1	1
SFG25spec_ortho9794	Eumetazoa	0	1	1	1	1
SFG25spec_ortho9793	Eumetazoa	0	1	1	1	1
SFG25spec_ortho9792	Eumetazoa	1	1	1	1	1
SFG25spec_ortho9791	bilaterian	0	1	0	1	1
SFG25spec_ortho9790	Eumetazoa	0	1	0	1	1
SFG25spec_ortho979	Eumetazoa	1	1	1	1	1
SFG25spec_ortho9789	Eumetazoa	1	0	1	1	1
SFG25spec_ortho9788	Eumetazoa	1	1	1	1	1
SFG25spec_ortho9787	Eumetazoa	1	1	1	1	1
SFG25spec_ortho9786	Eumetazoa	1	0	1	1	1
SFG25spec_ortho9784	Eumetazoa	1	0	1	1	1
SFG25spec_ortho9783	Eumetazoa	1	1	1	1	1
SFG25spec_ortho9782	bilaterian	1	1	0	1	1
SFG25spec_ortho9781	Eumetazoa	1	1	1	1	1
SFG25spec_ortho9780	bilaterian	1	0	1	1	1
SFG25spec_ortho978	Eumetazoa	1	1	1	1	1
SFG25spec_ortho9779	Eumetazoa	1	0	1	1	1
SFG25spec_ortho9777	bilaterian	0	1	0	1	1
SFG25spec_ortho9776	bilaterian	0	0	0	0	1
SFG25spec_ortho9775	Eumetazoa	1	1	1	1	1
SFG25spec_ortho9773	bilaterian	0	1	1	1	1
SFG25spec_ortho9772	bilaterian	1	1	1	0	1
SFG25spec_ortho9771	bilaterian	0	1	1	1	1
SFG25spec_ortho9770	bilaterian	0	0	0	0	1
SFG25spec_ortho977	Eumetazoa	1	1	1	1	1
SFG25spec_ortho9767	bilaterian	1	1	1	1	1
SFG25spec_ortho9766	Eumetazoa	1	0	1	1	1
SFG25spec_ortho9765	Eumetazoa	1	1	1	1	1
SFG25spec_ortho9764	Eumetazoa	0	0	1	1	1
SFG25spec_ortho9763	Eumetazoa	0	0	1	1	1
SFG25spec_ortho9762	Eumetazoa	0	1	1	1	1
SFG25spec_ortho9761	Eumetazoa	0	1	1	1	1
SFG25spec_ortho976	Eumetazoa	1	1	1	1	1
SFG25spec_ortho9757	bilaterian	1	1	1	0	1
SFG25spec_ortho9755	bilaterian	1	1	1	1	1
SFG25spec_ortho9754	bilaterian	1	1	1	1	1
SFG25spec_ortho9753	Eumetazoa	1	1	1	1	1
SFG25spec_ortho9752	Eumetazoa	1	1	1	1	1
SFG25spec_ortho9751	Eumetazoa	1	1	1	1	1
SFG25spec_ortho9749	Eumetazoa	0	0	1	1	1
SFG25spec_ortho9748	Eumetazoa	0	1	1	1	1
SFG25spec_ortho9747	Eumetazoa	0	0	1	1	1
SFG25spec_ortho9746	Eumetazoa	1	0	1	1	1
SFG25spec_ortho9745	Eumetazoa	1	1	0	1	1
SFG25spec_ortho9743	Eumetazoa	0	1	0	1	1
SFG25spec_ortho9741	Eumetazoa	1	1	0	1	1
SFG25spec_ortho9740	Eumetazoa	0	1	1	1	1
SFG25spec_ortho974	Eumetazoa	1	1	1	1	1
SFG25spec_ortho9739	Eumetazoa	1	0	1	1	1
SFG25spec_ortho9738	bilaterian	1	1	1	1	1
SFG25spec_ortho9736	Eumetazoa	1	1	1	1	1
SFG25spec_ortho9735	Eumetazoa	0	1	1	1	1
SFG25spec_ortho9733	Eumetazoa	0	1	0	1	1
SFG25spec_ortho9732	Eumetazoa	1	0	1	1	1
SFG25spec_ortho9731	bilaterian	1	1	1	1	1
SFG25spec_ortho9730	Eumetazoa	0	1	1	1	1
SFG25spec_ortho973	Eumetazoa	1	1	1	1	1
SFG25spec_ortho9729	bilaterian	0	0	1	1	1
SFG25spec_ortho9728	Eumetazoa	1	1	1	1	1
SFG25spec_ortho9727	Eumetazoa	0	0	1	1	1
SFG25spec_ortho9726	bilaterian	0	0	1	0	1
SFG25spec_ortho9722	Eumetazoa	1	0	1	1	1
SFG25spec_ortho9721	Eumetazoa	1	0	1	1	1
SFG25spec_ortho972	Eumetazoa	1	1	1	1	1
SFG25spec_ortho9719	Eumetazoa	0	0	0	0	1
SFG25spec_ortho9717	Eumetazoa	1	1	1	1	1
SFG25spec_ortho9716	Eumetazoa	0	0	1	1	1
SFG25spec_ortho9715	Eumetazoa	0	0	0	0	1
SFG25spec_ortho9713	bilaterian	1	1	1	1	1
SFG25spec_ortho9710	Eumetazoa	1	1	1	1	1
SFG25spec_ortho9708	Eumetazoa	1	1	1	1	1
SFG25spec_ortho9707	Eumetazoa	1	1	1	0	1
SFG25spec_ortho9706	Eumetazoa	0	0	0	0	1
SFG25spec_ortho9705	Eumetazoa	0	0	0	0	1
SFG25spec_ortho9704	Eumetazoa	0	1	1	1	1
SFG25spec_ortho9703	Eumetazoa	0	0	1	1	1
SFG25spec_ortho9700	Eumetazoa	1	0	1	1	1
SFG25spec_ortho97	Eumetazoa	1	1	1	0	1
SFG25spec_ortho9699	Eumetazoa	1	1	1	1	1
SFG25spec_ortho9698	Eumetazoa	0	1	0	1	1
SFG25spec_ortho9696	Eumetazoa	0	1	1	1	1
SFG25spec_ortho9695	Eumetazoa	1	1	1	1	1
SFG25spec_ortho9694	Eumetazoa	1	1	1	1	1
SFG25spec_ortho9693	bilaterian	0	1	1	1	1
SFG25spec_ortho9692	bilaterian	1	1	1	0	1
SFG25spec_ortho9691	bilaterian	1	1	1	1	1
SFG25spec_ortho9690	Eumetazoa	0	1	1	0	1
SFG25spec_ortho969	Eumetazoa	1	1	1	1	1
SFG25spec_ortho9689	bilaterian	1	1	1	1	1
SFG25spec_ortho9688	Eumetazoa	0	0	1	1	1
SFG25spec_ortho9687	Eumetazoa	0	1	1	0	1
SFG25spec_ortho9684	Eumetazoa	1	1	1	1	1
SFG25spec_ortho9683	bilaterian	1	1	0	1	1
SFG25spec_ortho9682	Eumetazoa	0	1	1	1	1
SFG25spec_ortho9681	Eumetazoa	1	1	1	1	1
SFG25spec_ortho9680	Eumetazoa	0	0	1	1	1
SFG25spec_ortho9678	lophotrochozoa	1	1	1	0	1
SFG25spec_ortho9676	Eumetazoa	0	1	1	1	1
SFG25spec_ortho9675	Eumetazoa	1	1	1	1	1
SFG25spec_ortho9674	bilaterian	0	1	1	0	1
SFG25spec_ortho9673	bilaterian	1	1	1	1	1
SFG25spec_ortho9671	Eumetazoa	0	1	1	1	1
SFG25spec_ortho9670	Eumetazoa	1	0	1	1	1
SFG25spec_ortho9668	Eumetazoa	0	1	1	1	1
SFG25spec_ortho9667	lophotrochozoa	1	1	1	1	1
SFG25spec_ortho9666	lophotrochozoa	0	1	1	1	1
SFG25spec_ortho9665	Eumetazoa	0	1	1	1	1
SFG25spec_ortho9663	Eumetazoa	0	1	1	1	1
SFG25spec_ortho9661	lophotrochozoa	1	1	1	0	1
SFG25spec_ortho9660	bilaterian	0	1	1	1	1
SFG25spec_ortho9659	bilaterian	0	1	1	1	1
SFG25spec_ortho9658	Eumetazoa	1	1	1	1	1
SFG25spec_ortho9657	lophotrochozoa	0	1	1	1	1
SFG25spec_ortho9655	Eumetazoa	1	1	1	1	1
SFG25spec_ortho9653	Eumetazoa	1	1	1	1	1
SFG25spec_ortho9652	Eumetazoa	1	0	1	1	1
SFG25spec_ortho9651	bilaterian	1	0	1	1	1
SFG25spec_ortho9650	Eumetazoa	1	1	1	0	1
SFG25spec_ortho9646	bilaterian	1	1	1	1	1
SFG25spec_ortho9645	bilaterian	0	0	1	1	1
SFG25spec_ortho9644	Eumetazoa	0	1	1	1	1
SFG25spec_ortho9642	Eumetazoa	0	1	1	1	1
SFG25spec_ortho9640	Eumetazoa	0	1	1	1	1
SFG25spec_ortho9638	Eumetazoa	0	1	0	1	1
SFG25spec_ortho9637	lophotrochozoa	1	1	1	0	1
SFG25spec_ortho9636	Eumetazoa	0	0	1	1	1
SFG25spec_ortho9635	Eumetazoa	1	0	1	1	1
SFG25spec_ortho9634	Eumetazoa	0	1	0	1	1
SFG25spec_ortho9632	Eumetazoa	1	1	1	1	1
SFG25spec_ortho9630	Eumetazoa	1	1	1	1	1
SFG25spec_ortho963	bilaterian	1	1	1	1	1
SFG25spec_ortho9627	Eumetazoa	0	0	0	1	1
SFG25spec_ortho9625	Eumetazoa	0	0	1	1	1
SFG25spec_ortho9623	Eumetazoa	0	0	0	0	1
SFG25spec_ortho9621	Eumetazoa	0	0	1	1	1
SFG25spec_ortho9619	Eumetazoa	1	1	1	1	1
SFG25spec_ortho9616	Eumetazoa	1	1	1	1	1
SFG25spec_ortho9615	bilaterian	0	1	1	1	1
SFG25spec_ortho9614	bilaterian	1	1	1	1	1
SFG25spec_ortho9613	Eumetazoa	1	1	1	1	1
SFG25spec_ortho9612	bilaterian	1	1	1	1	1
SFG25spec_ortho9611	bilaterian	1	1	1	1	1
SFG25spec_ortho9610	bilaterian	0	1	1	1	1
SFG25spec_ortho961	Eumetazoa	1	1	1	1	1
SFG25spec_ortho9609	Eumetazoa	1	1	1	1	1
SFG25spec_ortho9608	bilaterian	1	1	1	0	1
SFG25spec_ortho9607	bilaterian	1	1	1	1	1
SFG25spec_ortho9606	Eumetazoa	1	1	1	1	1
SFG25spec_ortho9605	Eumetazoa	0	1	1	1	1
SFG25spec_ortho9604	bilaterian	0	1	1	0	1
SFG25spec_ortho9603	Eumetazoa	1	1	1	1	1
SFG25spec_ortho9602	Eumetazoa	1	1	1	1	1
SFG25spec_ortho9601	bilaterian	1	1	1	1	1
SFG25spec_ortho9600	Eumetazoa	1	0	1	1	1
SFG25spec_ortho960	bilaterian	1	1	1	1	1
SFG25spec_ortho96	lophotrochozoa	0	0	0	0	1
SFG25spec_ortho9599	Eumetazoa	1	1	0	1	1
SFG25spec_ortho9598	bilaterian	1	1	1	1	1
SFG25spec_ortho9597	bilaterian	1	1	1	1	1
SFG25spec_ortho9596	bilaterian	1	1	1	1	1
SFG25spec_ortho9595	Eumetazoa	1	1	1	0	1
SFG25spec_ortho9594	Eumetazoa	0	1	1	1	1
SFG25spec_ortho9593	Eumetazoa	1	1	0	1	1
SFG25spec_ortho9592	bilaterian	1	1	1	1	1
SFG25spec_ortho9591	Eumetazoa	1	1	0	1	1
SFG25spec_ortho959	Eumetazoa	1	1	1	1	1
SFG25spec_ortho9589	Eumetazoa	1	1	1	1	1
SFG25spec_ortho9588	Eumetazoa	1	1	1	1	1
SFG25spec_ortho9587	lophotrochozoa	1	1	1	0	1
SFG25spec_ortho9586	Eumetazoa	1	1	1	1	1
SFG25spec_ortho9585	bilaterian	1	1	1	1	1
SFG25spec_ortho9584	Eumetazoa	1	1	1	1	1
SFG25spec_ortho9583	Eumetazoa	1	1	1	0	1
SFG25spec_ortho9582	bilaterian	1	1	1	1	1
SFG25spec_ortho9581	Eumetazoa	0	1	1	1	1
SFG25spec_ortho9580	Eumetazoa	1	1	1	1	1
SFG25spec_ortho958	Eumetazoa	1	1	1	1	1
SFG25spec_ortho9579	Eumetazoa	1	1	1	1	1
SFG25spec_ortho9578	Eumetazoa	1	1	1	0	1
SFG25spec_ortho9577	Eumetazoa	0	1	1	0	1
SFG25spec_ortho9576	Eumetazoa	1	0	1	1	1
SFG25spec_ortho9575	Eumetazoa	0	1	1	1	1
SFG25spec_ortho9574	Eumetazoa	1	1	1	1	1
SFG25spec_ortho9573	Eumetazoa	1	1	1	1	1
SFG25spec_ortho9572	Eumetazoa	1	1	1	0	1
SFG25spec_ortho9571	Eumetazoa	1	1	1	1	1
SFG25spec_ortho9570	Eumetazoa	1	1	1	1	1
SFG25spec_ortho957	Eumetazoa	1	1	0	1	1
SFG25spec_ortho9569	Eumetazoa	1	1	1	0	1
SFG25spec_ortho9568	Eumetazoa	1	1	1	1	1
SFG25spec_ortho9567	Eumetazoa	1	1	1	0	1
SFG25spec_ortho9566	Eumetazoa	1	1	1	1	1
SFG25spec_ortho9565	Eumetazoa	1	1	1	1	1
SFG25spec_ortho9564	Eumetazoa	0	1	1	1	1
SFG25spec_ortho9562	Eumetazoa	1	1	0	1	1
SFG25spec_ortho9561	Eumetazoa	1	1	1	1	1
SFG25spec_ortho9560	Eumetazoa	1	1	1	1	1
SFG25spec_ortho956	Eumetazoa	1	1	1	1	1
SFG25spec_ortho9559	Eumetazoa	1	1	1	1	1
SFG25spec_ortho9558	Eumetazoa	0	1	1	1	1
SFG25spec_ortho955	Eumetazoa	1	1	1	1	1
SFG25spec_ortho9549	Eumetazoa	1	1	1	1	1
SFG25spec_ortho9546	bilaterian	1	1	1	1	1
SFG25spec_ortho9543	bilaterian	1	1	1	1	1
SFG25spec_ortho9541	Eumetazoa	0	1	1	1	1
SFG25spec_ortho9540	Eumetazoa	0	1	1	1	1
SFG25spec_ortho954	Eumetazoa	1	1	1	1	1
SFG25spec_ortho9538	Eumetazoa	1	1	1	1	1
SFG25spec_ortho9537	Eumetazoa	0	1	1	1	1
SFG25spec_ortho9536	Eumetazoa	1	1	1	1	1
SFG25spec_ortho9535	lophotrochozoa	0	1	1	1	1
SFG25spec_ortho9533	Eumetazoa	0	1	1	1	1
SFG25spec_ortho9532	Eumetazoa	1	1	1	1	1
SFG25spec_ortho9531	Eumetazoa	1	1	1	0	1
SFG25spec_ortho9530	Eumetazoa	0	1	1	0	1
SFG25spec_ortho953	Eumetazoa	1	1	1	1	1
SFG25spec_ortho9529	Eumetazoa	0	0	1	1	1
SFG25spec_ortho9523	Eumetazoa	1	1	1	0	1
SFG25spec_ortho9521	Eumetazoa	1	1	1	1	1
SFG25spec_ortho952	bilaterian	0	0	0	0	1
SFG25spec_ortho9519	Eumetazoa	1	1	1	1	1
SFG25spec_ortho9518	Eumetazoa	1	1	1	1	1
SFG25spec_ortho9517	bilaterian	0	1	1	1	1
SFG25spec_ortho9515	bilaterian	1	1	1	1	1
SFG25spec_ortho9514	bilaterian	1	1	1	1	1
SFG25spec_ortho9513	Eumetazoa	1	1	0	1	1
SFG25spec_ortho9512	bilaterian	0	1	1	1	1
SFG25spec_ortho9511	Eumetazoa	1	0	1	1	1
SFG25spec_ortho9510	Eumetazoa	1	1	1	1	1
SFG25spec_ortho9508	lophotrochozoa	1	1	1	1	1
SFG25spec_ortho9507	Eumetazoa	0	0	1	1	1
SFG25spec_ortho9506	Eumetazoa	0	1	1	1	1
SFG25spec_ortho9505	lophotrochozoa	1	1	1	1	1
SFG25spec_ortho9504	Eumetazoa	1	1	1	1	1
SFG25spec_ortho9503	Eumetazoa	0	1	1	1	1
SFG25spec_ortho9502	Eumetazoa	0	0	1	1	1
SFG25spec_ortho9501	Eumetazoa	1	0	1	1	1
SFG25spec_ortho950	bilaterian	0	0	0	0	1
SFG25spec_ortho9499	Eumetazoa	0	1	0	1	1
SFG25spec_ortho9498	Eumetazoa	1	0	1	1	1
SFG25spec_ortho9497	Eumetazoa	1	1	1	1	1
SFG25spec_ortho9495	Eumetazoa	0	1	1	1	1
SFG25spec_ortho9494	bilaterian	1	1	1	1	1
SFG25spec_ortho9493	Eumetazoa	1	1	1	1	1
SFG25spec_ortho9491	lophotrochozoa	1	1	1	1	1
SFG25spec_ortho9490	lophotrochozoa	1	1	1	1	1
SFG25spec_ortho949	Eumetazoa	1	1	1	1	1
SFG25spec_ortho9489	bilaterian	1	1	1	1	1
SFG25spec_ortho9486	Eumetazoa	0	1	1	1	1
SFG25spec_ortho9480	Eumetazoa	0	1	1	1	1
SFG25spec_ortho948	Eumetazoa	1	1	1	1	1
SFG25spec_ortho9475	bilaterian	1	1	1	1	1
SFG25spec_ortho9471	bilaterian	1	1	1	1	1
SFG25spec_ortho9470	bilaterian	1	1	1	1	1
SFG25spec_ortho947	bilaterian	0	1	1	1	1
SFG25spec_ortho9469	bilaterian	1	0	1	1	1
SFG25spec_ortho9467	Eumetazoa	1	0	1	1	1
SFG25spec_ortho9466	bilaterian	0	1	1	1	1
SFG25spec_ortho946	lophotrochozoa	1	1	1	1	1
SFG25spec_ortho9453	Eumetazoa	0	1	1	1	1
SFG25spec_ortho9452	Eumetazoa	0	0	1	0	1
SFG25spec_ortho9451	bilaterian	1	1	1	1	1
SFG25spec_ortho9450	bilaterian	0	1	1	1	1
SFG25spec_ortho945	Eumetazoa	1	1	1	1	1
SFG25spec_ortho9449	lophotrochozoa	0	1	1	1	1
SFG25spec_ortho9448	Eumetazoa	0	0	0	0	1
SFG25spec_ortho9447	Eumetazoa	1	0	1	1	1
SFG25spec_ortho9446	lophotrochozoa	1	1	1	1	1
SFG25spec_ortho9445	Eumetazoa	1	1	0	1	1
SFG25spec_ortho9444	bilaterian	0	0	1	1	1
SFG25spec_ortho9443	Eumetazoa	0	0	0	0	1
SFG25spec_ortho9442	lophotrochozoa	0	0	0	0	1
SFG25spec_ortho9441	lophotrochozoa	0	0	0	1	1
SFG25spec_ortho9440	bilaterian	1	1	1	1	1
SFG25spec_ortho944	Eumetazoa	1	1	1	1	1
SFG25spec_ortho9439	Eumetazoa	0	0	1	0	1
SFG25spec_ortho9438	Eumetazoa	1	0	1	1	1
SFG25spec_ortho9434	lophotrochozoa	1	0	0	0	1
SFG25spec_ortho9433	bilaterian	1	1	0	1	1
SFG25spec_ortho9432	Eumetazoa	1	1	1	1	1
SFG25spec_ortho9430	bilaterian	1	1	1	1	1
SFG25spec_ortho943	Eumetazoa	1	1	1	1	1
SFG25spec_ortho9427	Eumetazoa	1	0	1	0	1
SFG25spec_ortho9425	bilaterian	1	1	1	1	1
SFG25spec_ortho9424	Eumetazoa	0	1	1	1	1
SFG25spec_ortho9423	lophotrochozoa	1	1	1	1	1
SFG25spec_ortho9421	lophotrochozoa	1	1	1	0	1
SFG25spec_ortho9420	bilaterian	1	1	1	1	1
SFG25spec_ortho942	Eumetazoa	1	1	1	1	1
SFG25spec_ortho9416	Eumetazoa	0	0	0	1	1
SFG25spec_ortho9413	Eumetazoa	0	0	1	0	1
SFG25spec_ortho941	bilaterian	1	1	0	0	1
SFG25spec_ortho9409	bilaterian	0	1	1	1	1
SFG25spec_ortho9404	bilaterian	0	0	1	1	1
SFG25spec_ortho940	Eumetazoa	0	1	1	1	1
SFG25spec_ortho94	Eumetazoa	1	1	0	0	1
SFG25spec_ortho939	Eumetazoa	1	1	1	1	1
SFG25spec_ortho9389	lophotrochozoa	0	1	1	1	1
SFG25spec_ortho9388	bilaterian	1	1	1	1	1
SFG25spec_ortho9381	lophotrochozoa	0	0	0	0	1
SFG25spec_ortho9380	Eumetazoa	0	1	1	1	1
SFG25spec_ortho938	Eumetazoa	1	1	1	1	1
SFG25spec_ortho9379	Eumetazoa	1	0	1	1	1
SFG25spec_ortho9376	Eumetazoa	0	1	1	1	1
SFG25spec_ortho9374	Eumetazoa	1	1	1	1	1
SFG25spec_ortho9373	Eumetazoa	0	1	1	1	1
SFG25spec_ortho9372	Eumetazoa	1	1	0	0	1
SFG25spec_ortho9371	bilaterian	1	1	1	1	1
SFG25spec_ortho9370	bilaterian	1	1	1	1	1
SFG25spec_ortho937	Eumetazoa	0	1	1	1	1
SFG25spec_ortho9368	Eumetazoa	1	1	1	1	1
SFG25spec_ortho9367	Eumetazoa	1	0	1	1	1
SFG25spec_ortho9366	Eumetazoa	1	1	1	1	1
SFG25spec_ortho9365	Eumetazoa	1	1	1	0	1
SFG25spec_ortho9364	bilaterian	1	1	1	1	1
SFG25spec_ortho9363	bilaterian	1	1	0	1	1
SFG25spec_ortho9362	Eumetazoa	1	1	1	1	1
SFG25spec_ortho9361	Eumetazoa	1	1	1	1	1
SFG25spec_ortho9360	Eumetazoa	1	1	1	1	1
SFG25spec_ortho936	Eumetazoa	0	0	1	1	1
SFG25spec_ortho9359	Eumetazoa	0	0	1	1	1
SFG25spec_ortho9358	Eumetazoa	1	1	1	1	1
SFG25spec_ortho9356	Eumetazoa	0	1	1	1	1
SFG25spec_ortho9355	Eumetazoa	1	1	1	1	1
SFG25spec_ortho9354	bilaterian	0	1	1	1	1
SFG25spec_ortho9352	Eumetazoa	1	1	1	1	1
SFG25spec_ortho9351	Eumetazoa	0	1	1	1	1
SFG25spec_ortho9350	Eumetazoa	1	1	1	1	1
SFG25spec_ortho935	Eumetazoa	0	1	1	1	1
SFG25spec_ortho9349	Eumetazoa	1	0	1	1	1
SFG25spec_ortho9348	bilaterian	1	1	1	0	1
SFG25spec_ortho9346	Eumetazoa	0	1	1	1	1
SFG25spec_ortho9344	Eumetazoa	0	1	1	1	1
SFG25spec_ortho9343	Eumetazoa	1	0	1	1	1
SFG25spec_ortho9342	bilaterian	0	1	1	1	1
SFG25spec_ortho9341	Eumetazoa	1	1	1	0	1
SFG25spec_ortho9340	bilaterian	0	1	1	1	1
SFG25spec_ortho9339	Eumetazoa	1	0	1	1	1
SFG25spec_ortho9338	Eumetazoa	0	1	1	1	1
SFG25spec_ortho9337	bilaterian	1	1	1	1	1
SFG25spec_ortho9336	Eumetazoa	0	1	1	1	1
SFG25spec_ortho9335	bilaterian	1	1	1	1	1
SFG25spec_ortho9334	Eumetazoa	0	0	1	0	1
SFG25spec_ortho9333	bilaterian	1	1	1	1	1
SFG25spec_ortho9332	Eumetazoa	0	0	0	0	1
SFG25spec_ortho9331	bilaterian	0	0	0	1	1
SFG25spec_ortho9330	bilaterian	1	1	1	1	1
SFG25spec_ortho933	Eumetazoa	1	1	1	1	1
SFG25spec_ortho9329	Eumetazoa	1	1	1	1	1
SFG25spec_ortho9328	Eumetazoa	1	1	1	1	1
SFG25spec_ortho9327	bilaterian	1	1	1	1	1
SFG25spec_ortho9325	Eumetazoa	0	1	1	1	1
SFG25spec_ortho9324	Eumetazoa	0	1	1	1	1
SFG25spec_ortho9322	Eumetazoa	0	1	1	1	1
SFG25spec_ortho9321	Eumetazoa	1	0	1	1	1
SFG25spec_ortho932	Eumetazoa	0	0	0	0	1
SFG25spec_ortho9319	Eumetazoa	0	1	1	1	1
SFG25spec_ortho9318	Eumetazoa	0	0	1	1	1
SFG25spec_ortho9317	Eumetazoa	1	1	1	1	1
SFG25spec_ortho9316	Eumetazoa	0	1	1	1	1
SFG25spec_ortho9315	Eumetazoa	0	1	1	1	1
SFG25spec_ortho9314	Eumetazoa	0	0	1	1	1
SFG25spec_ortho9312	bilaterian	1	1	1	1	1
SFG25spec_ortho9311	Eumetazoa	0	0	1	1	1
SFG25spec_ortho9310	Eumetazoa	0	1	1	1	1
SFG25spec_ortho9308	Eumetazoa	0	1	1	1	1
SFG25spec_ortho9307	Eumetazoa	1	1	1	1	1
SFG25spec_ortho9306	Eumetazoa	1	1	1	1	1
SFG25spec_ortho9305	Eumetazoa	1	1	1	1	1
SFG25spec_ortho9303	bilaterian	1	1	1	1	1
SFG25spec_ortho9302	bilaterian	1	1	1	1	1
SFG25spec_ortho9301	Eumetazoa	1	1	1	1	1
SFG25spec_ortho9300	Eumetazoa	0	1	1	1	1
SFG25spec_ortho930	Eumetazoa	1	1	1	1	1
SFG25spec_ortho93	Eumetazoa	0	1	1	1	1
SFG25spec_ortho9299	Eumetazoa	0	1	1	1	1
SFG25spec_ortho9298	Eumetazoa	1	1	1	1	1
SFG25spec_ortho9297	Eumetazoa	1	1	1	1	1
SFG25spec_ortho9296	Eumetazoa	1	0	1	1	1
SFG25spec_ortho9295	bilaterian	1	1	1	1	1
SFG25spec_ortho9294	Eumetazoa	1	1	1	1	1
SFG25spec_ortho9293	bilaterian	1	1	1	1	1
SFG25spec_ortho9292	Eumetazoa	1	1	1	1	1
SFG25spec_ortho9291	bilaterian	1	0	1	1	1
SFG25spec_ortho9290	Eumetazoa	1	0	1	1	1
SFG25spec_ortho929	Eumetazoa	1	1	1	1	1
SFG25spec_ortho9288	Eumetazoa	1	1	1	1	1
SFG25spec_ortho9286	bilaterian	0	1	1	1	1
SFG25spec_ortho9285	Eumetazoa	1	0	1	1	1
SFG25spec_ortho9284	Eumetazoa	1	0	1	1	1
SFG25spec_ortho9280	Eumetazoa	1	1	1	1	1
SFG25spec_ortho9279	bilaterian	0	1	1	0	1
SFG25spec_ortho9277	Eumetazoa	1	1	1	1	1
SFG25spec_ortho9276	Eumetazoa	1	1	1	1	1
SFG25spec_ortho9275	bilaterian	1	1	0	1	1
SFG25spec_ortho9273	Eumetazoa	0	1	1	1	1
SFG25spec_ortho9271	Eumetazoa	0	1	1	1	1
SFG25spec_ortho9270	bilaterian	0	1	1	0	1
SFG25spec_ortho927	Eumetazoa	1	1	1	1	1
SFG25spec_ortho9268	Eumetazoa	0	1	1	1	1
SFG25spec_ortho9267	Eumetazoa	1	1	1	1	1
SFG25spec_ortho9266	Eumetazoa	1	1	1	1	1
SFG25spec_ortho9265	Eumetazoa	0	1	1	1	1
SFG25spec_ortho9263	bilaterian	1	1	1	1	1
SFG25spec_ortho9262	Eumetazoa	1	1	1	1	1
SFG25spec_ortho9260	Eumetazoa	1	1	1	1	1
SFG25spec_ortho9258	Eumetazoa	1	1	1	1	1
SFG25spec_ortho9257	Eumetazoa	0	1	1	1	1
SFG25spec_ortho9256	bilaterian	1	1	1	1	1
SFG25spec_ortho9254	Eumetazoa	0	0	0	1	1
SFG25spec_ortho9252	Eumetazoa	1	1	0	1	1
SFG25spec_ortho9251	Eumetazoa	1	0	1	1	1
SFG25spec_ortho9250	Eumetazoa	0	0	1	1	1
SFG25spec_ortho925	Eumetazoa	1	1	1	1	1
SFG25spec_ortho9249	Eumetazoa	0	1	1	1	1
SFG25spec_ortho9248	Eumetazoa	1	1	1	1	1
SFG25spec_ortho9243	bilaterian	0	1	1	1	1
SFG25spec_ortho9241	bilaterian	0	1	1	1	1
SFG25spec_ortho9240	Eumetazoa	0	1	1	1	1
SFG25spec_ortho9239	Eumetazoa	1	1	1	1	1
SFG25spec_ortho9238	Eumetazoa	0	1	1	1	1
SFG25spec_ortho9236	bilaterian	1	0	1	1	1
SFG25spec_ortho9235	Eumetazoa	1	1	1	1	1
SFG25spec_ortho9234	lophotrochozoa	0	1	1	1	1
SFG25spec_ortho9232	Eumetazoa	0	1	1	1	1
SFG25spec_ortho923	lophotrochozoa	0	0	1	0	1
SFG25spec_ortho9228	Eumetazoa	1	1	1	1	1
SFG25spec_ortho9227	lophotrochozoa	1	1	1	1	1
SFG25spec_ortho9225	bilaterian	1	1	1	1	1
SFG25spec_ortho9224	lophotrochozoa	1	1	1	1	1
SFG25spec_ortho9223	Eumetazoa	0	0	1	1	1
SFG25spec_ortho9222	bilaterian	1	1	0	0	1
SFG25spec_ortho9221	bilaterian	1	1	1	1	1
SFG25spec_ortho9220	lophotrochozoa	1	1	1	1	1
SFG25spec_ortho922	Eumetazoa	1	1	1	1	1
SFG25spec_ortho9219	Eumetazoa	1	0	1	0	1
SFG25spec_ortho9217	Eumetazoa	1	1	0	1	1
SFG25spec_ortho9216	Eumetazoa	1	1	1	1	1
SFG25spec_ortho9213	lophotrochozoa	0	1	1	1	1
SFG25spec_ortho9212	Eumetazoa	1	0	1	1	1
SFG25spec_ortho921	bilaterian	0	1	1	1	1
SFG25spec_ortho9209	Eumetazoa	1	0	1	1	1
SFG25spec_ortho9208	Eumetazoa	1	1	0	1	1
SFG25spec_ortho9206	Eumetazoa	0	0	1	1	1
SFG25spec_ortho9205	bilaterian	1	1	0	1	1
SFG25spec_ortho9203	bilaterian	1	1	1	1	1
SFG25spec_ortho9202	Eumetazoa	1	0	1	1	1
SFG25spec_ortho9201	bilaterian	0	1	1	1	1
SFG25spec_ortho92	Eumetazoa	1	1	1	1	1
SFG25spec_ortho9199	lophotrochozoa	1	1	1	0	1
SFG25spec_ortho9198	Eumetazoa	1	0	1	1	1
SFG25spec_ortho9196	Eumetazoa	1	0	0	1	1
SFG25spec_ortho9195	bilaterian	1	1	0	1	1
SFG25spec_ortho9194	Eumetazoa	0	0	1	1	1
SFG25spec_ortho9193	Eumetazoa	1	1	0	1	1
SFG25spec_ortho9192	Eumetazoa	1	0	0	0	1
SFG25spec_ortho9191	Eumetazoa	0	0	1	1	1
SFG25spec_ortho9188	Eumetazoa	1	0	1	0	1
SFG25spec_ortho9186	bilaterian	0	1	1	1	1
SFG25spec_ortho9182	bilaterian	0	1	1	1	1
SFG25spec_ortho9180	bilaterian	1	1	1	1	1
SFG25spec_ortho918	Eumetazoa	1	1	1	1	1
SFG25spec_ortho9179	Eumetazoa	1	1	1	1	1
SFG25spec_ortho9178	Eumetazoa	0	0	1	1	1
SFG25spec_ortho9176	Eumetazoa	0	1	1	1	1
SFG25spec_ortho9175	Eumetazoa	1	1	1	1	1
SFG25spec_ortho9174	bilaterian	0	1	1	1	1
SFG25spec_ortho9173	Eumetazoa	1	1	1	0	1
SFG25spec_ortho9172	Eumetazoa	0	1	0	1	1
SFG25spec_ortho9171	bilaterian	0	1	1	1	1
SFG25spec_ortho917	Eumetazoa	1	1	1	1	1
SFG25spec_ortho9168	Eumetazoa	1	1	1	1	1
SFG25spec_ortho9166	bilaterian	0	1	1	1	1
SFG25spec_ortho9163	Eumetazoa	1	1	1	1	1
SFG25spec_ortho9162	bilaterian	1	1	1	1	1
SFG25spec_ortho9161	bilaterian	1	1	0	1	1
SFG25spec_ortho916	Eumetazoa	1	1	1	1	1
SFG25spec_ortho9159	bilaterian	0	1	1	1	1
SFG25spec_ortho9157	bilaterian	1	1	1	1	1
SFG25spec_ortho9156	Eumetazoa	1	1	1	1	1
SFG25spec_ortho9155	Eumetazoa	1	0	1	0	1
SFG25spec_ortho9153	Eumetazoa	1	1	1	1	1
SFG25spec_ortho9152	Eumetazoa	0	1	1	1	1
SFG25spec_ortho9151	Eumetazoa	1	1	1	1	1
SFG25spec_ortho9150	Eumetazoa	0	0	1	1	1
SFG25spec_ortho9149	Eumetazoa	0	1	1	1	1
SFG25spec_ortho9148	Eumetazoa	1	1	1	1	1
SFG25spec_ortho9147	Eumetazoa	0	1	1	1	1
SFG25spec_ortho9146	Eumetazoa	0	1	1	1	1
SFG25spec_ortho9145	Eumetazoa	1	1	1	1	1
SFG25spec_ortho9144	Eumetazoa	0	0	0	1	1
SFG25spec_ortho9142	Eumetazoa	0	0	1	1	1
SFG25spec_ortho9141	Eumetazoa	1	1	1	1	1
SFG25spec_ortho9140	Eumetazoa	0	0	1	0	1
SFG25spec_ortho9139	Eumetazoa	1	1	1	1	1
SFG25spec_ortho9135	Eumetazoa	1	1	1	1	1
SFG25spec_ortho9134	Eumetazoa	1	1	1	1	1
SFG25spec_ortho9133	bilaterian	0	1	1	1	1
SFG25spec_ortho9132	bilaterian	0	1	1	1	1
SFG25spec_ortho9131	lophotrochozoa	1	1	1	0	1
SFG25spec_ortho9130	Eumetazoa	0	1	1	1	1
SFG25spec_ortho9128	bilaterian	0	1	1	1	1
SFG25spec_ortho9127	bilaterian	1	1	1	1	1
SFG25spec_ortho9126	Eumetazoa	1	1	1	1	1
SFG25spec_ortho9125	Eumetazoa	1	1	1	1	1
SFG25spec_ortho9124	bilaterian	1	1	1	0	1
SFG25spec_ortho9123	Eumetazoa	1	1	0	1	1
SFG25spec_ortho9122	Eumetazoa	1	1	1	1	1
SFG25spec_ortho9120	Eumetazoa	0	1	1	1	1
SFG25spec_ortho912	Eumetazoa	1	1	1	1	1
SFG25spec_ortho9119	Eumetazoa	1	1	1	1	1
SFG25spec_ortho9118	Eumetazoa	1	0	1	1	1
SFG25spec_ortho9117	Eumetazoa	1	1	1	1	1
SFG25spec_ortho9116	Eumetazoa	1	1	1	1	1
SFG25spec_ortho9115	Eumetazoa	1	1	1	1	1
SFG25spec_ortho9114	Eumetazoa	1	1	1	1	1
SFG25spec_ortho9113	Eumetazoa	0	1	1	1	1
SFG25spec_ortho9112	Eumetazoa	1	1	1	1	1
SFG25spec_ortho9111	Eumetazoa	1	1	1	1	1
SFG25spec_ortho911	Eumetazoa	0	1	1	1	1
SFG25spec_ortho9109	Eumetazoa	0	1	1	1	1
SFG25spec_ortho9108	Eumetazoa	1	1	1	1	1
SFG25spec_ortho9106	Eumetazoa	1	1	1	1	1
SFG25spec_ortho9104	bilaterian	1	1	1	1	1
SFG25spec_ortho9103	Eumetazoa	1	1	1	1	1
SFG25spec_ortho9102	Eumetazoa	1	1	1	1	1
SFG25spec_ortho9101	Eumetazoa	1	1	1	1	1
SFG25spec_ortho9100	Eumetazoa	0	1	1	1	1
SFG25spec_ortho910	Eumetazoa	1	1	1	1	1
SFG25spec_ortho91	Eumetazoa	1	1	1	1	1
SFG25spec_ortho9099	Eumetazoa	1	1	1	1	1
SFG25spec_ortho9098	Eumetazoa	0	1	1	1	1
SFG25spec_ortho9097	Eumetazoa	1	1	1	1	1
SFG25spec_ortho9096	Eumetazoa	1	0	1	1	1
SFG25spec_ortho9095	Eumetazoa	1	1	1	1	1
SFG25spec_ortho9094	Eumetazoa	1	1	1	1	1
SFG25spec_ortho9093	Eumetazoa	1	1	1	1	1
SFG25spec_ortho9092	bilaterian	1	1	1	1	1
SFG25spec_ortho9091	lophotrochozoa	1	1	1	1	1
SFG25spec_ortho9090	Eumetazoa	1	1	1	0	1
SFG25spec_ortho909	Eumetazoa	1	1	1	1	1
SFG25spec_ortho9086	lophotrochozoa	0	0	0	0	1
SFG25spec_ortho9085	Eumetazoa	0	1	1	1	1
SFG25spec_ortho9083	Eumetazoa	1	0	0	0	1
SFG25spec_ortho9082	Eumetazoa	1	1	1	1	1
SFG25spec_ortho9081	Eumetazoa	1	1	1	1	1
SFG25spec_ortho908	Eumetazoa	0	0	0	0	1
SFG25spec_ortho9079	Eumetazoa	0	1	1	1	1
SFG25spec_ortho9077	Eumetazoa	1	1	1	1	1
SFG25spec_ortho9075	Eumetazoa	1	1	1	1	1
SFG25spec_ortho9073	Eumetazoa	0	0	1	0	1
SFG25spec_ortho9071	Eumetazoa	1	1	1	1	1
SFG25spec_ortho907	lophotrochozoa	1	1	1	1	1
SFG25spec_ortho9066	Eumetazoa	1	1	1	0	1
SFG25spec_ortho9064	Eumetazoa	1	1	1	1	1
SFG25spec_ortho9063	Eumetazoa	0	1	1	1	1
SFG25spec_ortho9062	bilaterian	0	1	1	1	1
SFG25spec_ortho9061	lophotrochozoa	0	1	1	1	1
SFG25spec_ortho9060	lophotrochozoa	1	1	1	1	1
SFG25spec_ortho906	bilaterian	1	1	1	1	1
SFG25spec_ortho9059	Eumetazoa	1	1	1	1	1
SFG25spec_ortho9058	Eumetazoa	1	1	1	1	1
SFG25spec_ortho9056	Eumetazoa	1	1	1	1	1
SFG25spec_ortho9055	lophotrochozoa	1	1	1	1	1
SFG25spec_ortho9054	Eumetazoa	1	1	1	1	1
SFG25spec_ortho9053	bilaterian	1	1	1	1	1
SFG25spec_ortho9051	bilaterian	1	1	1	1	1
SFG25spec_ortho9049	Eumetazoa	1	1	1	1	1
SFG25spec_ortho9048	Eumetazoa	0	1	1	1	1
SFG25spec_ortho9046	bilaterian	1	1	1	1	1
SFG25spec_ortho9045	Eumetazoa	1	0	1	1	1
SFG25spec_ortho9044	Eumetazoa	1	1	1	1	1
SFG25spec_ortho9043	Eumetazoa	1	0	1	1	1
SFG25spec_ortho9042	Eumetazoa	1	1	1	1	1
SFG25spec_ortho9041	Eumetazoa	1	1	1	1	1
SFG25spec_ortho9040	Eumetazoa	1	1	1	1	1
SFG25spec_ortho904	Eumetazoa	1	1	1	1	1
SFG25spec_ortho9039	Eumetazoa	1	1	1	1	1
SFG25spec_ortho9038	Eumetazoa	1	1	0	1	1
SFG25spec_ortho9036	bilaterian	1	1	1	1	1
SFG25spec_ortho9035	Eumetazoa	1	0	1	1	1
SFG25spec_ortho9034	Eumetazoa	0	1	1	1	1
SFG25spec_ortho9033	Eumetazoa	0	0	1	1	1
SFG25spec_ortho9032	Eumetazoa	1	0	1	1	1
SFG25spec_ortho903	Eumetazoa	1	1	1	1	1
SFG25spec_ortho9029	Eumetazoa	1	1	1	1	1
SFG25spec_ortho9028	Eumetazoa	0	1	1	1	1
SFG25spec_ortho9027	lophotrochozoa	0	1	1	1	1
SFG25spec_ortho9025	bilaterian	0	1	1	1	1
SFG25spec_ortho9023	Eumetazoa	0	1	1	1	1
SFG25spec_ortho902	Eumetazoa	1	1	1	1	1
SFG25spec_ortho9017	Eumetazoa	1	1	1	1	1
SFG25spec_ortho9014	Eumetazoa	1	1	1	1	1
SFG25spec_ortho9013	Eumetazoa	1	0	1	1	1
SFG25spec_ortho9012	bilaterian	0	1	1	1	1
SFG25spec_ortho9011	bilaterian	1	1	1	1	1
SFG25spec_ortho901	Eumetazoa	1	1	1	1	1
SFG25spec_ortho9009	bilaterian	1	1	1	1	1
SFG25spec_ortho9008	Eumetazoa	1	0	1	1	1
SFG25spec_ortho9006	Eumetazoa	1	1	1	1	1
SFG25spec_ortho9000	Eumetazoa	1	0	1	1	1
SFG25spec_ortho900	Eumetazoa	1	1	1	1	1
SFG25spec_ortho90	Eumetazoa	0	0	1	1	1
SFG25spec_ortho9	Eumetazoa	1	1	1	1	1
SFG25spec_ortho8998	bilaterian	1	1	1	0	1
SFG25spec_ortho8997	Eumetazoa	0	1	1	1	1
SFG25spec_ortho8996	Eumetazoa	1	1	1	0	1
SFG25spec_ortho8995	Eumetazoa	1	1	1	1	1
SFG25spec_ortho8994	bilaterian	0	0	0	1	1
SFG25spec_ortho8993	lophotrochozoa	0	0	1	0	1
SFG25spec_ortho8992	lophotrochozoa	0	0	0	0	1
SFG25spec_ortho8991	Eumetazoa	1	1	1	1	1
SFG25spec_ortho8990	Eumetazoa	1	1	1	1	1
SFG25spec_ortho899	Eumetazoa	1	1	1	1	1
SFG25spec_ortho8989	Eumetazoa	1	1	1	1	1
SFG25spec_ortho8988	lophotrochozoa	0	1	1	1	1
SFG25spec_ortho8987	Eumetazoa	0	0	1	0	1
SFG25spec_ortho8986	Eumetazoa	0	0	0	0	1
SFG25spec_ortho8985	bilaterian	0	0	0	0	1
SFG25spec_ortho8984	Eumetazoa	0	0	0	0	1
SFG25spec_ortho8982	bilaterian	1	1	1	1	1
SFG25spec_ortho898	Eumetazoa	1	1	1	1	1
SFG25spec_ortho8979	Eumetazoa	1	1	1	1	1
SFG25spec_ortho8978	bilaterian	1	1	1	1	1
SFG25spec_ortho8977	Eumetazoa	1	1	1	1	1
SFG25spec_ortho8976	bilaterian	1	1	1	1	1
SFG25spec_ortho8975	Eumetazoa	1	1	1	1	1
SFG25spec_ortho8974	Eumetazoa	0	0	0	0	1
SFG25spec_ortho8973	Eumetazoa	1	1	1	1	1
SFG25spec_ortho8971	Eumetazoa	0	1	1	0	1
SFG25spec_ortho897	Eumetazoa	1	1	1	1	1
SFG25spec_ortho8969	lophotrochozoa	1	0	1	1	1
SFG25spec_ortho8968	bilaterian	1	1	1	1	1
SFG25spec_ortho8966	lophotrochozoa	0	0	1	0	1
SFG25spec_ortho8963	lophotrochozoa	1	1	1	1	1
SFG25spec_ortho8962	Eumetazoa	0	0	0	0	1
SFG25spec_ortho896	Eumetazoa	1	1	1	1	1
SFG25spec_ortho8951	bilaterian	1	1	1	1	1
SFG25spec_ortho895	Eumetazoa	0	1	1	1	1
SFG25spec_ortho8948	Eumetazoa	0	0	0	1	1
SFG25spec_ortho8944	lophotrochozoa	1	1	1	1	1
SFG25spec_ortho894	Eumetazoa	1	1	1	1	1
SFG25spec_ortho8938	bilaterian	0	0	1	1	1
SFG25spec_ortho8937	Eumetazoa	1	0	1	1	1
SFG25spec_ortho8936	Eumetazoa	1	1	1	1	1
SFG25spec_ortho8935	Eumetazoa	1	1	1	1	1
SFG25spec_ortho8934	bilaterian	0	1	1	1	1
SFG25spec_ortho8932	bilaterian	1	1	1	0	1
SFG25spec_ortho8931	Eumetazoa	1	1	0	1	1
SFG25spec_ortho8930	Eumetazoa	0	1	1	1	1
SFG25spec_ortho893	Eumetazoa	1	1	1	1	1
SFG25spec_ortho8928	Eumetazoa	0	1	1	1	1
SFG25spec_ortho8927	bilaterian	0	1	1	1	1
SFG25spec_ortho8926	Eumetazoa	1	1	1	1	1
SFG25spec_ortho8925	Eumetazoa	1	1	1	1	1
SFG25spec_ortho8922	bilaterian	1	1	1	1	1
SFG25spec_ortho8921	Eumetazoa	0	1	1	1	1
SFG25spec_ortho8920	bilaterian	1	1	1	1	1
SFG25spec_ortho892	Eumetazoa	0	1	1	1	1
SFG25spec_ortho8919	bilaterian	1	1	1	1	1
SFG25spec_ortho8918	Eumetazoa	1	1	1	1	1
SFG25spec_ortho8917	Eumetazoa	1	1	1	1	1
SFG25spec_ortho8916	Eumetazoa	0	0	1	1	1
SFG25spec_ortho8915	Eumetazoa	1	1	1	1	1
SFG25spec_ortho8914	bilaterian	1	0	1	1	1
SFG25spec_ortho8913	Eumetazoa	1	1	1	1	1
SFG25spec_ortho8912	Eumetazoa	1	1	1	1	1
SFG25spec_ortho8911	Eumetazoa	1	1	1	1	1
SFG25spec_ortho8910	Eumetazoa	1	0	0	1	1
SFG25spec_ortho8909	Eumetazoa	0	1	1	1	1
SFG25spec_ortho8908	Eumetazoa	1	0	1	1	1
SFG25spec_ortho8905	Eumetazoa	1	0	1	1	1
SFG25spec_ortho8904	Eumetazoa	1	1	1	1	1
SFG25spec_ortho8903	Eumetazoa	1	0	1	1	1
SFG25spec_ortho8902	bilaterian	1	1	1	1	1
SFG25spec_ortho8901	Eumetazoa	0	1	1	1	1
SFG25spec_ortho8900	bilaterian	0	1	1	0	1
SFG25spec_ortho890	bilaterian	0	0	0	0	1
SFG25spec_ortho89	Eumetazoa	1	1	1	1	1
SFG25spec_ortho8899	Eumetazoa	1	1	1	1	1
SFG25spec_ortho8898	Eumetazoa	1	1	1	1	1
SFG25spec_ortho8896	bilaterian	1	1	1	0	1
SFG25spec_ortho8895	Eumetazoa	0	1	1	0	1
SFG25spec_ortho8892	Eumetazoa	1	1	1	1	1
SFG25spec_ortho8890	bilaterian	1	1	1	1	1
SFG25spec_ortho889	Eumetazoa	1	1	1	1	1
SFG25spec_ortho8889	Eumetazoa	0	1	1	1	1
SFG25spec_ortho8888	bilaterian	0	1	1	1	1
SFG25spec_ortho8887	Eumetazoa	1	0	1	1	1
SFG25spec_ortho8886	bilaterian	1	1	1	0	1
SFG25spec_ortho8885	Eumetazoa	0	1	1	1	1
SFG25spec_ortho8883	Eumetazoa	0	1	1	1	1
SFG25spec_ortho8882	bilaterian	0	1	1	1	1
SFG25spec_ortho8881	bilaterian	1	1	1	0	1
SFG25spec_ortho8880	Eumetazoa	1	1	1	1	1
SFG25spec_ortho8879	bilaterian	1	1	1	1	1
SFG25spec_ortho8878	Eumetazoa	0	1	1	1	1
SFG25spec_ortho8877	Eumetazoa	0	1	1	1	1
SFG25spec_ortho8876	bilaterian	1	1	1	1	1
SFG25spec_ortho8875	bilaterian	1	1	1	1	1
SFG25spec_ortho8874	Eumetazoa	1	1	1	1	1
SFG25spec_ortho8873	Eumetazoa	1	1	1	1	1
SFG25spec_ortho8871	Eumetazoa	1	1	1	1	1
SFG25spec_ortho8870	Eumetazoa	0	1	1	1	1
SFG25spec_ortho8866	Eumetazoa	0	1	1	1	1
SFG25spec_ortho8865	Eumetazoa	0	0	0	0	1
SFG25spec_ortho8864	Eumetazoa	0	0	1	0	1
SFG25spec_ortho8863	Eumetazoa	0	0	1	1	1
SFG25spec_ortho8862	bilaterian	0	1	1	0	1
SFG25spec_ortho8861	Eumetazoa	0	0	1	1	1
SFG25spec_ortho8860	bilaterian	1	0	1	1	1
SFG25spec_ortho8859	Eumetazoa	0	1	1	1	1
SFG25spec_ortho8858	Eumetazoa	1	1	0	1	1
SFG25spec_ortho8857	Eumetazoa	1	1	1	1	1
SFG25spec_ortho8856	Eumetazoa	0	1	1	1	1
SFG25spec_ortho8855	bilaterian	1	1	1	1	1
SFG25spec_ortho8853	Eumetazoa	1	1	1	1	1
SFG25spec_ortho8851	Eumetazoa	0	1	1	1	1
SFG25spec_ortho8850	Eumetazoa	1	1	1	1	1
SFG25spec_ortho885	Eumetazoa	1	1	1	1	1
SFG25spec_ortho8848	Eumetazoa	1	1	1	1	1
SFG25spec_ortho8847	Eumetazoa	1	1	1	1	1
SFG25spec_ortho8846	Eumetazoa	1	1	1	1	1
SFG25spec_ortho8845	Eumetazoa	0	0	0	1	1
SFG25spec_ortho8844	Eumetazoa	1	1	1	1	1
SFG25spec_ortho8843	Eumetazoa	1	1	1	1	1
SFG25spec_ortho8842	Eumetazoa	1	0	1	0	1
SFG25spec_ortho8841	Eumetazoa	1	1	0	1	1
SFG25spec_ortho8840	Eumetazoa	1	1	1	1	1
SFG25spec_ortho884	bilaterian	1	1	1	1	1
SFG25spec_ortho8839	Eumetazoa	1	1	1	1	1
SFG25spec_ortho8837	Eumetazoa	1	1	1	0	1
SFG25spec_ortho8836	Eumetazoa	1	1	1	1	1
SFG25spec_ortho8835	Eumetazoa	0	1	1	0	1
SFG25spec_ortho8834	Eumetazoa	1	1	1	1	1
SFG25spec_ortho8833	Eumetazoa	1	1	1	1	1
SFG25spec_ortho8832	Eumetazoa	0	1	0	1	1
SFG25spec_ortho8831	Eumetazoa	1	0	1	1	1
SFG25spec_ortho8830	bilaterian	1	0	0	0	1
SFG25spec_ortho883	bilaterian	1	1	1	1	1
SFG25spec_ortho8829	bilaterian	1	0	1	0	1
SFG25spec_ortho8827	Eumetazoa	0	1	1	1	1
SFG25spec_ortho8826	bilaterian	0	0	0	1	1
SFG25spec_ortho8825	Eumetazoa	1	1	1	1	1
SFG25spec_ortho8824	Eumetazoa	1	1	1	1	1
SFG25spec_ortho8823	Eumetazoa	1	0	1	1	1
SFG25spec_ortho8822	Eumetazoa	0	1	1	1	1
SFG25spec_ortho8821	Eumetazoa	1	1	1	1	1
SFG25spec_ortho8820	Eumetazoa	1	1	1	1	1
SFG25spec_ortho882	Eumetazoa	1	1	1	1	1
SFG25spec_ortho8819	Eumetazoa	1	0	1	1	1
SFG25spec_ortho8818	Eumetazoa	1	1	1	1	1
SFG25spec_ortho8817	Eumetazoa	0	1	1	1	1
SFG25spec_ortho8816	Eumetazoa	1	1	1	1	1
SFG25spec_ortho8815	Eumetazoa	1	1	1	1	1
SFG25spec_ortho8814	Eumetazoa	1	1	1	1	1
SFG25spec_ortho8813	Eumetazoa	1	1	1	1	1
SFG25spec_ortho8812	Eumetazoa	1	1	1	1	1
SFG25spec_ortho8811	Eumetazoa	1	1	1	1	1
SFG25spec_ortho8810	bilaterian	0	1	1	1	1
SFG25spec_ortho881	Eumetazoa	1	1	1	1	1
SFG25spec_ortho8809	Eumetazoa	0	0	1	1	1
SFG25spec_ortho8808	Eumetazoa	1	1	1	1	1
SFG25spec_ortho8807	Eumetazoa	0	1	1	1	1
SFG25spec_ortho8806	bilaterian	1	1	1	1	1
SFG25spec_ortho8805	Eumetazoa	1	1	1	1	1
SFG25spec_ortho8803	Eumetazoa	1	1	1	1	1
SFG25spec_ortho8802	Eumetazoa	1	1	1	1	1
SFG25spec_ortho8801	Eumetazoa	1	0	1	1	1
SFG25spec_ortho8800	bilaterian	1	1	1	1	1
SFG25spec_ortho880	bilaterian	1	1	1	1	1
SFG25spec_ortho8799	bilaterian	1	1	1	1	1
SFG25spec_ortho8798	Eumetazoa	0	1	1	1	1
SFG25spec_ortho8797	Eumetazoa	1	1	1	1	1
SFG25spec_ortho8795	Eumetazoa	1	1	1	1	1
SFG25spec_ortho8793	bilaterian	1	0	1	1	1
SFG25spec_ortho879	Eumetazoa	1	1	1	1	1
SFG25spec_ortho8789	Eumetazoa	1	1	1	1	1
SFG25spec_ortho8788	bilaterian	0	0	0	0	1
SFG25spec_ortho8786	Eumetazoa	1	1	1	1	1
SFG25spec_ortho8785	Eumetazoa	1	1	1	1	1
SFG25spec_ortho8782	Eumetazoa	1	0	1	1	1
SFG25spec_ortho8781	Eumetazoa	0	1	1	1	1
SFG25spec_ortho8780	Eumetazoa	1	1	1	1	1
SFG25spec_ortho878	Eumetazoa	0	0	0	0	1
SFG25spec_ortho8777	Eumetazoa	1	1	1	1	1
SFG25spec_ortho8775	Eumetazoa	0	1	1	1	1
SFG25spec_ortho8774	Eumetazoa	1	1	1	1	1
SFG25spec_ortho8773	Eumetazoa	1	1	1	1	1
SFG25spec_ortho8770	Eumetazoa	0	0	1	1	1
SFG25spec_ortho8769	Eumetazoa	0	1	1	1	1
SFG25spec_ortho8768	Eumetazoa	1	1	1	1	1
SFG25spec_ortho8766	Eumetazoa	0	1	1	1	1
SFG25spec_ortho8765	Eumetazoa	1	1	1	1	1
SFG25spec_ortho8764	Eumetazoa	1	1	1	1	1
SFG25spec_ortho8763	lophotrochozoa	1	1	1	1	1
SFG25spec_ortho8762	Eumetazoa	1	1	0	1	1
SFG25spec_ortho8760	Eumetazoa	1	1	0	1	1
SFG25spec_ortho876	Eumetazoa	1	1	1	1	1
SFG25spec_ortho8758	bilaterian	0	1	1	1	1
SFG25spec_ortho8757	Eumetazoa	1	1	1	0	1
SFG25spec_ortho8756	Eumetazoa	1	0	1	1	1
SFG25spec_ortho8755	Eumetazoa	0	1	1	1	1
SFG25spec_ortho8754	Eumetazoa	1	1	1	1	1
SFG25spec_ortho8753	Eumetazoa	0	1	1	1	1
SFG25spec_ortho8752	bilaterian	0	0	1	1	1
SFG25spec_ortho8750	Eumetazoa	1	1	1	1	1
SFG25spec_ortho875	Eumetazoa	1	1	1	1	1
SFG25spec_ortho8749	Eumetazoa	1	0	1	1	1
SFG25spec_ortho8747	Eumetazoa	1	1	1	1	1
SFG25spec_ortho8745	Eumetazoa	1	1	1	1	1
SFG25spec_ortho8744	Eumetazoa	1	1	1	1	1
SFG25spec_ortho8743	Eumetazoa	1	1	1	1	1
SFG25spec_ortho8742	bilaterian	1	0	1	1	1
SFG25spec_ortho8741	lophotrochozoa	1	1	1	0	1
SFG25spec_ortho874	Eumetazoa	1	1	1	1	1
SFG25spec_ortho8739	bilaterian	1	1	1	1	1
SFG25spec_ortho8738	bilaterian	0	1	1	0	1
SFG25spec_ortho8737	Eumetazoa	0	0	0	0	1
SFG25spec_ortho8735	bilaterian	1	1	1	1	1
SFG25spec_ortho8734	bilaterian	1	1	1	1	1
SFG25spec_ortho8733	Eumetazoa	1	1	1	1	1
SFG25spec_ortho8732	bilaterian	1	1	1	1	1
SFG25spec_ortho873	bilaterian	1	1	1	1	1
SFG25spec_ortho8728	Eumetazoa	0	1	1	1	1
SFG25spec_ortho8726	Eumetazoa	1	0	1	1	1
SFG25spec_ortho8723	Eumetazoa	1	1	1	1	1
SFG25spec_ortho8722	Eumetazoa	1	1	1	1	1
SFG25spec_ortho8720	Eumetazoa	0	1	1	1	1
SFG25spec_ortho872	Eumetazoa	1	1	1	1	1
SFG25spec_ortho8718	lophotrochozoa	1	1	1	1	1
SFG25spec_ortho8716	bilaterian	1	1	1	1	1
SFG25spec_ortho8714	Eumetazoa	1	1	1	1	1
SFG25spec_ortho8713	bilaterian	1	1	1	0	1
SFG25spec_ortho8712	bilaterian	1	1	1	1	1
SFG25spec_ortho8711	Eumetazoa	0	1	1	1	1
SFG25spec_ortho8710	bilaterian	1	1	1	1	1
SFG25spec_ortho871	Eumetazoa	0	1	1	1	1
SFG25spec_ortho8709	bilaterian	1	1	1	1	1
SFG25spec_ortho8707	Eumetazoa	1	1	1	1	1
SFG25spec_ortho8706	lophotrochozoa	0	1	1	1	1
SFG25spec_ortho8704	bilaterian	0	0	1	1	1
SFG25spec_ortho8703	lophotrochozoa	0	1	1	1	1
SFG25spec_ortho8702	Eumetazoa	0	1	1	0	1
SFG25spec_ortho8701	lophotrochozoa	1	0	1	0	1
SFG25spec_ortho8700	bilaterian	1	1	1	1	1
SFG25spec_ortho870	Eumetazoa	1	1	1	1	1
SFG25spec_ortho8699	Eumetazoa	1	1	1	1	1
SFG25spec_ortho8698	bilaterian	0	1	1	1	1
SFG25spec_ortho8697	Eumetazoa	1	1	1	1	1
SFG25spec_ortho8696	Eumetazoa	1	0	1	1	1
SFG25spec_ortho8695	Eumetazoa	0	1	1	0	1
SFG25spec_ortho8694	Eumetazoa	0	1	0	1	1
SFG25spec_ortho8693	Eumetazoa	1	1	1	1	1
SFG25spec_ortho8691	Eumetazoa	1	1	1	1	1
SFG25spec_ortho8690	Eumetazoa	0	1	1	1	1
SFG25spec_ortho8689	Eumetazoa	1	0	1	1	1
SFG25spec_ortho8688	Eumetazoa	1	1	1	1	1
SFG25spec_ortho8687	Eumetazoa	1	1	1	1	1
SFG25spec_ortho8685	Eumetazoa	1	1	1	1	1
SFG25spec_ortho8683	Eumetazoa	0	1	1	1	1
SFG25spec_ortho8681	Eumetazoa	1	1	0	1	1
SFG25spec_ortho8679	Eumetazoa	1	0	1	0	1
SFG25spec_ortho8678	Eumetazoa	0	1	1	1	1
SFG25spec_ortho8676	Eumetazoa	0	1	0	0	1
SFG25spec_ortho8675	Eumetazoa	0	1	1	1	1
SFG25spec_ortho8673	Eumetazoa	1	1	0	1	1
SFG25spec_ortho8672	Eumetazoa	1	0	1	1	1
SFG25spec_ortho8671	Eumetazoa	1	1	1	1	1
SFG25spec_ortho8670	Eumetazoa	1	1	1	1	1
SFG25spec_ortho8669	Eumetazoa	1	1	1	1	1
SFG25spec_ortho8668	Eumetazoa	0	0	1	1	1
SFG25spec_ortho8667	Eumetazoa	1	0	1	1	1
SFG25spec_ortho8663	Eumetazoa	1	0	1	1	1
SFG25spec_ortho8662	Eumetazoa	0	1	1	0	1
SFG25spec_ortho866	Eumetazoa	1	1	1	1	1
SFG25spec_ortho8659	Eumetazoa	1	1	1	1	1
SFG25spec_ortho8657	Eumetazoa	1	1	1	1	1
SFG25spec_ortho8656	Eumetazoa	1	0	1	1	1
SFG25spec_ortho8655	Eumetazoa	1	1	1	1	1
SFG25spec_ortho8654	bilaterian	1	1	1	1	1
SFG25spec_ortho8653	Eumetazoa	1	1	1	1	1
SFG25spec_ortho8652	bilaterian	1	1	1	1	1
SFG25spec_ortho8650	Eumetazoa	1	1	1	1	1
SFG25spec_ortho865	Eumetazoa	1	1	1	0	1
SFG25spec_ortho8649	bilaterian	1	1	1	1	1
SFG25spec_ortho8648	Eumetazoa	1	1	1	1	1
SFG25spec_ortho8646	Eumetazoa	1	1	1	1	1
SFG25spec_ortho8645	Eumetazoa	1	1	1	1	1
SFG25spec_ortho8644	Eumetazoa	1	0	1	1	1
SFG25spec_ortho8643	bilaterian	1	1	1	1	1
SFG25spec_ortho8642	Eumetazoa	1	1	1	1	1
SFG25spec_ortho8641	Eumetazoa	1	1	1	1	1
SFG25spec_ortho8640	Eumetazoa	1	1	1	1	1
SFG25spec_ortho864	Eumetazoa	1	1	1	1	1
SFG25spec_ortho8639	Eumetazoa	1	0	1	1	1
SFG25spec_ortho8638	Eumetazoa	0	1	1	1	1
SFG25spec_ortho8637	Eumetazoa	0	1	1	1	1
SFG25spec_ortho8636	Eumetazoa	0	1	0	1	1
SFG25spec_ortho8635	Eumetazoa	1	1	0	1	1
SFG25spec_ortho8633	Eumetazoa	1	1	1	1	1
SFG25spec_ortho8632	Eumetazoa	1	1	1	1	1
SFG25spec_ortho8631	Eumetazoa	1	1	1	1	1
SFG25spec_ortho8630	Eumetazoa	1	1	1	1	1
SFG25spec_ortho863	Eumetazoa	0	0	1	0	1
SFG25spec_ortho8628	Eumetazoa	1	1	1	1	1
SFG25spec_ortho8627	Eumetazoa	0	1	1	1	1
SFG25spec_ortho8626	Eumetazoa	1	1	1	1	1
SFG25spec_ortho8625	Eumetazoa	1	1	1	1	1
SFG25spec_ortho8624	Eumetazoa	1	1	1	1	1
SFG25spec_ortho8623	Eumetazoa	1	1	1	1	1
SFG25spec_ortho8622	Eumetazoa	1	1	1	1	1
SFG25spec_ortho8621	Eumetazoa	1	1	1	1	1
SFG25spec_ortho8620	Eumetazoa	1	0	1	1	1
SFG25spec_ortho862	Eumetazoa	0	0	0	1	1
SFG25spec_ortho8619	Eumetazoa	0	1	1	1	1
SFG25spec_ortho8612	Eumetazoa	1	1	1	0	1
SFG25spec_ortho8611	Eumetazoa	1	1	1	1	1
SFG25spec_ortho861	Eumetazoa	1	1	1	1	1
SFG25spec_ortho8609	Eumetazoa	1	1	1	1	1
SFG25spec_ortho8607	bilaterian	1	1	1	1	1
SFG25spec_ortho8606	bilaterian	1	1	1	0	1
SFG25spec_ortho8605	Eumetazoa	1	1	1	1	1
SFG25spec_ortho8604	Eumetazoa	1	0	1	1	1
SFG25spec_ortho8603	Eumetazoa	1	1	1	1	1
SFG25spec_ortho8602	Eumetazoa	1	1	1	1	1
SFG25spec_ortho8601	Eumetazoa	1	0	1	0	1
SFG25spec_ortho8600	Eumetazoa	1	1	1	1	1
SFG25spec_ortho860	Eumetazoa	0	0	0	1	1
SFG25spec_ortho86	Eumetazoa	1	1	1	1	1
SFG25spec_ortho8596	Eumetazoa	1	1	1	1	1
SFG25spec_ortho8594	Eumetazoa	1	1	1	0	1
SFG25spec_ortho8593	Eumetazoa	1	1	1	1	1
SFG25spec_ortho8591	Eumetazoa	0	1	1	1	1
SFG25spec_ortho8589	Eumetazoa	0	0	1	0	1
SFG25spec_ortho8588	bilaterian	1	1	1	1	1
SFG25spec_ortho8587	Eumetazoa	1	1	1	1	1
SFG25spec_ortho8586	bilaterian	1	1	1	1	1
SFG25spec_ortho8585	Eumetazoa	1	1	1	1	1
SFG25spec_ortho8584	Eumetazoa	1	1	1	1	1
SFG25spec_ortho8583	Eumetazoa	1	1	1	1	1
SFG25spec_ortho8582	Eumetazoa	1	1	1	1	1
SFG25spec_ortho8581	Eumetazoa	1	1	1	1	1
SFG25spec_ortho8580	Eumetazoa	1	1	1	1	1
SFG25spec_ortho8579	Eumetazoa	0	1	1	1	1
SFG25spec_ortho8578	lophotrochozoa	0	1	1	1	1
SFG25spec_ortho8577	Eumetazoa	1	1	1	1	1
SFG25spec_ortho8576	bilaterian	1	1	1	1	1
SFG25spec_ortho8575	Eumetazoa	1	1	1	1	1
SFG25spec_ortho8574	Eumetazoa	0	0	1	1	1
SFG25spec_ortho8573	Eumetazoa	1	0	1	1	1
SFG25spec_ortho8572	Eumetazoa	0	1	1	1	1
SFG25spec_ortho8571	Eumetazoa	0	1	1	1	1
SFG25spec_ortho8570	Eumetazoa	1	1	1	1	1
SFG25spec_ortho857	Eumetazoa	1	1	1	1	1
SFG25spec_ortho8569	Eumetazoa	1	1	1	1	1
SFG25spec_ortho8568	bilaterian	0	1	1	1	1
SFG25spec_ortho8566	Eumetazoa	1	1	1	1	1
SFG25spec_ortho8565	Eumetazoa	0	1	1	1	1
SFG25spec_ortho8564	lophotrochozoa	0	1	1	1	1
SFG25spec_ortho8563	bilaterian	1	1	1	1	1
SFG25spec_ortho8560	Eumetazoa	0	1	1	1	1
SFG25spec_ortho856	Eumetazoa	1	1	1	1	1
SFG25spec_ortho8558	Eumetazoa	1	1	1	1	1
SFG25spec_ortho8557	bilaterian	0	1	1	1	1
SFG25spec_ortho8555	Eumetazoa	0	0	1	0	1
SFG25spec_ortho8554	Eumetazoa	1	1	1	1	1
SFG25spec_ortho8553	Eumetazoa	1	0	1	1	1
SFG25spec_ortho8552	Eumetazoa	0	1	1	0	1
SFG25spec_ortho8551	Eumetazoa	0	0	0	1	1
SFG25spec_ortho855	bilaterian	1	1	1	1	1
SFG25spec_ortho8545	Eumetazoa	0	1	1	1	1
SFG25spec_ortho8544	Eumetazoa	1	1	1	1	1
SFG25spec_ortho8543	bilaterian	1	1	1	1	1
SFG25spec_ortho8540	Eumetazoa	0	1	1	1	1
SFG25spec_ortho854	Eumetazoa	1	1	1	1	1
SFG25spec_ortho8539	Eumetazoa	1	1	1	1	1
SFG25spec_ortho8537	Eumetazoa	1	1	1	1	1
SFG25spec_ortho8536	Eumetazoa	1	1	1	1	1
SFG25spec_ortho8531	Eumetazoa	1	0	1	1	1
SFG25spec_ortho8530	bilaterian	1	1	1	1	1
SFG25spec_ortho8529	lophotrochozoa	1	1	1	1	1
SFG25spec_ortho8528	bilaterian	1	1	1	1	1
SFG25spec_ortho8527	bilaterian	0	0	0	0	1
SFG25spec_ortho8526	Eumetazoa	1	1	1	1	1
SFG25spec_ortho8525	Eumetazoa	1	1	1	1	1
SFG25spec_ortho8524	lophotrochozoa	1	1	1	0	1
SFG25spec_ortho8522	Eumetazoa	1	1	1	1	1
SFG25spec_ortho852	Eumetazoa	1	0	1	0	1
SFG25spec_ortho8518	lophotrochozoa	1	1	1	0	1
SFG25spec_ortho8517	Eumetazoa	0	1	1	1	1
SFG25spec_ortho8516	Eumetazoa	0	0	1	0	1
SFG25spec_ortho8513	bilaterian	0	1	1	1	1
SFG25spec_ortho8512	Eumetazoa	1	1	1	1	1
SFG25spec_ortho8510	Eumetazoa	1	0	0	1	1
SFG25spec_ortho851	Eumetazoa	1	1	1	1	1
SFG25spec_ortho850	Eumetazoa	1	1	1	1	1
SFG25spec_ortho85	Eumetazoa	1	1	1	1	1
SFG25spec_ortho8497	Eumetazoa	0	0	1	0	1
SFG25spec_ortho8492	bilaterian	1	1	1	1	1
SFG25spec_ortho849	Eumetazoa	0	1	0	0	1
SFG25spec_ortho8489	bilaterian	1	1	1	1	1
SFG25spec_ortho8488	Eumetazoa	1	1	1	1	1
SFG25spec_ortho8487	bilaterian	1	1	1	1	1
SFG25spec_ortho8486	Eumetazoa	0	1	1	1	1
SFG25spec_ortho8485	Eumetazoa	0	1	1	1	1
SFG25spec_ortho8484	bilaterian	1	1	1	1	1
SFG25spec_ortho8483	Eumetazoa	1	1	1	1	1
SFG25spec_ortho8482	Eumetazoa	1	1	1	1	1
SFG25spec_ortho8481	Eumetazoa	1	1	1	1	1
SFG25spec_ortho8480	bilaterian	1	1	1	1	1
SFG25spec_ortho848	Eumetazoa	1	1	1	1	1
SFG25spec_ortho8479	Eumetazoa	1	1	1	1	1
SFG25spec_ortho8478	Eumetazoa	1	1	1	1	1
SFG25spec_ortho8477	Eumetazoa	1	1	1	1	1
SFG25spec_ortho8476	bilaterian	1	1	1	1	1
SFG25spec_ortho8475	Eumetazoa	1	1	0	1	1
SFG25spec_ortho8474	Eumetazoa	1	1	1	1	1
SFG25spec_ortho8473	Eumetazoa	1	1	1	1	1
SFG25spec_ortho8472	Eumetazoa	1	1	0	1	1
SFG25spec_ortho8471	bilaterian	0	1	1	1	1
SFG25spec_ortho8470	Eumetazoa	1	1	1	1	1
SFG25spec_ortho847	Eumetazoa	1	1	1	1	1
SFG25spec_ortho8469	Eumetazoa	1	1	1	1	1
SFG25spec_ortho8468	Eumetazoa	1	1	1	1	1
SFG25spec_ortho8467	Eumetazoa	1	1	1	1	1
SFG25spec_ortho8466	Eumetazoa	1	1	0	1	1
SFG25spec_ortho8465	Eumetazoa	1	1	1	0	1
SFG25spec_ortho8464	bilaterian	1	1	1	1	1
SFG25spec_ortho8463	Eumetazoa	1	1	1	1	1
SFG25spec_ortho8462	Eumetazoa	1	1	1	1	1
SFG25spec_ortho8461	Eumetazoa	0	1	1	1	1
SFG25spec_ortho8460	Eumetazoa	1	1	0	1	1
SFG25spec_ortho846	Eumetazoa	1	1	1	1	1
SFG25spec_ortho8459	Eumetazoa	0	1	1	1	1
SFG25spec_ortho8458	Eumetazoa	1	0	1	1	1
SFG25spec_ortho8457	Eumetazoa	1	1	1	1	1
SFG25spec_ortho8456	bilaterian	1	1	1	1	1
SFG25spec_ortho8455	Eumetazoa	1	1	1	1	1
SFG25spec_ortho8454	Eumetazoa	1	1	1	1	1
SFG25spec_ortho8453	Eumetazoa	1	0	1	1	1
SFG25spec_ortho8452	bilaterian	1	1	1	1	1
SFG25spec_ortho8451	bilaterian	1	1	1	1	1
SFG25spec_ortho8450	bilaterian	1	1	1	1	1
SFG25spec_ortho845	Eumetazoa	1	1	1	1	1
SFG25spec_ortho8449	Eumetazoa	0	1	1	1	1
SFG25spec_ortho8448	Eumetazoa	1	1	1	1	1
SFG25spec_ortho8446	Eumetazoa	1	1	1	1	1
SFG25spec_ortho8445	Eumetazoa	1	1	1	1	1
SFG25spec_ortho8444	Eumetazoa	1	1	1	1	1
SFG25spec_ortho8443	Eumetazoa	1	0	1	1	1
SFG25spec_ortho8442	Eumetazoa	1	1	1	1	1
SFG25spec_ortho8441	Eumetazoa	1	1	1	1	1
SFG25spec_ortho8440	Eumetazoa	1	1	1	1	1
SFG25spec_ortho844	Eumetazoa	1	1	1	1	1
SFG25spec_ortho8439	Eumetazoa	1	0	1	1	1
SFG25spec_ortho8438	Eumetazoa	1	0	1	1	1
SFG25spec_ortho8437	bilaterian	1	1	1	1	1
SFG25spec_ortho8435	Eumetazoa	1	1	1	1	1
SFG25spec_ortho8434	Eumetazoa	1	1	1	1	1
SFG25spec_ortho8433	bilaterian	0	0	1	0	1
SFG25spec_ortho8432	Eumetazoa	0	1	1	1	1
SFG25spec_ortho8431	Eumetazoa	1	0	1	1	1
SFG25spec_ortho8430	bilaterian	0	1	1	0	1
SFG25spec_ortho843	Eumetazoa	1	1	1	1	1
SFG25spec_ortho8428	Eumetazoa	1	0	1	1	1
SFG25spec_ortho8426	Eumetazoa	1	1	1	1	1
SFG25spec_ortho8425	Eumetazoa	1	1	1	1	1
SFG25spec_ortho8424	Eumetazoa	1	1	1	1	1
SFG25spec_ortho8423	bilaterian	0	0	0	0	1
SFG25spec_ortho8422	Eumetazoa	1	1	1	1	1
SFG25spec_ortho8421	Eumetazoa	1	1	1	1	1
SFG25spec_ortho842	Eumetazoa	1	1	1	1	1
SFG25spec_ortho8419	Eumetazoa	1	1	1	1	1
SFG25spec_ortho8418	Eumetazoa	1	1	1	1	1
SFG25spec_ortho8417	Eumetazoa	1	1	1	1	1
SFG25spec_ortho8416	Eumetazoa	0	1	1	1	1
SFG25spec_ortho8415	Eumetazoa	1	1	1	1	1
SFG25spec_ortho8414	Eumetazoa	0	1	1	1	1
SFG25spec_ortho8413	Eumetazoa	0	1	1	1	1
SFG25spec_ortho8412	Eumetazoa	0	1	1	1	1
SFG25spec_ortho8411	Eumetazoa	0	1	1	1	1
SFG25spec_ortho8410	Eumetazoa	1	1	1	1	1
SFG25spec_ortho841	Eumetazoa	1	1	1	1	1
SFG25spec_ortho8409	Eumetazoa	1	1	0	1	1
SFG25spec_ortho8408	Eumetazoa	1	1	1	1	1
SFG25spec_ortho8407	bilaterian	1	1	1	1	1
SFG25spec_ortho8406	bilaterian	1	1	1	1	1
SFG25spec_ortho8405	Eumetazoa	0	1	1	1	1
SFG25spec_ortho8404	Eumetazoa	1	1	0	1	1
SFG25spec_ortho8403	Eumetazoa	0	1	1	1	1
SFG25spec_ortho8402	Eumetazoa	1	1	1	1	1
SFG25spec_ortho8401	Eumetazoa	1	1	1	1	1
SFG25spec_ortho8400	bilaterian	0	0	1	1	1
SFG25spec_ortho840	Eumetazoa	1	1	1	1	1
SFG25spec_ortho84	Eumetazoa	1	1	1	1	1
SFG25spec_ortho8398	Eumetazoa	1	1	1	1	1
SFG25spec_ortho8397	bilaterian	0	1	1	1	1
SFG25spec_ortho8396	Eumetazoa	0	1	1	1	1
SFG25spec_ortho8395	Eumetazoa	1	1	1	1	1
SFG25spec_ortho8394	Eumetazoa	0	1	1	1	1
SFG25spec_ortho8393	Eumetazoa	0	1	1	1	1
SFG25spec_ortho8392	Eumetazoa	0	1	1	1	1
SFG25spec_ortho8391	bilaterian	1	1	1	1	1
SFG25spec_ortho8390	Eumetazoa	0	1	1	1	1
SFG25spec_ortho839	Eumetazoa	1	1	1	1	1
SFG25spec_ortho8389	bilaterian	1	1	1	1	1
SFG25spec_ortho8388	Eumetazoa	0	1	1	1	1
SFG25spec_ortho8387	Eumetazoa	1	1	1	0	1
SFG25spec_ortho8386	Eumetazoa	1	1	1	1	1
SFG25spec_ortho8385	bilaterian	1	1	1	1	1
SFG25spec_ortho8384	Eumetazoa	1	1	1	1	1
SFG25spec_ortho8383	Eumetazoa	0	1	1	1	1
SFG25spec_ortho8380	Eumetazoa	1	1	1	1	1
SFG25spec_ortho838	Eumetazoa	1	1	1	1	1
SFG25spec_ortho8379	Eumetazoa	0	1	1	1	1
SFG25spec_ortho8378	bilaterian	1	1	1	1	1
SFG25spec_ortho8377	Eumetazoa	1	1	1	1	1
SFG25spec_ortho8376	Eumetazoa	1	1	1	1	1
SFG25spec_ortho8375	Eumetazoa	1	1	1	1	1
SFG25spec_ortho8374	Eumetazoa	1	1	1	1	1
SFG25spec_ortho8373	Eumetazoa	1	1	1	1	1
SFG25spec_ortho8372	Eumetazoa	1	1	1	1	1
SFG25spec_ortho8371	Eumetazoa	1	1	1	1	1
SFG25spec_ortho8369	Eumetazoa	1	1	1	1	1
SFG25spec_ortho8367	bilaterian	0	1	1	1	1
SFG25spec_ortho8366	Eumetazoa	1	1	1	1	1
SFG25spec_ortho8365	Eumetazoa	1	1	1	1	1
SFG25spec_ortho8364	Eumetazoa	1	1	1	1	1
SFG25spec_ortho8363	Eumetazoa	0	1	1	1	1
SFG25spec_ortho8362	Eumetazoa	1	1	1	1	1
SFG25spec_ortho8361	Eumetazoa	1	1	1	1	1
SFG25spec_ortho8360	Eumetazoa	1	1	1	1	1
SFG25spec_ortho836	Eumetazoa	1	1	1	1	1
SFG25spec_ortho8359	Eumetazoa	1	1	1	0	1
SFG25spec_ortho8358	Eumetazoa	1	1	1	1	1
SFG25spec_ortho8357	bilaterian	0	1	1	1	1
SFG25spec_ortho8356	Eumetazoa	0	1	1	1	1
SFG25spec_ortho8355	bilaterian	1	1	1	0	1
SFG25spec_ortho8354	Eumetazoa	1	1	1	1	1
SFG25spec_ortho8352	Eumetazoa	1	1	1	1	1
SFG25spec_ortho8351	Eumetazoa	1	1	1	1	1
SFG25spec_ortho8350	bilaterian	1	0	0	1	1
SFG25spec_ortho835	Eumetazoa	0	1	1	1	1
SFG25spec_ortho8349	Eumetazoa	1	0	1	1	1
SFG25spec_ortho8348	Eumetazoa	1	1	1	1	1
SFG25spec_ortho8347	Eumetazoa	1	1	1	1	1
SFG25spec_ortho8346	Eumetazoa	1	1	0	1	1
SFG25spec_ortho8345	Eumetazoa	1	1	1	1	1
SFG25spec_ortho8344	Eumetazoa	0	1	1	1	1
SFG25spec_ortho8342	bilaterian	0	1	1	1	1
SFG25spec_ortho8341	Eumetazoa	1	1	1	1	1
SFG25spec_ortho8340	Eumetazoa	1	1	1	1	1
SFG25spec_ortho8339	Eumetazoa	1	1	1	1	1
SFG25spec_ortho8338	Eumetazoa	0	1	1	1	1
SFG25spec_ortho8337	bilaterian	1	1	1	1	1
SFG25spec_ortho8336	Eumetazoa	0	1	1	1	1
SFG25spec_ortho8334	Eumetazoa	1	1	1	0	1
SFG25spec_ortho8333	Eumetazoa	1	1	0	1	1
SFG25spec_ortho8332	Eumetazoa	0	0	1	1	1
SFG25spec_ortho8331	Eumetazoa	1	1	0	1	1
SFG25spec_ortho8330	bilaterian	1	0	1	1	1
SFG25spec_ortho8329	Eumetazoa	1	1	1	1	1
SFG25spec_ortho8327	Eumetazoa	1	1	1	1	1
SFG25spec_ortho8325	Eumetazoa	1	1	1	1	1
SFG25spec_ortho8323	Eumetazoa	1	1	1	1	1
SFG25spec_ortho8322	Eumetazoa	1	1	1	1	1
SFG25spec_ortho8321	Eumetazoa	1	1	1	1	1
SFG25spec_ortho8320	Eumetazoa	1	1	1	1	1
SFG25spec_ortho8319	Eumetazoa	0	0	0	0	1
SFG25spec_ortho8316	Eumetazoa	1	1	1	1	1
SFG25spec_ortho8315	Eumetazoa	0	1	1	1	1
SFG25spec_ortho8314	Eumetazoa	1	1	1	1	1
SFG25spec_ortho8311	Eumetazoa	1	0	1	1	1
SFG25spec_ortho8310	Eumetazoa	1	1	1	1	1
SFG25spec_ortho831	Eumetazoa	1	1	1	1	1
SFG25spec_ortho8309	Eumetazoa	0	0	1	1	1
SFG25spec_ortho8305	Eumetazoa	0	1	1	1	1
SFG25spec_ortho8304	Eumetazoa	1	1	1	1	1
SFG25spec_ortho830	Eumetazoa	0	0	0	0	1
SFG25spec_ortho83	bilaterian	1	1	1	1	1
SFG25spec_ortho8299	Eumetazoa	0	1	1	1	1
SFG25spec_ortho8295	Eumetazoa	0	1	1	1	1
SFG25spec_ortho8294	Eumetazoa	1	1	1	1	1
SFG25spec_ortho8292	Eumetazoa	0	1	1	1	1
SFG25spec_ortho8291	Eumetazoa	1	1	1	1	1
SFG25spec_ortho8290	Eumetazoa	1	1	1	1	1
SFG25spec_ortho8289	Eumetazoa	0	1	1	1	1
SFG25spec_ortho8288	Eumetazoa	0	1	1	1	1
SFG25spec_ortho8286	Eumetazoa	1	1	1	1	1
SFG25spec_ortho8285	lophotrochozoa	1	1	0	0	1
SFG25spec_ortho8284	lophotrochozoa	1	1	1	1	1
SFG25spec_ortho8283	bilaterian	1	0	1	1	1
SFG25spec_ortho8282	bilaterian	1	1	1	1	1
SFG25spec_ortho8281	Eumetazoa	1	1	1	1	1
SFG25spec_ortho8280	Eumetazoa	0	1	1	1	1
SFG25spec_ortho8279	Eumetazoa	1	1	1	1	1
SFG25spec_ortho8277	Eumetazoa	1	1	1	1	1
SFG25spec_ortho8276	Eumetazoa	1	1	1	1	1
SFG25spec_ortho8275	Eumetazoa	1	1	1	1	1
SFG25spec_ortho8274	bilaterian	1	1	1	1	1
SFG25spec_ortho8273	Eumetazoa	0	1	1	1	1
SFG25spec_ortho8272	Eumetazoa	1	1	1	1	1
SFG25spec_ortho827	Eumetazoa	1	1	1	1	1
SFG25spec_ortho8269	Eumetazoa	0	1	1	1	1
SFG25spec_ortho8268	Eumetazoa	1	1	1	1	1
SFG25spec_ortho8267	lophotrochozoa	0	1	1	1	1
SFG25spec_ortho8266	bilaterian	1	1	1	1	1
SFG25spec_ortho8265	bilaterian	1	1	1	1	1
SFG25spec_ortho8263	Eumetazoa	1	1	1	1	1
SFG25spec_ortho8262	Eumetazoa	0	1	1	1	1
SFG25spec_ortho8261	Eumetazoa	1	1	1	1	1
SFG25spec_ortho8259	Eumetazoa	1	1	1	1	1
SFG25spec_ortho8258	Eumetazoa	0	0	0	0	1
SFG25spec_ortho8257	Eumetazoa	1	1	1	1	1
SFG25spec_ortho8255	lophotrochozoa	0	1	1	1	1
SFG25spec_ortho8254	Eumetazoa	0	1	1	1	1
SFG25spec_ortho8253	Eumetazoa	1	0	1	1	1
SFG25spec_ortho8252	bilaterian	1	1	1	1	1
SFG25spec_ortho8251	bilaterian	1	1	0	1	1
SFG25spec_ortho8250	Eumetazoa	1	1	1	1	1
SFG25spec_ortho8249	Eumetazoa	1	0	1	1	1
SFG25spec_ortho8248	Eumetazoa	1	1	1	1	1
SFG25spec_ortho8247	Eumetazoa	1	1	1	1	1
SFG25spec_ortho8244	Eumetazoa	1	1	1	0	1
SFG25spec_ortho8242	Eumetazoa	1	1	1	1	1
SFG25spec_ortho8241	Eumetazoa	1	0	1	1	1
SFG25spec_ortho8240	lophotrochozoa	1	1	1	1	1
SFG25spec_ortho824	Eumetazoa	1	1	1	1	1
SFG25spec_ortho8239	Eumetazoa	1	1	1	1	1
SFG25spec_ortho8238	Eumetazoa	1	1	1	1	1
SFG25spec_ortho8237	Eumetazoa	1	1	1	1	1
SFG25spec_ortho8236	bilaterian	1	1	1	1	1
SFG25spec_ortho8235	bilaterian	1	1	1	1	1
SFG25spec_ortho8234	Eumetazoa	1	1	0	1	1
SFG25spec_ortho8233	bilaterian	1	0	0	1	1
SFG25spec_ortho8232	bilaterian	1	1	1	1	1
SFG25spec_ortho8231	Eumetazoa	1	1	1	0	1
SFG25spec_ortho8230	Eumetazoa	1	1	1	1	1
SFG25spec_ortho8229	Eumetazoa	1	0	1	1	1
SFG25spec_ortho8228	Eumetazoa	1	1	1	1	1
SFG25spec_ortho8226	Eumetazoa	0	1	0	0	1
SFG25spec_ortho8225	Eumetazoa	1	1	1	1	1
SFG25spec_ortho8224	Eumetazoa	1	0	1	1	1
SFG25spec_ortho8223	Eumetazoa	1	1	1	1	1
SFG25spec_ortho8222	bilaterian	1	1	1	1	1
SFG25spec_ortho8220	Eumetazoa	1	1	1	1	1
SFG25spec_ortho8219	bilaterian	1	1	1	1	1
SFG25spec_ortho8217	Eumetazoa	1	1	1	1	1
SFG25spec_ortho8216	lophotrochozoa	0	0	1	1	1
SFG25spec_ortho8215	Eumetazoa	0	0	1	1	1
SFG25spec_ortho8214	Eumetazoa	1	1	1	1	1
SFG25spec_ortho8213	Eumetazoa	1	1	1	1	1
SFG25spec_ortho8212	Eumetazoa	0	1	1	1	1
SFG25spec_ortho8211	Eumetazoa	1	1	1	1	1
SFG25spec_ortho8210	Eumetazoa	1	1	1	1	1
SFG25spec_ortho821	bilaterian	0	1	0	0	1
SFG25spec_ortho8209	bilaterian	1	1	1	1	1
SFG25spec_ortho8208	bilaterian	1	1	1	1	1
SFG25spec_ortho8207	Eumetazoa	1	1	1	1	1
SFG25spec_ortho8206	Eumetazoa	1	1	1	0	1
SFG25spec_ortho8202	Eumetazoa	0	0	0	0	1
SFG25spec_ortho8200	Eumetazoa	1	1	1	1	1
SFG25spec_ortho82	Eumetazoa	1	1	1	1	1
SFG25spec_ortho8199	Eumetazoa	1	1	1	1	1
SFG25spec_ortho8198	Eumetazoa	1	1	1	1	1
SFG25spec_ortho8196	Eumetazoa	1	0	1	1	1
SFG25spec_ortho8195	Eumetazoa	0	0	1	0	1
SFG25spec_ortho8193	Eumetazoa	0	0	0	0	1
SFG25spec_ortho8191	Eumetazoa	1	1	1	1	1
SFG25spec_ortho8190	Eumetazoa	1	1	1	1	1
SFG25spec_ortho819	Eumetazoa	1	1	1	1	1
SFG25spec_ortho8189	Eumetazoa	0	1	1	1	1
SFG25spec_ortho8188	Eumetazoa	1	1	1	1	1
SFG25spec_ortho8187	Eumetazoa	1	1	1	1	1
SFG25spec_ortho8185	Eumetazoa	0	1	1	1	1
SFG25spec_ortho8184	Eumetazoa	1	1	1	1	1
SFG25spec_ortho8182	Eumetazoa	0	0	1	1	1
SFG25spec_ortho8180	Eumetazoa	1	0	1	1	1
SFG25spec_ortho8179	Eumetazoa	0	1	1	1	1
SFG25spec_ortho8178	Eumetazoa	0	1	1	1	1
SFG25spec_ortho8177	Eumetazoa	1	1	1	0	1
SFG25spec_ortho8176	Eumetazoa	0	1	1	1	1
SFG25spec_ortho8174	Eumetazoa	1	0	0	1	1
SFG25spec_ortho8173	Eumetazoa	1	1	1	1	1
SFG25spec_ortho8172	Eumetazoa	0	1	0	1	1
SFG25spec_ortho8171	Eumetazoa	1	1	1	1	1
SFG25spec_ortho8170	Eumetazoa	1	0	0	0	1
SFG25spec_ortho8169	Eumetazoa	0	1	1	1	1
SFG25spec_ortho8167	Eumetazoa	1	1	1	1	1
SFG25spec_ortho8165	Eumetazoa	1	1	1	1	1
SFG25spec_ortho8163	Eumetazoa	1	1	1	1	1
SFG25spec_ortho8162	Eumetazoa	1	1	1	1	1
SFG25spec_ortho8161	Eumetazoa	0	1	1	1	1
SFG25spec_ortho8160	Eumetazoa	1	1	1	1	1
SFG25spec_ortho8159	Eumetazoa	1	1	1	1	1
SFG25spec_ortho8158	bilaterian	1	1	1	1	1
SFG25spec_ortho8157	bilaterian	1	1	1	0	1
SFG25spec_ortho8156	Eumetazoa	1	1	1	1	1
SFG25spec_ortho8155	Eumetazoa	1	1	1	1	1
SFG25spec_ortho8154	Eumetazoa	1	1	1	1	1
SFG25spec_ortho8153	Eumetazoa	1	1	1	1	1
SFG25spec_ortho8152	Eumetazoa	1	1	1	1	1
SFG25spec_ortho8151	Eumetazoa	0	1	1	1	1
SFG25spec_ortho8150	Eumetazoa	1	1	1	1	1
SFG25spec_ortho815	Eumetazoa	1	1	1	1	1
SFG25spec_ortho8149	Eumetazoa	1	1	1	1	1
SFG25spec_ortho8148	Eumetazoa	1	1	1	1	1
SFG25spec_ortho8147	Eumetazoa	1	1	1	1	1
SFG25spec_ortho8146	bilaterian	1	1	1	1	1
SFG25spec_ortho8145	Eumetazoa	1	1	1	1	1
SFG25spec_ortho8144	Eumetazoa	1	1	0	1	1
SFG25spec_ortho8143	Eumetazoa	1	1	1	1	1
SFG25spec_ortho8142	Eumetazoa	1	1	1	1	1
SFG25spec_ortho8141	bilaterian	1	1	1	1	1
SFG25spec_ortho8140	Eumetazoa	1	1	1	1	1
SFG25spec_ortho8139	Eumetazoa	1	1	1	1	1
SFG25spec_ortho8138	Eumetazoa	1	1	1	0	1
SFG25spec_ortho8137	Eumetazoa	1	1	1	1	1
SFG25spec_ortho8136	Eumetazoa	1	1	1	1	1
SFG25spec_ortho8135	Eumetazoa	1	1	1	1	1
SFG25spec_ortho8134	Eumetazoa	1	1	1	1	1
SFG25spec_ortho8132	Eumetazoa	1	1	1	1	1
SFG25spec_ortho8131	Eumetazoa	1	1	1	1	1
SFG25spec_ortho8130	Eumetazoa	1	1	1	1	1
SFG25spec_ortho813	bilaterian	1	1	1	1	1
SFG25spec_ortho8127	Eumetazoa	1	1	1	1	1
SFG25spec_ortho8126	Eumetazoa	1	1	1	1	1
SFG25spec_ortho8125	Eumetazoa	1	1	1	1	1
SFG25spec_ortho8124	Eumetazoa	1	1	1	1	1
SFG25spec_ortho8121	bilaterian	1	1	1	1	1
SFG25spec_ortho812	Eumetazoa	1	1	1	1	1
SFG25spec_ortho8119	Eumetazoa	1	1	1	1	1
SFG25spec_ortho8117	Eumetazoa	1	1	1	1	1
SFG25spec_ortho8116	bilaterian	1	1	1	1	1
SFG25spec_ortho8115	Eumetazoa	1	1	1	1	1
SFG25spec_ortho8114	Eumetazoa	1	1	1	0	1
SFG25spec_ortho8111	Eumetazoa	1	1	1	1	1
SFG25spec_ortho811	Eumetazoa	1	1	1	1	1
SFG25spec_ortho8108	lophotrochozoa	1	1	1	0	1
SFG25spec_ortho8104	Eumetazoa	0	1	1	1	1
SFG25spec_ortho8103	Eumetazoa	1	1	1	1	1
SFG25spec_ortho8102	Eumetazoa	1	1	1	1	1
SFG25spec_ortho8101	Eumetazoa	0	1	1	1	1
SFG25spec_ortho8100	Eumetazoa	1	1	1	1	1
SFG25spec_ortho810	bilaterian	1	1	1	1	1
SFG25spec_ortho81	Eumetazoa	0	1	1	1	1
SFG25spec_ortho8099	Eumetazoa	1	0	1	1	1
SFG25spec_ortho8098	Eumetazoa	0	1	1	1	1
SFG25spec_ortho8097	Eumetazoa	0	1	1	1	1
SFG25spec_ortho8096	Eumetazoa	1	1	1	1	1
SFG25spec_ortho8095	Eumetazoa	1	1	1	1	1
SFG25spec_ortho8094	Eumetazoa	1	1	1	1	1
SFG25spec_ortho8093	bilaterian	0	0	1	1	1
SFG25spec_ortho8092	Eumetazoa	1	1	1	1	1
SFG25spec_ortho8091	Eumetazoa	1	1	1	1	1
SFG25spec_ortho8090	Eumetazoa	1	0	1	1	1
SFG25spec_ortho809	bilaterian	0	1	1	1	1
SFG25spec_ortho8089	bilaterian	1	1	1	1	1
SFG25spec_ortho8088	Eumetazoa	0	1	1	1	1
SFG25spec_ortho8087	Eumetazoa	1	1	1	1	1
SFG25spec_ortho8086	Eumetazoa	1	1	1	1	1
SFG25spec_ortho8085	Eumetazoa	1	1	1	1	1
SFG25spec_ortho8084	Eumetazoa	1	1	1	1	1
SFG25spec_ortho8083	bilaterian	1	0	1	1	1
SFG25spec_ortho8082	Eumetazoa	1	1	1	1	1
SFG25spec_ortho8080	Eumetazoa	1	0	1	1	1
SFG25spec_ortho808	Eumetazoa	1	1	1	1	1
SFG25spec_ortho8079	Eumetazoa	0	1	1	1	1
SFG25spec_ortho8077	Eumetazoa	1	1	1	1	1
SFG25spec_ortho8076	Eumetazoa	1	1	1	1	1
SFG25spec_ortho8075	Eumetazoa	1	1	1	1	1
SFG25spec_ortho8073	bilaterian	1	0	1	1	1
SFG25spec_ortho807	Eumetazoa	1	1	1	1	1
SFG25spec_ortho8068	Eumetazoa	0	1	1	1	1
SFG25spec_ortho8067	Eumetazoa	1	0	1	1	1
SFG25spec_ortho8066	Eumetazoa	1	1	1	1	1
SFG25spec_ortho8062	Eumetazoa	1	1	1	1	1
SFG25spec_ortho8061	bilaterian	0	1	1	1	1
SFG25spec_ortho8060	Eumetazoa	1	1	1	1	1
SFG25spec_ortho806	Eumetazoa	1	1	1	1	1
SFG25spec_ortho8059	Eumetazoa	1	1	1	1	1
SFG25spec_ortho8057	Eumetazoa	1	1	1	1	1
SFG25spec_ortho8056	Eumetazoa	1	1	0	1	1
SFG25spec_ortho8050	Eumetazoa	1	1	1	1	1
SFG25spec_ortho805	Eumetazoa	1	1	1	1	1
SFG25spec_ortho8049	Eumetazoa	1	1	1	1	1
SFG25spec_ortho8048	bilaterian	0	1	1	1	1
SFG25spec_ortho8047	Eumetazoa	1	1	1	1	1
SFG25spec_ortho8046	Eumetazoa	1	0	1	1	1
SFG25spec_ortho8045	lophotrochozoa	0	0	1	1	1
SFG25spec_ortho8043	lophotrochozoa	0	1	1	1	1
SFG25spec_ortho8042		0	0	0	1	1
SFG25spec_ortho8041	Eumetazoa	0	0	1	0	1
SFG25spec_ortho8040	bilaterian	1	1	1	1	1
SFG25spec_ortho804	lophotrochozoa	1	1	1	1	1
SFG25spec_ortho8039	Eumetazoa	0	1	1	1	1
SFG25spec_ortho8038	Eumetazoa	1	1	1	1	1
SFG25spec_ortho8037	Eumetazoa	1	1	1	1	1
SFG25spec_ortho8035	Eumetazoa	1	1	1	1	1
SFG25spec_ortho8034	lophotrochozoa	1	1	1	1	1
SFG25spec_ortho8033	Eumetazoa	1	1	1	1	1
SFG25spec_ortho8032	Eumetazoa	1	1	1	1	1
SFG25spec_ortho8031	Eumetazoa	1	1	1	1	1
SFG25spec_ortho803	Eumetazoa	1	1	1	1	1
SFG25spec_ortho8027	bilaterian	1	1	1	1	1
SFG25spec_ortho8023	lophotrochozoa	0	0	1	1	1
SFG25spec_ortho8020	Eumetazoa	0	0	0	1	1
SFG25spec_ortho802	Eumetazoa	1	1	1	1	1
SFG25spec_ortho8016	lophotrochozoa	1	1	1	1	1
SFG25spec_ortho8013	lophotrochozoa	0	0	1	1	1
SFG25spec_ortho801	Eumetazoa	1	1	1	1	1
SFG25spec_ortho8008	Eumetazoa	0	0	1	0	1
SFG25spec_ortho8006	Eumetazoa	1	1	1	1	1
SFG25spec_ortho8005	bilaterian	0	0	1	1	1
SFG25spec_ortho8004	Eumetazoa	1	1	1	1	1
SFG25spec_ortho8003	Eumetazoa	1	0	1	1	1
SFG25spec_ortho8002	Eumetazoa	0	1	1	1	1
SFG25spec_ortho8001	Eumetazoa	1	1	1	1	1
SFG25spec_ortho8000	Eumetazoa	1	1	1	1	1
SFG25spec_ortho80	Eumetazoa	1	1	1	1	1
SFG25spec_ortho8	Eumetazoa	1	1	1	1	1
SFG25spec_ortho7999	Eumetazoa	1	1	1	1	1
SFG25spec_ortho7998	Eumetazoa	1	1	1	1	1
SFG25spec_ortho7997	Eumetazoa	1	1	1	1	1
SFG25spec_ortho7996	Eumetazoa	0	0	1	0	1
SFG25spec_ortho7995	Eumetazoa	1	1	1	1	1
SFG25spec_ortho7994	Eumetazoa	1	1	1	1	1
SFG25spec_ortho7993	Eumetazoa	0	1	1	1	1
SFG25spec_ortho7992	Eumetazoa	1	1	1	1	1
SFG25spec_ortho7991	Eumetazoa	1	1	1	1	1
SFG25spec_ortho7990	bilaterian	1	1	1	1	1
SFG25spec_ortho799	Eumetazoa	1	1	1	1	1
SFG25spec_ortho7989	Eumetazoa	1	1	1	1	1
SFG25spec_ortho7988	Eumetazoa	1	1	1	1	1
SFG25spec_ortho7987	Eumetazoa	1	1	1	1	1
SFG25spec_ortho7986	Eumetazoa	1	1	1	1	1
SFG25spec_ortho7984	Eumetazoa	1	1	1	1	1
SFG25spec_ortho7983	Eumetazoa	1	1	1	1	1
SFG25spec_ortho7982	Eumetazoa	1	1	1	1	1
SFG25spec_ortho7981	Eumetazoa	1	1	1	1	1
SFG25spec_ortho7980	bilaterian	1	1	1	1	1
SFG25spec_ortho798	Eumetazoa	1	1	1	1	1
SFG25spec_ortho7979	Eumetazoa	1	1	1	1	1
SFG25spec_ortho7978	Eumetazoa	1	1	1	1	1
SFG25spec_ortho7977	Eumetazoa	1	1	1	1	1
SFG25spec_ortho7976	Eumetazoa	1	1	1	1	1
SFG25spec_ortho7975	Eumetazoa	0	1	1	1	1
SFG25spec_ortho7974	Eumetazoa	1	1	1	1	1
SFG25spec_ortho7973	Eumetazoa	1	1	1	1	1
SFG25spec_ortho7972	Eumetazoa	1	1	1	1	1
SFG25spec_ortho7971	Eumetazoa	1	1	1	1	1
SFG25spec_ortho7970	Eumetazoa	1	1	1	1	1
SFG25spec_ortho797	Eumetazoa	1	1	1	1	1
SFG25spec_ortho7969	Eumetazoa	0	1	1	1	1
SFG25spec_ortho7968	Eumetazoa	1	1	1	1	1
SFG25spec_ortho7967	Eumetazoa	1	1	1	1	1
SFG25spec_ortho7966	Eumetazoa	1	1	1	1	1
SFG25spec_ortho7965	Eumetazoa	1	0	1	1	1
SFG25spec_ortho7964	Eumetazoa	1	0	1	1	1
SFG25spec_ortho7963	Eumetazoa	1	1	1	1	1
SFG25spec_ortho7962	bilaterian	0	1	1	1	1
SFG25spec_ortho7961	Eumetazoa	1	1	1	1	1
SFG25spec_ortho7960	Eumetazoa	1	1	1	1	1
SFG25spec_ortho796	Eumetazoa	1	1	1	1	1
SFG25spec_ortho7959	Eumetazoa	1	0	0	1	1
SFG25spec_ortho7958	Eumetazoa	1	1	1	0	1
SFG25spec_ortho7956	Eumetazoa	1	1	1	1	1
SFG25spec_ortho7955	bilaterian	1	0	1	1	1
SFG25spec_ortho7954	Eumetazoa	1	1	1	1	1
SFG25spec_ortho7953	Eumetazoa	1	1	1	1	1
SFG25spec_ortho7952	Eumetazoa	1	1	1	1	1
SFG25spec_ortho7951	bilaterian	1	0	1	1	1
SFG25spec_ortho7950	Eumetazoa	1	1	1	1	1
SFG25spec_ortho795	Eumetazoa	1	1	1	1	1
SFG25spec_ortho7949	Eumetazoa	1	1	1	1	1
SFG25spec_ortho7948	Eumetazoa	1	1	1	1	1
SFG25spec_ortho7947	Eumetazoa	1	1	1	1	1
SFG25spec_ortho7946	Eumetazoa	1	1	1	1	1
SFG25spec_ortho7945	Eumetazoa	1	1	1	1	1
SFG25spec_ortho7944	Eumetazoa	1	1	1	1	1
SFG25spec_ortho7943	Eumetazoa	1	1	1	1	1
SFG25spec_ortho7941	bilaterian	1	1	1	1	1
SFG25spec_ortho7939	Eumetazoa	0	1	1	1	1
SFG25spec_ortho7938	Eumetazoa	1	1	1	1	1
SFG25spec_ortho7937	Eumetazoa	1	0	1	1	1
SFG25spec_ortho7936	Eumetazoa	1	1	1	1	1
SFG25spec_ortho7935	Eumetazoa	1	1	1	1	1
SFG25spec_ortho7934	Eumetazoa	0	1	1	1	1
SFG25spec_ortho7933	Eumetazoa	1	1	1	1	1
SFG25spec_ortho7931	Eumetazoa	1	1	1	1	1
SFG25spec_ortho7930	bilaterian	1	1	1	1	1
SFG25spec_ortho7929	Eumetazoa	1	1	1	1	1
SFG25spec_ortho7928	Eumetazoa	0	1	1	1	1
SFG25spec_ortho7926	Eumetazoa	1	1	1	1	1
SFG25spec_ortho7925	Eumetazoa	1	1	1	1	1
SFG25spec_ortho7924	Eumetazoa	1	1	1	1	1
SFG25spec_ortho7923	Eumetazoa	0	1	1	1	1
SFG25spec_ortho7922	Eumetazoa	1	1	1	1	1
SFG25spec_ortho7921	Eumetazoa	1	1	1	1	1
SFG25spec_ortho7920	Eumetazoa	1	1	1	1	1
SFG25spec_ortho7919	Eumetazoa	1	0	1	1	1
SFG25spec_ortho7918	Eumetazoa	1	1	1	1	1
SFG25spec_ortho7917	bilaterian	1	1	1	1	1
SFG25spec_ortho7916	Eumetazoa	1	1	1	1	1
SFG25spec_ortho7915	Eumetazoa	0	1	1	1	1
SFG25spec_ortho7914	bilaterian	1	1	1	1	1
SFG25spec_ortho7913	Eumetazoa	1	1	1	1	1
SFG25spec_ortho7912	Eumetazoa	0	0	1	0	1
SFG25spec_ortho7911	Eumetazoa	1	1	1	1	1
SFG25spec_ortho7910	Eumetazoa	1	1	1	1	1
SFG25spec_ortho7909	Eumetazoa	1	1	1	1	1
SFG25spec_ortho7908	Eumetazoa	1	1	1	0	1
SFG25spec_ortho7907	Eumetazoa	1	1	1	1	1
SFG25spec_ortho7906	bilaterian	1	1	1	1	1
SFG25spec_ortho7905	bilaterian	1	1	1	1	1
SFG25spec_ortho7904	Eumetazoa	1	1	1	1	1
SFG25spec_ortho7903	Eumetazoa	1	1	1	1	1
SFG25spec_ortho7902	Eumetazoa	1	1	1	1	1
SFG25spec_ortho7901	Eumetazoa	1	1	1	1	1
SFG25spec_ortho7900	Eumetazoa	0	1	1	1	1
SFG25spec_ortho79	lophotrochozoa	0	0	0	0	1
SFG25spec_ortho7899	Eumetazoa	0	1	1	1	1
SFG25spec_ortho7898	Eumetazoa	1	1	1	1	1
SFG25spec_ortho7897	Eumetazoa	0	1	1	1	1
SFG25spec_ortho7896	Eumetazoa	1	1	1	1	1
SFG25spec_ortho7895	Eumetazoa	1	1	1	1	1
SFG25spec_ortho7894	Eumetazoa	1	1	1	1	1
SFG25spec_ortho7892	bilaterian	1	1	1	1	1
SFG25spec_ortho7891	Eumetazoa	1	0	1	1	1
SFG25spec_ortho7890	Eumetazoa	0	1	1	0	1
SFG25spec_ortho7889	Eumetazoa	1	1	1	1	1
SFG25spec_ortho7888	Eumetazoa	1	1	1	1	1
SFG25spec_ortho7887	Eumetazoa	1	1	1	1	1
SFG25spec_ortho7886	Eumetazoa	1	1	1	1	1
SFG25spec_ortho7885	Eumetazoa	1	1	1	1	1
SFG25spec_ortho7884	bilaterian	1	1	1	1	1
SFG25spec_ortho7883	Eumetazoa	1	0	1	1	1
SFG25spec_ortho7882	Eumetazoa	0	1	1	1	1
SFG25spec_ortho7881	Eumetazoa	1	1	1	1	1
SFG25spec_ortho7880	Eumetazoa	0	1	1	1	1
SFG25spec_ortho7878	Eumetazoa	1	1	1	1	1
SFG25spec_ortho7876	Eumetazoa	1	1	1	1	1
SFG25spec_ortho7875	bilaterian	1	1	1	1	1
SFG25spec_ortho7873	Eumetazoa	1	0	1	1	1
SFG25spec_ortho7872	Eumetazoa	1	1	1	1	1
SFG25spec_ortho7871	Eumetazoa	1	1	1	1	1
SFG25spec_ortho7870	Eumetazoa	1	1	1	1	1
SFG25spec_ortho787	Eumetazoa	1	1	1	1	1
SFG25spec_ortho7869	Eumetazoa	1	0	1	1	1
SFG25spec_ortho7868	Eumetazoa	1	1	1	1	1
SFG25spec_ortho7867	Eumetazoa	1	1	1	1	1
SFG25spec_ortho7866	Eumetazoa	1	1	1	1	1
SFG25spec_ortho7865	Eumetazoa	1	1	1	1	1
SFG25spec_ortho7864	Eumetazoa	0	1	1	1	1
SFG25spec_ortho7863	Eumetazoa	1	0	1	1	1
SFG25spec_ortho7862	Eumetazoa	1	1	1	1	1
SFG25spec_ortho7861	Eumetazoa	1	1	1	1	1
SFG25spec_ortho7860	bilaterian	1	1	1	1	1
SFG25spec_ortho786	bilaterian	1	1	1	1	1
SFG25spec_ortho7859	Eumetazoa	1	1	1	1	1
SFG25spec_ortho7858	Eumetazoa	1	1	1	1	1
SFG25spec_ortho7857	Eumetazoa	1	1	1	1	1
SFG25spec_ortho7856	Eumetazoa	1	1	1	1	1
SFG25spec_ortho7855	bilaterian	1	1	1	1	1
SFG25spec_ortho7854	Eumetazoa	1	1	1	1	1
SFG25spec_ortho7853	Eumetazoa	1	1	1	1	1
SFG25spec_ortho7852	Eumetazoa	0	1	1	1	1
SFG25spec_ortho7851	Eumetazoa	0	1	1	1	1
SFG25spec_ortho7850	Eumetazoa	1	1	1	1	1
SFG25spec_ortho785	Eumetazoa	1	1	1	1	1
SFG25spec_ortho7849	Eumetazoa	1	1	1	1	1
SFG25spec_ortho7848	Eumetazoa	1	1	0	1	1
SFG25spec_ortho7847	Eumetazoa	1	1	1	1	1
SFG25spec_ortho7846	Eumetazoa	0	1	1	1	1
SFG25spec_ortho7845	Eumetazoa	1	1	1	0	1
SFG25spec_ortho7843	Eumetazoa	1	1	1	1	1
SFG25spec_ortho7842	Eumetazoa	1	1	1	1	1
SFG25spec_ortho7841	Eumetazoa	1	1	1	1	1
SFG25spec_ortho7840	Eumetazoa	1	1	1	1	1
SFG25spec_ortho7838	Eumetazoa	1	1	1	1	1
SFG25spec_ortho7837	Eumetazoa	1	0	1	1	1
SFG25spec_ortho7836	Eumetazoa	1	1	1	1	1
SFG25spec_ortho7834	Eumetazoa	1	1	1	1	1
SFG25spec_ortho7833	Eumetazoa	1	1	1	1	1
SFG25spec_ortho7832	Eumetazoa	1	1	1	1	1
SFG25spec_ortho7831	Eumetazoa	1	1	1	1	1
SFG25spec_ortho7830	Eumetazoa	1	1	1	1	1
SFG25spec_ortho783	Eumetazoa	1	1	1	1	1
SFG25spec_ortho7829	Eumetazoa	1	1	1	1	1
SFG25spec_ortho7828	Eumetazoa	1	1	1	1	1
SFG25spec_ortho7827	Eumetazoa	1	0	1	1	1
SFG25spec_ortho7826	Eumetazoa	1	1	1	1	1
SFG25spec_ortho7825	Eumetazoa	1	1	1	1	1
SFG25spec_ortho7824	Eumetazoa	1	1	1	1	1
SFG25spec_ortho7823	Eumetazoa	0	1	1	1	1
SFG25spec_ortho7821	Eumetazoa	0	0	1	0	1
SFG25spec_ortho782	Eumetazoa	1	1	1	1	1
SFG25spec_ortho7818	Eumetazoa	1	1	1	1	1
SFG25spec_ortho7817	Eumetazoa	1	1	1	1	1
SFG25spec_ortho7814	Eumetazoa	0	1	1	1	1
SFG25spec_ortho7813	Eumetazoa	1	1	1	1	1
SFG25spec_ortho7811	Eumetazoa	1	1	1	1	1
SFG25spec_ortho7810	Eumetazoa	1	1	1	1	1
SFG25spec_ortho781	Eumetazoa	1	1	0	1	1
SFG25spec_ortho7806	Eumetazoa	1	1	1	1	1
SFG25spec_ortho7805	Eumetazoa	1	0	1	1	1
SFG25spec_ortho7803	Eumetazoa	1	1	0	1	1
SFG25spec_ortho7800	Eumetazoa	0	1	1	1	1
SFG25spec_ortho780	Eumetazoa	1	1	1	1	1
SFG25spec_ortho78	Eumetazoa	1	1	1	1	1
SFG25spec_ortho7799	Eumetazoa	0	1	1	1	1
SFG25spec_ortho7797	Eumetazoa	1	1	1	1	1
SFG25spec_ortho7795	Eumetazoa	1	0	1	1	1
SFG25spec_ortho7794	Eumetazoa	0	1	1	1	1
SFG25spec_ortho7793	Eumetazoa	1	1	1	1	1
SFG25spec_ortho7792	Eumetazoa	0	0	1	0	1
SFG25spec_ortho7790	Eumetazoa	1	1	1	1	1
SFG25spec_ortho779	Eumetazoa	1	1	1	1	1
SFG25spec_ortho7789	Eumetazoa	1	1	1	0	1
SFG25spec_ortho7788	Eumetazoa	0	1	1	1	1
SFG25spec_ortho7787	Eumetazoa	1	1	1	1	1
SFG25spec_ortho7786	Eumetazoa	0	1	1	1	1
SFG25spec_ortho7785	Eumetazoa	1	1	1	1	1
SFG25spec_ortho7783	Eumetazoa	0	1	1	1	1
SFG25spec_ortho7782	Eumetazoa	1	1	1	1	1
SFG25spec_ortho7780	Eumetazoa	0	1	1	1	1
SFG25spec_ortho778	Eumetazoa	1	1	1	1	1
SFG25spec_ortho7778	Eumetazoa	1	1	1	1	1
SFG25spec_ortho7777	Eumetazoa	1	1	1	1	1
SFG25spec_ortho7776	Eumetazoa	0	1	1	1	1
SFG25spec_ortho7775	Eumetazoa	0	0	0	0	1
SFG25spec_ortho7774	Eumetazoa	1	1	1	1	1
SFG25spec_ortho7773	Eumetazoa	1	1	1	1	1
SFG25spec_ortho7772	Eumetazoa	1	1	1	1	1
SFG25spec_ortho7771	bilaterian	0	1	1	0	1
SFG25spec_ortho7770	Eumetazoa	0	1	1	1	1
SFG25spec_ortho777	bilaterian	1	1	1	1	1
SFG25spec_ortho7769	Eumetazoa	1	1	1	1	1
SFG25spec_ortho7767	bilaterian	0	1	1	1	1
SFG25spec_ortho7766	Eumetazoa	1	1	1	1	1
SFG25spec_ortho7765	bilaterian	1	1	1	1	1
SFG25spec_ortho7764	Eumetazoa	1	1	1	1	1
SFG25spec_ortho7763	Eumetazoa	1	1	1	1	1
SFG25spec_ortho7762	Eumetazoa	1	0	1	1	1
SFG25spec_ortho7761	Eumetazoa	0	0	0	1	1
SFG25spec_ortho7760	Eumetazoa	1	1	1	1	1
SFG25spec_ortho776	Eumetazoa	1	1	1	1	1
SFG25spec_ortho7759	Eumetazoa	1	1	1	1	1
SFG25spec_ortho7758	Eumetazoa	1	1	1	1	1
SFG25spec_ortho7757	Eumetazoa	1	1	1	0	1
SFG25spec_ortho7756	Eumetazoa	1	1	0	1	1
SFG25spec_ortho7755	Eumetazoa	1	1	1	1	1
SFG25spec_ortho7752	Eumetazoa	1	1	1	1	1
SFG25spec_ortho7751	bilaterian	1	1	1	1	1
SFG25spec_ortho7750	bilaterian	1	1	1	1	1
SFG25spec_ortho7749	Eumetazoa	1	1	1	1	1
SFG25spec_ortho7748	Eumetazoa	0	1	1	1	1
SFG25spec_ortho7747	Eumetazoa	1	1	1	1	1
SFG25spec_ortho7746	Eumetazoa	1	1	1	1	1
SFG25spec_ortho7745	Eumetazoa	1	1	1	1	1
SFG25spec_ortho7744	bilaterian	1	1	1	0	1
SFG25spec_ortho7743	Eumetazoa	0	1	1	1	1
SFG25spec_ortho7741	Eumetazoa	1	1	1	1	1
SFG25spec_ortho7740	bilaterian	1	0	1	1	1
SFG25spec_ortho774	Eumetazoa	1	1	1	1	1
SFG25spec_ortho7739	lophotrochozoa	1	0	1	1	1
SFG25spec_ortho7738	Eumetazoa	1	1	1	1	1
SFG25spec_ortho7737	Eumetazoa	1	1	1	1	1
SFG25spec_ortho7736	Eumetazoa	1	1	1	1	1
SFG25spec_ortho7734	Eumetazoa	1	1	1	1	1
SFG25spec_ortho7733	Eumetazoa	1	0	1	1	1
SFG25spec_ortho7732	Eumetazoa	1	1	1	1	1
SFG25spec_ortho7731	Eumetazoa	0	1	1	1	1
SFG25spec_ortho7730	bilaterian	1	1	1	1	1
SFG25spec_ortho773	Eumetazoa	1	1	1	1	1
SFG25spec_ortho7729	Eumetazoa	0	1	1	1	1
SFG25spec_ortho7728	Eumetazoa	1	1	1	1	1
SFG25spec_ortho7726	Eumetazoa	0	1	1	1	1
SFG25spec_ortho7725	Eumetazoa	1	1	1	0	1
SFG25spec_ortho7724	Eumetazoa	1	0	1	1	1
SFG25spec_ortho7723	Eumetazoa	0	1	1	1	1
SFG25spec_ortho7722	Eumetazoa	1	1	1	1	1
SFG25spec_ortho7721	Eumetazoa	1	1	1	1	1
SFG25spec_ortho7720	Eumetazoa	1	1	0	1	1
SFG25spec_ortho772	Eumetazoa	1	1	1	1	1
SFG25spec_ortho7719	Eumetazoa	1	1	1	1	1
SFG25spec_ortho7717	Eumetazoa	1	1	1	1	1
SFG25spec_ortho7714	Eumetazoa	1	1	1	1	1
SFG25spec_ortho7713	Eumetazoa	1	1	1	1	1
SFG25spec_ortho7712	Eumetazoa	1	1	1	1	1
SFG25spec_ortho7711	Eumetazoa	1	1	1	1	1
SFG25spec_ortho7710	Eumetazoa	1	0	1	1	1
SFG25spec_ortho771	Eumetazoa	1	1	1	1	1
SFG25spec_ortho7709	Eumetazoa	1	1	1	1	1
SFG25spec_ortho7708	bilaterian	0	1	1	1	1
SFG25spec_ortho7707	Eumetazoa	1	1	1	1	1
SFG25spec_ortho7706	Eumetazoa	0	1	1	1	1
SFG25spec_ortho7705	Eumetazoa	1	1	1	1	1
SFG25spec_ortho7704	Eumetazoa	1	1	1	1	1
SFG25spec_ortho7702	Eumetazoa	0	0	1	1	1
SFG25spec_ortho7701	Eumetazoa	1	1	1	1	1
SFG25spec_ortho7700	Eumetazoa	1	1	1	1	1
SFG25spec_ortho770	Eumetazoa	1	1	1	1	1
SFG25spec_ortho7699	Eumetazoa	0	1	1	0	1
SFG25spec_ortho7698	Eumetazoa	1	1	0	1	1
SFG25spec_ortho7697	lophotrochozoa	1	1	1	1	1
SFG25spec_ortho7696	Eumetazoa	1	1	1	1	1
SFG25spec_ortho7695	Eumetazoa	1	1	1	1	1
SFG25spec_ortho7694	Eumetazoa	1	1	1	1	1
SFG25spec_ortho7693	Eumetazoa	1	1	1	1	1
SFG25spec_ortho7692	Eumetazoa	1	1	1	1	1
SFG25spec_ortho7691	bilaterian	0	1	1	1	1
SFG25spec_ortho7690	Eumetazoa	0	1	1	1	1
SFG25spec_ortho769	Eumetazoa	1	1	1	1	1
SFG25spec_ortho7689	Eumetazoa	1	1	1	1	1
SFG25spec_ortho7688	Eumetazoa	1	1	1	1	1
SFG25spec_ortho7687	bilaterian	1	1	1	1	1
SFG25spec_ortho7686	Eumetazoa	1	1	0	1	1
SFG25spec_ortho7685	Eumetazoa	0	1	1	1	1
SFG25spec_ortho7684	Eumetazoa	1	1	1	1	1
SFG25spec_ortho7683	Eumetazoa	1	1	1	1	1
SFG25spec_ortho7682	Eumetazoa	1	1	1	1	1
SFG25spec_ortho7680	Eumetazoa	1	1	1	1	1
SFG25spec_ortho7679	Eumetazoa	1	1	1	1	1
SFG25spec_ortho7677	Eumetazoa	0	1	1	1	1
SFG25spec_ortho7676	Eumetazoa	0	1	1	1	1
SFG25spec_ortho7675	Eumetazoa	1	1	1	1	1
SFG25spec_ortho7674	bilaterian	0	0	1	1	1
SFG25spec_ortho7673	Eumetazoa	1	0	1	1	1
SFG25spec_ortho7672	Eumetazoa	1	1	0	1	1
SFG25spec_ortho7671	bilaterian	1	1	1	1	1
SFG25spec_ortho767	Eumetazoa	1	1	1	1	1
SFG25spec_ortho7668	Eumetazoa	1	1	1	1	1
SFG25spec_ortho7667	Eumetazoa	1	1	1	0	1
SFG25spec_ortho7666	Eumetazoa	1	1	1	1	1
SFG25spec_ortho7665	Eumetazoa	0	1	1	1	1
SFG25spec_ortho7664	Eumetazoa	1	0	1	1	1
SFG25spec_ortho7663	Eumetazoa	1	1	1	1	1
SFG25spec_ortho7662	lophotrochozoa	0	1	1	0	1
SFG25spec_ortho7661	lophotrochozoa	0	1	1	0	1
SFG25spec_ortho7660	Eumetazoa	1	0	1	1	1
SFG25spec_ortho766	Eumetazoa	0	1	0	1	1
SFG25spec_ortho7659	Eumetazoa	1	1	1	1	1
SFG25spec_ortho7657	Eumetazoa	1	1	1	1	1
SFG25spec_ortho7656	bilaterian	0	1	1	1	1
SFG25spec_ortho7655	Eumetazoa	1	1	1	1	1
SFG25spec_ortho7654	Eumetazoa	0	0	1	1	1
SFG25spec_ortho7653	bilaterian	1	1	1	1	1
SFG25spec_ortho7652	bilaterian	0	1	1	1	1
SFG25spec_ortho7651	Eumetazoa	1	0	1	1	1
SFG25spec_ortho7650	lophotrochozoa	1	1	1	0	1
SFG25spec_ortho765	Eumetazoa	1	1	1	1	1
SFG25spec_ortho7649	Eumetazoa	1	1	1	1	1
SFG25spec_ortho7648	bilaterian	1	1	1	1	1
SFG25spec_ortho7645	Eumetazoa	1	1	1	1	1
SFG25spec_ortho7644	Eumetazoa	1	1	1	1	1
SFG25spec_ortho7642	Eumetazoa	1	1	1	1	1
SFG25spec_ortho7641	Eumetazoa	1	0	1	1	1
SFG25spec_ortho7640	Eumetazoa	1	1	1	1	1
SFG25spec_ortho7639	Eumetazoa	1	1	1	1	1
SFG25spec_ortho7638	Eumetazoa	0	1	1	1	1
SFG25spec_ortho7637	Eumetazoa	1	1	1	1	1
SFG25spec_ortho7636	Eumetazoa	1	1	1	1	1
SFG25spec_ortho7635	Eumetazoa	0	1	1	1	1
SFG25spec_ortho7634	Eumetazoa	1	1	1	1	1
SFG25spec_ortho7633	Eumetazoa	0	1	1	1	1
SFG25spec_ortho7632	Eumetazoa	1	1	1	1	1
SFG25spec_ortho7631	Eumetazoa	1	1	1	1	1
SFG25spec_ortho7629	Eumetazoa	0	0	0	0	1
SFG25spec_ortho7628	Eumetazoa	1	0	1	0	1
SFG25spec_ortho7627	Eumetazoa	1	1	1	1	1
SFG25spec_ortho7625	Eumetazoa	1	1	1	1	1
SFG25spec_ortho7624	Eumetazoa	0	1	1	1	1
SFG25spec_ortho7622	Eumetazoa	0	1	1	1	1
SFG25spec_ortho7621	Eumetazoa	0	1	1	1	1
SFG25spec_ortho7620	Eumetazoa	1	1	1	1	1
SFG25spec_ortho762	Eumetazoa	1	1	1	1	1
SFG25spec_ortho7618	Eumetazoa	0	0	1	1	1
SFG25spec_ortho7616	Eumetazoa	0	0	0	0	1
SFG25spec_ortho7615	Eumetazoa	1	1	1	1	1
SFG25spec_ortho7614	Eumetazoa	1	1	1	1	1
SFG25spec_ortho7613	Eumetazoa	1	1	1	1	1
SFG25spec_ortho7611	Eumetazoa	1	1	1	1	1
SFG25spec_ortho7610	Eumetazoa	1	1	1	1	1
SFG25spec_ortho7608	Eumetazoa	1	1	1	1	1
SFG25spec_ortho7606	Eumetazoa	0	0	0	1	1
SFG25spec_ortho7605	bilaterian	1	1	1	1	1
SFG25spec_ortho7604	Eumetazoa	1	1	1	1	1
SFG25spec_ortho7603	Eumetazoa	1	1	1	1	1
SFG25spec_ortho7602	Eumetazoa	1	1	1	1	1
SFG25spec_ortho7601	Eumetazoa	1	1	1	1	1
SFG25spec_ortho7600	Eumetazoa	1	1	1	1	1
SFG25spec_ortho76	Eumetazoa	0	1	0	0	1
SFG25spec_ortho7599	Eumetazoa	1	1	1	1	1
SFG25spec_ortho7598	Eumetazoa	1	1	1	1	1
SFG25spec_ortho7597	lophotrochozoa	1	1	1	1	1
SFG25spec_ortho7596	Eumetazoa	1	1	1	1	1
SFG25spec_ortho7595	Eumetazoa	1	0	1	1	1
SFG25spec_ortho7594	Eumetazoa	1	1	1	1	1
SFG25spec_ortho7593	Eumetazoa	1	1	1	1	1
SFG25spec_ortho7592	Eumetazoa	1	1	1	1	1
SFG25spec_ortho7591	Eumetazoa	1	1	0	1	1
SFG25spec_ortho7590	Eumetazoa	0	1	1	0	1
SFG25spec_ortho7589	Eumetazoa	1	1	1	1	1
SFG25spec_ortho7588	Eumetazoa	1	1	1	1	1
SFG25spec_ortho7587	Eumetazoa	1	1	1	0	1
SFG25spec_ortho7586	Eumetazoa	1	0	1	1	1
SFG25spec_ortho7585	Eumetazoa	1	1	1	1	1
SFG25spec_ortho7584	Eumetazoa	1	1	1	1	1
SFG25spec_ortho7583	Eumetazoa	1	1	1	1	1
SFG25spec_ortho7582	Eumetazoa	1	1	1	1	1
SFG25spec_ortho7581	Eumetazoa	1	1	1	1	1
SFG25spec_ortho7580	Eumetazoa	1	1	1	1	1
SFG25spec_ortho7579	Eumetazoa	1	1	1	1	1
SFG25spec_ortho7578	Eumetazoa	1	1	1	1	1
SFG25spec_ortho7577	Eumetazoa	1	1	1	1	1
SFG25spec_ortho7576	Eumetazoa	1	1	1	1	1
SFG25spec_ortho7575	Eumetazoa	1	0	1	1	1
SFG25spec_ortho7574	Eumetazoa	1	1	1	1	1
SFG25spec_ortho7573	Eumetazoa	1	1	1	1	1
SFG25spec_ortho7572	Eumetazoa	1	1	1	1	1
SFG25spec_ortho7571	Eumetazoa	1	1	1	1	1
SFG25spec_ortho757	bilaterian	1	1	1	1	1
SFG25spec_ortho7569	Eumetazoa	1	1	1	1	1
SFG25spec_ortho7568	Eumetazoa	1	1	1	1	1
SFG25spec_ortho7567	Eumetazoa	1	1	1	1	1
SFG25spec_ortho7566	Eumetazoa	1	1	1	1	1
SFG25spec_ortho7565	Eumetazoa	1	1	1	1	1
SFG25spec_ortho7564	Eumetazoa	1	1	1	1	1
SFG25spec_ortho7563	Eumetazoa	1	1	1	1	1
SFG25spec_ortho7562	Eumetazoa	1	1	1	1	1
SFG25spec_ortho7560	Eumetazoa	1	1	1	1	1
SFG25spec_ortho756	Eumetazoa	1	1	1	1	1
SFG25spec_ortho7558	Eumetazoa	0	0	1	1	1
SFG25spec_ortho7557	Eumetazoa	1	1	1	1	1
SFG25spec_ortho7556	Eumetazoa	1	1	1	1	1
SFG25spec_ortho7554	Eumetazoa	1	1	1	1	1
SFG25spec_ortho7553	Eumetazoa	1	1	1	1	1
SFG25spec_ortho7551	Eumetazoa	1	1	1	1	1
SFG25spec_ortho755	Eumetazoa	1	1	0	1	1
SFG25spec_ortho7549	bilaterian	0	1	1	1	1
SFG25spec_ortho7548	Eumetazoa	1	0	1	0	1
SFG25spec_ortho7547	lophotrochozoa	0	1	1	0	1
SFG25spec_ortho7545	Eumetazoa	1	1	1	1	1
SFG25spec_ortho7543	Eumetazoa	1	1	1	1	1
SFG25spec_ortho7542	Eumetazoa	1	1	1	1	1
SFG25spec_ortho7541	Eumetazoa	1	1	1	1	1
SFG25spec_ortho7540	Eumetazoa	0	1	1	1	1
SFG25spec_ortho7539	Eumetazoa	1	1	1	1	1
SFG25spec_ortho7538	Eumetazoa	1	1	1	1	1
SFG25spec_ortho7537	Eumetazoa	1	1	1	1	1
SFG25spec_ortho7535	Eumetazoa	0	1	1	1	1
SFG25spec_ortho7533	Eumetazoa	1	1	1	1	1
SFG25spec_ortho7532	Eumetazoa	1	1	1	1	1
SFG25spec_ortho7531	Eumetazoa	1	1	1	1	1
SFG25spec_ortho7530	Eumetazoa	1	1	1	1	1
SFG25spec_ortho7529	Eumetazoa	1	1	1	1	1
SFG25spec_ortho7528	Eumetazoa	0	1	1	1	1
SFG25spec_ortho7527	Eumetazoa	0	1	1	1	1
SFG25spec_ortho7526	Eumetazoa	1	1	1	1	1
SFG25spec_ortho7525	Eumetazoa	1	1	1	1	1
SFG25spec_ortho7524	Eumetazoa	1	1	1	1	1
SFG25spec_ortho7523	Eumetazoa	1	1	1	1	1
SFG25spec_ortho7522	Eumetazoa	1	1	1	1	1
SFG25spec_ortho7520	Eumetazoa	1	1	0	1	1
SFG25spec_ortho7517	Eumetazoa	1	1	1	1	1
SFG25spec_ortho7515	Eumetazoa	1	1	1	1	1
SFG25spec_ortho7514	Eumetazoa	0	1	1	1	1
SFG25spec_ortho7513	Eumetazoa	1	0	1	0	1
SFG25spec_ortho7511	Eumetazoa	1	1	1	1	1
SFG25spec_ortho7510	Eumetazoa	0	1	1	1	1
SFG25spec_ortho751	Eumetazoa	0	1	0	1	1
SFG25spec_ortho7508	Eumetazoa	1	1	1	1	1
SFG25spec_ortho7506	lophotrochozoa	0	0	0	1	1
SFG25spec_ortho7504	Eumetazoa	1	1	1	1	1
SFG25spec_ortho7503	bilaterian	1	1	1	1	1
SFG25spec_ortho7502	Eumetazoa	1	1	1	0	1
SFG25spec_ortho7501	Eumetazoa	0	1	1	1	1
SFG25spec_ortho7500	Eumetazoa	1	1	1	1	1
SFG25spec_ortho750	Eumetazoa	1	1	1	1	1
[truncated: 22,520 more rows]

## Sheet: 4a
Gene_ID	Annotation	Chr	Start	End	Orientation	Scale	Gill	Mantle	OG
CsqKR_Scaf153_1.11	GbX	chr11	1185998	1186459	-	1.23753	-0.676554	-0.402827	-0.263136
CsqKR_Scaf153_2.31	deleted in malignant brain tumors 1 -like	chr11	1431316	1435493	-	0.333438	-0.633177	1.10249	-0.633177
CsqKR_Scaf688_0.4	deleted in malignant brain tumors 1 -like	chr11	1450157	1453315	-	0.499511	-0.886092	0.158844	0.581327
CsqKR_Scaf688_0.3	Deleted in malignant brain tumors 1	chr11	1466815	1472968	-	1.2619	-0.643941	0.0147752	-0.644965
CsqKR_Scaf902_0.5	deleted in malignant brain tumors 1	chr11	1478275	1479631	-	0.662205	-0.581716	0.461133	-0.581716
CsqKR_Scaf902_0.4		chr11	1481266	1482325	-	1.08925	-0.799967	0.639066	-0.799967
CsqKR_Scaf623_0.5	deleted in malignant brain tumors 1 -like	chr11	1523886	1526390	+	0.509445	-0.670402	1.29448	-0.670402
CsqKR_Scaf115_0.16		chr11	1555289	1556317	+	0.865192	-0.592741	-0.0978109	-0.592741
CsqKR_Scaf115_0.17	deleted in malignant brain tumors 1	chr11	1556678	1559642	+	0.632985	0.0821564	0.021456	-0.706657
CsqKR_Scaf115_0.18	deleted in malignant brain tumors 1	chr11	1579797	1581195	+	0.624675	-0.605658	0.625466	-0.605658
CsqKR_Scaf115_0.14	Deleted in malignant brain tumors 1	chr11	1603018	1606529	+	0.875398	-0.642007	0.440905	-0.651375
CsqKR_Scaf115_0.12	PREDICTED: neurotrypsin-like	chr11	1654265	1656409	+	0.481681	-0.563419	0.300605	0.00124199
CsqKR_Scaf640_0.9		chr11	1719890	1720730	+	0.220065	-0.585181	1.53548	-0.585181
CsqKR_Scaf640_0.10		chr11	1769405	1770546	+	0.46274	-0.705202	1.02144	-0.704778
CsqKR_Scaf640_0.8	deleted in malignant brain tumors 1 -like	chr11	1770772	1774919	+	0.417809	-0.691329	1.00819	-0.689121
CsqKR_Scaf282_0.17	Deleted in malignant brain tumors 1	chr11	1856980	1858034	-	0.298142	-0.447214	1.0435	-0.447214
CsqKR_Scaf282_0.16		chr11	1860060	1861311	-	1.20458	-0.601816	-0.0785132	-0.581768
CsqKR_Scaf282_0.15	Deleted in malignant brain tumors 1	chr11	1883794	1891724	-	0.48431	-0.567986	1.02053	-0.54308
CsqKR_Scaf988_0.9		chr11	1896813	1898076	+	0.888418	-0.591419	0.209666	-0.591419
CsqKR_Scaf988_0.11	deleted in malignant brain tumors 1	chr11	1898310	1901200	+	0.784055	-0.6064	0.409996	-0.597405
CsqKR_Scaf988_0.13	neurotrypsin	chr11	1928233	1929145	+	1.03419	-0.76077	0.728058	-0.75801
CsqKR_Scaf988_0.10	Deleted in malignant brain tumors 1	chr11	1930227	1931649	+	0.269531	-0.598494	0.960805	-0.598494
CsqKR_Scaf772_0.16	Deleted in malignant brain tumors 1	chr11	1966097	1968914	-	0.82745	-0.72885	0.698391	-0.727253
CsqKR_Scaf772_0.15		chr11	1969139	1970244	-	0.797569	-0.74164	1.14568	-0.74164
CsqKR_Scaf772_0.21	deleted in malignant brain tumors 1 -like	chr11	1989628	1993729	-	1.33321	-0.537967	0.286021	-0.656317
CsqKR_Scaf772_0.20	deleted in malignant brain tumors 1	chr11	2014062	2016948	-	1.2797	-0.723336	0.497765	-0.734979
CsqKR_Scaf772_0.19		chr11	2017382	2018284	-	1.65578	-0.50159	-0.236304	-0.539011
CsqKR_Scaf772_0.18	Deleted in malignant brain tumors 1	chr11	2037945	2042169	-	1.15221	-0.615192	0.496223	-0.638217
CsqKR_Scaf772_0.0		chr11	2042546	2043495	-	0.21509	-0.477287	-0.155934	0.318683
CsqKR_Scaf794_0.6	deleted in malignant brain tumors 1	chr11	2091566	2092996	-	1.17915	-0.727185	0.706436	-0.728819
CsqKR_Scaf794_0.8		chr11	2095368	2096438	-	1.21827	-0.691128	0.649109	-0.693446
CsqKR_Scaf818_0.7		chr11	2114063	2115001	-	0.596324	-0.724239	1.21194	-0.724239
CsqKR_Scaf818_0.13	deleted in malignant brain tumors 1 -	chr11	2159249	2161964	-	0.46619	-0.593573	1.22287	-0.674128
CsqKR_Scaf818_0.14	deleted in malignant brain tumors 1	chr11	2173932	2178892	-	0.812272	-0.56622	0.70729	-0.565031
CsqKR_Scaf265_0.7	deleted in malignant brain tumors 1 -like	chr11	2220979	2225783	+	0.889211	-0.610962	0.251926	-0.537752
CsqKR_Scaf213_0.19	Deleted in malignant brain tumors 1	chr11	2259908	2261071	-	0.0159466	0.0382876	0.68002	-0.673001
CsqKR_Scaf213_0.20	deleted in malignant brain tumors 1 -like	chr11	2261717	2264355	-	0.621542	-0.694306	0.583698	-0.669672
CsqKR_Scaf213_0.15	deleted in malignant brain tumors 1	chr11	2301428	2304176	-	0.237453	-0.615256	1.3672	-0.660724
CsqKR_Scaf213_0.22		chr11	2304767	2305903	-	-0.0551802	-0.542465	1.68258	-0.542465
CsqKR_Scaf213_0.23		chr11	2368045	2370334	-	0.659273	-0.513144	0.780158	-0.513144
CsqKR_Scaf1023_0.5	deleted in malignant brain tumors 1	chr11	2402062	2403365	-	0.271711	-0.753481	1.43032	-0.753481
CsqKR_Scaf1023_0.4	deleted in malignant brain tumors 1	chr11	2403906	2405552	-	0.796879	-0.43813	0.695259	-0.780434
CsqKR_Scaf481_0.14	Deleted in malignant brain tumors 1	chr11	2434658	2447511	+	0.769188	-0.72097	1.18417	-0.72097
CsqKR_Scaf481_0.10		chr11	2468966	2470220	+	0.214144	-0.592494	1.22475	-0.539877
CsqKR_Scaf481_0.9	Deleted in malignant brain tumors 1	chr11	2470663	2475846	+	0.858666	-0.795364	0.899933	-0.797154
CsqKR_Scaf481_0.16	deleted in malignant brain tumors 1	chr11	2485070	2486024	+	-0.0122188	0.00816077	0.518614	-0.550856
CsqKR_Scaf125_0.26		chr11	2498975	2499749	-	0.0986068	-0.46041	1.15762	-0.46041
CsqKR_Scaf125_0.27		chr11	2525049	2525906	-	0.67082	-0.447214	0.67082	-0.447214
CsqKR_Scaf125_0.23	deleted in malignant brain tumors 1	chr11	2540800	2541766	-	0.521842	-0.514616	0.90181	-0.514616
CsqKR_Scaf125_0.15	deleted in malignant brain tumors 1	chr11	2562204	2573793	+	0.397331	-0.702068	1.04658	-0.701159
CsqKR_Scaf125_0.31		chr11	2582674	2584324	+	0.547629	-0.678063	0.513869	-0.695075
CsqKR_Scaf125_0.32	deleted in malignant brain tumors 1	chr11	2587955	2588744	+	0.522894	-0.661807	0.78139	-0.673899
CsqKR_Scaf125_0.33		chr11	2606200	2606715	+	-0.133755	-0.6568	1.49145	-0.654241
CsqKR_Scaf125_0.34	deleted in malignant brain tumors 1	chr11	2608289	2610352	+	0.0119145	-0.656107	1.53308	-0.636227
CsqKR_Scaf125_0.35		chr11	2630877	2631673	+	0.490957	-0.95027	-0.483035	1.13336
CsqKR_Scaf125_0.39	adhesive serine protease	chr11	2654259	2656333	-	-0.310316	-0.684287	1.20875	-0.00326196
CsqKR_Scaf384_0.20	Deleted in malignant brain tumors 1	chr11	2660477	2661549	+	0.453261	-0.599494	1.16253	-0.564852
CsqKR_Scaf384_1.9		chr11	2800208	2814239	-	0.208455	0.0829688	-0.620839	0.220236
CsqKR_Scaf201_1.11	Evx	chr11	3963081	3985519	-	1.05391	-0.0210251	0.00791526	-0.571821
CsqKR_Scaf407_0.8	EGF-like domain-containing 1	chr11	5593703	5601370	+	0.661274	-0.418434	0.355691	-0.543299
CsqKR_Scaf407_0.11	deleted in malignant brain tumors 1 -like	chr11	5626470	5630451	+	1.18683	-0.518518	0.365486	-0.518518
CsqKR_Scaf362_0.7	Deleted in malignant brain tumors 1	chr11	5663454	5667758	+	0.916724	-0.68796	0.518485	-0.695685
CsqKR_Scaf362_0.1		chr11	5737533	5738728	+	0.190105	-0.26335	-0.287583	0.649798
CsqKR_Scaf379_3.13	Hox1	chr11	10494204	10494575	-	0.416846	-0.655477	0.305514	-0.454906
CsqKR_Scaf379_3.14	Hox2	chr11	10564583	10566463	-	0.912159	-0.812829	-0.139246	-0.679335
CsqKR_Scaf379_3.12	Hox3	chr11	10638330	10639118	-	1.52764	-0.512327	-0.0967868	-0.776981
CsqKR_Scaf89_0.26	Hox4	chr11	10756480	10757671	-	0.432585	-0.764608	0.74439	-0.913146
CsqKR_Scaf89_1.8	Hox5	chr11	10846700	10847005	-	-0.137305	0.629043	0.725591	-0.756574
CsqKR_Scaf89_2.6	Lox5	chr11	10957515	10963419	-	1.34502	-0.615335	0.214305	-0.748594
CsqKR_Scaf89_3.8	Antp	chr11	11037025	11045122	-	0.718114	0.332755	0.143475	-1.12116
CsqKR_Scaf89_4.10	Lox4	chr11	11122150	11122425	-	0.920515	-0.0932939	0.144147	-0.845415
CsqKR_Scaf89_5.9	Lox2	chr11	11228738	11229553	-	0.509158	-0.990587	0.207439	-0.071279
CsqKR_Scaf89_6.6	Post2	chr11	11351176	11352332	-	0.634889	0.614868	0.0646481	-0.949964
CsqKR_Scaf89_9.3	Post1	chr11	11617606	11620422	+	-0.500741	-0.465101	1.71711	-0.500741
CsqKR_Scaf112_8.34	EN	chr11	14365509	14371869	+	-0.103241	-0.527841	0.524902	-0.75131
CsqKR_Scaf112_7.9	EN	chr11	14416864	14417169	+	-0.640875	-0.176203	1.16926	-0.803509
CsqKR_Scaf112_7.40	EN	chr11	14448808	14460530	+	-0.0843715	-0.161836	-0.0540418	0.160029
CsqKR_Scaf112_6.8	Mox	chr11	14517804	14527116	-	-0.0177601	0.549748	-0.522546	-0.522546
CsqKR_Scaf112_6.3	Mox	chr11	14568542	14569729	-	0.620326	-0.353433	-0.642072	-0.63735
CsqKR_Scaf112_2.1	Mnx	chr11	14949303	14967195	-	-0.000972281	-0.678373	-0.0456312	0.308525
CsqKR_Scaf112_1.8	DLX	chr11	15008580	15021750	+	-0.17353	-0.221081	0.37354	-1.12303

## Sheet: 5c
CsqKR_Scaf21_18.25	Sc-TPM		Fo-TPM		Gi-TPM		Ma-TPM		OG-TPM
B2-Sc_TPM	430.301	B2-Fo_TPM	6.69558	B2-Gi_TPM	0.580145	B2-Ma_TPM	76.5049	B2-OG_TPM	1.21399
B8-Sc_TPM	214.341	B8-Fo_TPM	1.06891	B8-Gi_TPM	0.759369	B8-Ma_TPM	10.455	B8-OG_TPM	0
IW3-Sc_TPM	11169.1	IW3-Fo_TPM	2.92509	IW3-Gi_TPM	0.94409	IW3_Ma_TPM	3.24645	IW3-OG_TPM	4.38793
W2-Sc_TPM	4.88064	W2-Fo_TPM	-	W2-Gi_TPM	1.82384	W2-Ma_TPM	3.09788	W2-OG_TPM	3.40193
W7-Sc_TPM	12815.3	W7-Fo_TPM	2.56043	W7-Gi_TPM	1.48171	W7-Ma_TPM	4.42895	W7-OG_TPM	6.90599

## Sheet: 5e
CsqKR_Scaf21_1.47	Sc-TPM		Fo-TPM		Gi-TPM		Ma-TPM		OG-TPM
B2-Sc_TPM	6.01015	B2-Fo_TPM	9.08858	B2-Gi_TPM	7.32088	B2-Ma_TPM	2.83827	B2-OG_TPM	25.0556
B8-Sc_TPM	5.75871	B8-Fo_TPM	2.31991	B8-Gi_TPM	5.75871	B8-Ma_TPM	1.44011	B8-OG_TPM	23.2016
IW3-Sc_TPM	1.11975	IW3-Fo_TPM	1.42759	IW3-Gi_TPM	1.78826	IW3_Ma_TPM	1.61275	IW3-OG_TPM	0.987132
W2-Sc_TPM	2.86791	W2-Fo_TPM	3.87706	W2-Gi_TPM	3.17593	W2-Ma_TPM	2.71706	W2-OG_TPM	9.43004
W7-Sc_TPM	2.95629	W7-Fo_TPM	-	W7-Gi_TPM	2.35372	W7-Ma_TPM	4.42569	W7-OG_TPM	9.49138

## Sheet: 6b
	Scaly-foot gastropod	Scaly-foot gastropod	Conchifera	Conchifera			Aculifera	Aculifera	Cephalopod	Brachiopoda	Brachiopoda	Brachiopoda	Annelida	Citations
Gene	Scale	Teleoconch	Teleoconch	Protoconch	Radula	Operculum	Protoconch	Spicule	beak	Teleochonch	Protoconch	Chaetae	Chaetae
Hox1/Lab		+	+	+		-	+					+	+	Samadi & Steiner, 2009; Hashimoto et al., 2012; Schiemann et al., 2017; Wollesen et al., 2017
Hox2/Pb	+		+										+	Hinman et al., 2003; Kulakova et al., 2007; Wollesen et al. 2017; Wollesen et al. 2018
Hox3	+		+			+			+					Hinman et al., 2003; Focareta et al., 2014; Wollesen et al., 2017; Wollesen et al. 2018
Hox4/Dfd		+	+	+		+				+				Hinman et al., 2003; Samadi & Steiner, 2009; Luo et al., 2015
Hox5/Scr		+	+								+			Schiemann et al., 2017; Gasiorowski & Hejnol 2018; Wollesen et al., 2018
Lox5	+													,
Antp	+										+			Schiemann et al., 2017; ,
Lox4	+													,
Lox2
Post2			+	+										Samadi & Steiner, 2009; Wollesen et al. 2018
Post1		+	+	+								+	+	Samadi & Steiner, 2009; Kulakova et al., 2007; Fröbius et al., 2008; Schiemann et al., 2017; Wollesen et al. 2018
Gbx	+				+		+	+						Wollesen et al., 2017; Hilgers et al., 2018;
Pax2/5/8							+	+						Wollesen et al., 2017;
Paxβ	-		+		+									Hilgers et al., 2018
Pax3/7	+													,
Pax6	+													Hilgers et al., 2018
Grainyhead	+			+		+								Hashimoto et al., 2012; ,
Zic	+											+	+	Schiemann et al., 2017;
Mox	+												+	Kozin et al., 2016; ,
Evx	+												+	Kozin et al., 2016; ,
Gsx					+									Samadi & Steiner 2010;
Soxb2/Sox14	+								+					Focareta & Cole 2016
Vsx									+					Focareta et al., 2014
Arx		+			+							+	+	Schiemann et al., 2017; Hilgers et al., 2018
Brachyury		+	+	+	+									Hilgers et al., 2018
ETS		+	+		+									Hilgers et al., 2018
Six3/6		+
Goosecoid		+		+										Jackson & Degnan 2016
Dlx		+		+							-			Jackson & Degnan 2016; Shimizu et al., 2017
En		+		+				+			+			Jacob et al., 2000; Shimizu et al., 2017
Msx		+	+											Zhao et al., 2014
Dpp				+										Jackson & Degnan 2016

## Sheet: S1
Gill highly expressed genes	Fold_Change (Gill vs Others)			Scale highly expressed genes	Fold_Change (Scale vs Others)			Mantle highly expressed genes	Fold_Change (Mantle vs Others)			OG highly expressed genes	Fold_Change (OG vs Others)
CsqKR_Scaf107_4.31	794			CsqKR_Scaf107_4.31	794			CsqKR_Scaf1_10.20	3.5283			CsqKR_Scaf318_25.27	382.52
CsqKR_Scaf130_5.10	647			CsqKR_Scaf130_5.10	647			CsqKR_Scaf1_12.16	5.22704			CsqKR_Scaf41_22.22	303.987
CsqKR_Scaf162_5.16	626			CsqKR_Scaf162_5.16	626			CsqKR_Scaf1_23.28	110.173			CsqKR_Scaf301_3.19	299.16
CsqKR_Scaf43_66.11	568			CsqKR_Scaf43_66.11	568			CsqKR_Scaf1_23.30	2.45352			CsqKR_Scaf444_0.22	258.239
CsqKR_Scaf348_0.11	435			CsqKR_Scaf348_0.11	435			CsqKR_Scaf1_27.4	8.82545			CsqKR_Scaf25_19.11	247.783
CsqKR_Scaf208_5.27	414			CsqKR_Scaf208_5.27	414			CsqKR_Scaf1_36.19	3.79759			CsqKR_Scaf27_21.20	247.196
CsqKR_Scaf130_5.25	382			CsqKR_Scaf130_5.25	382			CsqKR_Scaf1_47.37	2.67282			CsqKR_Scaf295_2.22	234.379
CsqKR_Scaf31_12.15	362			CsqKR_Scaf31_12.15	362			CsqKR_Scaf1_48.33	2.71987			CsqKR_Scaf98_8.15	231.904
CsqKR_Scaf12_48.11	230			CsqKR_Scaf12_48.11	230			CsqKR_Scaf1_49.12	5.21023			CsqKR_Scaf31_17.19	230.478
CsqKR_Scaf12_50.21	224			CsqKR_Scaf12_50.21	224			CsqKR_Scaf1_54.9	91.775			CsqKR_Scaf12_15.15	226.968
CsqKR_Scaf111_1.2	213			CsqKR_Scaf111_1.2	213			CsqKR_Scaf1_55.12	9.62041			CsqKR_Scaf793_0.10	223.763
CsqKR_Scaf99_32.0	186			CsqKR_Scaf99_32.0	186			CsqKR_Scaf10_11.12	3.07941			CsqKR_Scaf228_2.30	223.257
CsqKR_Scaf348_0.10	175			CsqKR_Scaf348_0.10	175			CsqKR_Scaf10_11.16	6.02571			CsqKR_Scaf20_7.34	210.548
CsqKR_Scaf35_11.9	156			CsqKR_Scaf35_11.9	156			CsqKR_Scaf10_13.16	3.54859			CsqKR_Scaf28_1.6	200.207
CsqKR_Scaf41_39.14	127			CsqKR_Scaf41_39.14	127			CsqKR_Scaf10_13.2	3.79753			CsqKR_Scaf31_17.11	199.335
CsqKR_Scaf162_0.19	126			CsqKR_Scaf162_0.19	126			CsqKR_Scaf10_14.12	5.55964			CsqKR_Scaf193_12.22	195.313
CsqKR_Scaf52_18.16	123			CsqKR_Scaf52_18.16	123			CsqKR_Scaf10_14.17	3.63505			CsqKR_Scaf21_16.43	194.065
CsqKR_Scaf50_48.22	119			CsqKR_Scaf50_48.22	119			CsqKR_Scaf10_14.19	4.37222			CsqKR_Scaf44_11.10	192.443
CsqKR_Scaf575_0.13	117			CsqKR_Scaf575_0.13	117			CsqKR_Scaf10_3.14	2.43817			CsqKR_Scaf60_1.43	188.932
CsqKR_Scaf325_0.13	112			CsqKR_Scaf325_0.13	112			CsqKR_Scaf10_4.1	6.11539			CsqKR_Scaf3_102.19	159.926
CsqKR_Scaf127_18.10	108			CsqKR_Scaf127_18.10	108			CsqKR_Scaf10_4.2	11.3904			CsqKR_Scaf193_12.36	159.619
CsqKR_Scaf268_1.20	105			CsqKR_Scaf268_1.20	105			CsqKR_Scaf10_4.30	4.42026			CsqKR_Scaf11_8.20	158.584
CsqKR_Scaf41_30.14	104			CsqKR_Scaf41_30.14	104			CsqKR_Scaf10_4.7	3.3477			CsqKR_Scaf8_13.20	154.671
CsqKR_Scaf180_2.2	96.7			CsqKR_Scaf180_2.2	96.7			CsqKR_Scaf10_4.9	4.82881			CsqKR_Scaf35_41.24	154.161
CsqKR_Scaf39_20.17	96.3			CsqKR_Scaf39_20.17	96.3			CsqKR_Scaf10_5.25	2.06668			CsqKR_Scaf53_9.16	151.14
CsqKR_Scaf90_35.28	94.7			CsqKR_Scaf90_35.28	94.7			CsqKR_Scaf10_8.27	5.70599			CsqKR_Scaf34_4.39	146.21
CsqKR_Scaf7_1.19	94			CsqKR_Scaf7_1.19	94			CsqKR_Scaf100_3.11	2.99376			CsqKR_Scaf41_22.29	145.877
CsqKR_Scaf3_5.6	90.9			CsqKR_Scaf3_5.6	90.9			CsqKR_Scaf100_7.29	3.41037			CsqKR_Scaf228_1.36	141.605
CsqKR_Scaf187_2.27	88.6			CsqKR_Scaf187_2.27	88.6			CsqKR_Scaf1004_0.8	4.6923			CsqKR_Scaf19_17.21	129.093
CsqKR_Scaf99_37.10	87.8			CsqKR_Scaf99_37.10	87.8			CsqKR_Scaf101_1.6	2.31662			CsqKR_Scaf8_13.24	128.166
CsqKR_Scaf165_0.2	86.7			CsqKR_Scaf165_0.2	86.7			CsqKR_Scaf101_3.14	2.00567			CsqKR_Scaf21_16.42	127.808
CsqKR_Scaf128_2.10	84.9			CsqKR_Scaf128_2.10	84.9			CsqKR_Scaf102_12.15	3.5263			CsqKR_Scaf444_0.14	126.983
CsqKR_Scaf10_0.13	83.7			CsqKR_Scaf10_0.13	83.7			CsqKR_Scaf102_12.16	2.40161			CsqKR_Scaf144_2.0	124.968
CsqKR_Scaf302_8.10	78.9			CsqKR_Scaf302_8.10	78.9			CsqKR_Scaf102_12.38	3.26551			CsqKR_Scaf20_7.10	122.358
CsqKR_Scaf302_8.61	78.6			CsqKR_Scaf302_8.61	78.6			CsqKR_Scaf102_13.14	3.03467			CsqKR_Scaf29_7.37	117.128
CsqKR_Scaf94_6.24	77.4			CsqKR_Scaf94_6.24	77.4			CsqKR_Scaf102_15.27	3.20264			CsqKR_Scaf402_9.54	114.46
CsqKR_Scaf69_15.66	77			CsqKR_Scaf69_15.66	77			CsqKR_Scaf102_9.1	3.17496			CsqKR_Scaf14_16.5	111.845
CsqKR_Scaf3_6.13	74.3			CsqKR_Scaf3_6.13	74.3			CsqKR_Scaf1023_0.4	4.94706			CsqKR_Scaf176_0.18	109.304
CsqKR_Scaf29_6.11	74.3			CsqKR_Scaf29_6.11	74.3			CsqKR_Scaf1023_0.5	9.78626			CsqKR_Scaf318_18.2	108.339
CsqKR_Scaf85_1.49	74.1			CsqKR_Scaf85_1.49	74.1			CsqKR_Scaf1026_0.6	2.11167			CsqKR_Scaf398_7.13	106.332
CsqKR_Scaf72_13.21	73.7			CsqKR_Scaf72_13.21	73.7			CsqKR_Scaf1028_0.14	4.03172			CsqKR_Scaf318_18.19	106.256
CsqKR_Scaf194_9.10	71.4			CsqKR_Scaf194_9.10	71.4			CsqKR_Scaf103_16.12	5.12557			CsqKR_Scaf210_0.20	104.394
CsqKR_Scaf518_0.26	71			CsqKR_Scaf518_0.26	71			CsqKR_Scaf103_17.14	3.62951			CsqKR_Scaf176_1.27	99.4884
CsqKR_Scaf61_29.17	70			CsqKR_Scaf61_29.17	70			CsqKR_Scaf103_26.31	2.51829			CsqKR_Scaf21_16.44	98.22
CsqKR_Scaf73_4.24	69			CsqKR_Scaf73_4.24	69			CsqKR_Scaf103_26.35	3.12765			CsqKR_Scaf75_6.0	97.7432
CsqKR_Scaf266_6.30	68.3			CsqKR_Scaf266_6.30	68.3			CsqKR_Scaf103_4.17	51.9484			CsqKR_Scaf7_15.23	97.262
CsqKR_Scaf17_8.4	67.2			CsqKR_Scaf17_8.4	67.2			CsqKR_Scaf103_7.2	3.24907			CsqKR_Scaf50_29.21	91.4907
CsqKR_Scaf347_0.10	63.5			CsqKR_Scaf347_0.10	63.5			CsqKR_Scaf103_9.9	3.14709			CsqKR_Scaf130_23.17	91.1513
CsqKR_Scaf247_5.30	61.2			CsqKR_Scaf247_5.30	61.2			CsqKR_Scaf1035_0.3	2.45379			CsqKR_Scaf65_28.13	86.1001
CsqKR_Scaf50_29.33	60.9			CsqKR_Scaf50_29.33	60.9			CsqKR_Scaf106_8.16	3.87005			CsqKR_Scaf172_11.10	84.6806
CsqKR_Scaf266_6.32	60.6			CsqKR_Scaf266_6.32	60.6			CsqKR_Scaf107_4.35	2.38624			CsqKR_Scaf307_7.1	81.2415
CsqKR_Scaf52_18.1	60.1			CsqKR_Scaf52_18.1	60.1			CsqKR_Scaf107_7.17	4.2405			CsqKR_Scaf98_18.14	79.052
CsqKR_Scaf41_39.7	58			CsqKR_Scaf41_39.7	58			CsqKR_Scaf107_7.24	3.49582			CsqKR_Scaf173_33.2	78.8572
CsqKR_Scaf53_10.28	57.8			CsqKR_Scaf53_10.28	57.8			CsqKR_Scaf109_0.3	4.14187			CsqKR_Scaf55_22.22	78.1305
CsqKR_Scaf80_7.14	57.7			CsqKR_Scaf80_7.14	57.7			CsqKR_Scaf11_11.10	4.83741			CsqKR_Scaf193_12.37	77.091
CsqKR_Scaf98_24.0	57.2			CsqKR_Scaf98_24.0	57.2			CsqKR_Scaf11_3.14	28.297			CsqKR_Scaf20_1.2	77.0808
CsqKR_Scaf127_18.16	56.9			CsqKR_Scaf127_18.16	56.9			CsqKR_Scaf11_3.15	34.2211			CsqKR_Scaf21_16.45	75.6524
CsqKR_Scaf451_2.41	54.9			CsqKR_Scaf451_2.41	54.9			CsqKR_Scaf11_5.1	2.02347			CsqKR_Scaf55_3.9	73.9686
CsqKR_Scaf61_30.8	54.7			CsqKR_Scaf61_30.8	54.7			CsqKR_Scaf11_5.17	3.82158			CsqKR_Scaf43_8.14	72.4342
CsqKR_Scaf222_5.26	54.2			CsqKR_Scaf222_5.26	54.2			CsqKR_Scaf11_6.15	2.65253			CsqKR_Scaf704_2.35	70.3475
CsqKR_Scaf302_8.55	53			CsqKR_Scaf302_8.55	53			CsqKR_Scaf11_6.16	2.94967			CsqKR_Scaf94_8.10	70.1332
CsqKR_Scaf113_10.40	50.9			CsqKR_Scaf113_10.40	50.9			CsqKR_Scaf11_8.36	2.00077			CsqKR_Scaf143_17.24	70.0551
CsqKR_Scaf266_6.31	50			CsqKR_Scaf266_6.31	50			CsqKR_Scaf111_2.0	2.97602			CsqKR_Scaf112_9.56	69.1963
CsqKR_Scaf29_16.47	49.5			CsqKR_Scaf29_16.47	49.5			CsqKR_Scaf112_1.8	2.86512			CsqKR_Scaf36_11.24	68.4785
CsqKR_Scaf12_12.16	48.9			CsqKR_Scaf12_12.16	48.9			CsqKR_Scaf112_3.3	13.3288			CsqKR_Scaf194_10.19	67.1017
CsqKR_Scaf266_6.33	48.5			CsqKR_Scaf266_6.33	48.5			CsqKR_Scaf112_6.20	17.2696			CsqKR_Scaf20_1.9	66.1477
CsqKR_Scaf138_1.23	48.4			CsqKR_Scaf138_1.23	48.4			CsqKR_Scaf112_7.9	7.52509			CsqKR_Scaf176_0.17	65.4058
CsqKR_Scaf17_8.32	46.1			CsqKR_Scaf17_8.32	46.1			CsqKR_Scaf112_8.34	4.06953			CsqKR_Scaf19_16.11	65.0125
CsqKR_Scaf418_0.28	44.6			CsqKR_Scaf418_0.28	44.6			CsqKR_Scaf113_0.1	2.89844			CsqKR_Scaf174_17.19	64.6672
CsqKR_Scaf499_0.5	44.3			CsqKR_Scaf499_0.5	44.3			CsqKR_Scaf113_0.11	2.98652			CsqKR_Scaf12_23.7	64.512
CsqKR_Scaf264_16.7	43.2			CsqKR_Scaf264_16.7	43.2			CsqKR_Scaf113_0.9	3.03681			CsqKR_Scaf361_3.22	64.2361
CsqKR_Scaf55_24.16	42.8			CsqKR_Scaf55_24.16	42.8			CsqKR_Scaf113_12.23	2.96552			CsqKR_Scaf75_25.13	64.1881
CsqKR_Scaf69_5.26	42.4			CsqKR_Scaf69_5.26	42.4			CsqKR_Scaf113_14.15	15.6492			CsqKR_Scaf128_1.16	63.5643
CsqKR_Scaf928_0.21	41.8			CsqKR_Scaf928_0.21	41.8			CsqKR_Scaf113_15.14	3.43515			CsqKR_Scaf478_1.15	62.8341
CsqKR_Scaf192_1.66	41.5			CsqKR_Scaf192_1.66	41.5			CsqKR_Scaf113_16.11	2.15069			CsqKR_Scaf3_56.7	62.5982
CsqKR_Scaf144_13.61	41.2			CsqKR_Scaf144_13.61	41.2			CsqKR_Scaf113_16.59	3.80828			CsqKR_Scaf14_28.14	60.9311
CsqKR_Scaf39_20.29	41.1			CsqKR_Scaf39_20.29	41.1			CsqKR_Scaf113_18.22	3.23872			CsqKR_Scaf264_13.3	60.5979
CsqKR_Scaf16_0.14	41.1			CsqKR_Scaf16_0.14	41.1			CsqKR_Scaf113_18.8	2.25555			CsqKR_Scaf301_3.26	60.052
CsqKR_Scaf146_9.12	39.8			CsqKR_Scaf146_9.12	39.8			CsqKR_Scaf113_4.28	2.85032			CsqKR_Scaf20_7.28	59.5356
CsqKR_Scaf165_0.5	39.5			CsqKR_Scaf165_0.5	39.5			CsqKR_Scaf113_7.29	2.16062			CsqKR_Scaf72_16.20	59.4879
CsqKR_Scaf113_19.38	39.4			CsqKR_Scaf113_19.38	39.4			CsqKR_Scaf113_7.30	2.33236			CsqKR_Scaf176_0.16	59.4105
CsqKR_Scaf27_25.3	39			CsqKR_Scaf27_25.3	39			CsqKR_Scaf113_7.6	2.54609			CsqKR_Scaf20_1.8	57.9435
CsqKR_Scaf162_5.13	38.7			CsqKR_Scaf162_5.13	38.7			CsqKR_Scaf113_8.3	4.4827			CsqKR_Scaf478_1.14	57.4873
CsqKR_Scaf124_5.19	37.7			CsqKR_Scaf124_5.19	37.7			CsqKR_Scaf116_5.33	8.67068			CsqKR_Scaf69_82.44	57.3217
CsqKR_Scaf87_3.29	37			CsqKR_Scaf87_3.29	37			CsqKR_Scaf117_11.20	2.4678			CsqKR_Scaf36_17.18	56.3807
CsqKR_Scaf783_0.1	36.9			CsqKR_Scaf783_0.1	36.9			CsqKR_Scaf117_13.2	18.3768			CsqKR_Scaf19_17.24	54.917
CsqKR_Scaf418_0.27	36.7			CsqKR_Scaf418_0.27	36.7			CsqKR_Scaf117_3.32	45.2664			CsqKR_Scaf41_38.14	54.8154
CsqKR_Scaf204_0.29	36.5			CsqKR_Scaf204_0.29	36.5			CsqKR_Scaf117_4.21	3.95154			CsqKR_Scaf63_12.7	53.4042
CsqKR_Scaf138_1.21	36.4			CsqKR_Scaf138_1.21	36.4			CsqKR_Scaf117_4.23	9.03477			CsqKR_Scaf336_10.26	52.8093
CsqKR_Scaf232_0.22	36			CsqKR_Scaf232_0.22	36			CsqKR_Scaf117_4.24	31.4453			CsqKR_Scaf130_23.12	52.2052
CsqKR_Scaf65_30.9	36			CsqKR_Scaf65_30.9	36			CsqKR_Scaf117_4.25	49.9153			CsqKR_Scaf69_70.16	52.0924
CsqKR_Scaf52_18.18	35.7			CsqKR_Scaf52_18.18	35.7			CsqKR_Scaf117_5.12	6.10466			CsqKR_Scaf41_20.5	51.9269
CsqKR_Scaf69_15.65	34.9			CsqKR_Scaf69_15.65	34.9			CsqKR_Scaf117_5.15	24.1445			CsqKR_Scaf361_7.17	51.5169
CsqKR_Scaf499_0.4	34.6			CsqKR_Scaf499_0.4	34.6			CsqKR_Scaf117_5.9	14.3528			CsqKR_Scaf192_1.23	51.4412
CsqKR_Scaf22_0.18	34.5			CsqKR_Scaf22_0.18	34.5			CsqKR_Scaf119_2.14	51.4044			CsqKR_Scaf14_32.19	50.9676
CsqKR_Scaf162_1.26	34.4			CsqKR_Scaf162_1.26	34.4			CsqKR_Scaf119_2.15	36.3498			CsqKR_Scaf36_44.8	50.84
CsqKR_Scaf783_0.0	34.2			CsqKR_Scaf783_0.0	34.2			CsqKR_Scaf119_6.4	3.28518			CsqKR_Scaf290_7.39	50.1733
CsqKR_Scaf302_8.56	34			CsqKR_Scaf302_8.56	34			CsqKR_Scaf12_12.13	56.6827			CsqKR_Scaf45_11.40	49.8067
CsqKR_Scaf124_0.11	33.6			CsqKR_Scaf124_0.11	33.6			CsqKR_Scaf12_15.5	3.55587			CsqKR_Scaf124_1.33	49.7391
CsqKR_Scaf127_15.9	33.6			CsqKR_Scaf127_15.9	33.6			CsqKR_Scaf12_19.0	6.84966			CsqKR_Scaf19_15.29	47.9341
CsqKR_Scaf405_0.18	33			CsqKR_Scaf405_0.18	33			CsqKR_Scaf12_23.11	59.0816			CsqKR_Scaf361_7.19	47.5772
CsqKR_Scaf87_3.28	32.6			CsqKR_Scaf87_3.28	32.6			CsqKR_Scaf12_31.24	4.44608			CsqKR_Scaf403_1.31	46.5383
CsqKR_Scaf327_0.1	32.5			CsqKR_Scaf327_0.1	32.5			CsqKR_Scaf12_31.37	3.77674			CsqKR_Scaf285_3.14	46.5154
CsqKR_Scaf246_0.13	32.3			CsqKR_Scaf246_0.13	32.3			CsqKR_Scaf12_38.15	2.54081			CsqKR_Scaf169_1.14	45.824
CsqKR_Scaf113_10.38	32.2			CsqKR_Scaf113_10.38	32.2			CsqKR_Scaf12_44.8	2.24919			CsqKR_Scaf103_20.16	44.6838
CsqKR_Scaf418_0.29	31.8			CsqKR_Scaf418_0.29	31.8			CsqKR_Scaf12_46.5	2.39098			CsqKR_Scaf49_2.11	44.5287
CsqKR_Scaf138_16.13	30.6			CsqKR_Scaf138_16.13	30.6			CsqKR_Scaf12_52.5	3.45473			CsqKR_Scaf77_6.57	44.2354
CsqKR_Scaf16_7.33	29.6			CsqKR_Scaf16_7.33	29.6			CsqKR_Scaf12_59.38	7.74045			CsqKR_Scaf14_16.13	44.212
CsqKR_Scaf124_0.12	29.5			CsqKR_Scaf124_0.12	29.5			CsqKR_Scaf12_59.39	19.8178			CsqKR_Scaf117_12.18	43.058
CsqKR_Scaf124_0.13	29.4			CsqKR_Scaf124_0.13	29.4			CsqKR_Scaf12_59.40	17.1183			CsqKR_Scaf175_8.17	43.0327
CsqKR_Scaf22_0.0	29.2			CsqKR_Scaf22_0.0	29.2			CsqKR_Scaf12_59.41	7.99214			CsqKR_Scaf3_53.4	42.3375
CsqKR_Scaf222_5.25	29.1			CsqKR_Scaf222_5.25	29.1			CsqKR_Scaf12_59.42	53.55			CsqKR_Scaf55_19.22	42.2034
CsqKR_Scaf174_36.12	28.9			CsqKR_Scaf174_36.12	28.9			CsqKR_Scaf12_59.43	97.8189			CsqKR_Scaf166_1.24	41.9617
CsqKR_Scaf50_20.23	28.8			CsqKR_Scaf50_20.23	28.8			CsqKR_Scaf12_60.24	35.0379			CsqKR_Scaf172_5.25	41.5743
CsqKR_Scaf180_2.14	28.5			CsqKR_Scaf180_2.14	28.5			CsqKR_Scaf12_61.14	2.01079			CsqKR_Scaf143_17.10	40.483
CsqKR_Scaf666_0.47	27.8			CsqKR_Scaf666_0.47	27.8			CsqKR_Scaf122_0.24	54.849			CsqKR_Scaf307_8.43	40.1552
CsqKR_Scaf72_4.11	27.5			CsqKR_Scaf72_4.11	27.5			CsqKR_Scaf124_5.32	10.8846			CsqKR_Scaf130_30.7	39.9734
CsqKR_Scaf43_31.18	27.5			CsqKR_Scaf43_31.18	27.5			CsqKR_Scaf124_6.18	2.02825			CsqKR_Scaf19_17.14	39.6481
CsqKR_Scaf222_5.23	27.4			CsqKR_Scaf222_5.23	27.4			CsqKR_Scaf125_0.15	7.57412			CsqKR_Scaf195_8.31	39.3185
CsqKR_Scaf85_1.16	27.2			CsqKR_Scaf85_1.16	27.2			CsqKR_Scaf125_0.31	2.50992			CsqKR_Scaf192_10.26	38.4131
CsqKR_Scaf161_0.7	27.1			CsqKR_Scaf161_0.7	27.1			CsqKR_Scaf125_0.32	3.68334			CsqKR_Scaf36_17.17	37.6801
CsqKR_Scaf41_0.23	27.1			CsqKR_Scaf41_0.23	27.1			CsqKR_Scaf125_0.33	27.8121			CsqKR_Scaf478_1.9	36.9105
CsqKR_Scaf1_9.24	26.8			CsqKR_Scaf1_9.24	26.8			CsqKR_Scaf125_0.34	26.6074			CsqKR_Scaf268_9.26	36.3476
CsqKR_Scaf25_5.24	26.6			CsqKR_Scaf25_5.24	26.6			CsqKR_Scaf125_0.39	4.30562			CsqKR_Scaf25_5.10	36.0376
CsqKR_Scaf61_29.4	26.5			CsqKR_Scaf61_29.4	26.5			CsqKR_Scaf127_1.14	3.00632			CsqKR_Scaf478_1.13	35.3575
CsqKR_Scaf863_0.1	26.3			CsqKR_Scaf863_0.1	26.3			CsqKR_Scaf127_1.28	2.87495			CsqKR_Scaf264_13.24	35.3223
CsqKR_Scaf61_29.20	26.2			CsqKR_Scaf61_29.20	26.2			CsqKR_Scaf127_13.28	3.08138			CsqKR_Scaf128_2.21	34.931
CsqKR_Scaf44_28.10	25.9			CsqKR_Scaf44_28.10	25.9			CsqKR_Scaf127_14.15	2.20323			CsqKR_Scaf31_5.46	34.4206
CsqKR_Scaf864_0.8	25.2			CsqKR_Scaf864_0.8	25.2			CsqKR_Scaf127_17.11	3.13282			CsqKR_Scaf403_1.32	34.3625
CsqKR_Scaf202_3.18	25.2			CsqKR_Scaf202_3.18	25.2			CsqKR_Scaf127_3.10	2.25082			CsqKR_Scaf366_9.27	33.8769
CsqKR_Scaf38_13.26	25.1			CsqKR_Scaf38_13.26	25.1			CsqKR_Scaf127_3.11	4.1643			CsqKR_Scaf12_52.8	33.7754
CsqKR_Scaf22_0.3	24.8			CsqKR_Scaf22_0.3	24.8			CsqKR_Scaf127_3.21	2.42851			CsqKR_Scaf302_7.10	33.4532
CsqKR_Scaf520_1.12	24.7			CsqKR_Scaf520_1.12	24.7			CsqKR_Scaf127_4.21	3.34679			CsqKR_Scaf403_4.65	33.0467
CsqKR_Scaf194_8.0	24			CsqKR_Scaf194_8.0	24			CsqKR_Scaf127_4.45	4.8726			CsqKR_Scaf178_0.8	32.9338
CsqKR_Scaf99_26.8	23.9			CsqKR_Scaf99_26.8	23.9			CsqKR_Scaf127_6.5	2.07866			CsqKR_Scaf264_13.32	32.8104
CsqKR_Scaf3_98.16	23.9			CsqKR_Scaf3_98.16	23.9			CsqKR_Scaf129_0.20	2.6822			CsqKR_Scaf318_10.0	32.5803
CsqKR_Scaf187_2.53	23.8			CsqKR_Scaf187_2.53	23.8			CsqKR_Scaf129_8.14	2.77494			CsqKR_Scaf307_8.47	32.541
CsqKR_Scaf135_8.65	23.6			CsqKR_Scaf135_8.65	23.6			CsqKR_Scaf130_15.11	2.63394			CsqKR_Scaf258_0.11	32.5279
CsqKR_Scaf268_1.19	22.8			CsqKR_Scaf268_1.19	22.8			CsqKR_Scaf130_16.10	2.51689			CsqKR_Scaf69_71.32	32.3308
CsqKR_Scaf22_0.4	22.3			CsqKR_Scaf22_0.4	22.3			CsqKR_Scaf130_16.12	2.80826			CsqKR_Scaf547_0.12	32.3126
CsqKR_Scaf520_1.11	21.9			CsqKR_Scaf520_1.11	21.9			CsqKR_Scaf130_16.18	2.64107			CsqKR_Scaf165_15.32	32.1823
CsqKR_Scaf119_7.21	21.8			CsqKR_Scaf119_7.21	21.8			CsqKR_Scaf130_18.27	9.821			CsqKR_Scaf403_4.41	31.7898
CsqKR_Scaf321_6.6	21.7			CsqKR_Scaf321_6.6	21.7			CsqKR_Scaf130_18.8	4.37578			CsqKR_Scaf143_3.30	31.4699
CsqKR_Scaf626_0.4	21.5			CsqKR_Scaf626_0.4	21.5			CsqKR_Scaf130_20.12	3.09077			CsqKR_Scaf130_29.15	31.3812
CsqKR_Scaf472_0.1	21.4771			CsqKR_Scaf472_0.1	21.4771			CsqKR_Scaf130_23.13	2.07558			CsqKR_Scaf5_9.14	30.5927
CsqKR_Scaf19_2.13	21.5			CsqKR_Scaf19_2.13	21.5			CsqKR_Scaf130_31.26	2.41806			CsqKR_Scaf185_11.40	30.4952
CsqKR_Scaf20_6.19	21.3103			CsqKR_Scaf20_6.19	21.3103			CsqKR_Scaf130_4.9	2.56373			CsqKR_Scaf73_20.19	30.2383
CsqKR_Scaf161_0.10	21.1			CsqKR_Scaf161_0.10	21.1			CsqKR_Scaf130_5.13	16.1968			CsqKR_Scaf185_2.1	29.8387
CsqKR_Scaf302_8.5	20.7			CsqKR_Scaf302_8.5	20.7			CsqKR_Scaf130_5.20	4.28709			CsqKR_Scaf113_4.6	29.2053
CsqKR_Scaf165_0.3	20.6			CsqKR_Scaf165_0.3	20.6			CsqKR_Scaf130_7.22	2.17886			CsqKR_Scaf87_6.34	28.9007
CsqKR_Scaf336_10.25	20.5			CsqKR_Scaf336_10.25	20.5			CsqKR_Scaf133_4.12	15.0254			CsqKR_Scaf69_71.33	28.7863
CsqKR_Scaf6_2.16	20.4			CsqKR_Scaf6_2.16	20.4			CsqKR_Scaf133_4.19	2.30058			CsqKR_Scaf52_4.29	28.6599
CsqKR_Scaf222_5.28	20.2			CsqKR_Scaf222_5.28	20.2			CsqKR_Scaf133_4.44	26.6814			CsqKR_Scaf117_8.11	28.056
CsqKR_Scaf73_33.15	19.6			CsqKR_Scaf73_33.15	19.6			CsqKR_Scaf133_4.45	8.84621			CsqKR_Scaf43_21.9	27.9749
CsqKR_Scaf302_0.21	19.3			CsqKR_Scaf302_0.21	19.3			CsqKR_Scaf133_7.1	3.64066			CsqKR_Scaf147_9.4	26.9387
CsqKR_Scaf222_5.29	19.3			CsqKR_Scaf222_5.29	19.3			CsqKR_Scaf135_4.0	16.5037			CsqKR_Scaf95_10.14	26.687
CsqKR_Scaf61_30.26	19			CsqKR_Scaf61_30.26	19			CsqKR_Scaf135_4.1	52.3016			CsqKR_Scaf99_4.27	26.2853
CsqKR_Scaf31_27.16	18.71			CsqKR_Scaf31_27.16	18.71			CsqKR_Scaf135_4.11	42.7827			CsqKR_Scaf194_31.20	26.1175
CsqKR_Scaf222_5.30	18.7			CsqKR_Scaf222_5.30	18.7			CsqKR_Scaf135_4.13	69.3411			CsqKR_Scaf264_13.23	25.7098
CsqKR_Scaf270_0.14	18.6			CsqKR_Scaf270_0.14	18.6			CsqKR_Scaf135_4.14	135.479			CsqKR_Scaf21_15.0	25.1238
CsqKR_Scaf124_7.23	18.5			CsqKR_Scaf124_7.23	18.5			CsqKR_Scaf135_4.2	63.896			CsqKR_Scaf8_27.34	24.7985
CsqKR_Scaf154_4.24	18.4			CsqKR_Scaf154_4.24	18.4			CsqKR_Scaf135_4.20	16.6258			CsqKR_Scaf301_6.51	24.5807
CsqKR_Scaf61_30.25	18.2			CsqKR_Scaf61_30.25	18.2			CsqKR_Scaf135_4.22	43.6871			CsqKR_Scaf314_2.0	24.433
CsqKR_Scaf16_0.16	18.2			CsqKR_Scaf16_0.16	18.2			CsqKR_Scaf135_4.30	69.7242			CsqKR_Scaf366_11.10	24.2319
CsqKR_Scaf194_9.0	18			CsqKR_Scaf194_9.0	18			CsqKR_Scaf135_4.4	52.2083			CsqKR_Scaf318_25.26	24.0481
CsqKR_Scaf61_30.23	17.8			CsqKR_Scaf61_30.23	17.8			CsqKR_Scaf135_4.7	16.0675			CsqKR_Scaf402_7.18	24.0338
CsqKR_Scaf35_29.16	17.7			CsqKR_Scaf35_29.16	17.7			CsqKR_Scaf135_4.9	52.3016			CsqKR_Scaf194_7.30	23.6323
CsqKR_Scaf161_0.2	17.1			CsqKR_Scaf161_0.2	17.1			CsqKR_Scaf137_4.10	4.33836			CsqKR_Scaf107_5.15	23.579
CsqKR_Scaf99_32.6	17.0994			CsqKR_Scaf99_32.6	17.0994			CsqKR_Scaf137_5.19	2.73049			CsqKR_Scaf642_1.26	23.2074
CsqKR_Scaf69_24.3	17.1			CsqKR_Scaf69_24.3	17.1			CsqKR_Scaf138_12.27	2.08806			CsqKR_Scaf19_25.5	23.1208
CsqKR_Scaf334_0.3	17.1			CsqKR_Scaf334_0.3	17.1			CsqKR_Scaf138_14.9	4.7704			CsqKR_Scaf5_46.35	23.0273
CsqKR_Scaf85_1.4	16.9424			CsqKR_Scaf85_1.4	16.9424			CsqKR_Scaf138_15.10	3.02182			CsqKR_Scaf44_21.24	22.9259
CsqKR_Scaf10_0.1	16.8			CsqKR_Scaf10_0.1	16.8			CsqKR_Scaf138_7.17	3.17642			CsqKR_Scaf146_1.9	22.6785
CsqKR_Scaf464_0.8	16.8			CsqKR_Scaf464_0.8	16.8			CsqKR_Scaf139_0.9	3.45502			CsqKR_Scaf90_22.9	22.5819
CsqKR_Scaf666_0.45	16.7			CsqKR_Scaf666_0.45	16.7			CsqKR_Scaf14_0.0	18.864			CsqKR_Scaf7_24.27	22.4434
CsqKR_Scaf75_42.34	16.5			CsqKR_Scaf75_42.34	16.5			CsqKR_Scaf14_1.4	3.80945			CsqKR_Scaf88_7.30	22.4342
CsqKR_Scaf180_2.16	16.5			CsqKR_Scaf180_2.16	16.5			CsqKR_Scaf14_10.16	17.6772			CsqKR_Scaf44_6.15	22.3736
CsqKR_Scaf393_3.39	16.5			CsqKR_Scaf393_3.39	16.5			CsqKR_Scaf14_13.23	4.09558			CsqKR_Scaf99_38.17	22.3066
CsqKR_Scaf40_9.6	16.3			CsqKR_Scaf40_9.6	16.3			CsqKR_Scaf14_15.18	2.70748			CsqKR_Scaf50_6.21	22.2549
CsqKR_Scaf61_30.22	16.1			CsqKR_Scaf61_30.22	16.1			CsqKR_Scaf14_15.19	3.63962			CsqKR_Scaf21_16.40	22.2141
CsqKR_Scaf6_3.13	16			CsqKR_Scaf6_3.13	16			CsqKR_Scaf14_16.15	2.5346			CsqKR_Scaf173_14.30	22.1698
CsqKR_Scaf206_0.12	15.8			CsqKR_Scaf206_0.12	15.8			CsqKR_Scaf14_17.9	77.6112			CsqKR_Scaf194_7.7	21.7783
CsqKR_Scaf60_5.15	15.8			CsqKR_Scaf60_5.15	15.8			CsqKR_Scaf14_18.18	44.7729			CsqKR_Scaf44_21.26	21.658
CsqKR_Scaf194_19.12	15.8			CsqKR_Scaf194_19.12	15.8			CsqKR_Scaf14_19.11	23.8197			CsqKR_Scaf59_23.2	21.3794
CsqKR_Scaf864_0.5	15.6			CsqKR_Scaf864_0.5	15.6			CsqKR_Scaf14_20.15	8.16615			CsqKR_Scaf412_0.0	21.2454
CsqKR_Scaf222_5.4	15.6			CsqKR_Scaf222_5.4	15.6			CsqKR_Scaf14_22.24	4.15016			CsqKR_Scaf21_28.22	21.1335
CsqKR_Scaf254_0.22	15.6			CsqKR_Scaf254_0.22	15.6			CsqKR_Scaf14_22.25	2.26201			CsqKR_Scaf18_5.7	20.9369
CsqKR_Scaf102_14.18	15.6			CsqKR_Scaf102_14.18	15.6			CsqKR_Scaf14_27.14	2.53064			CsqKR_Scaf318_25.25	20.9114
CsqKR_Scaf243_0.6	15.6			CsqKR_Scaf243_0.6	15.6			CsqKR_Scaf14_30.14	54.0008			CsqKR_Scaf99_25.16	20.8977
CsqKR_Scaf194_19.10	15.5			CsqKR_Scaf194_19.10	15.5			CsqKR_Scaf14_35.23	4.78567			CsqKR_Scaf202_4.44	20.8719
CsqKR_Scaf963_0.0	15.5			CsqKR_Scaf963_0.0	15.5			CsqKR_Scaf14_35.36	32.8251			CsqKR_Scaf5_28.32	20.8605
CsqKR_Scaf7_11.0	15.4			CsqKR_Scaf7_11.0	15.4			CsqKR_Scaf14_5.24	4.32825			CsqKR_Scaf37_1.9	20.8004
CsqKR_Scaf254_0.29	15.3			CsqKR_Scaf254_0.29	15.3			CsqKR_Scaf14_9.17	3.47945			CsqKR_Scaf99_9.10	20.3902
CsqKR_Scaf59_13.29	15.2			CsqKR_Scaf59_13.29	15.2			CsqKR_Scaf140_1.24	4.1811			CsqKR_Scaf300_6.53	19.9397
CsqKR_Scaf801_0.1	15.1047			CsqKR_Scaf801_0.1	15.1047			CsqKR_Scaf140_2.0	2.91374			CsqKR_Scaf175_8.41	19.4079
CsqKR_Scaf587_0.3	15.1			CsqKR_Scaf587_0.3	15.1			CsqKR_Scaf140_2.8	3.25768			CsqKR_Scaf442_1.11	19.1572
CsqKR_Scaf24_6.18	15.0599			CsqKR_Scaf24_6.18	15.0599			CsqKR_Scaf140_3.20	2.4388			CsqKR_Scaf84_9.25	19.0709
CsqKR_Scaf53_4.14	14.9			CsqKR_Scaf53_4.14	14.9			CsqKR_Scaf141_1.8	3.40977			CsqKR_Scaf188_2.0	19.0407
CsqKR_Scaf95_6.25	14.8			CsqKR_Scaf95_6.25	14.8			CsqKR_Scaf141_3.20	115.772			CsqKR_Scaf200_7.13	18.8055
CsqKR_Scaf194_0.6	14.8			CsqKR_Scaf194_0.6	14.8			CsqKR_Scaf142_0.13	3.01078			CsqKR_Scaf77_6.56	18.7911
CsqKR_Scaf366_6.31	14.8			CsqKR_Scaf366_6.31	14.8			CsqKR_Scaf142_2.13	7.88202			CsqKR_Scaf175_8.19	18.6468
CsqKR_Scaf182_5.7	14.7			CsqKR_Scaf182_5.7	14.7			CsqKR_Scaf142_4.9	4.99054			CsqKR_Scaf49_2.10	18.3549
CsqKR_Scaf45_9.13	14.7			CsqKR_Scaf45_9.13	14.7			CsqKR_Scaf143_0.11	2.65569			CsqKR_Scaf69_27.21	18.1809
CsqKR_Scaf61_30.24	14.6			CsqKR_Scaf61_30.24	14.6			CsqKR_Scaf143_10.12	2.00505			CsqKR_Scaf36_11.34	18.0178
CsqKR_Scaf180_8.12	14.4			CsqKR_Scaf180_8.12	14.4			CsqKR_Scaf143_12.14	5.0514			CsqKR_Scaf90_8.16	18.0133
CsqKR_Scaf53_4.1	14.4			CsqKR_Scaf53_4.1	14.4			CsqKR_Scaf143_12.23	6.34208			CsqKR_Scaf5_3.16	17.9478
CsqKR_Scaf41_22.23	14.4			CsqKR_Scaf41_22.23	14.4			CsqKR_Scaf143_15.22	2.78571			CsqKR_Scaf69_11.30	17.8548
CsqKR_Scaf187_2.19	14.2			CsqKR_Scaf187_2.19	14.2			CsqKR_Scaf143_18.32	2.70981			CsqKR_Scaf172_1.43	17.8538
CsqKR_Scaf3_46.10	14.2			CsqKR_Scaf3_46.10	14.2			CsqKR_Scaf143_7.16	2.20129			CsqKR_Scaf69_75.22	17.7876
CsqKR_Scaf254_0.28	14.2			CsqKR_Scaf254_0.28	14.2			CsqKR_Scaf143_7.18	17.9431			CsqKR_Scaf36_24.8	17.7518
CsqKR_Scaf40_9.5	14.2			CsqKR_Scaf40_9.5	14.2			CsqKR_Scaf144_10.16	19.6832			CsqKR_Scaf14_34.17	17.7517
CsqKR_Scaf41_9.45	14.1			CsqKR_Scaf41_9.45	14.1			CsqKR_Scaf144_10.31	114.188			CsqKR_Scaf14_34.16	17.6624
CsqKR_Scaf117_3.33	14.1			CsqKR_Scaf117_3.33	14.1			CsqKR_Scaf144_10.32	6.03903			CsqKR_Scaf14_14.16	17.6599
CsqKR_Scaf180_2.15	14.1			CsqKR_Scaf180_2.15	14.1			CsqKR_Scaf144_10.33	8.73886			CsqKR_Scaf403_1.33	17.4417
CsqKR_Scaf864_0.6	13.9			CsqKR_Scaf864_0.6	13.9			CsqKR_Scaf144_13.57	7.00362			CsqKR_Scaf751_0.4	17.3978
CsqKR_Scaf113_10.36	13.9			CsqKR_Scaf113_10.36	13.9			CsqKR_Scaf144_8.11	2.27186			CsqKR_Scaf69_28.28	17.382
CsqKR_Scaf101_3.23	13.9			CsqKR_Scaf101_3.23	13.9			CsqKR_Scaf144_8.3	2.12855			CsqKR_Scaf61_8.42	17.3249
CsqKR_Scaf1_36.12	13.8			CsqKR_Scaf1_36.12	13.8			CsqKR_Scaf144_9.15	246.952			CsqKR_Scaf366_10.20	17.2679
CsqKR_Scaf55_4.1	13.8			CsqKR_Scaf55_4.1	13.8			CsqKR_Scaf146_6.13	2.78056			CsqKR_Scaf4_5.2	17.2574
CsqKR_Scaf91_0.8	13.7			CsqKR_Scaf91_0.8	13.7			CsqKR_Scaf146_7.15	2.15459			CsqKR_Scaf95_18.34	17.2363
CsqKR_Scaf12_50.20	13.5			CsqKR_Scaf12_50.20	13.5			CsqKR_Scaf147_10.10	18.2912			CsqKR_Scaf87_12.40	17.1129
CsqKR_Scaf3_63.36	13.5			CsqKR_Scaf3_63.36	13.5			CsqKR_Scaf147_10.20	2.35679			CsqKR_Scaf39_30.1	17.0811
CsqKR_Scaf5_2.11	13.5			CsqKR_Scaf5_2.11	13.5			CsqKR_Scaf147_12.10	3.66895			CsqKR_Scaf662_0.0	17.065
CsqKR_Scaf863_0.0	13.4			CsqKR_Scaf863_0.0	13.4			CsqKR_Scaf147_12.3	2.33261			CsqKR_Scaf175_16.41	16.968
CsqKR_Scaf928_0.23	13.4			CsqKR_Scaf928_0.23	13.4			CsqKR_Scaf151_0.13	9.19858			CsqKR_Scaf1_20.2	16.8769
CsqKR_Scaf287_3.43	13.4			CsqKR_Scaf287_3.43	13.4			CsqKR_Scaf151_3.14	4.1156			CsqKR_Scaf361_5.17	16.8068
CsqKR_Scaf36_35.0	13.4			CsqKR_Scaf36_35.0	13.4			CsqKR_Scaf151_3.17	2.32384			CsqKR_Scaf186_5.22	16.5182
CsqKR_Scaf44_6.12	13.3			CsqKR_Scaf44_6.12	13.3			CsqKR_Scaf151_4.11	5.84924			CsqKR_Scaf91_17.29	16.5139
CsqKR_Scaf683_0.8	13.3			CsqKR_Scaf683_0.8	13.3			CsqKR_Scaf153_0.22	2.27041			CsqKR_Scaf55_22.21	16.4854
CsqKR_Scaf17_8.27	13.3			CsqKR_Scaf17_8.27	13.3			CsqKR_Scaf153_2.31	6.58884			CsqKR_Scaf307_5.10	16.4441
CsqKR_Scaf24_6.12	13.3091			CsqKR_Scaf24_6.12	13.3091			CsqKR_Scaf155_0.24	4.20258			CsqKR_Scaf50_34.12	16.4346
CsqKR_Scaf243_0.8	13.2			CsqKR_Scaf243_0.8	13.2			CsqKR_Scaf155_0.4	3.83662			CsqKR_Scaf26_5.14	16.432
CsqKR_Scaf73_33.5	13.2			CsqKR_Scaf73_33.5	13.2			CsqKR_Scaf157_0.7	2.34949			CsqKR_Scaf162_11.25	16.2876
CsqKR_Scaf501_0.8	13.1			CsqKR_Scaf501_0.8	13.1			CsqKR_Scaf159_10.13	4.75294			CsqKR_Scaf12_16.30	16.222
CsqKR_Scaf948_0.5	13			CsqKR_Scaf948_0.5	13			CsqKR_Scaf159_2.15	2.80976			CsqKR_Scaf173_17.40	16.1331
CsqKR_Scaf360_0.6	13			CsqKR_Scaf360_0.6	13			CsqKR_Scaf159_4.8	2.50614			CsqKR_Scaf1_39.13	16.1057
CsqKR_Scaf31_32.58	12.9			CsqKR_Scaf31_32.58	12.9			CsqKR_Scaf16_12.7	3.01136			CsqKR_Scaf61_32.19	15.9372
CsqKR_Scaf316_0.23	12.8			CsqKR_Scaf316_0.23	12.8			CsqKR_Scaf16_3.7	2.04166			CsqKR_Scaf138_15.1	15.7043
CsqKR_Scaf36_35.2	12.7466			CsqKR_Scaf36_35.2	12.7466			CsqKR_Scaf162_0.22	4.68405			CsqKR_Scaf247_2.13	15.6739
CsqKR_Scaf29_15.15	12.7			CsqKR_Scaf29_15.15	12.7			CsqKR_Scaf162_0.23	3.36596			CsqKR_Scaf37_1.17	15.6575
CsqKR_Scaf12_54.11	12.7			CsqKR_Scaf12_54.11	12.7			CsqKR_Scaf162_1.21	2.10419			CsqKR_Scaf61_52.0	14.8895
CsqKR_Scaf256_7.13	12.7			CsqKR_Scaf256_7.13	12.7			CsqKR_Scaf162_1.22	28.2729			CsqKR_Scaf264_13.31	14.8349
CsqKR_Scaf12_30.18	12.7			CsqKR_Scaf12_30.18	12.7			CsqKR_Scaf162_1.23	28.2729			CsqKR_Scaf231_12.6	14.6702
CsqKR_Scaf25_20.26	12.6			CsqKR_Scaf25_20.26	12.6			CsqKR_Scaf162_1.24	32.6023			CsqKR_Scaf5_29.23	14.3299
CsqKR_Scaf1_44.24	12.6			CsqKR_Scaf1_44.24	12.6			CsqKR_Scaf162_1.25	71.401			CsqKR_Scaf117_11.22	14.2583
CsqKR_Scaf34_4.30	12.6			CsqKR_Scaf34_4.30	12.6			CsqKR_Scaf162_4.13	2.66575			CsqKR_Scaf202_3.17	14.2026
CsqKR_Scaf39_27.24	12.5			CsqKR_Scaf39_27.24	12.5			CsqKR_Scaf164_2.4	2.22363			CsqKR_Scaf361_1.10	14.0083
CsqKR_Scaf2_5.14	12.4			CsqKR_Scaf2_5.14	12.4			CsqKR_Scaf164_3.8	3.07691			CsqKR_Scaf312_6.20	13.9769
CsqKR_Scaf320_2.13	12.4			CsqKR_Scaf320_2.13	12.4			CsqKR_Scaf165_10.14	2.25685			CsqKR_Scaf704_2.37	13.9733
CsqKR_Scaf30_0.0	12.4			CsqKR_Scaf30_0.0	12.4			CsqKR_Scaf165_12.11	2.55393			CsqKR_Scaf127_16.13	13.9625
CsqKR_Scaf77_4.1	12.2625			CsqKR_Scaf77_4.1	12.2625			CsqKR_Scaf165_16.27	2.58735			CsqKR_Scaf49_1.7	13.9007
CsqKR_Scaf59_40.6	12.2			CsqKR_Scaf59_40.6	12.2			CsqKR_Scaf165_6.27	2.48832			CsqKR_Scaf90_22.10	13.9
CsqKR_Scaf20_1.6	12.2			CsqKR_Scaf20_1.6	12.2			CsqKR_Scaf166_1.29	2.83879			CsqKR_Scaf50_23.27	13.8904
CsqKR_Scaf61_27.17	12.1			CsqKR_Scaf61_27.17	12.1			CsqKR_Scaf166_1.7	4.03969			CsqKR_Scaf202_4.43	13.8809
CsqKR_Scaf61_30.17	12.1			CsqKR_Scaf61_30.17	12.1			CsqKR_Scaf166_7.19	4.16656			CsqKR_Scaf266_6.25	13.7635
CsqKR_Scaf113_10.41	12			CsqKR_Scaf113_10.41	12			CsqKR_Scaf169_4.4	8.88696			CsqKR_Scaf11_0.7	13.7259
CsqKR_Scaf41_26.19	11.9			CsqKR_Scaf41_26.19	11.9			CsqKR_Scaf17_1.22	2.34707			CsqKR_Scaf333_0.0	13.6433
CsqKR_Scaf144_8.15	11.9			CsqKR_Scaf144_8.15	11.9			CsqKR_Scaf17_2.12	2.33831			CsqKR_Scaf36_51.41	13.6068
CsqKR_Scaf3_30.22	11.7975			CsqKR_Scaf3_30.22	11.7975			CsqKR_Scaf17_2.33	5.33581			CsqKR_Scaf21_35.26	13.5531
CsqKR_Scaf165_4.15	11.8			CsqKR_Scaf165_4.15	11.8			CsqKR_Scaf17_5.45	4.10136			CsqKR_Scaf7_1.17	13.5154
CsqKR_Scaf172_9.28	11.7206			CsqKR_Scaf172_9.28	11.7206			CsqKR_Scaf17_5.48	2.7279			CsqKR_Scaf98_13.14	13.4246
CsqKR_Scaf268_2.23	11.6			CsqKR_Scaf268_2.23	11.6			CsqKR_Scaf17_7.11	2.7772			CsqKR_Scaf14_35.25	13.3778
CsqKR_Scaf31_3.9	11.5			CsqKR_Scaf31_3.9	11.5			CsqKR_Scaf170_2.39	6.06051			CsqKR_Scaf36_24.7	13.1432
CsqKR_Scaf69_24.22	11.5104			CsqKR_Scaf69_24.22	11.5104			CsqKR_Scaf171_1.14	12.1792			CsqKR_Scaf98_23.4	13.0806
CsqKR_Scaf219_3.31	11.4			CsqKR_Scaf219_3.31	11.4			CsqKR_Scaf172_0.6	4.15027			CsqKR_Scaf505_2.4	13.027
CsqKR_Scaf704_0.0	11.4			CsqKR_Scaf704_0.0	11.4			CsqKR_Scaf172_0.8	4.67088			CsqKR_Scaf11_8.38	12.9448
CsqKR_Scaf99_33.8	11.2899			CsqKR_Scaf99_33.8	11.2899			CsqKR_Scaf172_1.42	16.3972			CsqKR_Scaf175_16.37	12.9356
CsqKR_Scaf98_5.30	11.1			CsqKR_Scaf98_5.30	11.1			CsqKR_Scaf172_12.5	2.58958			CsqKR_Scaf103_16.8	12.8696
CsqKR_Scaf94_7.27	11.1			CsqKR_Scaf94_7.27	11.1			CsqKR_Scaf172_2.13	8.14165			CsqKR_Scaf65_25.19	12.7279
CsqKR_Scaf5_2.10	11			CsqKR_Scaf5_2.10	11			CsqKR_Scaf172_2.35	4.36267			CsqKR_Scaf113_2.5	12.6781
CsqKR_Scaf87_3.27	11			CsqKR_Scaf87_3.27	11			CsqKR_Scaf172_8.7	25.0873			CsqKR_Scaf12_37.28	12.6049
CsqKR_Scaf95_22.9	11			CsqKR_Scaf95_22.9	11			CsqKR_Scaf173_10.19	24.872			CsqKR_Scaf713_0.48	12.5956
CsqKR_Scaf151_3.27	11			CsqKR_Scaf151_3.27	11			CsqKR_Scaf173_10.20	16.2233			CsqKR_Scaf36_19.16	12.5755
CsqKR_Scaf21_21.16	10.9			CsqKR_Scaf21_21.16	10.9			CsqKR_Scaf173_18.10	3.16485			CsqKR_Scaf175_13.0	12.5567
CsqKR_Scaf185_9.21	10.9			CsqKR_Scaf185_9.21	10.9			CsqKR_Scaf173_2.27	2.04915			CsqKR_Scaf90_2.24	12.4744
CsqKR_Scaf204_0.25	10.9			CsqKR_Scaf204_0.25	10.9			CsqKR_Scaf173_24.16	2.229			CsqKR_Scaf127_14.13	12.474
CsqKR_Scaf426_1.15	10.8			CsqKR_Scaf426_1.15	10.8			CsqKR_Scaf173_26.11	3.87303			CsqKR_Scaf19_33.8	12.408
CsqKR_Scaf246_4.13	10.8			CsqKR_Scaf246_4.13	10.8			CsqKR_Scaf173_26.18	3.04265			CsqKR_Scaf30_3.16	12.3742
CsqKR_Scaf143_3.31	10.8			CsqKR_Scaf143_3.31	10.8			CsqKR_Scaf173_3.1	2.35633			CsqKR_Scaf35_49.14	12.3136
CsqKR_Scaf336_7.31	10.8			CsqKR_Scaf336_7.31	10.8			CsqKR_Scaf173_33.12	3.55153			CsqKR_Scaf8_26.32	12.2659
CsqKR_Scaf161_0.19	10.7			CsqKR_Scaf161_0.19	10.7			CsqKR_Scaf173_6.29	2.22086			CsqKR_Scaf69_71.34	12.2655
CsqKR_Scaf559_0.25	10.6724			CsqKR_Scaf559_0.25	10.6724			CsqKR_Scaf173_7.34	3.4743			CsqKR_Scaf69_27.11	12.2165
CsqKR_Scaf75_21.23	10.7			CsqKR_Scaf75_21.23	10.7			CsqKR_Scaf174_15.11	5.03946			CsqKR_Scaf176_0.3	12.2055
CsqKR_Scaf514_0.9	10.6			CsqKR_Scaf514_0.9	10.6			CsqKR_Scaf174_16.0	7.86183			CsqKR_Scaf40_2.14	12.1997
CsqKR_Scaf101_0.30	10.6			CsqKR_Scaf101_0.30	10.6			CsqKR_Scaf174_28.12	2.48887			CsqKR_Scaf3_30.19	12.1976
CsqKR_Scaf349_7.9	10.5			CsqKR_Scaf349_7.9	10.5			CsqKR_Scaf174_33.10	3.16379			CsqKR_Scaf102_9.18	12.1327
CsqKR_Scaf185_3.35	10.5			CsqKR_Scaf185_3.35	10.5			CsqKR_Scaf174_38.4	16.7032			CsqKR_Scaf103_20.10	12.1047
CsqKR_Scaf63_2.1	10.5			CsqKR_Scaf63_2.1	10.5			CsqKR_Scaf174_41.31	2.99064			CsqKR_Scaf5_14.45	12.0276
CsqKR_Scaf59_32.19	10.5			CsqKR_Scaf59_32.19	10.5			CsqKR_Scaf174_5.11	2.4188			CsqKR_Scaf31_12.13	12.0183
CsqKR_Scaf948_0.6	10.4573			CsqKR_Scaf948_0.6	10.4573			CsqKR_Scaf174_8.10	3.656			CsqKR_Scaf237_2.0	11.9005
CsqKR_Scaf53_10.18	10.4331			CsqKR_Scaf53_10.18	10.4331			CsqKR_Scaf174_8.16	11.6278			CsqKR_Scaf70_18.1	11.8817
CsqKR_Scaf133_9.5	10.4			CsqKR_Scaf133_9.5	10.4			CsqKR_Scaf174_8.25	2.0804			CsqKR_Scaf41_6.15	11.8669
CsqKR_Scaf353_1.25	10.4			CsqKR_Scaf353_1.25	10.4			CsqKR_Scaf175_15.10	2.16012			CsqKR_Scaf40_2.12	11.8416
CsqKR_Scaf14_30.17	10.4			CsqKR_Scaf14_30.17	10.4			CsqKR_Scaf175_2.28	9.20724			CsqKR_Scaf75_25.11	11.8059
CsqKR_Scaf457_1.27	10.3			CsqKR_Scaf457_1.27	10.3			CsqKR_Scaf175_2.29	48.979			CsqKR_Scaf14_16.6	11.742
CsqKR_Scaf41_26.20	10.2			CsqKR_Scaf41_26.20	10.2			CsqKR_Scaf175_2.30	37.3891			CsqKR_Scaf690_1.49	11.6957
CsqKR_Scaf714_0.4	10.2			CsqKR_Scaf714_0.4	10.2			CsqKR_Scaf175_2.31	85.4085			CsqKR_Scaf200_8.29	11.6449
CsqKR_Scaf69_22.37	10.2			CsqKR_Scaf69_22.37	10.2			CsqKR_Scaf175_20.11	3.08714			CsqKR_Scaf36_24.19	11.6121
CsqKR_Scaf203_9.5	10.1			CsqKR_Scaf203_9.5	10.1			CsqKR_Scaf175_20.25	2.10341			CsqKR_Scaf39_28.25	11.5316
CsqKR_Scaf31_32.57	10.1			CsqKR_Scaf31_32.57	10.1			CsqKR_Scaf175_21.26	2.21989			CsqKR_Scaf262_0.6	11.4981
CsqKR_Scaf3_11.7	10.041			CsqKR_Scaf3_11.7	10.041			CsqKR_Scaf175_22.32	3.5112			CsqKR_Scaf312_6.24	11.473
CsqKR_Scaf17_8.33	10			CsqKR_Scaf17_8.33	10			CsqKR_Scaf175_30.21	4.12839			CsqKR_Scaf35_11.7	11.2751
CsqKR_Scaf143_13.22	10			CsqKR_Scaf143_13.22	10			CsqKR_Scaf175_30.26	2.90865			CsqKR_Scaf99_38.18	11.2641
CsqKR_Scaf379_1.20	10			CsqKR_Scaf379_1.20	10			CsqKR_Scaf175_30.32	3.10371			CsqKR_Scaf27_21.23	11.2514
CsqKR_Scaf149_0.29	9.96			CsqKR_Scaf149_0.29	9.96			CsqKR_Scaf175_5.15	12.5128			CsqKR_Scaf147_15.42	11.2307
CsqKR_Scaf166_16.33	9.88			CsqKR_Scaf166_16.33	9.88			CsqKR_Scaf175_5.18	22.67			CsqKR_Scaf50_34.11	11.1909
CsqKR_Scaf16_0.15	9.79			CsqKR_Scaf16_0.15	9.79			CsqKR_Scaf18_1.13	4.84723			CsqKR_Scaf144_12.11	11.1584
CsqKR_Scaf54_8.13	9.73			CsqKR_Scaf54_8.13	9.73			CsqKR_Scaf18_13.7	2.59369			CsqKR_Scaf99_31.7	11.034
CsqKR_Scaf316_0.20	9.71			CsqKR_Scaf316_0.20	9.71			CsqKR_Scaf18_15.0	4.05595			CsqKR_Scaf99_13.15	10.9214
CsqKR_Scaf143_13.16	9.7			CsqKR_Scaf143_13.16	9.7			CsqKR_Scaf18_15.12	2.75095			CsqKR_Scaf69_77.18	10.8631
CsqKR_Scaf143_13.21	9.67			CsqKR_Scaf143_13.21	9.67			CsqKR_Scaf18_15.9	5.27615			CsqKR_Scaf101_2.15	10.8557
CsqKR_Scaf41_49.23	9.62			CsqKR_Scaf41_49.23	9.62			CsqKR_Scaf18_16.8	3.21286			CsqKR_Scaf167_2.16	10.8343
CsqKR_Scaf270_0.19	9.62419			CsqKR_Scaf270_0.19	9.62419			CsqKR_Scaf18_4.19	3.24366			CsqKR_Scaf35_2.15	10.8262
CsqKR_Scaf980_0.8	9.61			CsqKR_Scaf980_0.8	9.61			CsqKR_Scaf18_6.18	17.5296			CsqKR_Scaf12_6.14	10.8094
CsqKR_Scaf107_4.14	9.6			CsqKR_Scaf107_4.14	9.6			CsqKR_Scaf18_6.26	2.0894			CsqKR_Scaf88_3.9	10.8076
CsqKR_Scaf69_43.19	9.54			CsqKR_Scaf69_43.19	9.54			CsqKR_Scaf18_6.30	4.68324			CsqKR_Scaf169_4.12	10.7785
CsqKR_Scaf24_5.10	9.49773			CsqKR_Scaf24_5.10	9.49773			CsqKR_Scaf18_7.24	5.45463			CsqKR_Scaf268_8.15	10.7745
CsqKR_Scaf113_9.33	9.48			CsqKR_Scaf113_9.33	9.48			CsqKR_Scaf180_0.36	6.17401			CsqKR_Scaf169_1.12	10.7518
CsqKR_Scaf457_2.41	9.41			CsqKR_Scaf457_2.41	9.41			CsqKR_Scaf180_0.38	3.93963			CsqKR_Scaf264_3.13	10.7506
CsqKR_Scaf162_1.20	9.37289			CsqKR_Scaf162_1.20	9.37289			CsqKR_Scaf180_0.40	5.90942			CsqKR_Scaf2_8.48	10.6551
CsqKR_Scaf268_1.21	9.34			CsqKR_Scaf268_1.21	9.34			CsqKR_Scaf180_0.41	6.52906			CsqKR_Scaf381_0.6	10.6516
CsqKR_Scaf85_1.24	9.32645			CsqKR_Scaf85_1.24	9.32645			CsqKR_Scaf180_0.42	17.2315			CsqKR_Scaf35_4.10	10.6375
CsqKR_Scaf187_2.16	9.32			CsqKR_Scaf187_2.16	9.32			CsqKR_Scaf180_4.30	2.35063			CsqKR_Scaf194_7.17	10.601
CsqKR_Scaf3_67.11	9.25			CsqKR_Scaf3_67.11	9.25			CsqKR_Scaf180_9.16	2.96603			CsqKR_Scaf98_14.12	10.5268
CsqKR_Scaf5_17.10	9.24			CsqKR_Scaf5_17.10	9.24			CsqKR_Scaf180_9.18	3.02399			CsqKR_Scaf175_10.13	10.4582
CsqKR_Scaf321_0.19	9.16			CsqKR_Scaf321_0.19	9.16			CsqKR_Scaf182_4.15	4.72543			CsqKR_Scaf12_7.17	10.4164
CsqKR_Scaf27_0.3	9.15			CsqKR_Scaf27_0.3	9.15			CsqKR_Scaf182_5.5	2.28847			CsqKR_Scaf40_11.21	10.403
CsqKR_Scaf3_11.5	9.08			CsqKR_Scaf3_11.5	9.08			CsqKR_Scaf185_11.42	2.56586			CsqKR_Scaf63_13.30	10.402
CsqKR_Scaf8_19.0	9.07			CsqKR_Scaf8_19.0	9.07			CsqKR_Scaf185_15.13	5.87121			CsqKR_Scaf361_7.25	10.3663
CsqKR_Scaf37_11.30	9.06			CsqKR_Scaf37_11.30	9.06			CsqKR_Scaf185_16.44	13.356			CsqKR_Scaf522_2.5	10.3636
CsqKR_Scaf36_11.9	9.06			CsqKR_Scaf36_11.9	9.06			CsqKR_Scaf185_2.20	2.06916			CsqKR_Scaf172_2.16	10.3415
CsqKR_Scaf36_11.30	9.02			CsqKR_Scaf36_11.30	9.02			CsqKR_Scaf187_0.14	4.09819			CsqKR_Scaf41_55.10	10.3331
CsqKR_Scaf143_13.19	8.9945			CsqKR_Scaf143_13.19	8.9945			CsqKR_Scaf187_1.16	246.265			CsqKR_Scaf14_13.25	10.3011
CsqKR_Scaf61_30.27	8.95107			CsqKR_Scaf61_30.27	8.95107			CsqKR_Scaf187_1.21	13.3356			CsqKR_Scaf747_0.17	10.2989
CsqKR_Scaf280_8.19	8.94			CsqKR_Scaf280_8.19	8.94			CsqKR_Scaf187_1.23	85.7951			CsqKR_Scaf174_37.11	10.2983
CsqKR_Scaf14_27.28	8.93			CsqKR_Scaf14_27.28	8.93			CsqKR_Scaf187_1.3	43.1034			CsqKR_Scaf112_9.55	10.2955
CsqKR_Scaf84_4.21	8.82			CsqKR_Scaf84_4.21	8.82			CsqKR_Scaf187_1.39	9.91637			CsqKR_Scaf90_5.13	10.2829
CsqKR_Scaf68_1.12	8.81			CsqKR_Scaf68_1.12	8.81			CsqKR_Scaf187_2.29	2.48111			CsqKR_Scaf99_45.28	10.2825
CsqKR_Scaf187_2.17	8.79			CsqKR_Scaf187_2.17	8.79			CsqKR_Scaf187_2.50	4.01721			CsqKR_Scaf39_37.12	10.2538
CsqKR_Scaf268_2.25	8.79			CsqKR_Scaf268_2.25	8.79			CsqKR_Scaf187_2.51	21.6083			CsqKR_Scaf45_8.21	10.2351
CsqKR_Scaf141_0.0	8.78			CsqKR_Scaf141_0.0	8.78			CsqKR_Scaf188_1.1	3.7142			CsqKR_Scaf329_0.13	10.176
CsqKR_Scaf41_22.37	8.77			CsqKR_Scaf41_22.37	8.77			CsqKR_Scaf19_11.3	4.1804			CsqKR_Scaf69_36.8	10.1631
CsqKR_Scaf162_3.4	8.74			CsqKR_Scaf162_3.4	8.74			CsqKR_Scaf19_13.10	4.32838			CsqKR_Scaf31_4.42	10.0884
CsqKR_Scaf61_29.7	8.71			CsqKR_Scaf61_29.7	8.71			CsqKR_Scaf19_2.14	2.97957			CsqKR_Scaf99_51.20	10.0709
CsqKR_Scaf490_2.30	8.7			CsqKR_Scaf490_2.30	8.7			CsqKR_Scaf19_22.21	5.18064			CsqKR_Scaf21_33.17	10.0651
CsqKR_Scaf1_4.20	8.7			CsqKR_Scaf1_4.20	8.7			CsqKR_Scaf19_23.14	14.1956			CsqKR_Scaf138_13.7	10.0406
CsqKR_Scaf95_10.5	8.68			CsqKR_Scaf95_10.5	8.68			CsqKR_Scaf19_24.21	2.20471			CsqKR_Scaf61_52.18	10.0041
CsqKR_Scaf143_13.17	8.61			CsqKR_Scaf143_13.17	8.61			CsqKR_Scaf19_3.18	4.93085			CsqKR_Scaf142_7.14	9.93043
CsqKR_Scaf175_30.37	8.6			CsqKR_Scaf175_30.37	8.6			CsqKR_Scaf19_33.5	49.3518			CsqKR_Scaf21_26.21	9.90632
CsqKR_Scaf36_35.18	8.58			CsqKR_Scaf36_35.18	8.58			CsqKR_Scaf19_33.9	2.00762			CsqKR_Scaf35_0.31	9.85081
CsqKR_Scaf731_0.6	8.55			CsqKR_Scaf731_0.6	8.55			CsqKR_Scaf19_37.19	2.67959			CsqKR_Scaf41_9.42	9.8205
CsqKR_Scaf690_1.21	8.55			CsqKR_Scaf690_1.21	8.55			CsqKR_Scaf19_37.22	2.24664			CsqKR_Scaf147_15.43	9.80092
CsqKR_Scaf604_0.9	8.48572			CsqKR_Scaf604_0.9	8.48572			CsqKR_Scaf19_38.4	2.93853			CsqKR_Scaf251_0.3	9.76356
CsqKR_Scaf203_6.0	8.41			CsqKR_Scaf203_6.0	8.41			CsqKR_Scaf19_39.23	4.6813			CsqKR_Scaf89_10.22	9.73886
CsqKR_Scaf98_25.11	8.37			CsqKR_Scaf98_25.11	8.37			CsqKR_Scaf19_8.20	2.02473			CsqKR_Scaf75_37.9	9.72867
CsqKR_Scaf54_9.16	8.36			CsqKR_Scaf54_9.16	8.36			CsqKR_Scaf190_1.8	4.50193			CsqKR_Scaf95_15.13	9.72427
CsqKR_Scaf194_11.21	8.33			CsqKR_Scaf194_11.21	8.33			CsqKR_Scaf191_0.18	57.2397			CsqKR_Scaf19_17.23	9.68939
CsqKR_Scaf149_0.53	8.32			CsqKR_Scaf149_0.53	8.32			CsqKR_Scaf191_9.36	3.48064			CsqKR_Scaf142_7.17	9.67504
CsqKR_Scaf318_7.14	8.31			CsqKR_Scaf318_7.14	8.31			CsqKR_Scaf192_0.11	92.4657			CsqKR_Scaf73_7.15	9.65796
CsqKR_Scaf64_34.29	8.3			CsqKR_Scaf64_34.29	8.3			CsqKR_Scaf192_12.8	3.01448			CsqKR_Scaf8_28.24	9.64192
CsqKR_Scaf423_2.41	8.29373			CsqKR_Scaf423_2.41	8.29373			CsqKR_Scaf192_3.1	3.30445			CsqKR_Scaf41_6.14	9.62951
CsqKR_Scaf44_1.30	8.28			CsqKR_Scaf44_1.30	8.28			CsqKR_Scaf192_4.11	45.3266			CsqKR_Scaf200_0.10	9.58222
CsqKR_Scaf39_15.15	8.27244			CsqKR_Scaf39_15.15	8.27244			CsqKR_Scaf192_8.22	2.81893			CsqKR_Scaf176_0.2	9.55167
CsqKR_Scaf41_9.46	8.26			CsqKR_Scaf41_9.46	8.26			CsqKR_Scaf192_8.4	3.5616			CsqKR_Scaf119_5.15	9.51883
CsqKR_Scaf318_24.15	8.26			CsqKR_Scaf318_24.15	8.26			CsqKR_Scaf192_8.8	3.01841			CsqKR_Scaf187_0.2	9.47709
CsqKR_Scaf197_0.19	8.25			CsqKR_Scaf197_0.19	8.25			CsqKR_Scaf193_15.0	2.93541			CsqKR_Scaf31_8.21	9.45881
CsqKR_Scaf101_7.37	8.24			CsqKR_Scaf101_7.37	8.24			CsqKR_Scaf193_2.28	5.37211			CsqKR_Scaf133_6.4	9.4481
CsqKR_Scaf268_2.24	8.22			CsqKR_Scaf268_2.24	8.22			CsqKR_Scaf193_7.17	203.318			CsqKR_Scaf36_46.9	9.42066
CsqKR_Scaf149_0.52	8.22			CsqKR_Scaf149_0.52	8.22			CsqKR_Scaf193_7.18	8.05615			CsqKR_Scaf40_18.0	9.41475
CsqKR_Scaf690_1.36	8.19			CsqKR_Scaf690_1.36	8.19			CsqKR_Scaf193_7.26	2.05238			CsqKR_Scaf268_12.16	9.36863
CsqKR_Scaf336_12.0	8.1795			CsqKR_Scaf336_12.0	8.1795			CsqKR_Scaf193_9.17	2.05301			CsqKR_Scaf29_11.14	9.3681
CsqKR_Scaf65_33.11	8.15			CsqKR_Scaf65_33.11	8.15			CsqKR_Scaf194_14.13	2.77137			CsqKR_Scaf31_4.43	9.3531
CsqKR_Scaf278_0.7	8.13			CsqKR_Scaf278_0.7	8.13			CsqKR_Scaf194_28.18	3.86572			CsqKR_Scaf99_11.24	9.31614
CsqKR_Scaf175_30.38	8.12			CsqKR_Scaf175_30.38	8.12			CsqKR_Scaf194_5.16	2.81061			CsqKR_Scaf75_20.37	9.30523
CsqKR_Scaf106_11.30	8.11993			CsqKR_Scaf106_11.30	8.11993			CsqKR_Scaf195_2.36	9.88165			CsqKR_Scaf21_33.10	9.29086
CsqKR_Scaf91_14.7	8.1			CsqKR_Scaf91_14.7	8.1			CsqKR_Scaf195_4.48	8.14369			CsqKR_Scaf72_16.24	9.28815
CsqKR_Scaf199_0.8	8.08			CsqKR_Scaf199_0.8	8.08			CsqKR_Scaf195_4.49	5.16325			CsqKR_Scaf87_6.15	9.24081
CsqKR_Scaf268_1.18	8.04			CsqKR_Scaf268_1.18	8.04			CsqKR_Scaf195_5.18	3.75632			CsqKR_Scaf237_5.1	9.22508
CsqKR_Scaf218_5.30	8.01			CsqKR_Scaf218_5.30	8.01			CsqKR_Scaf196_3.23	46.9104			CsqKR_Scaf36_5.10	9.22458
CsqKR_Scaf264_5.10	8			CsqKR_Scaf264_5.10	8			CsqKR_Scaf196_6.10	4.27025			CsqKR_Scaf37_2.2	9.22337
CsqKR_Scaf130_11.9	7.98			CsqKR_Scaf130_11.9	7.98			CsqKR_Scaf2_0.17	4.02873			CsqKR_Scaf31_16.42	9.13565
CsqKR_Scaf61_26.1	7.97			CsqKR_Scaf61_26.1	7.97			CsqKR_Scaf2_8.31	2.25987			CsqKR_Scaf61_11.32	9.12158
CsqKR_Scaf624_0.7	7.95			CsqKR_Scaf624_0.7	7.95			CsqKR_Scaf2_8.46	57.3462			CsqKR_Scaf47_1.19	9.11681
CsqKR_Scaf38_15.6	7.93			CsqKR_Scaf38_15.6	7.93			CsqKR_Scaf2_8.47	96.2666			CsqKR_Scaf41_9.41	9.00769
CsqKR_Scaf189_0.0	7.92			CsqKR_Scaf189_0.0	7.92			CsqKR_Scaf2_8.5	5.09434			CsqKR_Scaf69_40.30	8.92364
CsqKR_Scaf95_29.60	7.89			CsqKR_Scaf95_29.60	7.89			CsqKR_Scaf2_8.65	50.4877			CsqKR_Scaf173_17.37	8.91768
CsqKR_Scaf65_26.12	7.89			CsqKR_Scaf65_26.12	7.89			CsqKR_Scaf20_10.18	2.56467			CsqKR_Scaf269_13.3	8.91223
CsqKR_Scaf175_10.11	7.88			CsqKR_Scaf175_10.11	7.88			CsqKR_Scaf20_21.1	3.50622			CsqKR_Scaf162_3.12	8.81642
CsqKR_Scaf12_22.17	7.87			CsqKR_Scaf12_22.17	7.87			CsqKR_Scaf20_25.34	15.7463			CsqKR_Scaf59_40.36	8.71281
CsqKR_Scaf143_13.20	7.87149			CsqKR_Scaf143_13.20	7.87149			CsqKR_Scaf20_25.37	8.13176			CsqKR_Scaf12_64.9	8.70924
CsqKR_Scaf145_1.1	7.84			CsqKR_Scaf145_1.1	7.84			CsqKR_Scaf20_8.10	2.11065			CsqKR_Scaf50_10.25	8.69843
CsqKR_Scaf12_27.18	7.83			CsqKR_Scaf12_27.18	7.83			CsqKR_Scaf200_6.42	2.32522			CsqKR_Scaf102_5.0	8.6451
CsqKR_Scaf193_2.0	7.81			CsqKR_Scaf193_2.0	7.81			CsqKR_Scaf201_3.13	2.07397			CsqKR_Scaf116_0.4	8.63731
CsqKR_Scaf261_6.18	7.79008			CsqKR_Scaf261_6.18	7.79008			CsqKR_Scaf201_5.35	2.01602			CsqKR_Scaf3_47.29	8.61478
CsqKR_Scaf353_1.1	7.79			CsqKR_Scaf353_1.1	7.79			CsqKR_Scaf201_5.38	5.10774			CsqKR_Scaf65_7.24	8.60294
CsqKR_Scaf88_4.0	7.77			CsqKR_Scaf88_4.0	7.77			CsqKR_Scaf202_4.34	3.99838			CsqKR_Scaf141_2.13	8.59615
CsqKR_Scaf64_15.1	7.76788			CsqKR_Scaf64_15.1	7.76788			CsqKR_Scaf203_0.22	5.60629			CsqKR_Scaf21_30.1	8.56908
CsqKR_Scaf353_1.26	7.75			CsqKR_Scaf353_1.26	7.75			CsqKR_Scaf203_0.23	2.43231			CsqKR_Scaf381_0.28	8.56032
CsqKR_Scaf457_2.51	7.74			CsqKR_Scaf457_2.51	7.74			CsqKR_Scaf203_8.17	28.3899			CsqKR_Scaf14_35.21	8.55806
CsqKR_Scaf69_19.29	7.73524			CsqKR_Scaf69_19.29	7.73524			CsqKR_Scaf207_2.12	2.49702			CsqKR_Scaf173_17.20	8.54062
CsqKR_Scaf194_10.17	7.71			CsqKR_Scaf194_10.17	7.71			CsqKR_Scaf207_2.9	2.19991			CsqKR_Scaf261_2.14	8.53924
CsqKR_Scaf165_0.1	7.71			CsqKR_Scaf165_0.1	7.71			CsqKR_Scaf207_3.12	3.08487			CsqKR_Scaf25_15.10	8.52303
CsqKR_Scaf704_0.12	7.68			CsqKR_Scaf704_0.12	7.68			CsqKR_Scaf208_7.19	3.04814			CsqKR_Scaf25_16.10	8.51246
CsqKR_Scaf451_2.38	7.67657			CsqKR_Scaf451_2.38	7.67657			CsqKR_Scaf21_0.10	62.3845			CsqKR_Scaf69_70.17	8.48162
CsqKR_Scaf61_29.18	7.66989			CsqKR_Scaf61_29.18	7.66989			CsqKR_Scaf21_10.8	2.03666			CsqKR_Scaf104_0.0	8.4706
CsqKR_Scaf135_8.31	7.64			CsqKR_Scaf135_8.31	7.64			CsqKR_Scaf21_20.2	3.08041			CsqKR_Scaf343_1.19	8.46913
CsqKR_Scaf345_0.1	7.64			CsqKR_Scaf345_0.1	7.64			CsqKR_Scaf21_29.17	6.31204			CsqKR_Scaf35_53.24	8.4687
CsqKR_Scaf162_3.13	7.6			CsqKR_Scaf162_3.13	7.6			CsqKR_Scaf21_3.16	3.77341			CsqKR_Scaf165_13.3	8.45964
CsqKR_Scaf31_30.12	7.6			CsqKR_Scaf31_30.12	7.6			CsqKR_Scaf21_33.9	2.37168			CsqKR_Scaf245_6.13	8.4526
CsqKR_Scaf846_0.5	7.57			CsqKR_Scaf846_0.5	7.57			CsqKR_Scaf21_35.27	2.64625			CsqKR_Scaf21_16.46	8.4348
CsqKR_Scaf37_12.34	7.55			CsqKR_Scaf37_12.34	7.55			CsqKR_Scaf21_35.28	3.60393			CsqKR_Scaf39_18.14	8.40133
CsqKR_Scaf575_0.15	7.52			CsqKR_Scaf575_0.15	7.52			CsqKR_Scaf21_8.3	2.73309			CsqKR_Scaf64_15.13	8.3826
CsqKR_Scaf162_3.20	7.51			CsqKR_Scaf162_3.20	7.51			CsqKR_Scaf21_9.13	40.7118			CsqKR_Scaf175_27.16	8.37569
CsqKR_Scaf704_0.1	7.48			CsqKR_Scaf704_0.1	7.48			CsqKR_Scaf210_0.22	2.01958			CsqKR_Scaf99_16.0	8.35102
CsqKR_Scaf91_13.11	7.42			CsqKR_Scaf91_13.11	7.42			CsqKR_Scaf213_0.15	14.4862			CsqKR_Scaf300_5.16	8.31016
CsqKR_Scaf54_9.8	7.39			CsqKR_Scaf54_9.8	7.39			CsqKR_Scaf213_0.20	3.68849			CsqKR_Scaf12_6.7	8.30697
CsqKR_Scaf147_10.18	7.38			CsqKR_Scaf147_10.18	7.38			CsqKR_Scaf213_0.22	48.3723			CsqKR_Scaf246_6.0	8.30242
CsqKR_Scaf258_2.8	7.36			CsqKR_Scaf258_2.8	7.36			CsqKR_Scaf213_0.23	14.0418			CsqKR_Scaf99_8.15	8.2999
CsqKR_Scaf119_11.36	7.34			CsqKR_Scaf119_11.36	7.34			CsqKR_Scaf214_0.23	2.35919			CsqKR_Scaf65_25.21	8.26667
CsqKR_Scaf162_5.14	7.33			CsqKR_Scaf162_5.14	7.33			CsqKR_Scaf214_0.27	4.10547			CsqKR_Scaf59_23.11	8.24892
CsqKR_Scaf14_22.9	7.3			CsqKR_Scaf14_22.9	7.3			CsqKR_Scaf218_2.8	2.56007			CsqKR_Scaf169_1.1	8.24034
CsqKR_Scaf169_5.11	7.29834			CsqKR_Scaf169_5.11	7.29834			CsqKR_Scaf218_4.15	2.82737			CsqKR_Scaf151_6.15	8.22794
CsqKR_Scaf143_0.16	7.29			CsqKR_Scaf143_0.16	7.29			CsqKR_Scaf218_5.16	5.11662			CsqKR_Scaf541_0.29	8.18536
CsqKR_Scaf87_3.24	7.26			CsqKR_Scaf87_3.24	7.26			CsqKR_Scaf219_1.8	3.19242			CsqKR_Scaf195_1.12	8.17547
CsqKR_Scaf101_0.32	7.26			CsqKR_Scaf101_0.32	7.26			CsqKR_Scaf22_11.16	277.017			CsqKR_Scaf3_53.0	8.14615
CsqKR_Scaf199_1.26	7.25			CsqKR_Scaf199_1.26	7.25			CsqKR_Scaf22_11.17	17.9633			CsqKR_Scaf172_1.36	8.10001
CsqKR_Scaf16_6.16	7.24			CsqKR_Scaf16_6.16	7.24			CsqKR_Scaf223_0.6	18.3848			CsqKR_Scaf194_31.21	8.08199
CsqKR_Scaf187_2.20	7.23			CsqKR_Scaf187_2.20	7.23			CsqKR_Scaf223_1.13	6.70489			CsqKR_Scaf35_2.14	8.06545
CsqKR_Scaf491_0.16	7.2			CsqKR_Scaf491_0.16	7.2			CsqKR_Scaf223_1.18	2.14349			CsqKR_Scaf116_5.29	8.05925
CsqKR_Scaf121_0.3	7.13936			CsqKR_Scaf121_0.3	7.13936			CsqKR_Scaf223_1.28	2.13318			CsqKR_Scaf2_4.18	8.03486
CsqKR_Scaf245_0.9	7.11			CsqKR_Scaf245_0.9	7.11			CsqKR_Scaf228_0.10	11.6143			CsqKR_Scaf171_2.29	8.01821
CsqKR_Scaf59_16.18	7.09			CsqKR_Scaf59_16.18	7.09			CsqKR_Scaf228_0.14	8.23309			CsqKR_Scaf318_22.0	7.987
CsqKR_Scaf75_19.13	7.08			CsqKR_Scaf75_19.13	7.08			CsqKR_Scaf228_17.24	11.7669			CsqKR_Scaf287_3.45	7.98181
CsqKR_Scaf166_2.3	7.07			CsqKR_Scaf166_2.3	7.07			CsqKR_Scaf228_20.10	2.07328			CsqKR_Scaf479_0.14	7.96862
CsqKR_Scaf959_0.0	7.05			CsqKR_Scaf959_0.0	7.05			CsqKR_Scaf228_3.13	3.84599			CsqKR_Scaf888_0.6	7.96402
CsqKR_Scaf280_1.16	7.05			CsqKR_Scaf280_1.16	7.05			CsqKR_Scaf228_3.14	96.7982			CsqKR_Scaf615_0.39	7.9579
CsqKR_Scaf393_3.40	6.98			CsqKR_Scaf393_3.40	6.98			CsqKR_Scaf228_3.15	20.7767			CsqKR_Scaf194_25.20	7.9493
CsqKR_Scaf173_1.29	6.95671			CsqKR_Scaf173_1.29	6.95671			CsqKR_Scaf228_3.16	12.4436			CsqKR_Scaf173_17.19	7.94698
CsqKR_Scaf197_0.8	6.94			CsqKR_Scaf197_0.8	6.94			CsqKR_Scaf228_4.10	47.3147			CsqKR_Scaf173_10.28	7.77712
CsqKR_Scaf36_14.13	6.94			CsqKR_Scaf36_14.13	6.94			CsqKR_Scaf228_4.11	12.2742			CsqKR_Scaf541_0.31	7.75806
CsqKR_Scaf59_12.12	6.93			CsqKR_Scaf59_12.12	6.93			CsqKR_Scaf231_8.12	2.21487			CsqKR_Scaf140_1.44	7.73447
CsqKR_Scaf43_39.34	6.93			CsqKR_Scaf43_39.34	6.93			CsqKR_Scaf237_5.16	3.4547			CsqKR_Scaf38_2.45	7.70755
CsqKR_Scaf290_2.0	6.93			CsqKR_Scaf290_2.0	6.93			CsqKR_Scaf24_11.22	5.74432			CsqKR_Scaf192_3.4	7.69015
CsqKR_Scaf16_0.6	6.92			CsqKR_Scaf16_0.6	6.92			CsqKR_Scaf24_11.31	3.09132			CsqKR_Scaf180_5.10	7.65683
CsqKR_Scaf268_12.19	6.89695			CsqKR_Scaf268_12.19	6.89695			CsqKR_Scaf24_7.12	3.55883			CsqKR_Scaf45_8.19	7.65533
CsqKR_Scaf492_0.5	6.88			CsqKR_Scaf492_0.5	6.88			CsqKR_Scaf24_7.17	2.78881			CsqKR_Scaf35_27.1	7.62598
CsqKR_Scaf3_12.13	6.81			CsqKR_Scaf3_12.13	6.81			CsqKR_Scaf24_7.18	3.84438			CsqKR_Scaf444_0.11	7.62319
CsqKR_Scaf43_7.25	6.8			CsqKR_Scaf43_7.25	6.8			CsqKR_Scaf24_8.13	6.92457			CsqKR_Scaf174_29.25	7.61172
CsqKR_Scaf578_0.10	6.8			CsqKR_Scaf578_0.10	6.8			CsqKR_Scaf24_8.18	2.95668			CsqKR_Scaf284_3.16	7.60564
CsqKR_Scaf349_12.43	6.80025			CsqKR_Scaf349_12.43	6.80025			CsqKR_Scaf24_9.11	2.49461			CsqKR_Scaf180_7.10	7.60507
CsqKR_Scaf39_46.27	6.79399			CsqKR_Scaf39_46.27	6.79399			CsqKR_Scaf24_9.12	2.51175			CsqKR_Scaf194_10.11	7.58563
CsqKR_Scaf182_5.6	6.78455			CsqKR_Scaf182_5.6	6.78455			CsqKR_Scaf24_9.19	2.36762			CsqKR_Scaf787_0.6	7.57134
CsqKR_Scaf247_16.31	6.77285			CsqKR_Scaf247_16.31	6.77285			CsqKR_Scaf24_9.4	6.5137			CsqKR_Scaf129_7.23	7.571
CsqKR_Scaf36_24.22	6.76			CsqKR_Scaf36_24.22	6.76			CsqKR_Scaf245_1.22	4.88909			CsqKR_Scaf231_12.7	7.55815
CsqKR_Scaf268_2.22	6.75			CsqKR_Scaf268_2.22	6.75			CsqKR_Scaf245_5.11	4.04419			CsqKR_Scaf85_0.10	7.54958
CsqKR_Scaf285_4.22	6.75			CsqKR_Scaf285_4.22	6.75			CsqKR_Scaf246_0.0	4.28691			CsqKR_Scaf19_17.22	7.54596
CsqKR_Scaf302_3.6	6.75			CsqKR_Scaf302_3.6	6.75			CsqKR_Scaf246_0.14	3.99368			CsqKR_Scaf36_48.20	7.50805
CsqKR_Scaf268_12.8	6.75			CsqKR_Scaf268_12.8	6.75			CsqKR_Scaf246_3.36	2.48929			CsqKR_Scaf318_2.3	7.48842
CsqKR_Scaf206_0.9	6.75			CsqKR_Scaf206_0.9	6.75			CsqKR_Scaf246_8.2	66.1704			CsqKR_Scaf349_1.6	7.47155
CsqKR_Scaf19_30.41	6.74			CsqKR_Scaf19_30.41	6.74			CsqKR_Scaf246_8.6	19.5501			CsqKR_Scaf69_71.35	7.46285
CsqKR_Scaf44_40.20	6.73272			CsqKR_Scaf44_40.20	6.73272			CsqKR_Scaf246_8.7	26.703			CsqKR_Scaf457_0.5	7.44961
CsqKR_Scaf16_4.11	6.71991			CsqKR_Scaf16_4.11	6.71991			CsqKR_Scaf247_13.33	2.42982			CsqKR_Scaf1_36.18	7.43204
CsqKR_Scaf41_5.24	6.71			CsqKR_Scaf41_5.24	6.71			CsqKR_Scaf247_13.34	3.25392			CsqKR_Scaf25_4.9	7.43114
CsqKR_Scaf41_22.24	6.71			CsqKR_Scaf41_22.24	6.71			CsqKR_Scaf247_13.35	2.28245			CsqKR_Scaf25_16.11	7.41248
CsqKR_Scaf99_43.22	6.7			CsqKR_Scaf99_43.22	6.7			CsqKR_Scaf247_13.36	2.24055			CsqKR_Scaf80_3.13	7.41047
CsqKR_Scaf151_5.20	6.69			CsqKR_Scaf151_5.20	6.69			CsqKR_Scaf247_15.26	4.26932			CsqKR_Scaf269_4.16	7.38819
CsqKR_Scaf69_24.9	6.67			CsqKR_Scaf69_24.9	6.67			CsqKR_Scaf247_16.22	2.42484			CsqKR_Scaf318_5.11	7.37071
CsqKR_Scaf8_12.27	6.65			CsqKR_Scaf8_12.27	6.65			CsqKR_Scaf247_2.22	6.29191			CsqKR_Scaf47_2.37	7.36829
CsqKR_Scaf106_11.36	6.64699			CsqKR_Scaf106_11.36	6.64699			CsqKR_Scaf247_2.26	3.41504			CsqKR_Scaf29_11.35	7.36371
CsqKR_Scaf247_9.6	6.65			CsqKR_Scaf247_9.6	6.65			CsqKR_Scaf248_0.8	5.08346			CsqKR_Scaf44_6.10	7.33881
CsqKR_Scaf10_13.11	6.62			CsqKR_Scaf10_13.11	6.62			CsqKR_Scaf25_10.16	2.96346			CsqKR_Scaf64_8.27	7.32753
CsqKR_Scaf457_2.54	6.61			CsqKR_Scaf457_2.54	6.61			CsqKR_Scaf25_10.20	3.50857			CsqKR_Scaf302_3.15	7.32649
CsqKR_Scaf182_5.5	6.6			CsqKR_Scaf182_5.5	6.6			CsqKR_Scaf25_10.27	3.55812			CsqKR_Scaf194_7.11	7.30812
CsqKR_Scaf191_5.29	6.6			CsqKR_Scaf191_5.29	6.6			CsqKR_Scaf25_11.21	2.95833			CsqKR_Scaf18_4.18	7.267
CsqKR_Scaf232_2.14	6.59			CsqKR_Scaf232_2.14	6.59			CsqKR_Scaf25_16.15	5.81173			CsqKR_Scaf36_5.11	7.25685
CsqKR_Scaf194_7.31	6.58			CsqKR_Scaf194_7.31	6.58			CsqKR_Scaf25_8.25	4.61066			CsqKR_Scaf12_38.17	7.25365
CsqKR_Scaf268_0.12	6.58			CsqKR_Scaf268_0.12	6.58			CsqKR_Scaf25_9.8	3.14243			CsqKR_Scaf381_0.36	7.24023
CsqKR_Scaf260_0.8	6.57			CsqKR_Scaf260_0.8	6.57			CsqKR_Scaf253_2.19	5.14686			CsqKR_Scaf29_7.7	7.2355
CsqKR_Scaf41_9.47	6.57			CsqKR_Scaf41_9.47	6.57			CsqKR_Scaf253_3.27	2.02319			CsqKR_Scaf35_41.25	7.21724
CsqKR_Scaf193_9.22	6.55			CsqKR_Scaf193_9.22	6.55			CsqKR_Scaf253_3.28	156.398			CsqKR_Scaf403_2.23	7.21536
CsqKR_Scaf307_2.24	6.55			CsqKR_Scaf307_2.24	6.55			CsqKR_Scaf254_1.38	2.40013			CsqKR_Scaf65_16.13	7.21493
CsqKR_Scaf19_27.14	6.54			CsqKR_Scaf19_27.14	6.54			CsqKR_Scaf254_2.41	17.3306			CsqKR_Scaf39_30.8	7.19595
CsqKR_Scaf61_6.30	6.53			CsqKR_Scaf61_6.30	6.53			CsqKR_Scaf256_0.1	23.1127			CsqKR_Scaf164_0.16	7.173
CsqKR_Scaf50_47.13	6.52			CsqKR_Scaf50_47.13	6.52			CsqKR_Scaf256_0.8	31.7528			CsqKR_Scaf505_0.61	7.10811
CsqKR_Scaf457_2.50	6.52			CsqKR_Scaf457_2.50	6.52			CsqKR_Scaf256_11.11	3.02553			CsqKR_Scaf26_2.34	7.08554
CsqKR_Scaf111_1.21	6.51941			CsqKR_Scaf111_1.21	6.51941			CsqKR_Scaf256_11.12	3.08755			CsqKR_Scaf61_54.20	7.07851
CsqKR_Scaf587_0.0	6.52			CsqKR_Scaf587_0.0	6.52			CsqKR_Scaf256_9.8	4.0593			CsqKR_Scaf379_2.6	7.05573
CsqKR_Scaf43_45.8	6.51			CsqKR_Scaf43_45.8	6.51			CsqKR_Scaf258_6.10	2.61884			CsqKR_Scaf302_3.16	7.04963
CsqKR_Scaf375_0.6	6.51			CsqKR_Scaf375_0.6	6.51			CsqKR_Scaf258_6.11	4.37693			CsqKR_Scaf53_5.1	7.04668
CsqKR_Scaf195_0.3	6.49			CsqKR_Scaf195_0.3	6.49			CsqKR_Scaf258_7.0	4.43466			CsqKR_Scaf50_6.22	7.02904
CsqKR_Scaf464_0.11	6.47			CsqKR_Scaf464_0.11	6.47			CsqKR_Scaf259_4.15	2.11009			CsqKR_Scaf191_4.0	7.02351
CsqKR_Scaf457_1.22	6.46			CsqKR_Scaf457_1.22	6.46			CsqKR_Scaf26_1.13	3.05528			CsqKR_Scaf5_5.45	7.01656
CsqKR_Scaf302_6.25	6.44			CsqKR_Scaf302_6.25	6.44			CsqKR_Scaf26_2.16	75.3281			CsqKR_Scaf59_18.1	6.99967
CsqKR_Scaf193_1.11	6.44			CsqKR_Scaf193_1.11	6.44			CsqKR_Scaf26_3.14	6.15913			CsqKR_Scaf49_2.12	6.98805
CsqKR_Scaf492_0.4	6.43			CsqKR_Scaf492_0.4	6.43			CsqKR_Scaf26_7.16	8.84812			CsqKR_Scaf41_16.12	6.96518
CsqKR_Scaf7_21.13	6.43			CsqKR_Scaf7_21.13	6.43			CsqKR_Scaf260_0.16	3.05865			CsqKR_Scaf295_6.46	6.93184
CsqKR_Scaf31_5.5	6.42			CsqKR_Scaf31_5.5	6.42			CsqKR_Scaf260_2.24	46.1104			CsqKR_Scaf166_1.25	6.91729
CsqKR_Scaf12_46.7	6.4			CsqKR_Scaf12_46.7	6.4			CsqKR_Scaf260_2.41	48.0522			CsqKR_Scaf99_43.17	6.91018
CsqKR_Scaf266_4.26	6.38			CsqKR_Scaf266_4.26	6.38			CsqKR_Scaf261_15.51	3.54839			CsqKR_Scaf222_8.0	6.90782
CsqKR_Scaf185_16.54	6.37			CsqKR_Scaf185_16.54	6.37			CsqKR_Scaf261_4.20	3.68322			CsqKR_Scaf301_3.21	6.88686
CsqKR_Scaf106_11.7	6.36028			CsqKR_Scaf106_11.7	6.36028			CsqKR_Scaf261_5.4	3.86752			CsqKR_Scaf44_2.39	6.87822
CsqKR_Scaf254_0.25	6.36			CsqKR_Scaf254_0.25	6.36			CsqKR_Scaf261_7.6	3.80271			CsqKR_Scaf143_4.15	6.87404
CsqKR_Scaf61_20.8	6.35			CsqKR_Scaf61_20.8	6.35			CsqKR_Scaf262_0.17	6.65126			CsqKR_Scaf119_7.25	6.87384
CsqKR_Scaf8_15.15	6.31			CsqKR_Scaf8_15.15	6.31			CsqKR_Scaf262_0.18	11.0724			CsqKR_Scaf366_6.32	6.85025
CsqKR_Scaf27_16.23	6.31099			CsqKR_Scaf27_16.23	6.31099			CsqKR_Scaf262_0.19	54.8165			CsqKR_Scaf43_44.17	6.83404
CsqKR_Scaf228_13.8	6.31			CsqKR_Scaf228_13.8	6.31			CsqKR_Scaf262_1.15	355.113			CsqKR_Scaf869_0.13	6.83339
CsqKR_Scaf628_0.3	6.29882			CsqKR_Scaf628_0.3	6.29882			CsqKR_Scaf262_1.16	74.4297			CsqKR_Scaf147_15.46	6.833
CsqKR_Scaf36_24.11	6.3			CsqKR_Scaf36_24.11	6.3			CsqKR_Scaf262_3.15	6.94808			CsqKR_Scaf12_38.19	6.83226
CsqKR_Scaf43_51.19	6.29			CsqKR_Scaf43_51.19	6.29			CsqKR_Scaf264_15.37	2.1823			CsqKR_Scaf18_20.50	6.82061
CsqKR_Scaf64_19.13	6.28			CsqKR_Scaf64_19.13	6.28			CsqKR_Scaf264_17.15	3.70036			CsqKR_Scaf138_2.26	6.81554
CsqKR_Scaf669_0.5	6.27801			CsqKR_Scaf669_0.5	6.27801			CsqKR_Scaf264_18.27	3.09949			CsqKR_Scaf21_35.8	6.80149
CsqKR_Scaf35_3.0	6.28			CsqKR_Scaf35_3.0	6.28			CsqKR_Scaf264_18.28	2.51575			CsqKR_Scaf196_1.8	6.77822
CsqKR_Scaf905_0.11	6.28			CsqKR_Scaf905_0.11	6.28			CsqKR_Scaf264_18.29	3.20801			CsqKR_Scaf37_12.20	6.76031
CsqKR_Scaf122_0.39	6.27038			CsqKR_Scaf122_0.39	6.27038			CsqKR_Scaf266_7.17	13.2448			CsqKR_Scaf207_3.2	6.75431
CsqKR_Scaf268_2.15	6.25			CsqKR_Scaf268_2.15	6.25			CsqKR_Scaf266_7.24	5.7167			CsqKR_Scaf102_8.19	6.72989
CsqKR_Scaf31_24.17	6.2355			CsqKR_Scaf31_24.17	6.2355			CsqKR_Scaf267_0.14	2.1298			CsqKR_Scaf43_51.20	6.72906
CsqKR_Scaf457_2.42	6.21			CsqKR_Scaf457_2.42	6.21			CsqKR_Scaf267_0.16	2.0438			CsqKR_Scaf35_3.12	6.69701
CsqKR_Scaf103_13.10	6.2			CsqKR_Scaf103_13.10	6.2			CsqKR_Scaf268_11.19	3.03894			CsqKR_Scaf194_24.9	6.69196
CsqKR_Scaf631_0.14	6.2			CsqKR_Scaf631_0.14	6.2			CsqKR_Scaf268_12.22	2.28177			CsqKR_Scaf45_8.20	6.66412
CsqKR_Scaf12_49.9	6.19			CsqKR_Scaf12_49.9	6.19			CsqKR_Scaf268_6.28	5.08625			CsqKR_Scaf41_46.13	6.65734
CsqKR_Scaf143_18.33	6.19			CsqKR_Scaf143_18.33	6.19			CsqKR_Scaf268_9.24	5.0781			CsqKR_Scaf186_3.8	6.6559
CsqKR_Scaf256_3.14	6.17			CsqKR_Scaf256_3.14	6.17			CsqKR_Scaf269_0.2	2.21664			CsqKR_Scaf175_15.13	6.65444
CsqKR_Scaf59_40.34	6.1587			CsqKR_Scaf59_40.34	6.1587			CsqKR_Scaf269_0.24	4.44558			CsqKR_Scaf8_22.1	6.60072
CsqKR_Scaf27_2.29	6.15			CsqKR_Scaf27_2.29	6.15			CsqKR_Scaf269_5.29	2.35664			CsqKR_Scaf162_10.19	6.59625
CsqKR_Scaf69_18.4	6.15			CsqKR_Scaf69_18.4	6.15			CsqKR_Scaf27_14.14	4.28241			CsqKR_Scaf41_2.9	6.58889
CsqKR_Scaf25_7.53	6.15			CsqKR_Scaf25_7.53	6.15			CsqKR_Scaf27_17.18	3.10912			CsqKR_Scaf147_11.12	6.58619
CsqKR_Scaf25_3.37	6.14			CsqKR_Scaf25_3.37	6.14			CsqKR_Scaf27_17.19	2.35764			CsqKR_Scaf54_4.12	6.58357
CsqKR_Scaf166_3.19	6.14			CsqKR_Scaf166_3.19	6.14			CsqKR_Scaf27_23.8	5.24489			CsqKR_Scaf505_2.16	6.57856
CsqKR_Scaf522_2.25	6.12018			CsqKR_Scaf522_2.25	6.12018			CsqKR_Scaf272_0.12	2.62477			CsqKR_Scaf138_0.9	6.57395
CsqKR_Scaf21_16.33	6.12			CsqKR_Scaf21_16.33	6.12			CsqKR_Scaf272_0.2	4.35462			CsqKR_Scaf16_4.29	6.55816
CsqKR_Scaf8_15.14	6.09			CsqKR_Scaf8_15.14	6.09			CsqKR_Scaf273_2.15	3.51366			CsqKR_Scaf130_7.14	6.52981
CsqKR_Scaf172_7.35	6.09			CsqKR_Scaf172_7.35	6.09			CsqKR_Scaf273_2.21	10.169			CsqKR_Scaf103_26.2	6.51636
CsqKR_Scaf327_0.0	6.08			CsqKR_Scaf327_0.0	6.08			CsqKR_Scaf277_0.1	4.54462			CsqKR_Scaf27_5.17	6.50395
CsqKR_Scaf101_5.1	6.0553			CsqKR_Scaf101_5.1	6.0553			CsqKR_Scaf277_0.12	3.26551			CsqKR_Scaf200_4.3	6.4823
CsqKR_Scaf161_0.18	6.04			CsqKR_Scaf161_0.18	6.04			CsqKR_Scaf28_4.44	4.1585			CsqKR_Scaf3_36.19	6.47597
CsqKR_Scaf39_20.28	6.03			CsqKR_Scaf39_20.28	6.03			CsqKR_Scaf280_8.15	2.07223			CsqKR_Scaf180_4.20	6.46769
CsqKR_Scaf932_0.2	6.00138			CsqKR_Scaf932_0.2	6.00138			CsqKR_Scaf280_8.25	2.45928			CsqKR_Scaf4_13.34	6.46207
CsqKR_Scaf37_4.20	5.98			CsqKR_Scaf37_4.20	5.98			CsqKR_Scaf280_9.1	2.07557			CsqKR_Scaf4_13.30	6.4608
CsqKR_Scaf101_3.15	5.98			CsqKR_Scaf101_3.15	5.98			CsqKR_Scaf281_1.1	2.62285			CsqKR_Scaf185_4.32	6.42483
CsqKR_Scaf268_1.12	5.98			CsqKR_Scaf268_1.12	5.98			CsqKR_Scaf281_1.2	4.4274			CsqKR_Scaf23_0.3	6.40105
CsqKR_Scaf268_12.20	5.98			CsqKR_Scaf268_12.20	5.98			CsqKR_Scaf282_0.15	21.1633			CsqKR_Scaf65_28.2	6.39622
CsqKR_Scaf280_6.8	5.96936			CsqKR_Scaf280_6.8	5.96936			CsqKR_Scaf284_0.6	2.87998			CsqKR_Scaf195_1.14	6.39549
CsqKR_Scaf419_0.20	5.95276			CsqKR_Scaf419_0.20	5.95276			CsqKR_Scaf285_4.45	56.0756			CsqKR_Scaf318_10.13	6.39386
CsqKR_Scaf606_1.27	5.95			CsqKR_Scaf606_1.27	5.95			CsqKR_Scaf285_5.16	2.02305			CsqKR_Scaf140_0.0	6.38503
CsqKR_Scaf99_9.18	5.94			CsqKR_Scaf99_9.18	5.94			CsqKR_Scaf285_7.16	2.61773			CsqKR_Scaf144_12.12	6.38011
CsqKR_Scaf64_33.21	5.93895			CsqKR_Scaf64_33.21	5.93895			CsqKR_Scaf285_9.0	2.24465			CsqKR_Scaf99_45.29	6.37482
CsqKR_Scaf76_0.14	5.94			CsqKR_Scaf76_0.14	5.94			CsqKR_Scaf286_2.8	2.95321			CsqKR_Scaf65_27.34	6.36935
CsqKR_Scaf288_0.0	5.91			CsqKR_Scaf288_0.0	5.91			CsqKR_Scaf286_4.7	3.25991			CsqKR_Scaf312_6.21	6.34555
CsqKR_Scaf167_2.15	5.91			CsqKR_Scaf167_2.15	5.91			CsqKR_Scaf287_1.6	4.3459			CsqKR_Scaf37_7.14	6.33622
CsqKR_Scaf165_9.18	5.9			CsqKR_Scaf165_9.18	5.9			CsqKR_Scaf289_1.17	2.14541			CsqKR_Scaf262_3.18	6.33052
CsqKR_Scaf59_23.8	5.9			CsqKR_Scaf59_23.8	5.9			CsqKR_Scaf29_4.1	2.11053			CsqKR_Scaf95_29.27	6.32788
CsqKR_Scaf59_12.3	5.89			CsqKR_Scaf59_12.3	5.89			CsqKR_Scaf295_5.11	2.11091			CsqKR_Scaf43_3.29	6.32492
CsqKR_Scaf106_11.15	5.88707			CsqKR_Scaf106_11.15	5.88707			CsqKR_Scaf295_5.20	2.42197			CsqKR_Scaf200_5.13	6.31288
CsqKR_Scaf90_19.23	5.88			CsqKR_Scaf90_19.23	5.88			CsqKR_Scaf295_5.8	2.49046			CsqKR_Scaf22_6.10	6.30245
CsqKR_Scaf199_1.32	5.87			CsqKR_Scaf199_1.32	5.87			CsqKR_Scaf299_0.29	3.39993			CsqKR_Scaf343_1.14	6.28031
CsqKR_Scaf166_3.39	5.87			CsqKR_Scaf166_3.39	5.87			CsqKR_Scaf3_101.18	2.00605			CsqKR_Scaf60_1.11	6.26701
CsqKR_Scaf295_7.33	5.86			CsqKR_Scaf295_7.33	5.86			CsqKR_Scaf3_19.18	2.52087			CsqKR_Scaf398_5.24	6.26149
CsqKR_Scaf666_0.20	5.86112			CsqKR_Scaf666_0.20	5.86112			CsqKR_Scaf3_33.11	2.42578			CsqKR_Scaf787_0.7	6.25629
CsqKR_Scaf69_61.20	5.85			CsqKR_Scaf69_61.20	5.85			CsqKR_Scaf3_33.12	2.7428			CsqKR_Scaf75_35.14	6.25491
CsqKR_Scaf704_1.41	5.85			CsqKR_Scaf704_1.41	5.85			CsqKR_Scaf3_33.21	2.29525			CsqKR_Scaf11_8.37	6.24508
CsqKR_Scaf64_34.23	5.85			CsqKR_Scaf64_34.23	5.85			CsqKR_Scaf3_33.5	57.2093			CsqKR_Scaf1_49.37	6.24035
CsqKR_Scaf44_5.32	5.84			CsqKR_Scaf44_5.32	5.84			CsqKR_Scaf3_42.23	2.15954			CsqKR_Scaf54_6.4	6.24029
CsqKR_Scaf1_4.16	5.83			CsqKR_Scaf1_4.16	5.83			CsqKR_Scaf3_45.8	3.54023			CsqKR_Scaf1_36.20	6.22544
CsqKR_Scaf30_3.1	5.83			CsqKR_Scaf30_3.1	5.83			CsqKR_Scaf3_46.9	3.04873			CsqKR_Scaf69_66.9	6.22045
CsqKR_Scaf112_0.23	5.81			CsqKR_Scaf112_0.23	5.81			CsqKR_Scaf3_52.19	3.4724			CsqKR_Scaf192_13.11	6.2125
CsqKR_Scaf397_1.44	5.81			CsqKR_Scaf397_1.44	5.81			CsqKR_Scaf3_58.10	2.07718			CsqKR_Scaf61_37.16	6.20807
CsqKR_Scaf877_0.2	5.78			CsqKR_Scaf877_0.2	5.78			CsqKR_Scaf3_73.15	14.1741			CsqKR_Scaf12_37.34	6.19271
CsqKR_Scaf457_2.48	5.77			CsqKR_Scaf457_2.48	5.77			CsqKR_Scaf3_79.1	3.49806			CsqKR_Scaf38_11.25	6.15663
CsqKR_Scaf133_9.13	5.77			CsqKR_Scaf133_9.13	5.77			CsqKR_Scaf3_79.14	3.34819			CsqKR_Scaf39_17.0	6.15046
CsqKR_Scaf366_6.49	5.76			CsqKR_Scaf366_6.49	5.76			CsqKR_Scaf3_9.20	11.398			CsqKR_Scaf78_3.22	6.12646
CsqKR_Scaf61_6.94	5.76			CsqKR_Scaf61_6.94	5.76			CsqKR_Scaf3_95.8	13.5168			CsqKR_Scaf147_13.7	6.12003
CsqKR_Scaf601_0.11	5.73			CsqKR_Scaf601_0.11	5.73			CsqKR_Scaf3_96.26	5.54344			CsqKR_Scaf191_0.17	6.11845
CsqKR_Scaf41_0.28	5.72			CsqKR_Scaf41_0.28	5.72			CsqKR_Scaf3_97.11	2.31138			CsqKR_Scaf264_3.31	6.09782
CsqKR_Scaf906_0.8	5.71			CsqKR_Scaf906_0.8	5.71			CsqKR_Scaf30_1.27	2.28299			CsqKR_Scaf69_63.23	6.09663
CsqKR_Scaf69_18.17	5.71			CsqKR_Scaf69_18.17	5.71			CsqKR_Scaf300_3.2	2.8635			CsqKR_Scaf64_12.33	6.08042
CsqKR_Scaf45_6.0	5.7			CsqKR_Scaf45_6.0	5.7			CsqKR_Scaf300_4.10	26.2812			CsqKR_Scaf173_33.47	6.07859
CsqKR_Scaf119_11.37	5.7			CsqKR_Scaf119_11.37	5.7			CsqKR_Scaf301_0.11	7.63081			CsqKR_Scaf191_16.22	6.07492
CsqKR_Scaf3_4.15	5.69			CsqKR_Scaf3_4.15	5.69			CsqKR_Scaf301_0.14	23.0444			CsqKR_Scaf191_17.9	6.054
CsqKR_Scaf98_26.26	5.69			CsqKR_Scaf98_26.26	5.69			CsqKR_Scaf301_3.17	2.08372			CsqKR_Scaf505_0.53	6.05079
CsqKR_Scaf182_1.15	5.68			CsqKR_Scaf182_1.15	5.68			CsqKR_Scaf301_3.20	2.73805			CsqKR_Scaf50_50.25	6.02706
CsqKR_Scaf175_8.22	5.68			CsqKR_Scaf175_8.22	5.68			CsqKR_Scaf301_5.9	13.2233			CsqKR_Scaf417_0.10	6.01762
CsqKR_Scaf4_7.15	5.66			CsqKR_Scaf4_7.15	5.66			CsqKR_Scaf301_6.5	3.52922			CsqKR_Scaf390_0.6	6.00615
CsqKR_Scaf268_2.21	5.65			CsqKR_Scaf268_2.21	5.65			CsqKR_Scaf307_2.13	2.32653			CsqKR_Scaf99_27.8	5.98958
CsqKR_Scaf91_0.10	5.64			CsqKR_Scaf91_0.10	5.64			CsqKR_Scaf307_2.25	30.0581			CsqKR_Scaf180_8.5	5.95964
CsqKR_Scaf683_0.2	5.64			CsqKR_Scaf683_0.2	5.64			CsqKR_Scaf307_4.13	78.779			CsqKR_Scaf99_3.25	5.93478
CsqKR_Scaf10_15.10	5.64			CsqKR_Scaf10_15.10	5.64			CsqKR_Scaf307_4.14	26.8824			CsqKR_Scaf431_1.21	5.9295
CsqKR_Scaf35_35.4	5.63			CsqKR_Scaf35_35.4	5.63			CsqKR_Scaf307_8.49	2.83435			CsqKR_Scaf200_4.8	5.91651
CsqKR_Scaf690_1.2	5.63			CsqKR_Scaf690_1.2	5.63			CsqKR_Scaf31_11.32	36.4287			CsqKR_Scaf83_0.0	5.90129
CsqKR_Scaf113_10.39	5.62061			CsqKR_Scaf113_10.39	5.62061			CsqKR_Scaf31_12.16	11.4357			CsqKR_Scaf69_4.20	5.89483
CsqKR_Scaf349_8.12	5.59656			CsqKR_Scaf349_8.12	5.59656			CsqKR_Scaf31_14.9	6.1732			CsqKR_Scaf36_48.13	5.88853
CsqKR_Scaf3_93.14	5.59			CsqKR_Scaf3_93.14	5.59			CsqKR_Scaf31_16.21	9.31927			CsqKR_Scaf61_36.17	5.88639
CsqKR_Scaf38_13.27	5.58			CsqKR_Scaf38_13.27	5.58			CsqKR_Scaf31_16.44	2.339			CsqKR_Scaf25_7.50	5.88252
CsqKR_Scaf174_0.7	5.57503			CsqKR_Scaf174_0.7	5.57503			CsqKR_Scaf31_17.0	63.5019			CsqKR_Scaf48_2.10	5.83527
CsqKR_Scaf1_9.19	5.57			CsqKR_Scaf1_9.19	5.57			CsqKR_Scaf31_17.17	3.172			CsqKR_Scaf253_0.9	5.83115
CsqKR_Scaf73_4.1	5.56			CsqKR_Scaf73_4.1	5.56			CsqKR_Scaf31_20.40	2.08862			CsqKR_Scaf312_6.0	5.82756
CsqKR_Scaf29_7.22	5.54			CsqKR_Scaf29_7.22	5.54			CsqKR_Scaf31_27.25	2.61347			CsqKR_Scaf461_1.41	5.81868
CsqKR_Scaf39_20.24	5.54			CsqKR_Scaf39_20.24	5.54			CsqKR_Scaf31_29.9	2.73731			CsqKR_Scaf60_1.38	5.80147
CsqKR_Scaf4_5.36	5.53779			CsqKR_Scaf4_5.36	5.53779			CsqKR_Scaf31_32.0	6.12793			CsqKR_Scaf12_37.29	5.79452
CsqKR_Scaf457_2.21	5.53			CsqKR_Scaf457_2.21	5.53			CsqKR_Scaf31_32.23	2.59519			CsqKR_Scaf44_6.14	5.78007
CsqKR_Scaf1027_0.0	5.52			CsqKR_Scaf1027_0.0	5.52			CsqKR_Scaf31_7.17	3.29738			CsqKR_Scaf130_31.22	5.71199
CsqKR_Scaf252_1.1	5.50962			CsqKR_Scaf252_1.1	5.50962			CsqKR_Scaf31_7.18	3.79205			CsqKR_Scaf36_17.10	5.7065
CsqKR_Scaf149_0.22	5.5			CsqKR_Scaf149_0.22	5.5			CsqKR_Scaf31_8.12	5.86801			CsqKR_Scaf14_13.26	5.70143
CsqKR_Scaf44_12.21	5.5			CsqKR_Scaf44_12.21	5.5			CsqKR_Scaf312_1.12	96.66			CsqKR_Scaf38_10.7	5.68977
CsqKR_Scaf53_0.14	5.49			CsqKR_Scaf53_0.14	5.49			CsqKR_Scaf312_1.14	2.19544			CsqKR_Scaf43_44.13	5.67457
CsqKR_Scaf405_1.13	5.46			CsqKR_Scaf405_1.13	5.46			CsqKR_Scaf312_1.5	213.825			CsqKR_Scaf64_17.16	5.6744
CsqKR_Scaf175_8.20	5.46			CsqKR_Scaf175_8.20	5.46			CsqKR_Scaf312_2.4	57.5439			CsqKR_Scaf98_13.20	5.66964
CsqKR_Scaf59_12.28	5.45			CsqKR_Scaf59_12.28	5.45			CsqKR_Scaf312_5.0	5.0969			CsqKR_Scaf280_7.19	5.65244
CsqKR_Scaf3_30.13	5.44821			CsqKR_Scaf3_30.13	5.44821			CsqKR_Scaf312_5.3	3.10629			CsqKR_Scaf70_11.14	5.64678
CsqKR_Scaf62_3.10	5.42			CsqKR_Scaf62_3.10	5.42			CsqKR_Scaf318_1.0	3.0718			CsqKR_Scaf11_12.18	5.63958
CsqKR_Scaf116_4.48	5.42			CsqKR_Scaf116_4.48	5.42			CsqKR_Scaf318_12.13	2.00729			CsqKR_Scaf256_11.24	5.6316
CsqKR_Scaf222_0.1	5.42			CsqKR_Scaf222_0.1	5.42			CsqKR_Scaf318_16.13	3.19364			CsqKR_Scaf43_15.9	5.61978
CsqKR_Scaf7_18.34	5.42			CsqKR_Scaf7_18.34	5.42			CsqKR_Scaf318_18.39	2.64338			CsqKR_Scaf222_4.4	5.60859
CsqKR_Scaf601_0.0	5.41			CsqKR_Scaf601_0.0	5.41			CsqKR_Scaf318_20.7	2.31126			CsqKR_Scaf65_7.23	5.58853
CsqKR_Scaf457_2.11	5.41			CsqKR_Scaf457_2.11	5.41			CsqKR_Scaf318_23.13	2.50738			CsqKR_Scaf147_15.47	5.58107
CsqKR_Scaf258_3.22	5.4			CsqKR_Scaf258_3.22	5.4			CsqKR_Scaf318_25.22	2.09779			CsqKR_Scaf12_47.16	5.57928
CsqKR_Scaf64_10.19	5.39			CsqKR_Scaf64_10.19	5.39			CsqKR_Scaf318_25.23	14.4829			CsqKR_Scaf928_0.4	5.57617
CsqKR_Scaf172_7.31	5.37652			CsqKR_Scaf172_7.31	5.37652			CsqKR_Scaf318_3.16	3.13653			CsqKR_Scaf690_1.37	5.55498
CsqKR_Scaf3_44.13	5.37			CsqKR_Scaf3_44.13	5.37			CsqKR_Scaf318_3.22	2.47842			CsqKR_Scaf191_16.3	5.54524
CsqKR_Scaf98_1.2	5.36			CsqKR_Scaf98_1.2	5.36			CsqKR_Scaf318_8.2	2.21195			CsqKR_Scaf75_39.13	5.52965
CsqKR_Scaf50_33.4	5.35			CsqKR_Scaf50_33.4	5.35			CsqKR_Scaf32_1.24	13.3049			CsqKR_Scaf133_17.8	5.52656
CsqKR_Scaf50_33.5	5.35			CsqKR_Scaf50_33.5	5.35			CsqKR_Scaf32_1.41	19.6291			CsqKR_Scaf285_7.15	5.51745
CsqKR_Scaf52_13.5	5.33			CsqKR_Scaf52_13.5	5.33			CsqKR_Scaf320_0.13	9.6295			CsqKR_Scaf479_0.1	5.51559
CsqKR_Scaf147_15.51	5.3254			CsqKR_Scaf147_15.51	5.3254			CsqKR_Scaf321_0.22	2.40469			CsqKR_Scaf173_16.16	5.48792
CsqKR_Scaf5_29.16	5.32			CsqKR_Scaf5_29.16	5.32			CsqKR_Scaf321_5.12	2.53316			CsqKR_Scaf187_1.20	5.4846
CsqKR_Scaf101_0.31	5.32			CsqKR_Scaf101_0.31	5.32			CsqKR_Scaf321_5.15	3.20973			CsqKR_Scaf31_6.10	5.47122
CsqKR_Scaf117_3.34	5.32			CsqKR_Scaf117_3.34	5.32			CsqKR_Scaf327_1.17	2.74267			CsqKR_Scaf95_16.7	5.45819
CsqKR_Scaf65_31.25	5.29			CsqKR_Scaf65_31.25	5.29			CsqKR_Scaf33_1.19	2.65101			CsqKR_Scaf3_36.18	5.43835
CsqKR_Scaf195_6.30	5.28			CsqKR_Scaf195_6.30	5.28			CsqKR_Scaf33_4.8	2.73109			CsqKR_Scaf392_0.38	5.43148
CsqKR_Scaf75_0.3	5.28			CsqKR_Scaf75_0.3	5.28			CsqKR_Scaf33_6.24	2.29895			CsqKR_Scaf12_16.31	5.4312
CsqKR_Scaf25_22.13	5.28			CsqKR_Scaf25_22.13	5.28			CsqKR_Scaf336_12.21	2.43234			CsqKR_Scaf393_2.10	5.4286
CsqKR_Scaf99_22.21	5.27			CsqKR_Scaf99_22.21	5.27			CsqKR_Scaf336_7.28	3.36988			CsqKR_Scaf75_31.3	5.42814
CsqKR_Scaf173_6.24	5.26			CsqKR_Scaf173_6.24	5.26			CsqKR_Scaf336_7.35	139.939			CsqKR_Scaf165_15.33	5.41817
CsqKR_Scaf704_1.42	5.25355			CsqKR_Scaf704_1.42	5.25355			CsqKR_Scaf336_9.7	2.64483			CsqKR_Scaf14_17.13	5.40182
CsqKR_Scaf285_2.29	5.25			CsqKR_Scaf285_2.29	5.25			CsqKR_Scaf34_2.24	2.15879			CsqKR_Scaf505_0.54	5.40013
CsqKR_Scaf191_5.11	5.23			CsqKR_Scaf191_5.11	5.23			CsqKR_Scaf349_2.6	3.89265			CsqKR_Scaf518_0.57	5.39552
CsqKR_Scaf14_27.27	5.23			CsqKR_Scaf14_27.27	5.23			CsqKR_Scaf349_8.10	2.09653			CsqKR_Scaf318_18.10	5.38692
CsqKR_Scaf173_6.23	5.23			CsqKR_Scaf173_6.23	5.23			CsqKR_Scaf35_1.15	3.38894			CsqKR_Scaf127_14.34	5.37953
CsqKR_Scaf151_6.8	5.21			CsqKR_Scaf151_6.8	5.21			CsqKR_Scaf35_27.12	7.10038			CsqKR_Scaf10_6.9	5.36859
CsqKR_Scaf94_4.14	5.2			CsqKR_Scaf94_4.14	5.2			CsqKR_Scaf35_31.22	3.69829			CsqKR_Scaf228_2.31	5.36581
CsqKR_Scaf290_0.20	5.2			CsqKR_Scaf290_0.20	5.2			CsqKR_Scaf35_43.11	3.50363			CsqKR_Scaf40_11.18	5.3623
CsqKR_Scaf166_5.24	5.2			CsqKR_Scaf166_5.24	5.2			CsqKR_Scaf35_54.11	2.50684			CsqKR_Scaf69_56.11	5.36223
CsqKR_Scaf432_0.16	5.19137			CsqKR_Scaf432_0.16	5.19137			CsqKR_Scaf35_6.23	2.04794			CsqKR_Scaf155_0.1	5.35773
CsqKR_Scaf490_9.4	5.18			CsqKR_Scaf490_9.4	5.18			CsqKR_Scaf353_3.1	8.72996			CsqKR_Scaf27_13.26	5.35431
CsqKR_Scaf36_7.20	5.18			CsqKR_Scaf36_7.20	5.18			CsqKR_Scaf36_13.14	2.28132			CsqKR_Scaf19_17.20	5.35169
CsqKR_Scaf14_26.24	5.17			CsqKR_Scaf14_26.24	5.17			CsqKR_Scaf36_14.16	2.28215			CsqKR_Scaf12_59.32	5.35006
CsqKR_Scaf97_3.19	5.17			CsqKR_Scaf97_3.19	5.17			CsqKR_Scaf36_14.17	8.92665			CsqKR_Scaf313_0.6	5.34023
CsqKR_Scaf60_5.14	5.17			CsqKR_Scaf60_5.14	5.17			CsqKR_Scaf36_15.18	2.07704			CsqKR_Scaf179_0.19	5.32059
CsqKR_Scaf32_1.45	5.15826			CsqKR_Scaf32_1.45	5.15826			CsqKR_Scaf36_17.25	3.06188			CsqKR_Scaf40_7.11	5.32047
CsqKR_Scaf302_0.20	5.15			CsqKR_Scaf302_0.20	5.15			CsqKR_Scaf36_18.3	4.22273			CsqKR_Scaf47_5.15	5.29748
CsqKR_Scaf33_1.13	5.15			CsqKR_Scaf33_1.13	5.15			CsqKR_Scaf36_19.26	3.44662			CsqKR_Scaf106_11.9	5.26192
CsqKR_Scaf838_0.11	5.15			CsqKR_Scaf838_0.11	5.15			CsqKR_Scaf36_27.15	2.25137			CsqKR_Scaf99_44.11	5.24992
CsqKR_Scaf349_4.6	5.15			CsqKR_Scaf349_4.6	5.15			CsqKR_Scaf36_31.7	2.83517			CsqKR_Scaf36_48.32	5.23691
CsqKR_Scaf161_0.13	5.14			CsqKR_Scaf161_0.13	5.14			CsqKR_Scaf36_36.4	3.54445			CsqKR_Scaf69_48.3	5.2356
CsqKR_Scaf127_20.16	5.13			CsqKR_Scaf127_20.16	5.13			CsqKR_Scaf36_37.5	4.51419			CsqKR_Scaf35_0.29	5.22851
CsqKR_Scaf43_3.30	5.13			CsqKR_Scaf43_3.30	5.13			CsqKR_Scaf36_42.5	7.18773			CsqKR_Scaf285_4.38	5.1996
CsqKR_Scaf366_11.3	5.13			CsqKR_Scaf366_11.3	5.13			CsqKR_Scaf36_46.10	2.37385			CsqKR_Scaf45_1.10	5.18601
CsqKR_Scaf3_4.16	5.12			CsqKR_Scaf3_4.16	5.12			CsqKR_Scaf36_48.9	4.81261			CsqKR_Scaf103_17.2	5.18394
CsqKR_Scaf157_6.26	5.12			CsqKR_Scaf157_6.26	5.12			CsqKR_Scaf36_51.16	19.0813			CsqKR_Scaf45_8.13	5.18313
CsqKR_Scaf80_13.20	5.12			CsqKR_Scaf80_13.20	5.12			CsqKR_Scaf36_9.16	2.80143			CsqKR_Scaf202_2.26	5.18186
CsqKR_Scaf73_19.15	5.11			CsqKR_Scaf73_19.15	5.11			CsqKR_Scaf36_9.41	21.3211			CsqKR_Scaf61_39.2	5.17798
CsqKR_Scaf366_10.23	5.11			CsqKR_Scaf366_10.23	5.11			CsqKR_Scaf36_9.43	2.60981			CsqKR_Scaf14_31.22	5.17783
CsqKR_Scaf1_53.46	5.1			CsqKR_Scaf1_53.46	5.1			CsqKR_Scaf361_4.2	2.45146			CsqKR_Scaf41_4.9	5.16814
CsqKR_Scaf69_3.7	5.1			CsqKR_Scaf69_3.7	5.1			CsqKR_Scaf361_5.12	2.36172			CsqKR_Scaf194_10.20	5.16699
CsqKR_Scaf8_25.4	5.1			CsqKR_Scaf8_25.4	5.1			CsqKR_Scaf361_8.14	3.86292			CsqKR_Scaf87_12.23	5.16504
CsqKR_Scaf44_42.11	5.1			CsqKR_Scaf44_42.11	5.1			CsqKR_Scaf362_0.7	3.52674			CsqKR_Scaf194_7.9	5.11603
CsqKR_Scaf27_0.39	5.09			CsqKR_Scaf27_0.39	5.09			CsqKR_Scaf366_6.33	2.13576			CsqKR_Scaf224_0.0	5.11603
CsqKR_Scaf44_31.29	5.08			CsqKR_Scaf44_31.29	5.08			CsqKR_Scaf366_6.52	20.3373			CsqKR_Scaf285_4.39	5.1104
CsqKR_Scaf29_7.23	5.06998			CsqKR_Scaf29_7.23	5.06998			CsqKR_Scaf366_6.53	4.65764			CsqKR_Scaf174_18.20	5.10944
CsqKR_Scaf228_7.12	5.07			CsqKR_Scaf228_7.12	5.07			CsqKR_Scaf366_6.8	16.602			CsqKR_Scaf1_28.17	5.1091
CsqKR_Scaf149_0.37	5.06			CsqKR_Scaf149_0.37	5.06			CsqKR_Scaf366_7.13	6.13818			CsqKR_Scaf745_0.20	5.10734
CsqKR_Scaf149_0.57	5.05704			CsqKR_Scaf149_0.57	5.05704			CsqKR_Scaf366_7.21	2.87141			CsqKR_Scaf43_59.30	5.07777
CsqKR_Scaf666_0.10	5.05			CsqKR_Scaf666_0.10	5.05			CsqKR_Scaf366_7.22	5.43571			CsqKR_Scaf113_12.38	5.07466
CsqKR_Scaf231_16.75	5.04939			CsqKR_Scaf231_16.75	5.04939			CsqKR_Scaf366_7.24	42.8175			CsqKR_Scaf442_1.59	5.06423
CsqKR_Scaf98_26.15	5.05			CsqKR_Scaf98_26.15	5.05			CsqKR_Scaf37_11.28	2.18567			CsqKR_Scaf295_6.45	5.06335
CsqKR_Scaf587_0.2	5.04			CsqKR_Scaf587_0.2	5.04			CsqKR_Scaf37_11.29	16.8501			CsqKR_Scaf642_0.11	5.06179
CsqKR_Scaf16_1.8	5.04			CsqKR_Scaf16_1.8	5.04			CsqKR_Scaf37_12.21	9.94486			CsqKR_Scaf490_9.1	5.05843
CsqKR_Scaf457_2.55	5.04			CsqKR_Scaf457_2.55	5.04			CsqKR_Scaf37_15.40	3.01982			CsqKR_Scaf5_46.4	5.05574
CsqKR_Scaf106_11.39	5.01837			CsqKR_Scaf106_11.39	5.01837			CsqKR_Scaf371_0.24	3.02305			CsqKR_Scaf88_5.17	5.04193
CsqKR_Scaf457_2.29	5.02			CsqKR_Scaf457_2.29	5.02			CsqKR_Scaf371_0.32	3.12649			CsqKR_Scaf69_30.30	5.03988
CsqKR_Scaf133_5.4	5.02			CsqKR_Scaf133_5.4	5.02			CsqKR_Scaf372_1.28	3.2233			CsqKR_Scaf19_22.30	5.03923
CsqKR_Scaf75_2.20	5			CsqKR_Scaf75_2.20	5			CsqKR_Scaf372_1.5	5.55621			CsqKR_Scaf12_15.2	5.03488
CsqKR_Scaf102_0.0	5			CsqKR_Scaf102_0.0	5			CsqKR_Scaf372_1.6	4.825			CsqKR_Scaf396_2.20	5.03163
CsqKR_Scaf165_6.25	4.99			CsqKR_Scaf165_6.25	4.99			CsqKR_Scaf379_3.13	2.41346			CsqKR_Scaf50_42.22	5.03148
CsqKR_Scaf457_2.49	4.99398			CsqKR_Scaf457_2.49	4.99398			CsqKR_Scaf38_1.12	2.87563			CsqKR_Scaf857_0.9	5.02161
CsqKR_Scaf336_5.19	4.99			CsqKR_Scaf336_5.19	4.99			CsqKR_Scaf38_11.12	3.43326			CsqKR_Scaf75_42.30	5.01989
CsqKR_Scaf159_0.31	4.97			CsqKR_Scaf159_0.31	4.97			CsqKR_Scaf38_11.63	2.41663			CsqKR_Scaf91_17.25	5.00243
CsqKR_Scaf59_11.16	4.97			CsqKR_Scaf59_11.16	4.97			CsqKR_Scaf384_0.20	7.17158			CsqKR_Scaf129_0.17	4.99872
CsqKR_Scaf166_16.22	4.96569			CsqKR_Scaf166_16.22	4.96569			CsqKR_Scaf387_1.47	2.43408			CsqKR_Scaf1_9.25	4.99436
CsqKR_Scaf64_7.9	4.96			CsqKR_Scaf64_7.9	4.96			CsqKR_Scaf387_1.5	2.6093			CsqKR_Scaf191_17.23	4.99371
CsqKR_Scaf3_47.27	4.96			CsqKR_Scaf3_47.27	4.96			CsqKR_Scaf39_1.22	2.01127			CsqKR_Scaf165_4.18	4.9888
CsqKR_Scaf41_8.13	4.96			CsqKR_Scaf41_8.13	4.96			CsqKR_Scaf39_14.29	2.54715			CsqKR_Scaf31_16.41	4.97415
CsqKR_Scaf191_5.44	4.96			CsqKR_Scaf191_5.44	4.96			CsqKR_Scaf39_24.16	2.67216			CsqKR_Scaf21_2.59	4.9696
CsqKR_Scaf192_6.15	4.95			CsqKR_Scaf192_6.15	4.95			CsqKR_Scaf39_25.17	2.1763			CsqKR_Scaf256_7.23	4.96001
CsqKR_Scaf490_8.32	4.94			CsqKR_Scaf490_8.32	4.94			CsqKR_Scaf39_26.17	2.53258			CsqKR_Scaf61_17.9	4.94993
CsqKR_Scaf87_3.18	4.94			CsqKR_Scaf87_3.18	4.94			CsqKR_Scaf39_32.33	3.82244			CsqKR_Scaf73_9.7	4.94584
CsqKR_Scaf266_6.21	4.92			CsqKR_Scaf266_6.21	4.92			CsqKR_Scaf39_40.11	2.79638			CsqKR_Scaf1_49.33	4.93626
CsqKR_Scaf194_1.6	4.91833			CsqKR_Scaf194_1.6	4.91833			CsqKR_Scaf39_42.5	4.13189			CsqKR_Scaf38_11.60	4.93348
CsqKR_Scaf44_27.14	4.91			CsqKR_Scaf44_27.14	4.91			CsqKR_Scaf39_6.24	3.72222			CsqKR_Scaf381_0.37	4.93287
CsqKR_Scaf295_7.53	4.91			CsqKR_Scaf295_7.53	4.91			CsqKR_Scaf39_6.31	4.65566			CsqKR_Scaf40_9.1	4.93112
CsqKR_Scaf101_2.13	4.91			CsqKR_Scaf101_2.13	4.91			CsqKR_Scaf39_8.18	2.65367			CsqKR_Scaf21_28.13	4.92572
CsqKR_Scaf3_76.5	4.89			CsqKR_Scaf3_76.5	4.89			CsqKR_Scaf39_8.19	2.35769			CsqKR_Scaf124_3.37	4.90917
CsqKR_Scaf457_1.26	4.88329			CsqKR_Scaf457_1.26	4.88329			CsqKR_Scaf393_3.9	3.13779			CsqKR_Scaf73_32.9	4.90424
CsqKR_Scaf809_0.3	4.8759			CsqKR_Scaf809_0.3	4.8759			CsqKR_Scaf396_3.25	3.58757			CsqKR_Scaf17_4.43	4.90245
CsqKR_Scaf196_5.31	4.87			CsqKR_Scaf196_5.31	4.87			CsqKR_Scaf397_0.14	3.88423			CsqKR_Scaf264_0.1	4.90025
CsqKR_Scaf374_0.18	4.87361			CsqKR_Scaf374_0.18	4.87361			CsqKR_Scaf398_4.44	5.26632			CsqKR_Scaf27_13.14	4.88473
CsqKR_Scaf256_6.38	4.87222			CsqKR_Scaf256_6.38	4.87222			CsqKR_Scaf4_0.4	2.11805			CsqKR_Scaf38_11.27	4.87952
CsqKR_Scaf10_10.27	4.86907			CsqKR_Scaf10_10.27	4.86907			CsqKR_Scaf4_4.8	3.21141			CsqKR_Scaf50_8.11	4.8535
CsqKR_Scaf185_12.6	4.86855			CsqKR_Scaf185_12.6	4.86855			CsqKR_Scaf4_6.7	7.33602			CsqKR_Scaf50_13.32	4.85092
CsqKR_Scaf405_1.19	4.87			CsqKR_Scaf405_1.19	4.87			CsqKR_Scaf40_0.6	2.26639			CsqKR_Scaf10_17.26	4.8508
CsqKR_Scaf854_0.11	4.855			CsqKR_Scaf854_0.11	4.855			CsqKR_Scaf40_1.16	2.02477			CsqKR_Scaf29_15.12	4.84978
CsqKR_Scaf38_1.26	4.84			CsqKR_Scaf38_1.26	4.84			CsqKR_Scaf40_1.9	2.62204			CsqKR_Scaf11_12.32	4.84407
CsqKR_Scaf457_1.29	4.84			CsqKR_Scaf457_1.29	4.84			CsqKR_Scaf40_10.19	3.01668			CsqKR_Scaf151_6.14	4.83942
CsqKR_Scaf54_7.4	4.84			CsqKR_Scaf54_7.4	4.84			CsqKR_Scaf40_10.21	4.6033			CsqKR_Scaf666_1.7	4.83337
CsqKR_Scaf16_7.29	4.83			CsqKR_Scaf16_7.29	4.83			CsqKR_Scaf40_17.8	2.40403			CsqKR_Scaf295_7.36	4.82884
CsqKR_Scaf31_32.10	4.82			CsqKR_Scaf31_32.10	4.82			CsqKR_Scaf40_22.15	2.23279			CsqKR_Scaf59_20.22	4.82449
CsqKR_Scaf43_59.11	4.81			CsqKR_Scaf43_59.11	4.81			CsqKR_Scaf40_3.12	30.8984			CsqKR_Scaf222_4.7	4.81367
CsqKR_Scaf7_27.40	4.81			CsqKR_Scaf7_27.40	4.81			CsqKR_Scaf40_4.28	9.80917			CsqKR_Scaf850_0.4	4.79982
CsqKR_Scaf169_3.12	4.8			CsqKR_Scaf169_3.12	4.8			CsqKR_Scaf40_5.15	3.63702			CsqKR_Scaf448_0.0	4.79928
CsqKR_Scaf50_25.18	4.79			CsqKR_Scaf50_25.18	4.79			CsqKR_Scaf40_5.16	4.24452			CsqKR_Scaf69_22.20	4.79477
CsqKR_Scaf19_30.18	4.79			CsqKR_Scaf19_30.18	4.79			CsqKR_Scaf40_6.14	3.38766			CsqKR_Scaf80_6.11	4.79388
CsqKR_Scaf47_8.11	4.78			CsqKR_Scaf47_8.11	4.78			CsqKR_Scaf40_6.18	6.55299			CsqKR_Scaf144_6.16	4.78997
CsqKR_Scaf69_12.23	4.77951			CsqKR_Scaf69_12.23	4.77951			CsqKR_Scaf40_7.2	2.46498			CsqKR_Scaf50_6.18	4.78703
CsqKR_Scaf127_17.13	4.78			CsqKR_Scaf127_17.13	4.78			CsqKR_Scaf402_7.15	35.9318			CsqKR_Scaf3_57.13	4.78682
CsqKR_Scaf47_0.2	4.77346			CsqKR_Scaf47_0.2	4.77346			CsqKR_Scaf402_7.16	6.97335			CsqKR_Scaf14_13.22	4.78271
CsqKR_Scaf320_2.14	4.77			CsqKR_Scaf320_2.14	4.77			CsqKR_Scaf402_9.51	2.19552			CsqKR_Scaf17_5.47	4.78231
CsqKR_Scaf17_8.6	4.76			CsqKR_Scaf17_8.6	4.76			CsqKR_Scaf403_2.25	103.134			CsqKR_Scaf23_1.11	4.77961
CsqKR_Scaf90_6.10	4.76			CsqKR_Scaf90_6.10	4.76			CsqKR_Scaf405_0.1	3.63005			CsqKR_Scaf69_30.29	4.7699
CsqKR_Scaf256_5.29	4.76			CsqKR_Scaf256_5.29	4.76			CsqKR_Scaf405_0.15	3.51083			CsqKR_Scaf117_7.9	4.76871
CsqKR_Scaf1_0.13	4.75			CsqKR_Scaf1_0.13	4.75			CsqKR_Scaf405_0.17	4.31426			CsqKR_Scaf518_0.27	4.75819
CsqKR_Scaf578_0.13	4.75			CsqKR_Scaf578_0.13	4.75			CsqKR_Scaf41_12.10	2.8198			CsqKR_Scaf36_52.17	4.75254
CsqKR_Scaf106_11.37	4.74			CsqKR_Scaf106_11.37	4.74			CsqKR_Scaf41_12.9	2.34001			CsqKR_Scaf505_0.58	4.75195
CsqKR_Scaf21_16.38	4.74			CsqKR_Scaf21_16.38	4.74			CsqKR_Scaf41_17.9	19.547			CsqKR_Scaf100_7.9	4.7497
CsqKR_Scaf915_0.1	4.73465			CsqKR_Scaf915_0.1	4.73465			CsqKR_Scaf41_19.15	2.01764			CsqKR_Scaf18_14.35	4.74691
CsqKR_Scaf10_9.5	4.73			CsqKR_Scaf10_9.5	4.73			CsqKR_Scaf41_22.27	2.78627			CsqKR_Scaf329_0.11	4.74412
CsqKR_Scaf80_11.15	4.73			CsqKR_Scaf80_11.15	4.73			CsqKR_Scaf41_31.17	2.09629			CsqKR_Scaf14_26.26	4.73985
CsqKR_Scaf135_8.64	4.72694			CsqKR_Scaf135_8.64	4.72694			CsqKR_Scaf41_31.19	3.72331			CsqKR_Scaf147_10.12	4.73864
CsqKR_Scaf419_0.19	4.71111			CsqKR_Scaf419_0.19	4.71111			CsqKR_Scaf41_37.3	22.61			CsqKR_Scaf146_5.19	4.73455
CsqKR_Scaf69_7.0	4.71			CsqKR_Scaf69_7.0	4.71			CsqKR_Scaf41_4.11	10.3756			CsqKR_Scaf2_4.17	4.73189
CsqKR_Scaf631_0.17	4.70448			CsqKR_Scaf631_0.17	4.70448			CsqKR_Scaf41_4.12	28.7787			CsqKR_Scaf8_20.23	4.72293
CsqKR_Scaf31_11.33	4.7			CsqKR_Scaf31_11.33	4.7			CsqKR_Scaf41_4.22	17.8148			CsqKR_Scaf52_6.26	4.721
CsqKR_Scaf59_14.11	4.7			CsqKR_Scaf59_14.11	4.7			CsqKR_Scaf41_40.16	5.79478			CsqKR_Scaf69_5.12	4.72087
CsqKR_Scaf317_0.7	4.70246			CsqKR_Scaf317_0.7	4.70246			CsqKR_Scaf41_48.8	4.11606			CsqKR_Scaf21_7.11	4.70846
CsqKR_Scaf457_0.22	4.69			CsqKR_Scaf457_0.22	4.69			CsqKR_Scaf41_5.22	52.4191			CsqKR_Scaf69_82.45	4.68553
CsqKR_Scaf20_25.39	4.68727			CsqKR_Scaf20_25.39	4.68727			CsqKR_Scaf41_5.4	8.73843			CsqKR_Scaf52_18.21	4.68217
CsqKR_Scaf269_5.26	4.68637			CsqKR_Scaf269_5.26	4.68637			CsqKR_Scaf410_0.2	4.00784			CsqKR_Scaf18_4.17	4.67716
CsqKR_Scaf59_11.14	4.69			CsqKR_Scaf59_11.14	4.69			CsqKR_Scaf413_1.45	2.2233			CsqKR_Scaf43_60.18	4.67068
CsqKR_Scaf985_0.8	4.68294			CsqKR_Scaf985_0.8	4.68294			CsqKR_Scaf419_0.18	4.00847			CsqKR_Scaf176_0.14	4.64015
CsqKR_Scaf44_18.30	4.68			CsqKR_Scaf44_18.30	4.68			CsqKR_Scaf423_3.23	13.1649			CsqKR_Scaf165_3.17	4.63612
CsqKR_Scaf59_19.15	4.67			CsqKR_Scaf59_19.15	4.67			CsqKR_Scaf424_0.2	3.77247			CsqKR_Scaf84_4.32	4.63135
CsqKR_Scaf650_0.2	4.67			CsqKR_Scaf650_0.2	4.67			CsqKR_Scaf426_0.13	12.5343			CsqKR_Scaf14_20.26	4.61448
CsqKR_Scaf101_7.26	4.67			CsqKR_Scaf101_7.26	4.67			CsqKR_Scaf426_4.33	2.08734			CsqKR_Scaf60_2.23	4.60661
CsqKR_Scaf39_46.30	4.66615			CsqKR_Scaf39_46.30	4.66615			CsqKR_Scaf426_4.34	2.09377			CsqKR_Scaf5_22.0	4.60222
CsqKR_Scaf196_5.23	4.67			CsqKR_Scaf196_5.23	4.67			CsqKR_Scaf43_13.8	2.25676			CsqKR_Scaf88_7.31	4.59815
CsqKR_Scaf41_22.41	4.66			CsqKR_Scaf41_22.41	4.66			CsqKR_Scaf43_15.11	6.05014			CsqKR_Scaf288_0.2	4.58512
CsqKR_Scaf300_0.40	4.65			CsqKR_Scaf300_0.40	4.65			CsqKR_Scaf43_2.32	3.0176			CsqKR_Scaf35_2.2	4.58433
CsqKR_Scaf366_2.27	4.64			CsqKR_Scaf366_2.27	4.64			CsqKR_Scaf43_2.33	3.32252			CsqKR_Scaf165_15.35	4.56562
CsqKR_Scaf119_2.12	4.64			CsqKR_Scaf119_2.12	4.64			CsqKR_Scaf43_24.14	2.25031			CsqKR_Scaf402_5.0	4.56098
CsqKR_Scaf32_1.46	4.64			CsqKR_Scaf32_1.46	4.64			CsqKR_Scaf43_31.11	2.41258			CsqKR_Scaf287_1.34	4.55903
CsqKR_Scaf423_0.62	4.63			CsqKR_Scaf423_0.62	4.63			CsqKR_Scaf43_50.10	2.19018			CsqKR_Scaf180_8.9	4.55732
CsqKR_Scaf127_8.17	4.63			CsqKR_Scaf127_8.17	4.63			CsqKR_Scaf43_53.23	2.71348			CsqKR_Scaf14_31.17	4.54686
CsqKR_Scaf555_0.13	4.63			CsqKR_Scaf555_0.13	4.63			CsqKR_Scaf43_53.28	3.33798			CsqKR_Scaf366_1.4	4.53377
CsqKR_Scaf91_5.22	4.62			CsqKR_Scaf91_5.22	4.62			CsqKR_Scaf43_54.23	3.82356			CsqKR_Scaf7_2.13	4.5272
CsqKR_Scaf273_2.16	4.62			CsqKR_Scaf273_2.16	4.62			CsqKR_Scaf438_0.10	3.02371			CsqKR_Scaf446_3.35	4.51467
CsqKR_Scaf43_47.14	4.62			CsqKR_Scaf43_47.14	4.62			CsqKR_Scaf438_0.2	3.51318			CsqKR_Scaf1_56.22	4.51315
CsqKR_Scaf864_0.0	4.61			CsqKR_Scaf864_0.0	4.61			CsqKR_Scaf44_0.18	2.56077			CsqKR_Scaf3_95.10	4.51129
CsqKR_Scaf103_24.15	4.61			CsqKR_Scaf103_24.15	4.61			CsqKR_Scaf44_16.9	45.6117			CsqKR_Scaf117_8.13	4.51127
CsqKR_Scaf373_0.6	4.61			CsqKR_Scaf373_0.6	4.61			CsqKR_Scaf44_17.8	21.1099			CsqKR_Scaf21_2.55	4.50939
CsqKR_Scaf133_4.34	4.6			CsqKR_Scaf133_4.34	4.6			CsqKR_Scaf44_18.16	139.073			CsqKR_Scaf1_41.32	4.50795
CsqKR_Scaf268_12.24	4.59599			CsqKR_Scaf268_12.24	4.59599			CsqKR_Scaf44_2.38	2.72031			CsqKR_Scaf5_11.17	4.50044
CsqKR_Scaf280_3.32	4.5839			CsqKR_Scaf280_3.32	4.5839			CsqKR_Scaf44_21.15	4.57887			CsqKR_Scaf22_5.0	4.48406
CsqKR_Scaf256_3.11	4.58			CsqKR_Scaf256_3.11	4.58			CsqKR_Scaf44_24.19	2.20283			CsqKR_Scaf426_2.4	4.48018
CsqKR_Scaf40_11.17	4.58			CsqKR_Scaf40_11.17	4.58			CsqKR_Scaf44_25.17	2.41626			CsqKR_Scaf5_11.16	4.46676
CsqKR_Scaf25_20.36	4.58			CsqKR_Scaf25_20.36	4.58			CsqKR_Scaf44_28.4	3.27249			CsqKR_Scaf98_8.14	4.43038
CsqKR_Scaf64_6.14	4.58			CsqKR_Scaf64_6.14	4.58			CsqKR_Scaf44_33.0	9.13159			CsqKR_Scaf138_12.15	4.42646
CsqKR_Scaf133_6.21	4.57			CsqKR_Scaf133_6.21	4.57			CsqKR_Scaf44_34.7	2.60734			CsqKR_Scaf175_16.21	4.42574
CsqKR_Scaf36_30.19	4.57			CsqKR_Scaf36_30.19	4.57			CsqKR_Scaf44_36.14	5.21349			CsqKR_Scaf61_46.40	4.40917
CsqKR_Scaf59_32.65	4.57			CsqKR_Scaf59_32.65	4.57			CsqKR_Scaf44_36.7	5.37245			CsqKR_Scaf19_11.13	4.40778
CsqKR_Scaf291_0.0	4.56			CsqKR_Scaf291_0.0	4.56			CsqKR_Scaf44_37.17	6.27201			CsqKR_Scaf31_10.16	4.40468
CsqKR_Scaf14_4.12	4.56			CsqKR_Scaf14_4.12	4.56			CsqKR_Scaf44_37.18	5.74378			CsqKR_Scaf17_2.30	4.40046
CsqKR_Scaf47_8.15	4.55			CsqKR_Scaf47_8.15	4.55			CsqKR_Scaf44_8.12	20.2721			CsqKR_Scaf208_5.21	4.38424
CsqKR_Scaf69_7.41	4.55			CsqKR_Scaf69_7.41	4.55			CsqKR_Scaf44_9.1	3.58802			CsqKR_Scaf39_26.23	4.36702
CsqKR_Scaf75_42.54	4.55			CsqKR_Scaf75_42.54	4.55			CsqKR_Scaf44_9.14	2.84924			CsqKR_Scaf273_2.0	4.35808
CsqKR_Scaf175_22.25	4.54573			CsqKR_Scaf175_22.25	4.54573			CsqKR_Scaf44_9.21	2.11803			CsqKR_Scaf11_12.26	4.3546
CsqKR_Scaf940_0.0	4.54			CsqKR_Scaf940_0.0	4.54			CsqKR_Scaf441_0.17	4.04156			CsqKR_Scaf157_7.8	4.3439
CsqKR_Scaf379_1.12	4.54			CsqKR_Scaf379_1.12	4.54			CsqKR_Scaf446_1.9	110.691			CsqKR_Scaf3_71.6	4.34084
CsqKR_Scaf247_1.21	4.54			CsqKR_Scaf247_1.21	4.54			CsqKR_Scaf45_2.6	2.08087			CsqKR_Scaf237_6.9	4.3322
CsqKR_Scaf4_9.16	4.53			CsqKR_Scaf4_9.16	4.53			CsqKR_Scaf45_3.7	2.15318			CsqKR_Scaf69_4.17	4.33176
CsqKR_Scaf1_41.6	4.52			CsqKR_Scaf1_41.6	4.52			CsqKR_Scaf45_9.15	2.23291			CsqKR_Scaf314_1.22	4.33149
CsqKR_Scaf25_22.20	4.52			CsqKR_Scaf25_22.20	4.52			CsqKR_Scaf45_9.22	31.3472			CsqKR_Scaf14_20.1	4.32652
CsqKR_Scaf80_13.21	4.52			CsqKR_Scaf80_13.21	4.52			CsqKR_Scaf451_1.10	2.49223			CsqKR_Scaf5_16.14	4.32583
CsqKR_Scaf19_24.22	4.51			CsqKR_Scaf19_24.22	4.51			CsqKR_Scaf46_0.1	5.14093			CsqKR_Scaf6_3.8	4.32132
CsqKR_Scaf149_0.55	4.51114			CsqKR_Scaf149_0.55	4.51114			CsqKR_Scaf460_1.28	3.226			CsqKR_Scaf194_19.8	4.31743
CsqKR_Scaf259_2.49	4.5			CsqKR_Scaf259_2.49	4.5			CsqKR_Scaf460_1.4	5.01598			CsqKR_Scaf478_0.2	4.31679
CsqKR_Scaf37_10.31	4.5			CsqKR_Scaf37_10.31	4.5			CsqKR_Scaf460_7.49	2.90706			CsqKR_Scaf173_15.13	4.31208
CsqKR_Scaf780_0.0	4.49			CsqKR_Scaf780_0.0	4.49			CsqKR_Scaf47_3.25	35.3855			CsqKR_Scaf14_14.44	4.29956
CsqKR_Scaf3_44.17	4.48			CsqKR_Scaf3_44.17	4.48			CsqKR_Scaf47_6.13	40.5358			CsqKR_Scaf72_4.20	4.29394
CsqKR_Scaf690_1.39	4.48			CsqKR_Scaf690_1.39	4.48			CsqKR_Scaf471_2.0	3.04604			CsqKR_Scaf21_1.50	4.2929
CsqKR_Scaf254_2.28	4.48			CsqKR_Scaf254_2.28	4.48			CsqKR_Scaf472_2.26	2.09051			CsqKR_Scaf280_7.22	4.28818
CsqKR_Scaf3_29.22	4.48			CsqKR_Scaf3_29.22	4.48			CsqKR_Scaf478_0.13	3.7171			CsqKR_Scaf397_1.45	4.27407
CsqKR_Scaf41_51.24	4.47			CsqKR_Scaf41_51.24	4.47			CsqKR_Scaf48_3.10	2.65906			CsqKR_Scaf38_2.6	4.26287
CsqKR_Scaf548_0.0	4.45865			CsqKR_Scaf548_0.0	4.45865			CsqKR_Scaf48_3.19	5.89271			CsqKR_Scaf174_18.22	4.25498
CsqKR_Scaf11_0.0	4.45			CsqKR_Scaf11_0.0	4.45			CsqKR_Scaf48_3.20	2.42772			CsqKR_Scaf14_32.34	4.25364
CsqKR_Scaf704_1.19	4.45			CsqKR_Scaf704_1.19	4.45			CsqKR_Scaf48_4.13	2.63765			CsqKR_Scaf60_2.22	4.25331
CsqKR_Scaf572_0.24	4.44557			CsqKR_Scaf572_0.24	4.44557			CsqKR_Scaf481_0.10	12.9558			CsqKR_Scaf19_37.29	4.24782
CsqKR_Scaf196_5.24	4.44			CsqKR_Scaf196_5.24	4.44			CsqKR_Scaf481_0.14	7.19381			CsqKR_Scaf393_3.46	4.23615
CsqKR_Scaf39_32.17	4.44			CsqKR_Scaf39_32.17	4.44			CsqKR_Scaf481_0.9	5.22094			CsqKR_Scaf11_9.29	4.23332
CsqKR_Scaf137_5.43	4.44			CsqKR_Scaf137_5.43	4.44			CsqKR_Scaf490_1.11	62.668			CsqKR_Scaf103_42.3	4.22849
CsqKR_Scaf21_34.15	4.44			CsqKR_Scaf21_34.15	4.44			CsqKR_Scaf490_8.35	3.25965			CsqKR_Scaf175_0.3	4.22765
CsqKR_Scaf136_0.2	4.43906			CsqKR_Scaf136_0.2	4.43906			CsqKR_Scaf5_33.2	5.27103			CsqKR_Scaf310_0.0	4.2244
CsqKR_Scaf175_17.14	4.43			CsqKR_Scaf175_17.14	4.43			CsqKR_Scaf5_33.3	19.2866			CsqKR_Scaf3_105.5	4.21917
CsqKR_Scaf35_41.19	4.43			CsqKR_Scaf35_41.19	4.43			CsqKR_Scaf5_42.23	2.28373			CsqKR_Scaf69_47.6	4.21185
CsqKR_Scaf228_22.25	4.43			CsqKR_Scaf228_22.25	4.43			CsqKR_Scaf5_46.36	2.20749			CsqKR_Scaf144_3.24	4.20652
CsqKR_Scaf266_4.18	4.42			CsqKR_Scaf266_4.18	4.42			CsqKR_Scaf5_46.42	2.33834			CsqKR_Scaf61_53.16	4.2043
CsqKR_Scaf85_1.2	4.42047			CsqKR_Scaf85_1.2	4.42047			CsqKR_Scaf50_22.9	3.59144			CsqKR_Scaf55_16.17	4.20409
CsqKR_Scaf52_17.20	4.42			CsqKR_Scaf52_17.20	4.42			CsqKR_Scaf50_23.16	16.5511			CsqKR_Scaf40_2.13	4.20137
CsqKR_Scaf31_29.10	4.42			CsqKR_Scaf31_29.10	4.42			CsqKR_Scaf50_33.16	3.67138			CsqKR_Scaf19_15.32	4.19347
CsqKR_Scaf69_15.56	4.41			CsqKR_Scaf69_15.56	4.41			CsqKR_Scaf50_33.17	3.76558			CsqKR_Scaf203_3.21	4.18961
CsqKR_Scaf113_10.34	4.41			CsqKR_Scaf113_10.34	4.41			CsqKR_Scaf50_36.13	2.00135			CsqKR_Scaf43_55.15	4.18039
CsqKR_Scaf50_25.17	4.4			CsqKR_Scaf50_25.17	4.4			CsqKR_Scaf50_38.9	2.24457			CsqKR_Scaf112_9.27	4.17099
CsqKR_Scaf191_16.13	4.4			CsqKR_Scaf191_16.13	4.4			CsqKR_Scaf50_42.31	2.93176			CsqKR_Scaf191_17.24	4.16238
CsqKR_Scaf113_10.28	4.39			CsqKR_Scaf113_10.28	4.39			CsqKR_Scaf50_46.3	21.4093			CsqKR_Scaf446_3.7	4.15904
CsqKR_Scaf64_1.48	4.39			CsqKR_Scaf64_1.48	4.39			CsqKR_Scaf50_8.10	2.63297			CsqKR_Scaf396_0.2	4.15748
CsqKR_Scaf3_25.6	4.38			CsqKR_Scaf3_25.6	4.38			CsqKR_Scaf50_9.10	2.08605			CsqKR_Scaf366_2.13	4.14315
CsqKR_Scaf60_1.30	4.38			CsqKR_Scaf60_1.30	4.38			CsqKR_Scaf501_0.18	3.07977			CsqKR_Scaf69_44.33	4.13127
CsqKR_Scaf98_1.7	4.37			CsqKR_Scaf98_1.7	4.37			CsqKR_Scaf501_0.19	6.51602			CsqKR_Scaf103_47.43	4.09417
CsqKR_Scaf289_0.5	4.37			CsqKR_Scaf289_0.5	4.37			CsqKR_Scaf507_0.47	3.79166			CsqKR_Scaf246_6.17	4.08442
CsqKR_Scaf159_1.15	4.37			CsqKR_Scaf159_1.15	4.37			CsqKR_Scaf507_2.1	6.27145			CsqKR_Scaf14_15.12	4.07436
CsqKR_Scaf906_0.19	4.37			CsqKR_Scaf906_0.19	4.37			CsqKR_Scaf507_2.11	6.07302			CsqKR_Scaf20_25.38	4.07095
CsqKR_Scaf193_3.4	4.37			CsqKR_Scaf193_3.4	4.37			CsqKR_Scaf507_3.8	58.7883			CsqKR_Scaf505_0.60	4.06899
CsqKR_Scaf154_1.11	4.36			CsqKR_Scaf154_1.11	4.36			CsqKR_Scaf51_0.6	7.20956			CsqKR_Scaf302_2.16	4.06783
CsqKR_Scaf12_56.12	4.36			CsqKR_Scaf12_56.12	4.36			CsqKR_Scaf518_0.58	2.42881			CsqKR_Scaf25_7.51	4.06336
CsqKR_Scaf854_0.5	4.34528			CsqKR_Scaf854_0.5	4.34528			CsqKR_Scaf518_0.59	2.3864			CsqKR_Scaf245_1.36	4.06278
CsqKR_Scaf195_2.42	4.34			CsqKR_Scaf195_2.42	4.34			CsqKR_Scaf52_1.2	7.85742			CsqKR_Scaf5_5.14	4.05331
CsqKR_Scaf884_0.0	4.33803			CsqKR_Scaf884_0.0	4.33803			CsqKR_Scaf52_3.13	8.12583			CsqKR_Scaf147_15.49	4.05228
CsqKR_Scaf44_43.8	4.34			CsqKR_Scaf44_43.8	4.34			CsqKR_Scaf52_4.30	20.3905			CsqKR_Scaf159_3.16	4.01724
CsqKR_Scaf75_20.25	4.33			CsqKR_Scaf75_20.25	4.33			CsqKR_Scaf52_4.5	13.3536			CsqKR_Scaf102_6.14	4.01218
CsqKR_Scaf3_79.16	4.33			CsqKR_Scaf3_79.16	4.33			CsqKR_Scaf520_1.30	2.19914			CsqKR_Scaf133_7.7	4.00526
CsqKR_Scaf247_16.52	4.33055			CsqKR_Scaf247_16.52	4.33055			CsqKR_Scaf522_0.13	13.4042			CsqKR_Scaf99_7.16	4.00232
CsqKR_Scaf143_13.18	4.32794			CsqKR_Scaf143_13.18	4.32794			CsqKR_Scaf522_2.24	3.61036			CsqKR_Scaf94_6.28	4.00122
CsqKR_Scaf25_21.29	4.33			CsqKR_Scaf25_21.29	4.33			CsqKR_Scaf524_1.1	4.80058			CsqKR_Scaf393_1.7	3.99405
CsqKR_Scaf27_10.20	4.33			CsqKR_Scaf27_10.20	4.33			CsqKR_Scaf525_1.18	5.97021			CsqKR_Scaf3_8.43	3.99337
CsqKR_Scaf78_4.15	4.31715			CsqKR_Scaf78_4.15	4.31715			CsqKR_Scaf529_0.46	2.53605			CsqKR_Scaf393_3.16	3.9868
CsqKR_Scaf147_9.21	4.31			CsqKR_Scaf147_9.21	4.31			CsqKR_Scaf53_11.13	2.31279			CsqKR_Scaf43_54.27	3.96583
CsqKR_Scaf683_0.16	4.30774			CsqKR_Scaf683_0.16	4.30774			CsqKR_Scaf53_13.12	3.87803			CsqKR_Scaf12_47.12	3.96392
CsqKR_Scaf289_0.4	4.3			CsqKR_Scaf289_0.4	4.3			CsqKR_Scaf53_13.62	3.37266			CsqKR_Scaf39_39.21	3.96188
CsqKR_Scaf196_5.25	4.29631			CsqKR_Scaf196_5.25	4.29631			CsqKR_Scaf53_7.12	5.37773			CsqKR_Scaf268_14.37	3.96028
CsqKR_Scaf366_6.25	4.29207			CsqKR_Scaf366_6.25	4.29207			CsqKR_Scaf53_7.13	3.99725			CsqKR_Scaf36_23.19	3.95872
CsqKR_Scaf99_13.17	4.28788			CsqKR_Scaf99_13.17	4.28788			CsqKR_Scaf53_7.8	8.71663			CsqKR_Scaf44_2.4	3.95809
CsqKR_Scaf157_2.26	4.28715			CsqKR_Scaf157_2.26	4.28715			CsqKR_Scaf53_9.22	2.22094			CsqKR_Scaf157_9.47	3.95356
CsqKR_Scaf555_0.11	4.28203			CsqKR_Scaf555_0.11	4.28203			CsqKR_Scaf535_0.11	2.99842			CsqKR_Scaf14_32.39	3.95265
CsqKR_Scaf67_1.31	4.28203			CsqKR_Scaf67_1.31	4.28203			CsqKR_Scaf537_0.26	2.12274			CsqKR_Scaf857_0.10	3.95254
CsqKR_Scaf55_4.15	4.28			CsqKR_Scaf55_4.15	4.28			CsqKR_Scaf539_0.11	3.79892			CsqKR_Scaf398_4.42	3.95058
CsqKR_Scaf684_0.2	4.28			CsqKR_Scaf684_0.2	4.28			CsqKR_Scaf539_0.9	3.04293			CsqKR_Scaf1_5.3	3.94401
CsqKR_Scaf127_1.27	4.28			CsqKR_Scaf127_1.27	4.28			CsqKR_Scaf54_0.32	3.65488			CsqKR_Scaf21_20.11	3.93908
CsqKR_Scaf192_13.38	4.27			CsqKR_Scaf192_13.38	4.27			CsqKR_Scaf54_1.3	3.55197			CsqKR_Scaf232_0.25	3.93811
CsqKR_Scaf64_1.50	4.27			CsqKR_Scaf64_1.50	4.27			CsqKR_Scaf54_11.10	24.933			CsqKR_Scaf1_26.12	3.92744
CsqKR_Scaf202_4.45	4.27			CsqKR_Scaf202_4.45	4.27			CsqKR_Scaf55_11.6	14.7468			CsqKR_Scaf446_3.6	3.91514
CsqKR_Scaf22_13.25	4.27			CsqKR_Scaf22_13.25	4.27			CsqKR_Scaf55_11.63	309.119			CsqKR_Scaf35_28.20	3.88862
CsqKR_Scaf568_0.3	4.26818			CsqKR_Scaf568_0.3	4.26818			CsqKR_Scaf55_11.64	16.8407			CsqKR_Scaf169_3.41	3.88689
CsqKR_Scaf162_7.16	4.27			CsqKR_Scaf162_7.16	4.27			CsqKR_Scaf55_11.66	7.09838			CsqKR_Scaf125_0.35	3.88277
CsqKR_Scaf44_26.12	4.26			CsqKR_Scaf44_26.12	4.26			CsqKR_Scaf55_11.67	2.27563			CsqKR_Scaf41_39.23	3.88191
CsqKR_Scaf43_40.3	4.25			CsqKR_Scaf43_40.3	4.25			CsqKR_Scaf55_11.68	4.41206			CsqKR_Scaf61_3.4	3.878
CsqKR_Scaf91_2.23	4.24			CsqKR_Scaf91_2.23	4.24			CsqKR_Scaf55_17.34	2.9631			CsqKR_Scaf166_2.8	3.87745
CsqKR_Scaf572_0.23	4.24			CsqKR_Scaf572_0.23	4.24			CsqKR_Scaf55_20.17	5.30927			CsqKR_Scaf40_8.1	3.87654
CsqKR_Scaf419_0.16	4.23543			CsqKR_Scaf419_0.16	4.23543			CsqKR_Scaf55_23.12	2.87117			CsqKR_Scaf29_15.11	3.87414
CsqKR_Scaf64_5.5	4.23			CsqKR_Scaf64_5.5	4.23			CsqKR_Scaf55_23.14	3.60122			CsqKR_Scaf64_24.8	3.87386
CsqKR_Scaf59_9.20	4.22937			CsqKR_Scaf59_9.20	4.22937			CsqKR_Scaf55_23.15	3.55117			CsqKR_Scaf301_4.19	3.86763
CsqKR_Scaf143_5.33	4.23			CsqKR_Scaf143_5.33	4.23			CsqKR_Scaf55_27.26	3.79037			CsqKR_Scaf194_10.5	3.8664
CsqKR_Scaf99_17.18	4.23			CsqKR_Scaf99_17.18	4.23			CsqKR_Scaf55_35.40	3.0512			CsqKR_Scaf522_2.0	3.85829
CsqKR_Scaf8_5.6	4.23			CsqKR_Scaf8_5.6	4.23			CsqKR_Scaf562_0.20	2.57146			CsqKR_Scaf151_4.9	3.85608
CsqKR_Scaf985_0.7	4.22127			CsqKR_Scaf985_0.7	4.22127			CsqKR_Scaf562_0.22	4.8042			CsqKR_Scaf35_49.13	3.85064
CsqKR_Scaf564_0.20	4.22			CsqKR_Scaf564_0.20	4.22			CsqKR_Scaf562_0.3	2.22328			CsqKR_Scaf130_17.25	3.84625
CsqKR_Scaf44_3.5	4.22			CsqKR_Scaf44_3.5	4.22			CsqKR_Scaf562_1.23	2.21414			CsqKR_Scaf5_45.26	3.84069
CsqKR_Scaf247_5.3	4.21			CsqKR_Scaf247_5.3	4.21			CsqKR_Scaf564_0.47	3.3271			CsqKR_Scaf130_5.24	3.83781
CsqKR_Scaf208_3.13	4.21			CsqKR_Scaf208_3.13	4.21			CsqKR_Scaf59_1.24	3.83275			CsqKR_Scaf19_21.31	3.83773
CsqKR_Scaf375_0.5	4.21251			CsqKR_Scaf375_0.5	4.21251			CsqKR_Scaf59_10.23	3.07276			CsqKR_Scaf460_4.7	3.8295
CsqKR_Scaf119_5.14	4.21			CsqKR_Scaf119_5.14	4.21			CsqKR_Scaf59_14.20	15.6367			CsqKR_Scaf75_22.2	3.82846
CsqKR_Scaf473_0.4	4.2086			CsqKR_Scaf473_0.4	4.2086			CsqKR_Scaf59_24.4	2.13301			CsqKR_Scaf541_0.35	3.82614
CsqKR_Scaf5_4.17	4.21			CsqKR_Scaf5_4.17	4.21			CsqKR_Scaf59_27.9	3.52252			CsqKR_Scaf174_16.9	3.8227
CsqKR_Scaf1_43.25	4.2			CsqKR_Scaf1_43.25	4.2			CsqKR_Scaf59_30.17	3.10867			CsqKR_Scaf5_11.4	3.81915
CsqKR_Scaf376_0.0	4.2			CsqKR_Scaf376_0.0	4.2			CsqKR_Scaf59_35.8	3.01595			CsqKR_Scaf869_0.10	3.79261
CsqKR_Scaf113_9.32	4.19			CsqKR_Scaf113_9.32	4.19			CsqKR_Scaf59_6.3	3.62171			CsqKR_Scaf61_28.21	3.78706
CsqKR_Scaf119_11.28	4.18			CsqKR_Scaf119_11.28	4.18			CsqKR_Scaf59_6.37	3.21459			CsqKR_Scaf50_32.10	3.78273
CsqKR_Scaf69_40.15	4.18			CsqKR_Scaf69_40.15	4.18			CsqKR_Scaf59_6.40	21.762			CsqKR_Scaf64_17.15	3.77789
CsqKR_Scaf203_5.55	4.17			CsqKR_Scaf203_5.55	4.17			CsqKR_Scaf59_6.8	30.39			CsqKR_Scaf264_3.19	3.77576
CsqKR_Scaf50_16.9	4.17			CsqKR_Scaf50_16.9	4.17			CsqKR_Scaf59_6.9	10.4578			CsqKR_Scaf117_9.34	3.76807
CsqKR_Scaf91_5.11	4.17			CsqKR_Scaf91_5.11	4.17			CsqKR_Scaf59_7.0	2.11507			CsqKR_Scaf69_2.26	3.76317
CsqKR_Scaf860_0.0	4.17			CsqKR_Scaf860_0.0	4.17			CsqKR_Scaf6_5.6	2.4609			CsqKR_Scaf195_1.19	3.75929
CsqKR_Scaf117_11.18	4.17			CsqKR_Scaf117_11.18	4.17			CsqKR_Scaf6_6.1	6.85189			CsqKR_Scaf89_11.32	3.75619
CsqKR_Scaf594_0.12	4.16			CsqKR_Scaf594_0.12	4.16			CsqKR_Scaf6_6.14	5.0771			CsqKR_Scaf200_4.2	3.75408
CsqKR_Scaf175_8.23	4.16			CsqKR_Scaf175_8.23	4.16			CsqKR_Scaf6_6.16	7.48127			CsqKR_Scaf166_11.13	3.75345
CsqKR_Scaf5_6.18	4.16			CsqKR_Scaf5_6.18	4.16			CsqKR_Scaf6_6.17	9.51032			CsqKR_Scaf39_39.20	3.74917
CsqKR_Scaf138_9.25	4.15448			CsqKR_Scaf138_9.25	4.15448			CsqKR_Scaf60_7.37	3.77169			CsqKR_Scaf59_11.23	3.74367
CsqKR_Scaf130_28.0	4.15			CsqKR_Scaf130_28.0	4.15			CsqKR_Scaf608_0.21	4.41841			CsqKR_Scaf1_41.33	3.74013
CsqKR_Scaf43_49.24	4.14922			CsqKR_Scaf43_49.24	4.14922			CsqKR_Scaf608_0.25	2.77947			CsqKR_Scaf73_11.17	3.73949
CsqKR_Scaf1010_0.4	4.14674			CsqKR_Scaf1010_0.4	4.14674			CsqKR_Scaf608_0.27	5.2417			CsqKR_Scaf426_2.1	3.73946
CsqKR_Scaf194_4.9	4.14			CsqKR_Scaf194_4.9	4.14			CsqKR_Scaf61_11.36	10.1884			CsqKR_Scaf547_0.9	3.73736
CsqKR_Scaf886_0.0	4.13			CsqKR_Scaf886_0.0	4.13			CsqKR_Scaf61_19.23	2.35111			CsqKR_Scaf107_2.16	3.73451
CsqKR_Scaf26_6.26	4.13			CsqKR_Scaf26_6.26	4.13			CsqKR_Scaf61_19.44	2.38314			CsqKR_Scaf36_51.7	3.73437
CsqKR_Scaf366_11.11	4.13			CsqKR_Scaf366_11.11	4.13			CsqKR_Scaf61_2.7	4.81013			CsqKR_Scaf135_7.14	3.73391
CsqKR_Scaf10_20.41	4.13			CsqKR_Scaf10_20.41	4.13			CsqKR_Scaf61_27.21	4.06691			CsqKR_Scaf127_14.30	3.73137
CsqKR_Scaf47_9.40	4.12			CsqKR_Scaf47_9.40	4.12			CsqKR_Scaf61_31.16	4.61115			CsqKR_Scaf90_5.14	3.72615
CsqKR_Scaf191_5.26	4.12			CsqKR_Scaf191_5.26	4.12			CsqKR_Scaf61_31.17	19.3057			CsqKR_Scaf52_1.21	3.72009
CsqKR_Scaf393_3.41	4.12			CsqKR_Scaf393_3.41	4.12			CsqKR_Scaf61_32.16	4.81365			CsqKR_Scaf3_80.10	3.71923
CsqKR_Scaf61_9.35	4.11			CsqKR_Scaf61_9.35	4.11			CsqKR_Scaf61_39.14	5.84698			CsqKR_Scaf101_1.26	3.7097
CsqKR_Scaf65_23.14	4.11			CsqKR_Scaf65_23.14	4.11			CsqKR_Scaf61_4.9	2.5874			CsqKR_Scaf102_7.14	3.70705
CsqKR_Scaf188_0.22	4.11			CsqKR_Scaf188_0.22	4.11			CsqKR_Scaf61_40.21	3.63134			CsqKR_Scaf1_5.31	3.70452
CsqKR_Scaf80_7.13	4.08984			CsqKR_Scaf80_7.13	4.08984			CsqKR_Scaf61_40.25	3.82056			CsqKR_Scaf43_44.21	3.70295
CsqKR_Scaf41_9.8	4.09			CsqKR_Scaf41_9.8	4.09			CsqKR_Scaf61_40.26	16.6945			CsqKR_Scaf299_0.15	3.6987
CsqKR_Scaf562_0.15	4.09			CsqKR_Scaf562_0.15	4.09			CsqKR_Scaf61_43.11	12.6096			CsqKR_Scaf102_2.18	3.69546
CsqKR_Scaf14_13.21	4.07922			CsqKR_Scaf14_13.21	4.07922			CsqKR_Scaf61_43.14	309.506			CsqKR_Scaf124_3.18	3.69506
CsqKR_Scaf457_0.18	4.07796			CsqKR_Scaf457_0.18	4.07796			CsqKR_Scaf61_43.15	13.3443			CsqKR_Scaf301_4.30	3.69008
CsqKR_Scaf254_1.34	4.07			CsqKR_Scaf254_1.34	4.07			CsqKR_Scaf61_43.16	69.0118			CsqKR_Scaf21_27.13	3.68953
CsqKR_Scaf572_0.21	4.06416			CsqKR_Scaf572_0.21	4.06416			CsqKR_Scaf61_44.13	7.82373			CsqKR_Scaf36_14.15	3.6874
CsqKR_Scaf203_5.31	4.06			CsqKR_Scaf203_5.31	4.06			CsqKR_Scaf61_44.14	82.9902			CsqKR_Scaf264_6.60	3.68679
CsqKR_Scaf95_2.30	4.06			CsqKR_Scaf95_2.30	4.06			CsqKR_Scaf61_45.4	34.0962			CsqKR_Scaf85_0.9	3.68149
CsqKR_Scaf43_65.8	4.06047			CsqKR_Scaf43_65.8	4.06047			CsqKR_Scaf61_47.12	2.08566			CsqKR_Scaf99_4.37	3.67957
CsqKR_Scaf65_15.9	4.06			CsqKR_Scaf65_15.9	4.06			CsqKR_Scaf61_48.13	6.20745			CsqKR_Scaf7_20.11	3.67217
CsqKR_Scaf206_0.11	4.06			CsqKR_Scaf206_0.11	4.06			CsqKR_Scaf61_49.8	4.06199			CsqKR_Scaf256_10.37	3.67146
CsqKR_Scaf173_33.26	4.05507			CsqKR_Scaf173_33.26	4.05507			CsqKR_Scaf61_5.25	2.94838			CsqKR_Scaf460_2.10	3.66766
CsqKR_Scaf100_1.14	4.04			CsqKR_Scaf100_1.14	4.04			CsqKR_Scaf61_52.28	2.02294			CsqKR_Scaf40_8.16	3.66659
CsqKR_Scaf35_36.35	4.04			CsqKR_Scaf35_36.35	4.04			CsqKR_Scaf623_0.5	9.57785			CsqKR_Scaf264_9.5	3.65766
CsqKR_Scaf31_30.24	4.04			CsqKR_Scaf31_30.24	4.04			CsqKR_Scaf63_10.19	3.77897			CsqKR_Scaf43_16.19	3.64775
CsqKR_Scaf7_12.19	4.03			CsqKR_Scaf7_12.19	4.03			CsqKR_Scaf63_14.11	2.94563			CsqKR_Scaf247_5.15	3.63974
CsqKR_Scaf673_0.0	4.02985			CsqKR_Scaf673_0.0	4.02985			CsqKR_Scaf63_15.24	2.29983			CsqKR_Scaf138_0.11	3.63939
CsqKR_Scaf231_2.12	4.03			CsqKR_Scaf231_2.12	4.03			CsqKR_Scaf63_3.13	3.45679			CsqKR_Scaf208_6.13	3.6376
CsqKR_Scaf3_48.13	4.03			CsqKR_Scaf3_48.13	4.03			CsqKR_Scaf63_3.7	4.30066			CsqKR_Scaf3_1.10	3.63396
CsqKR_Scaf180_2.13	4.03			CsqKR_Scaf180_2.13	4.03			CsqKR_Scaf63_4.5	5.52236			CsqKR_Scaf17_0.20	3.63321
CsqKR_Scaf174_25.27	4.02			CsqKR_Scaf174_25.27	4.02			CsqKR_Scaf63_7.28	2.91338			CsqKR_Scaf7_25.32	3.62942
CsqKR_Scaf432_0.13	4.02097			CsqKR_Scaf432_0.13	4.02097			CsqKR_Scaf63_7.31	2.94727			CsqKR_Scaf3_1.22	3.62201
CsqKR_Scaf70_5.18	4.02			CsqKR_Scaf70_5.18	4.02			CsqKR_Scaf63_7.32	3.8945			CsqKR_Scaf124_4.26	3.62189
CsqKR_Scaf69_7.42	4.01679			CsqKR_Scaf69_7.42	4.01679			CsqKR_Scaf631_0.19	6.47997			CsqKR_Scaf143_3.20	3.6215
CsqKR_Scaf173_6.25	4.01252			CsqKR_Scaf173_6.25	4.01252			CsqKR_Scaf635_0.11	2.22396			CsqKR_Scaf84_0.14	3.61767
CsqKR_Scaf90_17.4	4.01			CsqKR_Scaf90_17.4	4.01			CsqKR_Scaf635_0.18	2.0484			CsqKR_Scaf65_13.4	3.61193
CsqKR_Scaf78_4.16	4.00198			CsqKR_Scaf78_4.16	4.00198			CsqKR_Scaf64_14.4	27.7333			CsqKR_Scaf65_9.13	3.61133
CsqKR_Scaf472_2.31	4			CsqKR_Scaf472_2.31	4			CsqKR_Scaf64_17.13	2.0727			CsqKR_Scaf103_6.20	3.59517
CsqKR_Scaf457_0.17	3.99376			CsqKR_Scaf457_0.17	3.99376			CsqKR_Scaf64_19.12	3.55675			CsqKR_Scaf153_2.4	3.59472
CsqKR_Scaf113_11.17	3.98977			CsqKR_Scaf113_11.17	3.98977			CsqKR_Scaf64_25.18	18.025			CsqKR_Scaf52_0.19	3.59342
CsqKR_Scaf27_9.35	3.98735			CsqKR_Scaf27_9.35	3.98735			CsqKR_Scaf64_25.19	14.9942			CsqKR_Scaf361_1.12	3.58976
CsqKR_Scaf69_5.24	3.98716			CsqKR_Scaf69_5.24	3.98716			CsqKR_Scaf64_25.21	35.4766			CsqKR_Scaf137_1.16	3.58951
CsqKR_Scaf103_21.7	3.99			CsqKR_Scaf103_21.7	3.99			CsqKR_Scaf64_28.9	2.44156			CsqKR_Scaf53_5.14	3.58643
CsqKR_Scaf36_16.18	3.98			CsqKR_Scaf36_16.18	3.98			CsqKR_Scaf64_32.14	36.9095			CsqKR_Scaf3_80.16	3.583
CsqKR_Scaf12_60.19	3.98			CsqKR_Scaf12_60.19	3.98			CsqKR_Scaf64_32.15	6.64802			CsqKR_Scaf7_33.23	3.58131
CsqKR_Scaf1_41.31	3.98			CsqKR_Scaf1_41.31	3.98			CsqKR_Scaf64_34.7	6.88144			CsqKR_Scaf193_11.20	3.57698
CsqKR_Scaf451_2.37	3.98			CsqKR_Scaf451_2.37	3.98			CsqKR_Scaf64_6.17	69.7969			CsqKR_Scaf272_0.0	3.57307
CsqKR_Scaf103_37.24	3.98			CsqKR_Scaf103_37.24	3.98			CsqKR_Scaf64_8.26	9.35263			CsqKR_Scaf102_12.18	3.57125
CsqKR_Scaf165_14.7	3.98			CsqKR_Scaf165_14.7	3.98			CsqKR_Scaf640_0.10	6.65161			CsqKR_Scaf84_2.14	3.56816
CsqKR_Scaf174_37.15	3.97			CsqKR_Scaf174_37.15	3.97			CsqKR_Scaf640_0.8	6.18866			CsqKR_Scaf63_14.8	3.56236
CsqKR_Scaf266_2.13	3.96			CsqKR_Scaf266_2.13	3.96			CsqKR_Scaf642_0.12	4.00702			CsqKR_Scaf247_2.17	3.55968
CsqKR_Scaf411_0.1	3.96			CsqKR_Scaf411_0.1	3.96			CsqKR_Scaf642_0.16	2.30221			CsqKR_Scaf172_3.24	3.55833
CsqKR_Scaf129_1.18	3.96			CsqKR_Scaf129_1.18	3.96			CsqKR_Scaf642_1.27	2.78415			CsqKR_Scaf144_4.51	3.55338
CsqKR_Scaf65_8.19	3.95			CsqKR_Scaf65_8.19	3.95			CsqKR_Scaf65_12.17	2.31074			CsqKR_Scaf30_2.11	3.55061
CsqKR_Scaf112_0.22	3.95			CsqKR_Scaf112_0.22	3.95			CsqKR_Scaf65_28.16	2.08303			CsqKR_Scaf878_0.7	3.54649
CsqKR_Scaf666_0.43	3.95071			CsqKR_Scaf666_0.43	3.95071			CsqKR_Scaf65_3.7	2.75864			CsqKR_Scaf595_0.0	3.53635
CsqKR_Scaf50_6.47	3.95			CsqKR_Scaf50_6.47	3.95			CsqKR_Scaf672_0.17	4.51363			CsqKR_Scaf69_21.8	3.53504
CsqKR_Scaf7_20.12	3.94913			CsqKR_Scaf7_20.12	3.94913			CsqKR_Scaf69_12.22	11.941			CsqKR_Scaf90_14.19	3.53073
CsqKR_Scaf5_0.10	3.94388			CsqKR_Scaf5_0.10	3.94388			CsqKR_Scaf69_14.11	30.1244			CsqKR_Scaf143_12.17	3.52656
CsqKR_Scaf95_18.17	3.94			CsqKR_Scaf95_18.17	3.94			CsqKR_Scaf69_15.59	5.58903			CsqKR_Scaf402_9.39	3.52582
CsqKR_Scaf12_55.17	3.94			CsqKR_Scaf12_55.17	3.94			CsqKR_Scaf69_16.2	5.40119			CsqKR_Scaf174_7.12	3.5179
CsqKR_Scaf39_19.3	3.94			CsqKR_Scaf39_19.3	3.94			CsqKR_Scaf69_19.20	3.54124			CsqKR_Scaf28_5.21	3.51274
CsqKR_Scaf57_1.4	3.94			CsqKR_Scaf57_1.4	3.94			CsqKR_Scaf69_19.6	5.79779			CsqKR_Scaf175_10.36	3.51043
CsqKR_Scaf35_50.3	3.93			CsqKR_Scaf35_50.3	3.93			CsqKR_Scaf69_25.14	8.0005			CsqKR_Scaf21_7.10	3.50681
CsqKR_Scaf61_10.33	3.93			CsqKR_Scaf61_10.33	3.93			CsqKR_Scaf69_30.32	3.14497			CsqKR_Scaf69_62.25	3.50322
CsqKR_Scaf95_5.7	3.92			CsqKR_Scaf95_5.7	3.92			CsqKR_Scaf69_31.15	3.71779			CsqKR_Scaf268_13.5	3.5017
CsqKR_Scaf246_2.3	3.92			CsqKR_Scaf246_2.3	3.92			CsqKR_Scaf69_33.6	2.53791			CsqKR_Scaf745_0.5	3.50031
CsqKR_Scaf44_3.26	3.92			CsqKR_Scaf44_3.26	3.92			CsqKR_Scaf69_42.14	4.92022			CsqKR_Scaf106_9.23	3.48931
CsqKR_Scaf222_0.6	3.92			CsqKR_Scaf222_0.6	3.92			CsqKR_Scaf69_42.23	5.43449			CsqKR_Scaf61_40.0	3.48577
CsqKR_Scaf36_8.13	3.91			CsqKR_Scaf36_8.13	3.91			CsqKR_Scaf69_43.10	28.1048			CsqKR_Scaf69_83.16	3.48361
CsqKR_Scaf149_0.62	3.91			CsqKR_Scaf149_0.62	3.91			CsqKR_Scaf69_43.25	6.54305			CsqKR_Scaf90_15.13	3.48293
CsqKR_Scaf94_7.15	3.90916			CsqKR_Scaf94_7.15	3.90916			CsqKR_Scaf69_43.43	22.0836			CsqKR_Scaf27_14.3	3.48143
CsqKR_Scaf231_7.2	3.91			CsqKR_Scaf231_7.2	3.91			CsqKR_Scaf69_43.44	4.40584			CsqKR_Scaf84_9.29	3.47218
CsqKR_Scaf200_6.35	3.91			CsqKR_Scaf200_6.35	3.91			CsqKR_Scaf69_43.46	21.3965			CsqKR_Scaf27_25.41	3.46758
CsqKR_Scaf3_64.11	3.9			CsqKR_Scaf3_64.11	3.9			CsqKR_Scaf69_45.7	2.46835			CsqKR_Scaf7_11.6	3.45586
CsqKR_Scaf52_6.10	3.9			CsqKR_Scaf52_6.10	3.9			CsqKR_Scaf69_48.0	3.8919			CsqKR_Scaf69_43.37	3.45356
CsqKR_Scaf144_4.45	3.9			CsqKR_Scaf144_4.45	3.9			CsqKR_Scaf69_53.29	2.60788			CsqKR_Scaf366_18.30	3.45169
CsqKR_Scaf309_1.25	3.89654			CsqKR_Scaf309_1.25	3.89654			CsqKR_Scaf69_53.30	53.5461			CsqKR_Scaf44_4.34	3.45143
CsqKR_Scaf40_4.16	3.89			CsqKR_Scaf40_4.16	3.89			CsqKR_Scaf69_54.33	45.9202			CsqKR_Scaf21_1.47	3.45109
CsqKR_Scaf69_18.25	3.89			CsqKR_Scaf69_18.25	3.89			CsqKR_Scaf69_61.1	2.1766			CsqKR_Scaf403_4.62	3.45047
CsqKR_Scaf127_2.6	3.88			CsqKR_Scaf127_2.6	3.88			CsqKR_Scaf69_63.17	4.47468			CsqKR_Scaf40_20.14	3.45041
CsqKR_Scaf203_2.10	3.88			CsqKR_Scaf203_2.10	3.88			CsqKR_Scaf69_65.8	3.39963			CsqKR_Scaf147_11.29	3.44996
CsqKR_Scaf781_0.0	3.8773			CsqKR_Scaf781_0.0	3.8773			CsqKR_Scaf69_7.29	4.49267			CsqKR_Scaf302_6.24	3.44199
CsqKR_Scaf101_0.9	3.88			CsqKR_Scaf101_0.9	3.88			CsqKR_Scaf69_7.40	2.2692			CsqKR_Scaf562_1.32	3.44193
CsqKR_Scaf302_8.6	3.87425			CsqKR_Scaf302_8.6	3.87425			CsqKR_Scaf69_7.43	3.57576			CsqKR_Scaf16_13.18	3.44177
CsqKR_Scaf113_3.13	3.87			CsqKR_Scaf113_3.13	3.87			CsqKR_Scaf69_74.7	2.34326			CsqKR_Scaf173_6.28	3.44043
CsqKR_Scaf69_22.16	3.87257			CsqKR_Scaf69_22.16	3.87257			CsqKR_Scaf69_75.11	2.24137			CsqKR_Scaf117_1.7	3.43002
CsqKR_Scaf84_6.11	3.87			CsqKR_Scaf84_6.11	3.87			CsqKR_Scaf69_75.7	2.08306			CsqKR_Scaf111_0.0	3.42845
CsqKR_Scaf202_4.46	3.87			CsqKR_Scaf202_4.46	3.87			CsqKR_Scaf69_78.7	2.10693			CsqKR_Scaf65_7.15	3.42567
CsqKR_Scaf76_0.13	3.87			CsqKR_Scaf76_0.13	3.87			CsqKR_Scaf69_83.15	2.5509			CsqKR_Scaf173_23.17	3.42443
CsqKR_Scaf252_2.7	3.87			CsqKR_Scaf252_2.7	3.87			CsqKR_Scaf69_86.0	3.41477			CsqKR_Scaf78_9.12	3.42123
CsqKR_Scaf418_0.0	3.87074			CsqKR_Scaf418_0.0	3.87074			CsqKR_Scaf69_9.13	34.1404			CsqKR_Scaf75_6.50	3.41953
CsqKR_Scaf27_12.14	3.86			CsqKR_Scaf27_12.14	3.86			CsqKR_Scaf7_14.21	2.31257			CsqKR_Scaf5_29.22	3.41488
CsqKR_Scaf634_0.7	3.86			CsqKR_Scaf634_0.7	3.86			CsqKR_Scaf7_17.22	2.2502			CsqKR_Scaf372_1.0	3.40735
CsqKR_Scaf55_26.20	3.86			CsqKR_Scaf55_26.20	3.86			CsqKR_Scaf7_20.6	75.8923			CsqKR_Scaf203_4.18	3.40565
CsqKR_Scaf478_1.16	3.86			CsqKR_Scaf478_1.16	3.86			CsqKR_Scaf7_24.16	12.5987			CsqKR_Scaf44_9.20	3.40503
CsqKR_Scaf259_2.50	3.85			CsqKR_Scaf259_2.50	3.85			CsqKR_Scaf7_29.5	2.47763			CsqKR_Scaf12_47.49	3.40017
CsqKR_Scaf43_62.13	3.85			CsqKR_Scaf43_62.13	3.85			CsqKR_Scaf7_29.8	2.41556			CsqKR_Scaf12_64.8	3.39118
CsqKR_Scaf55_35.43	3.85			CsqKR_Scaf55_35.43	3.85			CsqKR_Scaf7_32.20	11.8851			CsqKR_Scaf107_2.15	3.38839
CsqKR_Scaf174_25.16	3.85			CsqKR_Scaf174_25.16	3.85			CsqKR_Scaf7_34.25	2.47816			CsqKR_Scaf194_26.12	3.38094
CsqKR_Scaf451_2.14	3.85			CsqKR_Scaf451_2.14	3.85			CsqKR_Scaf7_38.15	2.0139			CsqKR_Scaf349_11.25	3.37887
CsqKR_Scaf162_8.21	3.85			CsqKR_Scaf162_8.21	3.85			CsqKR_Scaf70_2.14	3.1386			CsqKR_Scaf196_5.1	3.37768
CsqKR_Scaf12_63.42	3.84			CsqKR_Scaf12_63.42	3.84			CsqKR_Scaf70_7.28	88.278			CsqKR_Scaf266_6.34	3.377
CsqKR_Scaf50_32.12	3.84			CsqKR_Scaf50_32.12	3.84			CsqKR_Scaf701_0.7	3.35577			CsqKR_Scaf50_23.15	3.37386
CsqKR_Scaf137_3.22	3.84			CsqKR_Scaf137_3.22	3.84			CsqKR_Scaf701_0.8	3.3365			CsqKR_Scaf17_4.12	3.37337
CsqKR_Scaf103_1.28	3.84			CsqKR_Scaf103_1.28	3.84			CsqKR_Scaf707_0.0	2.48237			CsqKR_Scaf165_18.14	3.37155
CsqKR_Scaf3_4.17	3.84			CsqKR_Scaf3_4.17	3.84			CsqKR_Scaf713_0.47	2.47183			CsqKR_Scaf64_5.12	3.35612
CsqKR_Scaf21_23.15	3.83			CsqKR_Scaf21_23.15	3.83			CsqKR_Scaf714_0.11	4.88191			CsqKR_Scaf43_26.8	3.35357
CsqKR_Scaf600_0.0	3.83			CsqKR_Scaf600_0.0	3.83			CsqKR_Scaf72_5.11	6.35654			CsqKR_Scaf20_13.10	3.35237
CsqKR_Scaf302_2.14	3.83			CsqKR_Scaf302_2.14	3.83			CsqKR_Scaf72_5.12	6.20094			CsqKR_Scaf147_11.18	3.35201
CsqKR_Scaf116_3.34	3.83			CsqKR_Scaf116_3.34	3.83			CsqKR_Scaf72_5.13	2.17339			CsqKR_Scaf91_16.7	3.34854
CsqKR_Scaf19_6.16	3.83			CsqKR_Scaf19_6.16	3.83			CsqKR_Scaf72_5.19	3.18212			CsqKR_Scaf17_5.49	3.34781
CsqKR_Scaf280_5.12	3.83			CsqKR_Scaf280_5.12	3.83			CsqKR_Scaf73_0.13	2.58856			CsqKR_Scaf366_18.15	3.34383
CsqKR_Scaf182_4.21	3.83			CsqKR_Scaf182_4.21	3.83			CsqKR_Scaf73_11.16	14.0676			CsqKR_Scaf95_3.34	3.34285
CsqKR_Scaf174_4.10	3.83			CsqKR_Scaf174_4.10	3.83			CsqKR_Scaf73_12.12	3.61878			CsqKR_Scaf29_1.5	3.33731
CsqKR_Scaf22_11.9	3.82			CsqKR_Scaf22_11.9	3.82			CsqKR_Scaf73_12.13	4.2115			CsqKR_Scaf392_0.33	3.3303
CsqKR_Scaf133_8.1	3.82			CsqKR_Scaf133_8.1	3.82			CsqKR_Scaf73_12.15	2.5637			CsqKR_Scaf143_6.14	3.32217
CsqKR_Scaf61_29.15	3.81473			CsqKR_Scaf61_29.15	3.81473			CsqKR_Scaf73_12.2	2.22886			CsqKR_Scaf65_18.5	3.32091
CsqKR_Scaf518_0.31	3.81362			CsqKR_Scaf518_0.31	3.81362			CsqKR_Scaf73_15.21	24.9957			CsqKR_Scaf27_17.20	3.31766
CsqKR_Scaf61_10.35	3.81			CsqKR_Scaf61_10.35	3.81			CsqKR_Scaf73_16.42	54.1017			CsqKR_Scaf21_21.13	3.31643
CsqKR_Scaf61_53.17	3.81024			CsqKR_Scaf61_53.17	3.81024			CsqKR_Scaf73_20.18	49.551			CsqKR_Scaf170_0.4	3.31447
CsqKR_Scaf37_1.12	3.81			CsqKR_Scaf37_1.12	3.81			CsqKR_Scaf73_27.1	13.0742			CsqKR_Scaf99_29.10	3.3095
CsqKR_Scaf59_20.25	3.8			CsqKR_Scaf59_20.25	3.8			CsqKR_Scaf73_3.26	12.0113			CsqKR_Scaf256_8.13	3.30809
CsqKR_Scaf268_0.15	3.80129			CsqKR_Scaf268_0.15	3.80129			CsqKR_Scaf73_3.29	79.1576			CsqKR_Scaf201_5.31	3.30435
CsqKR_Scaf568_0.4	3.8			CsqKR_Scaf568_0.4	3.8			CsqKR_Scaf73_3.30	99.304			CsqKR_Scaf27_13.5	3.2889
CsqKR_Scaf89_11.30	3.8			CsqKR_Scaf89_11.30	3.8			CsqKR_Scaf73_3.31	92.7378			CsqKR_Scaf61_47.13	3.28757
CsqKR_Scaf575_1.27	3.8			CsqKR_Scaf575_1.27	3.8			CsqKR_Scaf73_3.33	5.69604			CsqKR_Scaf117_2.13	3.28318
CsqKR_Scaf307_8.20	3.79423			CsqKR_Scaf307_8.20	3.79423			CsqKR_Scaf73_3.34	8.02962			CsqKR_Scaf25_19.12	3.28266
CsqKR_Scaf59_1.11	3.79			CsqKR_Scaf59_1.11	3.79			CsqKR_Scaf73_3.36	9.04773			CsqKR_Scaf15_0.1	3.27824
CsqKR_Scaf192_10.12	3.79			CsqKR_Scaf192_10.12	3.79			CsqKR_Scaf73_3.39	18.447			CsqKR_Scaf5_4.18	3.27058
CsqKR_Scaf320_3.24	3.79			CsqKR_Scaf320_3.24	3.79			CsqKR_Scaf73_4.32	5.39201			CsqKR_Scaf188_0.0	3.26413
CsqKR_Scaf159_0.18	3.78			CsqKR_Scaf159_0.18	3.78			CsqKR_Scaf73_4.36	15.7735			CsqKR_Scaf174_19.0	3.26408
CsqKR_Scaf3_88.6	3.78			CsqKR_Scaf3_88.6	3.78			CsqKR_Scaf738_0.13	3.38714			CsqKR_Scaf398_7.22	3.26381
CsqKR_Scaf102_12.37	3.77			CsqKR_Scaf102_12.37	3.77			CsqKR_Scaf738_0.6	6.29086			CsqKR_Scaf61_25.0	3.25979
CsqKR_Scaf457_1.25	3.77221			CsqKR_Scaf457_1.25	3.77221			CsqKR_Scaf739_0.4	3.26192			CsqKR_Scaf117_7.8	3.25742
CsqKR_Scaf149_0.54	3.76886			CsqKR_Scaf149_0.54	3.76886			CsqKR_Scaf75_16.18	2.59699			CsqKR_Scaf18_16.9	3.25546
CsqKR_Scaf146_2.14	3.77			CsqKR_Scaf146_2.14	3.77			CsqKR_Scaf75_16.8	4.23941			CsqKR_Scaf7_0.1	3.24714
CsqKR_Scaf99_14.17	3.77			CsqKR_Scaf99_14.17	3.77			CsqKR_Scaf75_29.14	2.24964			CsqKR_Scaf5_21.12	3.24714
CsqKR_Scaf55_35.26	3.77			CsqKR_Scaf55_35.26	3.77			CsqKR_Scaf75_31.53	2.21451			CsqKR_Scaf85_0.14	3.24541
CsqKR_Scaf3_75.37	3.77			CsqKR_Scaf3_75.37	3.77			CsqKR_Scaf75_31.55	2.27501			CsqKR_Scaf1_56.12	3.2376
CsqKR_Scaf144_5.10	3.76631			CsqKR_Scaf144_5.10	3.76631			CsqKR_Scaf75_38.21	2.38112			CsqKR_Scaf34_1.19	3.23609
CsqKR_Scaf147_7.18	3.76			CsqKR_Scaf147_7.18	3.76			CsqKR_Scaf75_5.17	2.58069			CsqKR_Scaf103_26.32	3.23318
CsqKR_Scaf80_1.9	3.76141			CsqKR_Scaf80_1.9	3.76141			CsqKR_Scaf75_6.22	2.57194			CsqKR_Scaf75_7.34	3.22774
CsqKR_Scaf44_3.25	3.76			CsqKR_Scaf44_3.25	3.76			CsqKR_Scaf77_1.23	2.96085			CsqKR_Scaf103_41.12	3.22731
CsqKR_Scaf457_2.44	3.75856			CsqKR_Scaf457_2.44	3.75856			CsqKR_Scaf77_1.25	2.68688			CsqKR_Scaf99_30.18	3.22335
CsqKR_Scaf10_10.29	3.76			CsqKR_Scaf10_10.29	3.76			CsqKR_Scaf77_5.0	6.63716			CsqKR_Scaf10_20.37	3.22321
CsqKR_Scaf393_3.3	3.76			CsqKR_Scaf393_3.3	3.76			CsqKR_Scaf772_0.15	5.85004			CsqKR_Scaf529_0.41	3.22259
CsqKR_Scaf64_6.19	3.75			CsqKR_Scaf64_6.19	3.75			CsqKR_Scaf772_0.16	4.42641			CsqKR_Scaf117_8.9	3.22157
CsqKR_Scaf160_0.4	3.75			CsqKR_Scaf160_0.4	3.75			CsqKR_Scaf772_0.18	2.7263			CsqKR_Scaf129_5.12	3.22109
CsqKR_Scaf44_26.19	3.75			CsqKR_Scaf44_26.19	3.75			CsqKR_Scaf772_0.20	2.57769			CsqKR_Scaf99_18.20	3.21881
CsqKR_Scaf103_8.28	3.74			CsqKR_Scaf103_8.28	3.74			CsqKR_Scaf78_1.12	2.99965			CsqKR_Scaf314_0.4	3.21387
CsqKR_Scaf284_3.22	3.73			CsqKR_Scaf284_3.22	3.73			CsqKR_Scaf78_11.39	5.1394			CsqKR_Scaf321_0.25	3.20666
CsqKR_Scaf193_9.24	3.73359			CsqKR_Scaf193_9.24	3.73359			CsqKR_Scaf782_0.8	2.03732			CsqKR_Scaf796_0.5	3.20601
CsqKR_Scaf50_23.32	3.73			CsqKR_Scaf50_23.32	3.73			CsqKR_Scaf792_0.0	2.28493			CsqKR_Scaf127_4.46	3.20009
CsqKR_Scaf16_10.21	3.73			CsqKR_Scaf16_10.21	3.73			CsqKR_Scaf792_0.4	2.67578			CsqKR_Scaf99_51.23	3.19634
CsqKR_Scaf515_0.5	3.72994			CsqKR_Scaf515_0.5	3.72994			CsqKR_Scaf794_0.6	3.85972			CsqKR_Scaf50_13.33	3.19606
CsqKR_Scaf572_0.17	3.72666			CsqKR_Scaf572_0.17	3.72666			CsqKR_Scaf794_0.8	4.02489			CsqKR_Scaf69_16.5	3.19273
CsqKR_Scaf143_12.12	3.73			CsqKR_Scaf143_12.12	3.73			CsqKR_Scaf8_15.12	2.02522			CsqKR_Scaf3_74.9	3.19223
CsqKR_Scaf3_24.40	3.72			CsqKR_Scaf3_24.40	3.72			CsqKR_Scaf8_16.16	2.89042			CsqKR_Scaf207_2.13	3.18706
CsqKR_Scaf4_5.17	3.72			CsqKR_Scaf4_5.17	3.72			CsqKR_Scaf8_18.10	8.6469			CsqKR_Scaf5_10.16	3.18703
CsqKR_Scaf39_19.22	3.71			CsqKR_Scaf39_19.22	3.71			CsqKR_Scaf8_18.8	4.33082			CsqKR_Scaf41_15.9	3.18699
CsqKR_Scaf290_7.1	3.71			CsqKR_Scaf290_7.1	3.71			CsqKR_Scaf8_19.36	4.54315			CsqKR_Scaf11_9.32	3.18557
CsqKR_Scaf39_33.34	3.71			CsqKR_Scaf39_33.34	3.71			CsqKR_Scaf8_2.8	5.71598			CsqKR_Scaf61_8.29	3.18434
CsqKR_Scaf8_30.12	3.7			CsqKR_Scaf8_30.12	3.7			CsqKR_Scaf8_26.29	2.20064			CsqKR_Scaf61_8.26	3.1816
CsqKR_Scaf676_0.1	3.7			CsqKR_Scaf676_0.1	3.7			CsqKR_Scaf8_27.35	14.1923			CsqKR_Scaf29_7.38	3.18144
CsqKR_Scaf759_0.9	3.7			CsqKR_Scaf759_0.9	3.7			CsqKR_Scaf8_3.25	3.34048			CsqKR_Scaf166_9.12	3.17924
CsqKR_Scaf67_1.41	3.69			CsqKR_Scaf67_1.41	3.69			CsqKR_Scaf8_31.22	119.352			CsqKR_Scaf1_54.32	3.1791
CsqKR_Scaf102_15.6	3.69			CsqKR_Scaf102_15.6	3.69			CsqKR_Scaf8_31.24	2.1347			CsqKR_Scaf135_8.60	3.17182
CsqKR_Scaf50_39.31	3.69			CsqKR_Scaf50_39.31	3.69			CsqKR_Scaf8_31.27	2.12473			CsqKR_Scaf201_0.4	3.17163
CsqKR_Scaf146_0.12	3.68547			CsqKR_Scaf146_0.12	3.68547			CsqKR_Scaf8_4.11	3.51735			CsqKR_Scaf252_0.14	3.17066
CsqKR_Scaf43_58.22	3.68			CsqKR_Scaf43_58.22	3.68			CsqKR_Scaf80_14.5	4.30747			CsqKR_Scaf172_3.13	3.16791
CsqKR_Scaf127_5.18	3.68			CsqKR_Scaf127_5.18	3.68			CsqKR_Scaf80_15.27	4.04255			CsqKR_Scaf5_20.31	3.16693
CsqKR_Scaf34_0.6	3.68			CsqKR_Scaf34_0.6	3.68			CsqKR_Scaf80_15.3	13.0257			CsqKR_Scaf18_20.26	3.16653
CsqKR_Scaf55_0.6	3.67552			CsqKR_Scaf55_0.6	3.67552			CsqKR_Scaf80_15.32	147.684			CsqKR_Scaf14_14.42	3.16083
CsqKR_Scaf457_2.28	3.67			CsqKR_Scaf457_2.28	3.67			CsqKR_Scaf80_16.33	4.10343			CsqKR_Scaf25_8.24	3.15824
CsqKR_Scaf838_0.10	3.66871			CsqKR_Scaf838_0.10	3.66871			CsqKR_Scaf80_16.5	20.1255			CsqKR_Scaf27_2.15	3.15112
CsqKR_Scaf208_3.12	3.67			CsqKR_Scaf208_3.12	3.67			CsqKR_Scaf80_3.20	3.41057			CsqKR_Scaf95_20.25	3.14888
CsqKR_Scaf3_34.6	3.66			CsqKR_Scaf3_34.6	3.66			CsqKR_Scaf802_0.1	7.19026			CsqKR_Scaf169_3.40	3.14879
CsqKR_Scaf281_4.40	3.66			CsqKR_Scaf281_4.40	3.66			CsqKR_Scaf81_0.5	2.17167			CsqKR_Scaf127_9.10	3.14859
CsqKR_Scaf398_0.10	3.66			CsqKR_Scaf398_0.10	3.66			CsqKR_Scaf818_0.13	12.2797			CsqKR_Scaf194_5.17	3.14775
CsqKR_Scaf52_17.31	3.65			CsqKR_Scaf52_17.31	3.65			CsqKR_Scaf818_0.7	8.13928			CsqKR_Scaf149_0.59	3.14599
CsqKR_Scaf69_77.28	3.65			CsqKR_Scaf69_77.28	3.65			CsqKR_Scaf84_0.17	2.99659			CsqKR_Scaf35_41.6	3.13609
CsqKR_Scaf61_30.28	3.65			CsqKR_Scaf61_30.28	3.65			CsqKR_Scaf84_14.10	2.45678			CsqKR_Scaf39_27.14	3.1292
CsqKR_Scaf99_17.19	3.65			CsqKR_Scaf99_17.19	3.65			CsqKR_Scaf84_14.14	2.27672			CsqKR_Scaf69_46.10	3.12693
CsqKR_Scaf191_9.25	3.65			CsqKR_Scaf191_9.25	3.65			CsqKR_Scaf84_2.25	5.64225			CsqKR_Scaf129_0.5	3.12269
CsqKR_Scaf195_8.29	3.65			CsqKR_Scaf195_8.29	3.65			CsqKR_Scaf84_4.12	69.4487			CsqKR_Scaf285_7.50	3.11699
CsqKR_Scaf202_2.13	3.65			CsqKR_Scaf202_2.13	3.65			CsqKR_Scaf84_4.28	179.797			CsqKR_Scaf1_53.47	3.11475
CsqKR_Scaf99_17.23	3.65			CsqKR_Scaf99_17.23	3.65			CsqKR_Scaf84_4.29	75.1584			CsqKR_Scaf91_14.27	3.10929
CsqKR_Scaf7_31.36	3.64			CsqKR_Scaf7_31.36	3.64			CsqKR_Scaf85_1.35	4.50426			CsqKR_Scaf5_44.19	3.10631
CsqKR_Scaf254_2.49	3.64			CsqKR_Scaf254_2.49	3.64			CsqKR_Scaf87_4.9	2.24104			CsqKR_Scaf20_13.11	3.10614
CsqKR_Scaf572_0.22	3.64			CsqKR_Scaf572_0.22	3.64			CsqKR_Scaf87_6.23	3.03565			CsqKR_Scaf44_11.12	3.10142
CsqKR_Scaf61_14.24	3.63			CsqKR_Scaf61_14.24	3.63			CsqKR_Scaf87_7.3	2.16217			CsqKR_Scaf403_1.36	3.09534
CsqKR_Scaf61_28.8	3.63251			CsqKR_Scaf61_28.8	3.63251			CsqKR_Scaf872_0.2	2.11077			CsqKR_Scaf14_32.12	3.08823
CsqKR_Scaf653_0.9	3.63144			CsqKR_Scaf653_0.9	3.63144			CsqKR_Scaf88_0.18	2.22803			CsqKR_Scaf75_32.35	3.08725
CsqKR_Scaf50_6.12	3.63			CsqKR_Scaf50_6.12	3.63			CsqKR_Scaf88_5.19	15.5418			CsqKR_Scaf381_0.34	3.08603
CsqKR_Scaf451_0.10	3.62			CsqKR_Scaf451_0.10	3.62			CsqKR_Scaf88_6.12	7.90148			CsqKR_Scaf173_23.18	3.08399
CsqKR_Scaf117_10.15	3.62			CsqKR_Scaf117_10.15	3.62			CsqKR_Scaf884_0.7	2.4721			CsqKR_Scaf4_2.37	3.08248
CsqKR_Scaf1_4.13	3.62			CsqKR_Scaf1_4.13	3.62			CsqKR_Scaf889_0.4	2.16179			CsqKR_Scaf43_55.6	3.07994
CsqKR_Scaf285_9.20	3.62			CsqKR_Scaf285_9.20	3.62			CsqKR_Scaf89_0.26	3.40606			CsqKR_Scaf280_1.8	3.07554
CsqKR_Scaf80_15.28	3.62			CsqKR_Scaf80_15.28	3.62			CsqKR_Scaf89_1.8	2.97587			CsqKR_Scaf75_6.45	3.07311
CsqKR_Scaf73_4.27	3.62			CsqKR_Scaf73_4.27	3.62			CsqKR_Scaf89_9.3	99.5047			CsqKR_Scaf14_24.6	3.07194
CsqKR_Scaf231_16.74	3.62			CsqKR_Scaf231_16.74	3.62			CsqKR_Scaf9_1.2	3.15587			CsqKR_Scaf268_10.48	3.06452
CsqKR_Scaf84_9.22	3.61			CsqKR_Scaf84_9.22	3.61			CsqKR_Scaf9_1.8	3.71366			CsqKR_Scaf99_31.6	3.06309
CsqKR_Scaf3_37.7	3.6			CsqKR_Scaf3_37.7	3.6			CsqKR_Scaf90_0.20	3.17496			CsqKR_Scaf202_4.0	3.0592
CsqKR_Scaf54_0.9	3.6			CsqKR_Scaf54_0.9	3.6			CsqKR_Scaf90_19.26	2.22759			CsqKR_Scaf19_13.19	3.05783
CsqKR_Scaf153_0.18	3.6			CsqKR_Scaf153_0.18	3.6			CsqKR_Scaf90_22.8	2.92615			CsqKR_Scaf70_10.10	3.05776
CsqKR_Scaf467_0.13	3.6			CsqKR_Scaf467_0.13	3.6			CsqKR_Scaf90_30.10	12.7692			CsqKR_Scaf64_5.5	3.05747
CsqKR_Scaf545_0.7	3.59286			CsqKR_Scaf545_0.7	3.59286			CsqKR_Scaf90_31.12	98.0186			CsqKR_Scaf166_9.11	3.05479
CsqKR_Scaf3_62.9	3.59			CsqKR_Scaf3_62.9	3.59			CsqKR_Scaf90_33.20	3.78738			CsqKR_Scaf107_8.21	3.05082
CsqKR_Scaf112_0.21	3.59			CsqKR_Scaf112_0.21	3.59			CsqKR_Scaf90_34.12	5.05333			CsqKR_Scaf39_21.7	3.0477
CsqKR_Scaf3_62.6	3.59			CsqKR_Scaf3_62.6	3.59			CsqKR_Scaf90_34.13	4.14222			CsqKR_Scaf193_9.21	3.03889
CsqKR_Scaf61_10.1	3.59			CsqKR_Scaf61_10.1	3.59			CsqKR_Scaf90_35.38	2.93523			CsqKR_Scaf124_5.29	3.03863
CsqKR_Scaf268_14.25	3.59			CsqKR_Scaf268_14.25	3.59			CsqKR_Scaf90_9.27	19.9413			CsqKR_Scaf43_31.0	3.03666
CsqKR_Scaf37_6.8	3.58			CsqKR_Scaf37_6.8	3.58			CsqKR_Scaf90_9.28	3.21481			CsqKR_Scaf247_16.61	3.03637
CsqKR_Scaf20_1.10	3.58			CsqKR_Scaf20_1.10	3.58			CsqKR_Scaf90_9.29	54.8259			CsqKR_Scaf171_2.27	3.03606
CsqKR_Scaf127_20.30	3.58			CsqKR_Scaf127_20.30	3.58			CsqKR_Scaf91_10.0	3.47141			CsqKR_Scaf145_2.18	3.03447
CsqKR_Scaf43_12.3	3.58			CsqKR_Scaf43_12.3	3.58			CsqKR_Scaf91_3.17	17.0269			CsqKR_Scaf41_18.26	3.03076
CsqKR_Scaf169_4.13	3.58			CsqKR_Scaf169_4.13	3.58			CsqKR_Scaf91_7.34	6.80756			CsqKR_Scaf185_11.42	3.02768
CsqKR_Scaf29_0.4	3.58			CsqKR_Scaf29_0.4	3.58			CsqKR_Scaf928_0.7	3.38515			CsqKR_Scaf34_4.42	3.0208
CsqKR_Scaf70_6.12	3.58			CsqKR_Scaf70_6.12	3.58			CsqKR_Scaf938_0.0	6.57772			CsqKR_Scaf69_59.16	3.01932
CsqKR_Scaf173_8.13	3.57			CsqKR_Scaf173_8.13	3.57			CsqKR_Scaf939_0.13	2.59649			CsqKR_Scaf36_7.21	3.01483
CsqKR_Scaf261_4.23	3.5641			CsqKR_Scaf261_4.23	3.5641			CsqKR_Scaf939_0.14	3.02668			CsqKR_Scaf44_43.13	3.01359
CsqKR_Scaf70_17.9	3.56043			CsqKR_Scaf70_17.9	3.56043			CsqKR_Scaf939_0.15	2.50077			CsqKR_Scaf90_7.16	3.00527
CsqKR_Scaf69_66.10	3.56			CsqKR_Scaf69_66.10	3.56			CsqKR_Scaf94_0.9	2.6105			CsqKR_Scaf718_0.1	3.00471
CsqKR_Scaf155_0.25	3.55			CsqKR_Scaf155_0.25	3.55			CsqKR_Scaf94_10.58	2.76065			CsqKR_Scaf256_7.26	3.002
CsqKR_Scaf17_3.14	3.55			CsqKR_Scaf17_3.14	3.55			CsqKR_Scaf94_5.12	5.02301			CsqKR_Scaf53_13.30	3.00148
CsqKR_Scaf75_3.30	3.54669			CsqKR_Scaf75_3.30	3.54669			CsqKR_Scaf94_7.26	2.17394			CsqKR_Scaf67_1.1	2.99918
CsqKR_Scaf127_13.30	3.54			CsqKR_Scaf127_13.30	3.54			CsqKR_Scaf95_11.12	2.44946			CsqKR_Scaf151_5.15	2.99738
CsqKR_Scaf1_37.37	3.54			CsqKR_Scaf1_37.37	3.54			CsqKR_Scaf95_11.22	2.08652			CsqKR_Scaf53_3.13	2.9971
CsqKR_Scaf133_4.20	3.54			CsqKR_Scaf133_4.20	3.54			CsqKR_Scaf95_20.23	3.55378			CsqKR_Scaf266_5.28	2.99694
CsqKR_Scaf3_91.13	3.53			CsqKR_Scaf3_91.13	3.53			CsqKR_Scaf95_24.3	3.18075			CsqKR_Scaf61_9.31	2.99534
CsqKR_Scaf5_4.16	3.53			CsqKR_Scaf5_4.16	3.53			CsqKR_Scaf95_27.8	3.98587			CsqKR_Scaf103_32.1	2.98742
CsqKR_Scaf3_15.14	3.52998			CsqKR_Scaf3_15.14	3.52998			CsqKR_Scaf95_6.32	2.02418			CsqKR_Scaf175_22.23	2.98709
CsqKR_Scaf55_35.44	3.53			CsqKR_Scaf55_35.44	3.53			CsqKR_Scaf95_6.36	29.7904			CsqKR_Scaf75_42.27	2.98477
CsqKR_Scaf207_3.18	3.52			CsqKR_Scaf207_3.18	3.52			CsqKR_Scaf95_6.37	6.05847			CsqKR_Scaf175_6.36	2.981
CsqKR_Scaf39_4.37	3.52			CsqKR_Scaf39_4.37	3.52			CsqKR_Scaf95_6.8	2.10911			CsqKR_Scaf35_3.11	2.97494
CsqKR_Scaf67_1.43	3.52			CsqKR_Scaf67_1.43	3.52			CsqKR_Scaf95_9.12	2.73115			CsqKR_Scaf124_6.17	2.97058
CsqKR_Scaf259_2.19	3.52			CsqKR_Scaf259_2.19	3.52			CsqKR_Scaf952_0.1	3.83662			CsqKR_Scaf75_4.12	2.96639
CsqKR_Scaf44_30.4	3.51445			CsqKR_Scaf44_30.4	3.51445			CsqKR_Scaf952_0.11	3.70118			CsqKR_Scaf67_0.20	2.96616
CsqKR_Scaf266_6.29	3.51			CsqKR_Scaf266_6.29	3.51			CsqKR_Scaf954_0.4	2.47667			CsqKR_Scaf471_0.13	2.96602
CsqKR_Scaf19_35.0	3.51			CsqKR_Scaf19_35.0	3.51			CsqKR_Scaf966_0.16	3.94916			CsqKR_Scaf172_9.32	2.96543
CsqKR_Scaf222_0.5	3.50969			CsqKR_Scaf222_0.5	3.50969			CsqKR_Scaf966_0.19	3.62362			CsqKR_Scaf127_21.26	2.96385
CsqKR_Scaf451_2.36	3.51			CsqKR_Scaf451_2.36	3.51			CsqKR_Scaf98_12.9	2.3484			CsqKR_Scaf69_79.24	2.96281
CsqKR_Scaf44_1.20	3.50924			CsqKR_Scaf44_1.20	3.50924			CsqKR_Scaf98_13.12	3.01982			CsqKR_Scaf12_62.10	2.95965
CsqKR_Scaf222_7.19	3.5			CsqKR_Scaf222_7.19	3.5			CsqKR_Scaf98_13.13	4.40494			CsqKR_Scaf142_0.12	2.94605
CsqKR_Scaf259_2.52	3.5			CsqKR_Scaf259_2.52	3.5			CsqKR_Scaf98_13.21	2.81324			CsqKR_Scaf21_21.14	2.94363
CsqKR_Scaf37_4.19	3.5			CsqKR_Scaf37_4.19	3.5			CsqKR_Scaf98_14.19	4.70045			CsqKR_Scaf266_6.2	2.94329
CsqKR_Scaf75_11.11	3.5			CsqKR_Scaf75_11.11	3.5			CsqKR_Scaf98_18.15	2.31343			CsqKR_Scaf318_25.5	2.94243
CsqKR_Scaf103_47.52	3.49			CsqKR_Scaf103_47.52	3.49			CsqKR_Scaf98_18.7	3.76319			CsqKR_Scaf175_23.13	2.94167
CsqKR_Scaf36_45.12	3.49021			CsqKR_Scaf36_45.12	3.49021			CsqKR_Scaf98_22.38	5.01024			CsqKR_Scaf70_18.17	2.94157
CsqKR_Scaf43_0.18	3.49			CsqKR_Scaf43_0.18	3.49			CsqKR_Scaf98_22.41	2.86338			CsqKR_Scaf2_8.44	2.94084
CsqKR_Scaf1_31.10	3.49			CsqKR_Scaf1_31.10	3.49			CsqKR_Scaf98_24.15	12.1297			CsqKR_Scaf3_75.13	2.94067
CsqKR_Scaf143_14.13	3.48			CsqKR_Scaf143_14.13	3.48			CsqKR_Scaf98_24.16	19.5512			CsqKR_Scaf323_0.14	2.94007
CsqKR_Scaf38_8.21	3.48			CsqKR_Scaf38_8.21	3.48			CsqKR_Scaf98_26.11	3.78353			CsqKR_Scaf50_18.16	2.93958
CsqKR_Scaf89_10.5	3.47694			CsqKR_Scaf89_10.5	3.47694			CsqKR_Scaf98_27.14	3.17174			CsqKR_Scaf36_32.6	2.93945
CsqKR_Scaf61_9.71	3.48			CsqKR_Scaf61_9.71	3.48			CsqKR_Scaf98_29.9	2.44887			CsqKR_Scaf38_12.14	2.93942
CsqKR_Scaf555_0.12	3.47			CsqKR_Scaf555_0.12	3.47			CsqKR_Scaf98_3.9	2.06434			CsqKR_Scaf231_10.15	2.93871
CsqKR_Scaf595_1.30	3.47			CsqKR_Scaf595_1.30	3.47			CsqKR_Scaf98_32.29	2.06188			CsqKR_Scaf258_3.27	2.93833
CsqKR_Scaf175_26.4	3.47			CsqKR_Scaf175_26.4	3.47			CsqKR_Scaf98_33.25	2.28367			CsqKR_Scaf8_31.32	2.93645
CsqKR_Scaf69_17.9	3.46			CsqKR_Scaf69_17.9	3.46			CsqKR_Scaf98_5.24	3.83787			CsqKR_Scaf84_9.23	2.93538
CsqKR_Scaf54_10.23	3.46284			CsqKR_Scaf54_10.23	3.46284			CsqKR_Scaf98_5.33	3.81454			CsqKR_Scaf50_44.14	2.92438
CsqKR_Scaf366_12.30	3.46			CsqKR_Scaf366_12.30	3.46			CsqKR_Scaf98_5.34	3.05447			CsqKR_Scaf200_7.10	2.91662
CsqKR_Scaf87_3.19	3.46056			CsqKR_Scaf87_3.19	3.46056			CsqKR_Scaf98_6.12	50.9206			CsqKR_Scaf4_5.3	2.91278
CsqKR_Scaf175_9.8	3.46			CsqKR_Scaf175_9.8	3.46			CsqKR_Scaf98_6.18	2.54933			CsqKR_Scaf30_3.27	2.90973
CsqKR_Scaf264_15.36	3.46			CsqKR_Scaf264_15.36	3.46			CsqKR_Scaf988_0.10	7.42303			CsqKR_Scaf129_7.22	2.90932
CsqKR_Scaf25_13.6	3.46			CsqKR_Scaf25_13.6	3.46			CsqKR_Scaf988_0.13	4.1576			CsqKR_Scaf159_1.14	2.90772
CsqKR_Scaf90_14.35	3.46			CsqKR_Scaf90_14.35	3.46			CsqKR_Scaf99_1.45	4.79047			CsqKR_Scaf7_15.55	2.90407
CsqKR_Scaf7_7.15	3.45813			CsqKR_Scaf7_7.15	3.45813			CsqKR_Scaf99_10.26	7.92619			CsqKR_Scaf73_16.27	2.9011
CsqKR_Scaf73_15.16	3.46			CsqKR_Scaf73_15.16	3.46			CsqKR_Scaf99_11.1	22.8592			CsqKR_Scaf405_1.12	2.89961
CsqKR_Scaf169_2.17	3.46			CsqKR_Scaf169_2.17	3.46			CsqKR_Scaf99_11.10	43.3448			CsqKR_Scaf1_31.11	2.89848
CsqKR_Scaf39_32.25	3.45			CsqKR_Scaf39_32.25	3.45			CsqKR_Scaf99_11.27	9.42619			CsqKR_Scaf396_1.13	2.89676
CsqKR_Scaf575_0.12	3.45			CsqKR_Scaf575_0.12	3.45			CsqKR_Scaf99_11.29	68.9525			CsqKR_Scaf47_3.16	2.89633
CsqKR_Scaf1_51.28	3.45			CsqKR_Scaf1_51.28	3.45			CsqKR_Scaf99_11.30	82.5405			CsqKR_Scaf321_2.26	2.89547
CsqKR_Scaf55_10.7	3.45			CsqKR_Scaf55_10.7	3.45			CsqKR_Scaf99_11.32	8.55877			CsqKR_Scaf44_42.17	2.89314
CsqKR_Scaf36_21.14	3.44846			CsqKR_Scaf36_21.14	3.44846			CsqKR_Scaf99_11.33	65.4336			CsqKR_Scaf566_0.3	2.89158
CsqKR_Scaf27_9.34	3.45			CsqKR_Scaf27_9.34	3.45			CsqKR_Scaf99_11.5	78.1738			CsqKR_Scaf47_3.34	2.88996
CsqKR_Scaf147_5.10	3.45			CsqKR_Scaf147_5.10	3.45			CsqKR_Scaf99_13.28	2.86965			CsqKR_Scaf27_17.12	2.88861
CsqKR_Scaf174_6.8	3.44			CsqKR_Scaf174_6.8	3.44			CsqKR_Scaf99_15.29	2.37366			CsqKR_Scaf35_36.36	2.88788
CsqKR_Scaf80_8.27	3.44			CsqKR_Scaf80_8.27	3.44			CsqKR_Scaf99_2.32	2.29732			CsqKR_Scaf259_0.5	2.88399
CsqKR_Scaf394_0.10	3.44			CsqKR_Scaf394_0.10	3.44			CsqKR_Scaf99_2.33	3.46638			CsqKR_Scaf5_20.10	2.88116
CsqKR_Scaf43_58.14	3.44			CsqKR_Scaf43_58.14	3.44			CsqKR_Scaf99_2.35	2.06838			CsqKR_Scaf517_0.1	2.87891
CsqKR_Scaf38_13.29	3.44			CsqKR_Scaf38_13.29	3.44			CsqKR_Scaf99_34.11	7.0221			CsqKR_Scaf89_10.2	2.87791
CsqKR_Scaf102_7.12	3.44			CsqKR_Scaf102_7.12	3.44			CsqKR_Scaf99_38.15	2.25513			CsqKR_Scaf12_26.21	2.87047
CsqKR_Scaf287_2.31	3.44			CsqKR_Scaf287_2.31	3.44			CsqKR_Scaf99_40.38	4.04038			CsqKR_Scaf195_7.21	2.87027
CsqKR_Scaf287_2.11	3.44			CsqKR_Scaf287_2.11	3.44			CsqKR_Scaf99_50.13	2.27429			CsqKR_Scaf245_0.16	2.86891
CsqKR_Scaf219_1.9	3.43			CsqKR_Scaf219_1.9	3.43			CsqKR_Scaf99_50.15	3.75536			CsqKR_Scaf175_7.30	2.86248
CsqKR_Scaf323_6.15	3.43			CsqKR_Scaf323_6.15	3.43			CsqKR_Scaf99_50.16	7.42005			CsqKR_Scaf12_26.20	2.86029
CsqKR_Scaf144_9.19	3.43			CsqKR_Scaf144_9.19	3.43			CsqKR_Scaf99_50.5	328.227			CsqKR_Scaf173_19.17	2.85722
CsqKR_Scaf48_1.2	3.43			CsqKR_Scaf48_1.2	3.43			CsqKR_Scaf99_52.10	2.70055			CsqKR_Scaf103_38.18	2.85499
CsqKR_Scaf91_14.59	3.43			CsqKR_Scaf91_14.59	3.43			CsqKR_Scaf99_52.9	2.50192			CsqKR_Scaf398_7.6	2.853
CsqKR_Scaf5_30.21	3.43			CsqKR_Scaf5_30.21	3.43			CsqKR_Scaf99_60.18	2.11347			CsqKR_Scaf90_7.17	2.85292
CsqKR_Scaf57_0.17	3.42			CsqKR_Scaf57_0.17	3.42							CsqKR_Scaf129_3.9	2.8521
CsqKR_Scaf174_24.32	3.42			CsqKR_Scaf174_24.32	3.42							CsqKR_Scaf12_62.22	2.84803
CsqKR_Scaf266_1.15	3.42			CsqKR_Scaf266_1.15	3.42							CsqKR_Scaf742_0.3	2.84759
CsqKR_Scaf75_15.21	3.42			CsqKR_Scaf75_15.21	3.42							CsqKR_Scaf3_13.12	2.84027
CsqKR_Scaf222_7.15	3.42			CsqKR_Scaf222_7.15	3.42							CsqKR_Scaf164_2.3	2.83859
CsqKR_Scaf59_2.21	3.42			CsqKR_Scaf59_2.21	3.42							CsqKR_Scaf112_6.14	2.83356
CsqKR_Scaf7_18.36	3.41			CsqKR_Scaf7_18.36	3.41							CsqKR_Scaf5_27.6	2.83336
CsqKR_Scaf41_26.17	3.41229			CsqKR_Scaf41_26.17	3.41229							CsqKR_Scaf73_24.13	2.83262
CsqKR_Scaf135_6.11	3.41			CsqKR_Scaf135_6.11	3.41							CsqKR_Scaf69_26.13	2.82766
CsqKR_Scaf127_17.12	3.41			CsqKR_Scaf127_17.12	3.41							CsqKR_Scaf44_35.17	2.82734
CsqKR_Scaf366_1.18	3.41			CsqKR_Scaf366_1.18	3.41							CsqKR_Scaf192_10.30	2.823
CsqKR_Scaf36_8.19	3.41			CsqKR_Scaf36_8.19	3.41							CsqKR_Scaf37_5.21	2.8177
CsqKR_Scaf130_22.8	3.41			CsqKR_Scaf130_22.8	3.41							CsqKR_Scaf40_15.5	2.81562
CsqKR_Scaf34_0.14	3.4			CsqKR_Scaf34_0.14	3.4							CsqKR_Scaf285_4.17	2.81062
CsqKR_Scaf95_29.36	3.39			CsqKR_Scaf95_29.36	3.39							CsqKR_Scaf59_18.13	2.80979
CsqKR_Scaf3_70.4	3.39			CsqKR_Scaf3_70.4	3.39							CsqKR_Scaf266_7.18	2.80834
CsqKR_Scaf190_0.16	3.39			CsqKR_Scaf190_0.16	3.39							CsqKR_Scaf3_64.21	2.80771
CsqKR_Scaf99_2.30	3.39			CsqKR_Scaf99_2.30	3.39							CsqKR_Scaf146_6.19	2.80535
CsqKR_Scaf43_62.23	3.39			CsqKR_Scaf43_62.23	3.39							CsqKR_Scaf165_16.29	2.7993
CsqKR_Scaf18_2.14	3.39			CsqKR_Scaf18_2.14	3.39							CsqKR_Scaf98_17.14	2.79929
CsqKR_Scaf467_0.2	3.38			CsqKR_Scaf467_0.2	3.38							CsqKR_Scaf323_6.0	2.79814
CsqKR_Scaf70_10.6	3.38			CsqKR_Scaf70_10.6	3.38							CsqKR_Scaf130_24.20	2.79639
CsqKR_Scaf419_0.1	3.37894			CsqKR_Scaf419_0.1	3.37894							CsqKR_Scaf7_15.54	2.79486
CsqKR_Scaf261_4.3	3.38			CsqKR_Scaf261_4.3	3.38							CsqKR_Scaf64_26.26	2.7943
CsqKR_Scaf202_4.29	3.38			CsqKR_Scaf202_4.29	3.38							CsqKR_Scaf14_36.27	2.79384
CsqKR_Scaf101_7.25	3.38			CsqKR_Scaf101_7.25	3.38							CsqKR_Scaf194_3.22	2.79319
CsqKR_Scaf43_40.5	3.37656			CsqKR_Scaf43_40.5	3.37656							CsqKR_Scaf170_1.12	2.79308
CsqKR_Scaf3_24.19	3.37			CsqKR_Scaf3_24.19	3.37							CsqKR_Scaf35_2.4	2.79189
CsqKR_Scaf149_0.60	3.37			CsqKR_Scaf149_0.60	3.37							CsqKR_Scaf25_3.42	2.78712
CsqKR_Scaf392_0.35	3.37398			CsqKR_Scaf392_0.35	3.37398							CsqKR_Scaf117_14.67	2.78476
CsqKR_Scaf44_40.18	3.37			CsqKR_Scaf44_40.18	3.37							CsqKR_Scaf41_30.13	2.7823
CsqKR_Scaf66_0.4	3.36967			CsqKR_Scaf66_0.4	3.36967							CsqKR_Scaf245_0.20	2.78209
CsqKR_Scaf36_20.20	3.37			CsqKR_Scaf36_20.20	3.37							CsqKR_Scaf113_9.20	2.7759
CsqKR_Scaf175_14.12	3.36			CsqKR_Scaf175_14.12	3.36							CsqKR_Scaf3_105.6	2.77368
CsqKR_Scaf404_0.12	3.36			CsqKR_Scaf404_0.12	3.36							CsqKR_Scaf69_43.28	2.77218
CsqKR_Scaf1_38.30	3.36			CsqKR_Scaf1_38.30	3.36							CsqKR_Scaf36_44.11	2.77005
CsqKR_Scaf203_0.32	3.36			CsqKR_Scaf203_0.32	3.36							CsqKR_Scaf59_9.20	2.76643
CsqKR_Scaf61_6.89	3.35982			CsqKR_Scaf61_6.89	3.35982							CsqKR_Scaf65_33.25	2.76139
CsqKR_Scaf192_7.13	3.36			CsqKR_Scaf192_7.13	3.36							CsqKR_Scaf3_101.5	2.76013
CsqKR_Scaf55_28.15	3.36			CsqKR_Scaf55_28.15	3.36							CsqKR_Scaf14_1.10	2.75892
CsqKR_Scaf170_2.46	3.36			CsqKR_Scaf170_2.46	3.36							CsqKR_Scaf713_0.45	2.75699
CsqKR_Scaf193_6.33	3.36			CsqKR_Scaf193_6.33	3.36							CsqKR_Scaf94_10.57	2.75548
CsqKR_Scaf191_6.5	3.35638			CsqKR_Scaf191_6.5	3.35638							CsqKR_Scaf144_6.33	2.75481
CsqKR_Scaf124_6.16	3.36			CsqKR_Scaf124_6.16	3.36							CsqKR_Scaf43_9.11	2.75385
CsqKR_Scaf69_81.10	3.35215			CsqKR_Scaf69_81.10	3.35215							CsqKR_Scaf36_11.20	2.75341
CsqKR_Scaf117_2.22	3.35			CsqKR_Scaf117_2.22	3.35							CsqKR_Scaf185_11.44	2.75284
CsqKR_Scaf60_2.27	3.35			CsqKR_Scaf60_2.27	3.35							CsqKR_Scaf72_8.11	2.75259
CsqKR_Scaf45_7.12	3.3431			CsqKR_Scaf45_7.12	3.3431							CsqKR_Scaf165_3.18	2.75178
CsqKR_Scaf175_23.10	3.34			CsqKR_Scaf175_23.10	3.34							CsqKR_Scaf127_21.27	2.74477
CsqKR_Scaf3_6.26	3.34			CsqKR_Scaf3_6.26	3.34							CsqKR_Scaf611_0.0	2.74198
CsqKR_Scaf666_1.9	3.34			CsqKR_Scaf666_1.9	3.34							CsqKR_Scaf398_5.8	2.73987
CsqKR_Scaf90_5.26	3.34			CsqKR_Scaf90_5.26	3.34							CsqKR_Scaf103_13.54	2.73829
CsqKR_Scaf289_4.15	3.34			CsqKR_Scaf289_4.15	3.34							CsqKR_Scaf61_52.31	2.73756
CsqKR_Scaf245_4.14	3.33734			CsqKR_Scaf245_4.14	3.33734							CsqKR_Scaf159_3.15	2.73592
CsqKR_Scaf374_0.15	3.34			CsqKR_Scaf374_0.15	3.34							CsqKR_Scaf135_1.24	2.73413
CsqKR_Scaf38_1.18	3.34			CsqKR_Scaf38_1.18	3.34							CsqKR_Scaf75_23.8	2.73358
CsqKR_Scaf72_4.9	3.33378			CsqKR_Scaf72_4.9	3.33378							CsqKR_Scaf16_13.17	2.73339
CsqKR_Scaf166_9.21	3.33			CsqKR_Scaf166_9.21	3.33							CsqKR_Scaf207_6.17	2.73179
CsqKR_Scaf35_46.20	3.33			CsqKR_Scaf35_46.20	3.33							CsqKR_Scaf175_26.29	2.73146
CsqKR_Scaf45_9.6	3.33003			CsqKR_Scaf45_9.6	3.33003							CsqKR_Scaf200_5.22	2.72973
CsqKR_Scaf191_5.20	3.32831			CsqKR_Scaf191_5.20	3.32831							CsqKR_Scaf21_18.23	2.72951
CsqKR_Scaf59_19.24	3.33			CsqKR_Scaf59_19.24	3.33							CsqKR_Scaf256_5.17	2.72933
CsqKR_Scaf173_14.28	3.32			CsqKR_Scaf173_14.28	3.32							CsqKR_Scaf21_1.49	2.72813
CsqKR_Scaf50_18.15	3.32			CsqKR_Scaf50_18.15	3.32							CsqKR_Scaf78_2.20	2.72798
CsqKR_Scaf157_9.19	3.32			CsqKR_Scaf157_9.19	3.32							CsqKR_Scaf143_15.13	2.72744
CsqKR_Scaf63_7.24	3.31			CsqKR_Scaf63_7.24	3.31							CsqKR_Scaf65_15.41	2.72295
CsqKR_Scaf27_10.21	3.31			CsqKR_Scaf27_10.21	3.31							CsqKR_Scaf55_25.19	2.72288
CsqKR_Scaf135_0.26	3.31			CsqKR_Scaf135_0.26	3.31							CsqKR_Scaf173_20.7	2.72217
CsqKR_Scaf31_28.19	3.31			CsqKR_Scaf31_28.19	3.31							CsqKR_Scaf16_1.8	2.71578
CsqKR_Scaf7_20.11	3.30627			CsqKR_Scaf7_20.11	3.30627							CsqKR_Scaf1_53.1	2.71563
CsqKR_Scaf287_3.47	3.31			CsqKR_Scaf287_3.47	3.31							CsqKR_Scaf12_66.2	2.71192
CsqKR_Scaf21_21.8	3.3			CsqKR_Scaf21_21.8	3.3							CsqKR_Scaf7_20.12	2.70645
CsqKR_Scaf90_34.11	3.3			CsqKR_Scaf90_34.11	3.3							CsqKR_Scaf130_28.24	2.70309
CsqKR_Scaf3_104.11	3.29			CsqKR_Scaf3_104.11	3.29							CsqKR_Scaf5_20.3	2.70188
CsqKR_Scaf256_7.17	3.29			CsqKR_Scaf256_7.17	3.29							CsqKR_Scaf75_33.17	2.70159
CsqKR_Scaf69_57.23	3.29			CsqKR_Scaf69_57.23	3.29							CsqKR_Scaf133_9.14	2.70019
CsqKR_Scaf103_41.10	3.29			CsqKR_Scaf103_41.10	3.29							CsqKR_Scaf27_3.22	2.69705
CsqKR_Scaf396_3.23	3.29			CsqKR_Scaf396_3.23	3.29							CsqKR_Scaf172_2.33	2.69672
CsqKR_Scaf180_4.33	3.28639			CsqKR_Scaf180_4.33	3.28639							CsqKR_Scaf43_50.11	2.68999
CsqKR_Scaf43_48.12	3.28335			CsqKR_Scaf43_48.12	3.28335							CsqKR_Scaf117_2.18	2.68764
CsqKR_Scaf45_3.5	3.28			CsqKR_Scaf45_3.5	3.28							CsqKR_Scaf12_63.35	2.68522
CsqKR_Scaf166_6.10	3.28			CsqKR_Scaf166_6.10	3.28							CsqKR_Scaf60_2.21	2.6837
CsqKR_Scaf36_14.16	3.28			CsqKR_Scaf36_14.16	3.28							CsqKR_Scaf136_0.19	2.68267
CsqKR_Scaf38_11.26	3.28			CsqKR_Scaf38_11.26	3.28							CsqKR_Scaf162_8.15	2.6824
CsqKR_Scaf457_2.27	3.28			CsqKR_Scaf457_2.27	3.28							CsqKR_Scaf497_0.8	2.68159
CsqKR_Scaf47_0.0	3.27			CsqKR_Scaf47_0.0	3.27							CsqKR_Scaf59_29.12	2.68085
CsqKR_Scaf59_39.5	3.26989			CsqKR_Scaf59_39.5	3.26989							CsqKR_Scaf90_20.9	2.67962
CsqKR_Scaf100_3.10	3.27			CsqKR_Scaf100_3.10	3.27							CsqKR_Scaf119_11.1	2.67847
CsqKR_Scaf25_10.18	3.27			CsqKR_Scaf25_10.18	3.27							CsqKR_Scaf302_6.23	2.6778
CsqKR_Scaf21_24.7	3.27			CsqKR_Scaf21_24.7	3.27							CsqKR_Scaf35_24.16	2.67458
CsqKR_Scaf99_35.15	3.26385			CsqKR_Scaf99_35.15	3.26385							CsqKR_Scaf12_12.12	2.67456
CsqKR_Scaf75_20.26	3.26			CsqKR_Scaf75_20.26	3.26							CsqKR_Scaf69_73.2	2.67454
CsqKR_Scaf173_0.16	3.26			CsqKR_Scaf173_0.16	3.26							CsqKR_Scaf192_3.9	2.6711
CsqKR_Scaf44_31.34	3.26			CsqKR_Scaf44_31.34	3.26							CsqKR_Scaf3_36.16	2.66897
CsqKR_Scaf457_2.53	3.26			CsqKR_Scaf457_2.53	3.26							CsqKR_Scaf50_12.21	2.66842
CsqKR_Scaf175_8.30	3.26			CsqKR_Scaf175_8.30	3.26							CsqKR_Scaf541_0.36	2.66477
CsqKR_Scaf73_12.26	3.26			CsqKR_Scaf73_12.26	3.26							CsqKR_Scaf21_13.12	2.66214
CsqKR_Scaf41_40.15	3.25			CsqKR_Scaf41_40.15	3.25							CsqKR_Scaf19_1.9	2.66073
CsqKR_Scaf192_5.7	3.25			CsqKR_Scaf192_5.7	3.25							CsqKR_Scaf3_33.22	2.65903
CsqKR_Scaf99_27.22	3.25			CsqKR_Scaf99_27.22	3.25							CsqKR_Scaf824_0.9	2.65834
CsqKR_Scaf101_7.36	3.25			CsqKR_Scaf101_7.36	3.25							CsqKR_Scaf174_30.10	2.65419
CsqKR_Scaf243_0.3	3.25			CsqKR_Scaf243_0.3	3.25							CsqKR_Scaf137_4.12	2.65373
CsqKR_Scaf478_2.17	3.24735			CsqKR_Scaf478_2.17	3.24735							CsqKR_Scaf1_1.12	2.65271
CsqKR_Scaf8_5.18	3.24			CsqKR_Scaf8_5.18	3.24							CsqKR_Scaf254_2.51	2.65057
CsqKR_Scaf59_39.67	3.24			CsqKR_Scaf59_39.67	3.24							CsqKR_Scaf174_11.12	2.64522
CsqKR_Scaf127_20.15	3.24			CsqKR_Scaf127_20.15	3.24							CsqKR_Scaf5_9.13	2.6411
CsqKR_Scaf166_13.28	3.24			CsqKR_Scaf166_13.28	3.24							CsqKR_Scaf264_13.26	2.63794
CsqKR_Scaf99_39.59	3.24			CsqKR_Scaf99_39.59	3.24							CsqKR_Scaf18_14.38	2.63683
CsqKR_Scaf112_0.0	3.23458			CsqKR_Scaf112_0.0	3.23458							CsqKR_Scaf5_20.23	2.63512
CsqKR_Scaf159_10.16	3.23			CsqKR_Scaf159_10.16	3.23							CsqKR_Scaf39_32.17	2.6348
CsqKR_Scaf130_19.14	3.23			CsqKR_Scaf130_19.14	3.23							CsqKR_Scaf256_6.24	2.62572
CsqKR_Scaf103_40.10	3.22933			CsqKR_Scaf103_40.10	3.22933							CsqKR_Scaf34_1.27	2.62536
CsqKR_Scaf190_0.17	3.23			CsqKR_Scaf190_0.17	3.23							CsqKR_Scaf175_11.28	2.62516
CsqKR_Scaf147_3.21	3.23			CsqKR_Scaf147_3.21	3.23							CsqKR_Scaf35_16.6	2.62052
CsqKR_Scaf6_7.10	3.23			CsqKR_Scaf6_7.10	3.23							CsqKR_Scaf507_1.9	2.62018
CsqKR_Scaf366_11.5	3.22			CsqKR_Scaf366_11.5	3.22							CsqKR_Scaf182_1.5	2.62013
CsqKR_Scaf245_4.9	3.22			CsqKR_Scaf245_4.9	3.22							CsqKR_Scaf59_11.17	2.61736
CsqKR_Scaf35_42.18	3.21			CsqKR_Scaf35_42.18	3.21							CsqKR_Scaf72_16.34	2.61724
CsqKR_Scaf8_5.8	3.21			CsqKR_Scaf8_5.8	3.21							CsqKR_Scaf10_4.17	2.61567
CsqKR_Scaf8_16.32	3.21			CsqKR_Scaf8_16.32	3.21							CsqKR_Scaf3_10.18	2.61482
CsqKR_Scaf318_18.41	3.21			CsqKR_Scaf318_18.41	3.21							CsqKR_Scaf518_0.34	2.60837
CsqKR_Scaf41_29.13	3.21			CsqKR_Scaf41_29.13	3.21							CsqKR_Scaf264_11.0	2.60683
CsqKR_Scaf55_34.3	3.2			CsqKR_Scaf55_34.3	3.2							CsqKR_Scaf117_14.36	2.60619
CsqKR_Scaf3_30.11	3.2			CsqKR_Scaf3_30.11	3.2							CsqKR_Scaf17_2.32	2.59909
CsqKR_Scaf38_4.19	3.20268			CsqKR_Scaf38_4.19	3.20268							CsqKR_Scaf397_0.23	2.59328
CsqKR_Scaf469_0.8	3.2			CsqKR_Scaf469_0.8	3.2							CsqKR_Scaf268_5.9	2.59238
CsqKR_Scaf30_1.24	3.2			CsqKR_Scaf30_1.24	3.2							CsqKR_Scaf53_13.66	2.59008
CsqKR_Scaf10_4.27	3.2			CsqKR_Scaf10_4.27	3.2							CsqKR_Scaf69_83.13	2.58586
CsqKR_Scaf261_3.28	3.2			CsqKR_Scaf261_3.28	3.2							CsqKR_Scaf129_7.14	2.58441
CsqKR_Scaf130_30.8	3.2			CsqKR_Scaf130_30.8	3.2							CsqKR_Scaf175_9.11	2.58313
CsqKR_Scaf102_4.11	3.19454			CsqKR_Scaf102_4.11	3.19454							CsqKR_Scaf50_32.8	2.58171
CsqKR_Scaf12_68.3	3.19			CsqKR_Scaf12_68.3	3.19							CsqKR_Scaf39_28.14	2.57865
CsqKR_Scaf119_11.35	3.19			CsqKR_Scaf119_11.35	3.19							CsqKR_Scaf11_8.0	2.57529
CsqKR_Scaf203_5.2	3.19029			CsqKR_Scaf203_5.2	3.19029							CsqKR_Scaf55_22.26	2.57018
CsqKR_Scaf349_5.19	3.18925			CsqKR_Scaf349_5.19	3.18925							CsqKR_Scaf61_54.28	2.56988
CsqKR_Scaf36_37.18	3.19			CsqKR_Scaf36_37.18	3.19							CsqKR_Scaf21_1.43	2.567
CsqKR_Scaf175_10.15	3.19			CsqKR_Scaf175_10.15	3.19							CsqKR_Scaf25_21.8	2.56447
CsqKR_Scaf302_8.60	3.19			CsqKR_Scaf302_8.60	3.19							CsqKR_Scaf8_26.15	2.56046
CsqKR_Scaf175_17.10	3.19			CsqKR_Scaf175_17.10	3.19							CsqKR_Scaf18_10.16	2.55875
CsqKR_Scaf57_0.21	3.19			CsqKR_Scaf57_0.21	3.19							CsqKR_Scaf98_31.20	2.55855
CsqKR_Scaf43_49.12	3.18			CsqKR_Scaf43_49.12	3.18							CsqKR_Scaf166_3.41	2.55582
CsqKR_Scaf35_41.29	3.18093			CsqKR_Scaf35_41.29	3.18093							CsqKR_Scaf59_38.12	2.55387
CsqKR_Scaf133_12.8	3.18			CsqKR_Scaf133_12.8	3.18							CsqKR_Scaf62_3.21	2.54885
CsqKR_Scaf117_14.62	3.18			CsqKR_Scaf117_14.62	3.18							CsqKR_Scaf398_5.20	2.54822
CsqKR_Scaf69_2.14	3.18			CsqKR_Scaf69_2.14	3.18							CsqKR_Scaf25_3.38	2.54719
CsqKR_Scaf90_13.14	3.17			CsqKR_Scaf90_13.14	3.17							CsqKR_Scaf247_10.15	2.54438
CsqKR_Scaf103_27.18	3.17			CsqKR_Scaf103_27.18	3.17							CsqKR_Scaf8_31.9	2.54339
CsqKR_Scaf29_0.5	3.17			CsqKR_Scaf29_0.5	3.17							CsqKR_Scaf59_6.32	2.54255
CsqKR_Scaf119_3.17	3.17			CsqKR_Scaf119_3.17	3.17							CsqKR_Scaf14_31.15	2.53951
CsqKR_Scaf12_29.7	3.17			CsqKR_Scaf12_29.7	3.17							CsqKR_Scaf175_30.25	2.53867
CsqKR_Scaf281_2.26	3.17			CsqKR_Scaf281_2.26	3.17							CsqKR_Scaf174_22.12	2.53759
CsqKR_Scaf203_6.8	3.16			CsqKR_Scaf203_6.8	3.16							CsqKR_Scaf69_86.21	2.53719
CsqKR_Scaf69_22.19	3.16378			CsqKR_Scaf69_22.19	3.16378							CsqKR_Scaf174_17.10	2.53704
CsqKR_Scaf129_5.1	3.16			CsqKR_Scaf129_5.1	3.16							CsqKR_Scaf99_39.57	2.53302
CsqKR_Scaf295_4.13	3.16			CsqKR_Scaf295_4.13	3.16							CsqKR_Scaf321_0.23	2.52601
CsqKR_Scaf35_50.12	3.15829			CsqKR_Scaf35_50.12	3.15829							CsqKR_Scaf910_0.0	2.52214
CsqKR_Scaf57_0.20	3.16			CsqKR_Scaf57_0.20	3.16							CsqKR_Scaf172_1.14	2.52183
CsqKR_Scaf133_5.11	3.15			CsqKR_Scaf133_5.11	3.15							CsqKR_Scaf136_1.10	2.52078
CsqKR_Scaf117_14.61	3.15			CsqKR_Scaf117_14.61	3.15							CsqKR_Scaf29_10.8	2.51891
CsqKR_Scaf69_36.9	3.15			CsqKR_Scaf69_36.9	3.15							CsqKR_Scaf258_6.50	2.51703
CsqKR_Scaf151_6.25	3.14			CsqKR_Scaf151_6.25	3.14							CsqKR_Scaf36_26.11	2.51697
CsqKR_Scaf35_5.35	3.14			CsqKR_Scaf35_5.35	3.14							CsqKR_Scaf103_27.17	2.51646
CsqKR_Scaf7_38.12	3.14			CsqKR_Scaf7_38.12	3.14							CsqKR_Scaf398_5.19	2.51579
CsqKR_Scaf65_5.9	3.14			CsqKR_Scaf65_5.9	3.14							CsqKR_Scaf264_3.23	2.51067
CsqKR_Scaf135_0.24	3.13361			CsqKR_Scaf135_0.24	3.13361							CsqKR_Scaf55_4.14	2.50962
CsqKR_Scaf12_55.6	3.13			CsqKR_Scaf12_55.6	3.13							CsqKR_Scaf55_22.16	2.50956
CsqKR_Scaf65_32.50	3.13			CsqKR_Scaf65_32.50	3.13							CsqKR_Scaf103_17.13	2.50945
CsqKR_Scaf177_0.5	3.13083			CsqKR_Scaf177_0.5	3.13083							CsqKR_Scaf41_43.16	2.50625
CsqKR_Scaf381_0.32	3.13014			CsqKR_Scaf381_0.32	3.13014							CsqKR_Scaf478_3.27	2.49847
CsqKR_Scaf171_1.16	3.13			CsqKR_Scaf171_1.16	3.13							CsqKR_Scaf261_6.17	2.49805
CsqKR_Scaf69_86.22	3.13			CsqKR_Scaf69_86.22	3.13							CsqKR_Scaf157_8.18	2.49528
CsqKR_Scaf398_5.23	3.13			CsqKR_Scaf398_5.23	3.13							CsqKR_Scaf8_6.17	2.49324
CsqKR_Scaf43_41.19	3.13			CsqKR_Scaf43_41.19	3.13							CsqKR_Scaf7_7.27	2.49256
CsqKR_Scaf75_40.23	3.13			CsqKR_Scaf75_40.23	3.13							CsqKR_Scaf63_13.10	2.49234
CsqKR_Scaf43_10.11	3.13			CsqKR_Scaf43_10.11	3.13							CsqKR_Scaf841_0.23	2.49145
CsqKR_Scaf157_2.29	3.13			CsqKR_Scaf157_2.29	3.13							CsqKR_Scaf61_53.49	2.48985
CsqKR_Scaf80_3.23	3.12432			CsqKR_Scaf80_3.23	3.12432							CsqKR_Scaf1_40.6	2.47866
CsqKR_Scaf135_8.69	3.12			CsqKR_Scaf135_8.69	3.12							CsqKR_Scaf103_42.13	2.47679
CsqKR_Scaf65_1.15	3.12			CsqKR_Scaf65_1.15	3.12							CsqKR_Scaf10_15.14	2.47337
CsqKR_Scaf129_7.13	3.12			CsqKR_Scaf129_7.13	3.12							CsqKR_Scaf69_58.11	2.47248
CsqKR_Scaf269_14.14	3.12			CsqKR_Scaf269_14.14	3.12							CsqKR_Scaf12_37.10	2.46959
CsqKR_Scaf266_2.23	3.11643			CsqKR_Scaf266_2.23	3.11643							CsqKR_Scaf314_3.32	2.46773
CsqKR_Scaf59_39.70	3.12			CsqKR_Scaf59_39.70	3.12							CsqKR_Scaf52_12.26	2.46743
CsqKR_Scaf88_7.32	3.11			CsqKR_Scaf88_7.32	3.11							CsqKR_Scaf713_0.49	2.46695
CsqKR_Scaf354_0.3	3.11			CsqKR_Scaf354_0.3	3.11							CsqKR_Scaf398_0.40	2.46665
CsqKR_Scaf64_8.15	3.11			CsqKR_Scaf64_8.15	3.11							CsqKR_Scaf388_0.0	2.46622
CsqKR_Scaf175_5.25	3.11			CsqKR_Scaf175_5.25	3.11							CsqKR_Scaf40_4.30	2.46289
CsqKR_Scaf203_5.50	3.11			CsqKR_Scaf203_5.50	3.11							CsqKR_Scaf336_0.6	2.46245
CsqKR_Scaf70_9.5	3.1			CsqKR_Scaf70_9.5	3.1							CsqKR_Scaf196_3.1	2.46219
CsqKR_Scaf117_14.58	3.1			CsqKR_Scaf117_14.58	3.1							CsqKR_Scaf99_31.8	2.4606
CsqKR_Scaf302_1.28	3.1			CsqKR_Scaf302_1.28	3.1							CsqKR_Scaf39_18.13	2.45981
CsqKR_Scaf95_5.12	3.10192			CsqKR_Scaf95_5.12	3.10192							CsqKR_Scaf75_19.25	2.45978
CsqKR_Scaf634_0.14	3.1			CsqKR_Scaf634_0.14	3.1							CsqKR_Scaf91_2.28	2.45922
CsqKR_Scaf52_14.7	3.1			CsqKR_Scaf52_14.7	3.1							CsqKR_Scaf232_2.58	2.45545
CsqKR_Scaf373_0.2	3.1			CsqKR_Scaf373_0.2	3.1							CsqKR_Scaf43_61.3	2.45253
CsqKR_Scaf35_42.14	3.0995			CsqKR_Scaf35_42.14	3.0995							CsqKR_Scaf262_4.22	2.44999
CsqKR_Scaf43_50.1	3.1			CsqKR_Scaf43_50.1	3.1							CsqKR_Scaf127_21.11	2.44953
CsqKR_Scaf35_5.31	3.1			CsqKR_Scaf35_5.31	3.1							CsqKR_Scaf8_6.15	2.44716
CsqKR_Scaf69_60.24	3.09301			CsqKR_Scaf69_60.24	3.09301							CsqKR_Scaf174_36.15	2.44708
CsqKR_Scaf39_13.15	3.09			CsqKR_Scaf39_13.15	3.09							CsqKR_Scaf12_30.9	2.44583
CsqKR_Scaf397_1.47	3.09			CsqKR_Scaf397_1.47	3.09							CsqKR_Scaf99_8.46	2.44574
CsqKR_Scaf14_30.23	3.08426			CsqKR_Scaf14_30.23	3.08426							CsqKR_Scaf192_13.12	2.44427
CsqKR_Scaf154_2.8	3.08			CsqKR_Scaf154_2.8	3.08							CsqKR_Scaf7_27.38	2.44413
CsqKR_Scaf113_19.40	3.0804			CsqKR_Scaf113_19.40	3.0804							CsqKR_Scaf704_2.31	2.44291
CsqKR_Scaf12_8.17	3.08			CsqKR_Scaf12_8.17	3.08							CsqKR_Scaf259_3.22	2.44282
CsqKR_Scaf7_34.19	3.08			CsqKR_Scaf7_34.19	3.08							CsqKR_Scaf44_7.4	2.44035
CsqKR_Scaf30_1.25	3.07635			CsqKR_Scaf30_1.25	3.07635							CsqKR_Scaf17_3.25	2.43921
CsqKR_Scaf182_4.53	3.07			CsqKR_Scaf182_4.53	3.07							CsqKR_Scaf67_1.19	2.43895
CsqKR_Scaf192_6.23	3.07			CsqKR_Scaf192_6.23	3.07							CsqKR_Scaf5_26.6	2.4387
CsqKR_Scaf245_1.19	3.07			CsqKR_Scaf245_1.19	3.07							CsqKR_Scaf55_27.29	2.43687
CsqKR_Scaf5_29.15	3.07			CsqKR_Scaf5_29.15	3.07							CsqKR_Scaf31_6.12	2.43685
CsqKR_Scaf113_16.53	3.06			CsqKR_Scaf113_16.53	3.06							CsqKR_Scaf1_19.34	2.4358
CsqKR_Scaf219_2.14	3.06			CsqKR_Scaf219_2.14	3.06							CsqKR_Scaf140_3.25	2.43282
CsqKR_Scaf3_21.31	3.06244			CsqKR_Scaf3_21.31	3.06244							CsqKR_Scaf21_20.8	2.4323
CsqKR_Scaf349_4.13	3.06106			CsqKR_Scaf349_4.13	3.06106							CsqKR_Scaf27_3.23	2.43195
CsqKR_Scaf302_4.14	3.05999			CsqKR_Scaf302_4.14	3.05999							CsqKR_Scaf4_5.13	2.42766
CsqKR_Scaf256_2.34	3.05401			CsqKR_Scaf256_2.34	3.05401							CsqKR_Scaf5_20.6	2.42604
CsqKR_Scaf162_3.21	3.05			CsqKR_Scaf162_3.21	3.05							CsqKR_Scaf65_31.29	2.42423
CsqKR_Scaf366_6.50	3.04853			CsqKR_Scaf366_6.50	3.04853							CsqKR_Scaf112_9.44	2.42373
CsqKR_Scaf101_6.13	3.05			CsqKR_Scaf101_6.13	3.05							CsqKR_Scaf182_8.32	2.42243
CsqKR_Scaf177_0.12	3.04711			CsqKR_Scaf177_0.12	3.04711							CsqKR_Scaf25_6.11	2.41859
CsqKR_Scaf113_10.44	3.04			CsqKR_Scaf113_10.44	3.04							CsqKR_Scaf129_3.17	2.41606
CsqKR_Scaf264_6.22	3.04			CsqKR_Scaf264_6.22	3.04							CsqKR_Scaf164_0.22	2.41597
CsqKR_Scaf102_15.11	3.04			CsqKR_Scaf102_15.11	3.04							CsqKR_Scaf7_32.17	2.41552
CsqKR_Scaf98_25.7	3.04084			CsqKR_Scaf98_25.7	3.04084							CsqKR_Scaf50_6.48	2.41391
CsqKR_Scaf73_9.12	3.04			CsqKR_Scaf73_9.12	3.04							CsqKR_Scaf176_1.2	2.41243
CsqKR_Scaf3_80.27	3.04			CsqKR_Scaf3_80.27	3.04							CsqKR_Scaf22_16.7	2.40973
CsqKR_Scaf69_20.8	3.04			CsqKR_Scaf69_20.8	3.04							CsqKR_Scaf280_7.32	2.40772
CsqKR_Scaf280_10.26	3.03			CsqKR_Scaf280_10.26	3.03							CsqKR_Scaf35_14.12	2.40304
CsqKR_Scaf48_4.3	3.03			CsqKR_Scaf48_4.3	3.03							CsqKR_Scaf64_33.22	2.40263
CsqKR_Scaf666_0.49	3.03			CsqKR_Scaf666_0.49	3.03							CsqKR_Scaf7_32.16	2.40232
CsqKR_Scaf36_11.14	3.03			CsqKR_Scaf36_11.14	3.03							CsqKR_Scaf103_28.9	2.40055
CsqKR_Scaf5_1.10	3.03			CsqKR_Scaf5_1.10	3.03							CsqKR_Scaf16_13.19	2.39969
CsqKR_Scaf59_39.9	3.03			CsqKR_Scaf59_39.9	3.03							CsqKR_Scaf379_2.5	2.39847
CsqKR_Scaf75_3.27	3.02929			CsqKR_Scaf75_3.27	3.02929							CsqKR_Scaf952_0.3	2.38974
CsqKR_Scaf5_43.34	3.03			CsqKR_Scaf5_43.34	3.03							CsqKR_Scaf103_39.39	2.38737
CsqKR_Scaf166_3.42	3.03			CsqKR_Scaf166_3.42	3.03							CsqKR_Scaf12_14.10	2.38639
CsqKR_Scaf314_3.29	3.03			CsqKR_Scaf314_3.29	3.03							CsqKR_Scaf261_1.29	2.38639
CsqKR_Scaf5_2.9	3.03			CsqKR_Scaf5_2.9	3.03							CsqKR_Scaf59_11.19	2.38565
CsqKR_Scaf59_20.18	3.01922			CsqKR_Scaf59_20.18	3.01922							CsqKR_Scaf87_12.43	2.38523
CsqKR_Scaf261_4.22	3.01597			CsqKR_Scaf261_4.22	3.01597							CsqKR_Scaf174_18.9	2.38461
CsqKR_Scaf7_38.22	3.01594			CsqKR_Scaf7_38.22	3.01594							CsqKR_Scaf99_46.9	2.38079
CsqKR_Scaf14_14.41	3.02			CsqKR_Scaf14_14.41	3.02							CsqKR_Scaf54_10.23	2.37692
CsqKR_Scaf1_37.36	3.01			CsqKR_Scaf1_37.36	3.01							CsqKR_Scaf3_8.40	2.37659
CsqKR_Scaf597_0.24	3.01			CsqKR_Scaf597_0.24	3.01							CsqKR_Scaf8_26.26	2.37565
CsqKR_Scaf8_6.47	3.01			CsqKR_Scaf8_6.47	3.01							CsqKR_Scaf40_5.23	2.37542
CsqKR_Scaf127_2.7	3.00951			CsqKR_Scaf127_2.7	3.00951							CsqKR_Scaf99_14.13	2.37361
CsqKR_Scaf43_60.19	3.00944			CsqKR_Scaf43_60.19	3.00944							CsqKR_Scaf44_24.6	2.37274
CsqKR_Scaf190_1.11	3.01			CsqKR_Scaf190_1.11	3.01							CsqKR_Scaf3_43.19	2.36402
CsqKR_Scaf269_1.11	3.01			CsqKR_Scaf269_1.11	3.01							CsqKR_Scaf166_5.23	2.36308
CsqKR_Scaf77_0.7	3.01			CsqKR_Scaf77_0.7	3.01							CsqKR_Scaf151_6.25	2.36161
CsqKR_Scaf157_3.32	3.00584			CsqKR_Scaf157_3.32	3.00584							CsqKR_Scaf37_10.8	2.3574
CsqKR_Scaf25_21.21	3			CsqKR_Scaf25_21.21	3							CsqKR_Scaf479_2.12	2.35666
CsqKR_Scaf174_15.13	3			CsqKR_Scaf174_15.13	3							CsqKR_Scaf91_6.9	2.3543
CsqKR_Scaf396_3.26	2.99923			CsqKR_Scaf396_3.26	2.99923							CsqKR_Scaf200_2.27	2.35391
CsqKR_Scaf116_4.47	3			CsqKR_Scaf116_4.47	3							CsqKR_Scaf266_2.26	2.35344
CsqKR_Scaf193_11.12	3			CsqKR_Scaf193_11.12	3							CsqKR_Scaf173_32.47	2.35264
CsqKR_Scaf26_6.28	2.99351			CsqKR_Scaf26_6.28	2.99351							CsqKR_Scaf194_29.9	2.34509
CsqKR_Scaf7_1.21	2.99			CsqKR_Scaf7_1.21	2.99							CsqKR_Scaf54_10.20	2.34416
CsqKR_Scaf1_52.15	2.99			CsqKR_Scaf1_52.15	2.99							CsqKR_Scaf174_11.29	2.34326
CsqKR_Scaf280_7.17	2.99			CsqKR_Scaf280_7.17	2.99							CsqKR_Scaf106_11.37	2.34031
CsqKR_Scaf460_7.44	2.99			CsqKR_Scaf460_7.44	2.99							CsqKR_Scaf124_5.20	2.33787
CsqKR_Scaf280_4.30	2.98506			CsqKR_Scaf280_4.30	2.98506							CsqKR_Scaf192_5.8	2.33337
CsqKR_Scaf280_4.19	2.98			CsqKR_Scaf280_4.19	2.98							CsqKR_Scaf435_3.1	2.33064
CsqKR_Scaf3_37.14	2.9837			CsqKR_Scaf3_37.14	2.9837							CsqKR_Scaf130_14.12	2.32825
CsqKR_Scaf3_21.30	2.98298			CsqKR_Scaf3_21.30	2.98298							CsqKR_Scaf174_11.14	2.32781
CsqKR_Scaf106_7.12	2.98277			CsqKR_Scaf106_7.12	2.98277							CsqKR_Scaf1_8.6	2.32728
CsqKR_Scaf231_15.18	2.98			CsqKR_Scaf231_15.18	2.98							CsqKR_Scaf44_43.10	2.32636
CsqKR_Scaf43_59.17	2.97795			CsqKR_Scaf43_59.17	2.97795							CsqKR_Scaf172_17.7	2.32406
CsqKR_Scaf245_2.12	2.98			CsqKR_Scaf245_2.12	2.98							CsqKR_Scaf102_7.13	2.32367
CsqKR_Scaf366_1.19	2.97			CsqKR_Scaf366_1.19	2.97							CsqKR_Scaf144_8.8	2.32321
CsqKR_Scaf173_1.20	2.97			CsqKR_Scaf173_1.20	2.97							CsqKR_Scaf173_1.23	2.31777
CsqKR_Scaf69_82.20	2.97			CsqKR_Scaf69_82.20	2.97							CsqKR_Scaf290_5.10	2.31432
CsqKR_Scaf80_12.4	2.97			CsqKR_Scaf80_12.4	2.97							CsqKR_Scaf133_8.1	2.31331
CsqKR_Scaf37_9.27	2.97			CsqKR_Scaf37_9.27	2.97							CsqKR_Scaf59_38.29	2.30668
CsqKR_Scaf3_6.23	2.97			CsqKR_Scaf3_6.23	2.97							CsqKR_Scaf19_21.28	2.30404
CsqKR_Scaf518_0.30	2.96			CsqKR_Scaf518_0.30	2.96							CsqKR_Scaf1_23.18	2.30168
CsqKR_Scaf193_9.21	2.96478			CsqKR_Scaf193_9.21	2.96478							CsqKR_Scaf451_1.11	2.30053
CsqKR_Scaf17_5.6	2.96			CsqKR_Scaf17_5.6	2.96							CsqKR_Scaf174_28.13	2.299
CsqKR_Scaf30_2.6	2.96			CsqKR_Scaf30_2.6	2.96							CsqKR_Scaf95_7.13	2.29769
CsqKR_Scaf41_22.39	2.96			CsqKR_Scaf41_22.39	2.96							CsqKR_Scaf33_6.24	2.29727
CsqKR_Scaf50_13.31	2.96			CsqKR_Scaf50_13.31	2.96							CsqKR_Scaf207_3.20	2.29705
CsqKR_Scaf759_0.4	2.96			CsqKR_Scaf759_0.4	2.96							CsqKR_Scaf269_3.0	2.29664
CsqKR_Scaf151_6.42	2.96			CsqKR_Scaf151_6.42	2.96							CsqKR_Scaf466_0.9	2.29559
CsqKR_Scaf133_0.7	2.95			CsqKR_Scaf133_0.7	2.95							CsqKR_Scaf44_14.10	2.29099
CsqKR_Scaf7_8.15	2.95079			CsqKR_Scaf7_8.15	2.95079							CsqKR_Scaf36_10.10	2.29098
CsqKR_Scaf232_3.34	2.94995			CsqKR_Scaf232_3.34	2.94995							CsqKR_Scaf146_5.13	2.28656
CsqKR_Scaf203_5.30	2.95			CsqKR_Scaf203_5.30	2.95							CsqKR_Scaf165_15.20	2.28637
CsqKR_Scaf268_14.33	2.95			CsqKR_Scaf268_14.33	2.95							CsqKR_Scaf60_7.30	2.28479
CsqKR_Scaf149_0.56	2.9464			CsqKR_Scaf149_0.56	2.9464							CsqKR_Scaf7_7.25	2.28178
CsqKR_Scaf59_32.64	2.95			CsqKR_Scaf59_32.64	2.95							CsqKR_Scaf53_9.25	2.27906
CsqKR_Scaf133_8.13	2.95			CsqKR_Scaf133_8.13	2.95							CsqKR_Scaf98_24.14	2.2788
CsqKR_Scaf144_1.4	2.9441			CsqKR_Scaf144_1.4	2.9441							CsqKR_Scaf64_11.13	2.27878
CsqKR_Scaf144_12.23	2.94			CsqKR_Scaf144_12.23	2.94							CsqKR_Scaf442_0.9	2.2784
CsqKR_Scaf59_19.25	2.94			CsqKR_Scaf59_19.25	2.94							CsqKR_Scaf48_2.7	2.27563
CsqKR_Scaf91_4.11	2.94			CsqKR_Scaf91_4.11	2.94							CsqKR_Scaf320_1.12	2.2755
CsqKR_Scaf159_0.33	2.94032			CsqKR_Scaf159_0.33	2.94032							CsqKR_Scaf113_2.18	2.27242
CsqKR_Scaf285_6.33	2.94			CsqKR_Scaf285_6.33	2.94							CsqKR_Scaf268_11.16	2.27084
CsqKR_Scaf26_5.5	2.94			CsqKR_Scaf26_5.5	2.94							CsqKR_Scaf258_6.23	2.26741
CsqKR_Scaf162_11.19	2.94			CsqKR_Scaf162_11.19	2.94							CsqKR_Scaf33_6.59	2.26583
CsqKR_Scaf95_2.31	2.93608			CsqKR_Scaf95_2.31	2.93608							CsqKR_Scaf99_53.13	2.26331
CsqKR_Scaf704_2.34	2.93			CsqKR_Scaf704_2.34	2.93							CsqKR_Scaf232_2.57	2.26233
CsqKR_Scaf507_0.44	2.93425			CsqKR_Scaf507_0.44	2.93425							CsqKR_Scaf182_8.34	2.26184
CsqKR_Scaf3_79.20	2.93			CsqKR_Scaf3_79.20	2.93							CsqKR_Scaf90_32.1	2.25953
CsqKR_Scaf43_35.12	2.93			CsqKR_Scaf43_35.12	2.93							CsqKR_Scaf7_40.21	2.25911
CsqKR_Scaf59_26.7	2.93			CsqKR_Scaf59_26.7	2.93							CsqKR_Scaf65_15.20	2.25877
CsqKR_Scaf33_6.22	2.93			CsqKR_Scaf33_6.22	2.93							CsqKR_Scaf412_0.11	2.25734
CsqKR_Scaf759_0.32	2.92			CsqKR_Scaf759_0.32	2.92							CsqKR_Scaf52_17.18	2.25495
CsqKR_Scaf208_3.11	2.92			CsqKR_Scaf208_3.11	2.92							CsqKR_Scaf14_32.33	2.25363
CsqKR_Scaf36_11.18	2.92			CsqKR_Scaf36_11.18	2.92							CsqKR_Scaf43_63.23	2.24845
CsqKR_Scaf35_5.34	2.92			CsqKR_Scaf35_5.34	2.92							CsqKR_Scaf175_11.17	2.24695
CsqKR_Scaf25_20.20	2.91867			CsqKR_Scaf25_20.20	2.91867							CsqKR_Scaf113_5.16	2.24628
CsqKR_Scaf7_18.31	2.92			CsqKR_Scaf7_18.31	2.92							CsqKR_Scaf175_19.21	2.24488
CsqKR_Scaf1_17.25	2.92			CsqKR_Scaf1_17.25	2.92							CsqKR_Scaf18_19.23	2.24359
CsqKR_Scaf54_3.14	2.92			CsqKR_Scaf54_3.14	2.92							CsqKR_Scaf52_12.31	2.2431
CsqKR_Scaf53_6.17	2.92			CsqKR_Scaf53_6.17	2.92							CsqKR_Scaf60_7.31	2.24225
CsqKR_Scaf327_1.16	2.92			CsqKR_Scaf327_1.16	2.92							CsqKR_Scaf5_5.19	2.23632
CsqKR_Scaf289_1.14	2.92			CsqKR_Scaf289_1.14	2.92							CsqKR_Scaf50_0.4	2.23363
CsqKR_Scaf69_29.3	2.92			CsqKR_Scaf69_29.3	2.92							CsqKR_Scaf50_6.56	2.23026
CsqKR_Scaf37_1.5	2.91638			CsqKR_Scaf37_1.5	2.91638							CsqKR_Scaf180_7.4	2.22872
CsqKR_Scaf200_2.38	2.91			CsqKR_Scaf200_2.38	2.91							CsqKR_Scaf892_0.2	2.22514
CsqKR_Scaf95_1.27	2.91			CsqKR_Scaf95_1.27	2.91							CsqKR_Scaf1_38.12	2.22471
CsqKR_Scaf20_16.10	2.91			CsqKR_Scaf20_16.10	2.91							CsqKR_Scaf27_11.38	2.2239
CsqKR_Scaf25_17.39	2.91			CsqKR_Scaf25_17.39	2.91							CsqKR_Scaf269_9.14	2.22256
CsqKR_Scaf885_0.0	2.91			CsqKR_Scaf885_0.0	2.91							CsqKR_Scaf7_1.36	2.22255
CsqKR_Scaf102_10.12	2.9			CsqKR_Scaf102_10.12	2.9							CsqKR_Scaf929_0.2	2.22241
CsqKR_Scaf412_1.2	2.9			CsqKR_Scaf412_1.2	2.9							CsqKR_Scaf193_12.35	2.22207
CsqKR_Scaf144_8.12	2.90227			CsqKR_Scaf144_8.12	2.90227							CsqKR_Scaf394_1.5	2.21863
CsqKR_Scaf70_7.0	2.9			CsqKR_Scaf70_7.0	2.9							CsqKR_Scaf39_32.23	2.21799
CsqKR_Scaf20_19.27	2.9			CsqKR_Scaf20_19.27	2.9							CsqKR_Scaf12_28.8	2.21504
CsqKR_Scaf75_32.36	2.89672			CsqKR_Scaf75_32.36	2.89672							CsqKR_Scaf232_0.30	2.21451
CsqKR_Scaf90_9.30	2.9			CsqKR_Scaf90_9.30	2.9							CsqKR_Scaf299_1.23	2.21359
CsqKR_Scaf559_0.10	2.9			CsqKR_Scaf559_0.10	2.9							CsqKR_Scaf192_1.24	2.21308
CsqKR_Scaf12_6.0	2.9			CsqKR_Scaf12_6.0	2.9							CsqKR_Scaf5_10.18	2.21168
CsqKR_Scaf90_4.20	2.89			CsqKR_Scaf90_4.20	2.89							CsqKR_Scaf185_15.3	2.21031
CsqKR_Scaf36_9.13	2.89			CsqKR_Scaf36_9.13	2.89							CsqKR_Scaf266_5.30	2.20889
CsqKR_Scaf59_28.27	2.89			CsqKR_Scaf59_28.27	2.89							CsqKR_Scaf103_26.28	2.20628
CsqKR_Scaf45_11.33	2.89			CsqKR_Scaf45_11.33	2.89							CsqKR_Scaf75_6.44	2.20176
CsqKR_Scaf219_3.49	2.89			CsqKR_Scaf219_3.49	2.89							CsqKR_Scaf99_35.10	2.20056
CsqKR_Scaf75_31.58	2.89			CsqKR_Scaf75_31.58	2.89							CsqKR_Scaf52_15.18	2.2
CsqKR_Scaf95_29.58	2.89			CsqKR_Scaf95_29.58	2.89							CsqKR_Scaf69_43.11	2.19998
CsqKR_Scaf10_10.37	2.88			CsqKR_Scaf10_10.37	2.88							CsqKR_Scaf98_21.18	2.19327
CsqKR_Scaf113_7.6	2.8836			CsqKR_Scaf113_7.6	2.8836							CsqKR_Scaf185_1.19	2.18986
CsqKR_Scaf176_1.31	2.88			CsqKR_Scaf176_1.31	2.88							CsqKR_Scaf35_57.11	2.18825
CsqKR_Scaf14_26.25	2.88			CsqKR_Scaf14_26.25	2.88							CsqKR_Scaf259_0.6	2.18824
CsqKR_Scaf245_0.7	2.88			CsqKR_Scaf245_0.7	2.88							CsqKR_Scaf45_6.2	2.1879
CsqKR_Scaf810_0.1	2.87898			CsqKR_Scaf810_0.1	2.87898							CsqKR_Scaf53_2.14	2.18677
CsqKR_Scaf69_37.14	2.88			CsqKR_Scaf69_37.14	2.88							CsqKR_Scaf149_0.63	2.18372
CsqKR_Scaf461_1.32	2.87			CsqKR_Scaf461_1.32	2.87							CsqKR_Scaf44_21.27	2.17962
CsqKR_Scaf8_13.40	2.87			CsqKR_Scaf8_13.40	2.87							CsqKR_Scaf7_15.26	2.17879
CsqKR_Scaf25_3.18	2.87219			CsqKR_Scaf25_3.18	2.87219							CsqKR_Scaf21_18.9	2.17602
CsqKR_Scaf264_16.9	2.87			CsqKR_Scaf264_16.9	2.87							CsqKR_Scaf18_14.33	2.17521
CsqKR_Scaf3_66.6	2.87			CsqKR_Scaf3_66.6	2.87							CsqKR_Scaf21_5.11	2.17323
CsqKR_Scaf112_8.12	2.86758			CsqKR_Scaf112_8.12	2.86758							CsqKR_Scaf17_2.19	2.17269
CsqKR_Scaf175_11.29	2.87			CsqKR_Scaf175_11.29	2.87							CsqKR_Scaf320_0.9	2.17
CsqKR_Scaf3_101.7	2.87			CsqKR_Scaf3_101.7	2.87							CsqKR_Scaf162_8.14	2.16922
CsqKR_Scaf25_13.67	2.87			CsqKR_Scaf25_13.67	2.87							CsqKR_Scaf75_25.28	2.16657
CsqKR_Scaf175_8.21	2.87			CsqKR_Scaf175_8.21	2.87							CsqKR_Scaf3_75.14	2.16575
CsqKR_Scaf259_2.51	2.87			CsqKR_Scaf259_2.51	2.87							CsqKR_Scaf285_2.25	2.16263
CsqKR_Scaf138_3.11	2.86			CsqKR_Scaf138_3.11	2.86							CsqKR_Scaf64_21.14	2.1619
CsqKR_Scaf94_2.14	2.86405			CsqKR_Scaf94_2.14	2.86405							CsqKR_Scaf69_30.22	2.16054
CsqKR_Scaf61_28.13	2.86142			CsqKR_Scaf61_28.13	2.86142							CsqKR_Scaf144_1.23	2.15737
CsqKR_Scaf101_0.34	2.86			CsqKR_Scaf101_0.34	2.86							CsqKR_Scaf103_25.15	2.15703
CsqKR_Scaf381_0.21	2.86			CsqKR_Scaf381_0.21	2.86							CsqKR_Scaf69_27.13	2.15636
CsqKR_Scaf577_0.22	2.85918			CsqKR_Scaf577_0.22	2.85918							CsqKR_Scaf69_15.10	2.15541
CsqKR_Scaf666_2.22	2.86			CsqKR_Scaf666_2.22	2.86							CsqKR_Scaf165_15.30	2.15424
CsqKR_Scaf65_23.10	2.86			CsqKR_Scaf65_23.10	2.86							CsqKR_Scaf98_8.2	2.15066
CsqKR_Scaf321_3.11	2.85551			CsqKR_Scaf321_3.11	2.85551							CsqKR_Scaf99_17.33	2.15013
CsqKR_Scaf53_9.10	2.85			CsqKR_Scaf53_9.10	2.85							CsqKR_Scaf704_1.39	2.1492
CsqKR_Scaf759_0.6	2.85			CsqKR_Scaf759_0.6	2.85							CsqKR_Scaf138_13.29	2.1429
CsqKR_Scaf52_9.16	2.85236			CsqKR_Scaf52_9.16	2.85236							CsqKR_Scaf832_0.0	2.14219
CsqKR_Scaf175_22.34	2.85068			CsqKR_Scaf175_22.34	2.85068							CsqKR_Scaf103_2.10	2.1395
CsqKR_Scaf192_6.22	2.8461			CsqKR_Scaf192_6.22	2.8461							CsqKR_Scaf256_7.24	2.13742
CsqKR_Scaf119_3.27	2.85			CsqKR_Scaf119_3.27	2.85							CsqKR_Scaf91_17.24	2.13364
CsqKR_Scaf43_2.36	2.85			CsqKR_Scaf43_2.36	2.85							CsqKR_Scaf140_1.23	2.13333
CsqKR_Scaf119_6.21	2.84			CsqKR_Scaf119_6.21	2.84							CsqKR_Scaf704_2.68	2.13271
CsqKR_Scaf258_3.14	2.84			CsqKR_Scaf258_3.14	2.84							CsqKR_Scaf159_9.22	2.13069
CsqKR_Scaf944_0.11	2.84			CsqKR_Scaf944_0.11	2.84							CsqKR_Scaf41_35.19	2.13014
CsqKR_Scaf35_30.4	2.84			CsqKR_Scaf35_30.4	2.84							CsqKR_Scaf7_40.15	2.12957
CsqKR_Scaf683_0.15	2.8394			CsqKR_Scaf683_0.15	2.8394							CsqKR_Scaf3_69.23	2.12881
CsqKR_Scaf17_4.27	2.84			CsqKR_Scaf17_4.27	2.84							CsqKR_Scaf37_9.17	2.12814
CsqKR_Scaf318_25.8	2.84			CsqKR_Scaf318_25.8	2.84							CsqKR_Scaf460_1.27	2.12704
CsqKR_Scaf98_1.24	2.83622			CsqKR_Scaf98_1.24	2.83622							CsqKR_Scaf14_21.13	2.12582
CsqKR_Scaf1_46.5	2.83			CsqKR_Scaf1_46.5	2.83							CsqKR_Scaf175_6.19	2.12392
CsqKR_Scaf21_27.22	2.83444			CsqKR_Scaf21_27.22	2.83444							CsqKR_Scaf94_3.20	2.12331
CsqKR_Scaf138_12.6	2.83			CsqKR_Scaf138_12.6	2.83							CsqKR_Scaf69_84.7	2.12291
CsqKR_Scaf73_19.11	2.83			CsqKR_Scaf73_19.11	2.83							CsqKR_Scaf173_28.18	2.12262
CsqKR_Scaf3_4.5	2.83229			CsqKR_Scaf3_4.5	2.83229							CsqKR_Scaf256_2.16	2.12241
CsqKR_Scaf26_2.17	2.83			CsqKR_Scaf26_2.17	2.83							CsqKR_Scaf442_1.60	2.12192
CsqKR_Scaf1_37.18	2.83			CsqKR_Scaf1_37.18	2.83							CsqKR_Scaf59_17.14	2.1213
CsqKR_Scaf98_26.16	2.83			CsqKR_Scaf98_26.16	2.83							CsqKR_Scaf127_16.11	2.1203
CsqKR_Scaf3_66.5	2.82957			CsqKR_Scaf3_66.5	2.82957							CsqKR_Scaf451_1.19	2.11723
CsqKR_Scaf29_4.22	2.83			CsqKR_Scaf29_4.22	2.83							CsqKR_Scaf200_1.15	2.11557
CsqKR_Scaf174_9.12	2.83			CsqKR_Scaf174_9.12	2.83							CsqKR_Scaf155_0.26	2.11455
CsqKR_Scaf31_16.43	2.82791			CsqKR_Scaf31_16.43	2.82791							CsqKR_Scaf245_4.15	2.11335
CsqKR_Scaf353_1.24	2.82			CsqKR_Scaf353_1.24	2.82							CsqKR_Scaf99_47.8	2.10976
CsqKR_Scaf130_2.17	2.82			CsqKR_Scaf130_2.17	2.82							CsqKR_Scaf285_6.15	2.10857
CsqKR_Scaf99_2.31	2.82			CsqKR_Scaf99_2.31	2.82							CsqKR_Scaf321_2.22	2.10703
CsqKR_Scaf159_10.15	2.82			CsqKR_Scaf159_10.15	2.82							CsqKR_Scaf185_16.0	2.10479
CsqKR_Scaf522_1.11	2.82			CsqKR_Scaf522_1.11	2.82							CsqKR_Scaf314_0.16	2.10445
CsqKR_Scaf384_2.18	2.82			CsqKR_Scaf384_2.18	2.82							CsqKR_Scaf141_2.16	2.10407
CsqKR_Scaf61_10.34	2.82			CsqKR_Scaf61_10.34	2.82							CsqKR_Scaf3_19.19	2.10381
CsqKR_Scaf360_0.0	2.82			CsqKR_Scaf360_0.0	2.82							CsqKR_Scaf99_41.14	2.10179
CsqKR_Scaf300_1.9	2.82			CsqKR_Scaf300_1.9	2.82							CsqKR_Scaf43_15.18	2.10062
CsqKR_Scaf41_0.12	2.82			CsqKR_Scaf41_0.12	2.82							CsqKR_Scaf36_37.36	2.09985
CsqKR_Scaf35_58.60	2.82			CsqKR_Scaf35_58.60	2.82							CsqKR_Scaf166_1.28	2.09861
CsqKR_Scaf50_40.15	2.82			CsqKR_Scaf50_40.15	2.82							CsqKR_Scaf200_5.2	2.09747
CsqKR_Scaf69_64.11	2.81			CsqKR_Scaf69_64.11	2.81							CsqKR_Scaf35_0.30	2.09637
CsqKR_Scaf301_3.16	2.81			CsqKR_Scaf301_3.16	2.81							CsqKR_Scaf69_75.32	2.0962
CsqKR_Scaf103_47.46	2.81			CsqKR_Scaf103_47.46	2.81							CsqKR_Scaf325_0.12	2.09543
CsqKR_Scaf482_0.0	2.81053			CsqKR_Scaf482_0.0	2.81053							CsqKR_Scaf35_22.16	2.09274
CsqKR_Scaf174_21.1	2.80854			CsqKR_Scaf174_21.1	2.80854							CsqKR_Scaf75_9.19	2.09035
CsqKR_Scaf43_61.28	2.81			CsqKR_Scaf43_61.28	2.81							CsqKR_Scaf65_4.9	2.08921
CsqKR_Scaf99_56.12	2.81			CsqKR_Scaf99_56.12	2.81							CsqKR_Scaf37_13.17	2.08898
CsqKR_Scaf88_7.29	2.8			CsqKR_Scaf88_7.29	2.8							CsqKR_Scaf69_5.14	2.08786
CsqKR_Scaf144_12.25	2.8			CsqKR_Scaf144_12.25	2.8							CsqKR_Scaf175_2.27	2.08784
CsqKR_Scaf47_9.24	2.8			CsqKR_Scaf47_9.24	2.8							CsqKR_Scaf40_17.10	2.08379
CsqKR_Scaf75_20.24	2.8			CsqKR_Scaf75_20.24	2.8							CsqKR_Scaf18_1.19	2.07936
CsqKR_Scaf80_0.2	2.8			CsqKR_Scaf80_0.2	2.8							CsqKR_Scaf59_18.14	2.07725
CsqKR_Scaf398_0.39	2.79862			CsqKR_Scaf398_0.39	2.79862							CsqKR_Scaf59_17.18	2.07634
CsqKR_Scaf41_39.11	2.8			CsqKR_Scaf41_39.11	2.8							CsqKR_Scaf5_29.25	2.07441
CsqKR_Scaf61_19.25	2.8			CsqKR_Scaf61_19.25	2.8							CsqKR_Scaf254_2.53	2.07123
CsqKR_Scaf8_27.15	2.79			CsqKR_Scaf8_27.15	2.79							CsqKR_Scaf18_20.24	2.07088
CsqKR_Scaf29_15.8	2.79			CsqKR_Scaf29_15.8	2.79							CsqKR_Scaf12_56.13	2.06775
CsqKR_Scaf53_10.14	2.79			CsqKR_Scaf53_10.14	2.79							CsqKR_Scaf36_21.17	2.06667
CsqKR_Scaf42_0.1	2.79235			CsqKR_Scaf42_0.1	2.79235							CsqKR_Scaf3_31.6	2.06593
CsqKR_Scaf19_36.6	2.79			CsqKR_Scaf19_36.6	2.79							CsqKR_Scaf91_5.10	2.06413
CsqKR_Scaf89_10.6	2.79			CsqKR_Scaf89_10.6	2.79							CsqKR_Scaf471_0.21	2.06303
CsqKR_Scaf76_0.18	2.79			CsqKR_Scaf76_0.18	2.79							CsqKR_Scaf228_21.18	2.06282
CsqKR_Scaf219_3.55	2.79			CsqKR_Scaf219_3.55	2.79							CsqKR_Scaf130_4.17	2.0624
CsqKR_Scaf65_26.13	2.79			CsqKR_Scaf65_26.13	2.79							CsqKR_Scaf61_13.30	2.06114
CsqKR_Scaf103_15.11	2.78			CsqKR_Scaf103_15.11	2.78							CsqKR_Scaf12_27.21	2.06081
CsqKR_Scaf20_25.27	2.78284			CsqKR_Scaf20_25.27	2.78284							CsqKR_Scaf295_6.42	2.06076
CsqKR_Scaf394_2.16	2.78198			CsqKR_Scaf394_2.16	2.78198							CsqKR_Scaf26_1.14	2.06072
CsqKR_Scaf533_0.33	2.77986			CsqKR_Scaf533_0.33	2.77986							CsqKR_Scaf173_4.0	2.05331
CsqKR_Scaf203_6.33	2.78			CsqKR_Scaf203_6.33	2.78							CsqKR_Scaf69_32.19	2.05248
CsqKR_Scaf130_13.15	2.7796			CsqKR_Scaf130_13.15	2.7796							CsqKR_Scaf1_10.23	2.05055
CsqKR_Scaf266_6.34	2.77665			CsqKR_Scaf266_6.34	2.77665							CsqKR_Scaf260_2.3	2.04828
CsqKR_Scaf73_16.36	2.78			CsqKR_Scaf73_16.36	2.78							CsqKR_Scaf195_7.26	2.04559
CsqKR_Scaf165_6.22	2.77			CsqKR_Scaf165_6.22	2.77							CsqKR_Scaf69_13.26	2.04555
CsqKR_Scaf203_5.47	2.77			CsqKR_Scaf203_5.47	2.77							CsqKR_Scaf394_1.16	2.04373
CsqKR_Scaf130_2.22	2.77			CsqKR_Scaf130_2.22	2.77							CsqKR_Scaf61_15.4	2.04018
CsqKR_Scaf280_6.9	2.77			CsqKR_Scaf280_6.9	2.77							CsqKR_Scaf25_17.16	2.03961
CsqKR_Scaf43_19.5	2.76441			CsqKR_Scaf43_19.5	2.76441							CsqKR_Scaf117_11.18	2.03717
CsqKR_Scaf19_16.15	2.76			CsqKR_Scaf19_16.15	2.76							CsqKR_Scaf127_1.11	2.03705
CsqKR_Scaf36_37.30	2.76			CsqKR_Scaf36_37.30	2.76							CsqKR_Scaf264_5.14	2.03547
CsqKR_Scaf54_12.15	2.76			CsqKR_Scaf54_12.15	2.76							CsqKR_Scaf173_28.9	2.03299
CsqKR_Scaf8_16.22	2.76			CsqKR_Scaf8_16.22	2.76							CsqKR_Scaf349_5.16	2.0328
CsqKR_Scaf41_50.19	2.76			CsqKR_Scaf41_50.19	2.76							CsqKR_Scaf171_1.10	2.03201
CsqKR_Scaf29_6.12	2.75487			CsqKR_Scaf29_6.12	2.75487							CsqKR_Scaf21_10.9	2.03199
CsqKR_Scaf166_11.12	2.75			CsqKR_Scaf166_11.12	2.75							CsqKR_Scaf193_13.12	2.02953
CsqKR_Scaf144_11.11	2.75			CsqKR_Scaf144_11.11	2.75							CsqKR_Scaf302_4.12	2.02882
CsqKR_Scaf55_35.37	2.75			CsqKR_Scaf55_35.37	2.75							CsqKR_Scaf460_4.17	2.02869
CsqKR_Scaf25_18.12	2.75			CsqKR_Scaf25_18.12	2.75							CsqKR_Scaf55_4.27	2.02504
CsqKR_Scaf8_10.4	2.75			CsqKR_Scaf8_10.4	2.75							CsqKR_Scaf50_49.16	2.02316
CsqKR_Scaf39_33.16	2.75			CsqKR_Scaf39_33.16	2.75							CsqKR_Scaf286_5.16	2.02249
CsqKR_Scaf173_13.17	2.75			CsqKR_Scaf173_13.17	2.75							CsqKR_Scaf12_62.20	2.01999
CsqKR_Scaf690_1.45	2.75			CsqKR_Scaf690_1.45	2.75							CsqKR_Scaf21_31.18	2.01906
CsqKR_Scaf1_1.6	2.75			CsqKR_Scaf1_1.6	2.75							CsqKR_Scaf50_20.18	2.01898
CsqKR_Scaf88_1.11	2.75			CsqKR_Scaf88_1.11	2.75							CsqKR_Scaf3_101.12	2.01823
CsqKR_Scaf41_3.14	2.74			CsqKR_Scaf41_3.14	2.74							CsqKR_Scaf69_77.15	2.01774
CsqKR_Scaf69_57.27	2.74229			CsqKR_Scaf69_57.27	2.74229							CsqKR_Scaf43_14.16	2.01481
CsqKR_Scaf300_0.28	2.74			CsqKR_Scaf300_0.28	2.74							CsqKR_Scaf247_4.2	2.01452
CsqKR_Scaf39_25.62	2.74			CsqKR_Scaf39_25.62	2.74							CsqKR_Scaf65_32.12	2.01236
CsqKR_Scaf35_29.17	2.74			CsqKR_Scaf35_29.17	2.74							CsqKR_Scaf75_22.18	2.01108
CsqKR_Scaf35_36.15	2.73592			CsqKR_Scaf35_36.15	2.73592							CsqKR_Scaf301_2.13	2.01059
CsqKR_Scaf14_21.21	2.74			CsqKR_Scaf14_21.21	2.74							CsqKR_Scaf31_25.6	2.00901
CsqKR_Scaf266_2.10	2.73			CsqKR_Scaf266_2.10	2.73							CsqKR_Scaf75_35.15	2.00821
CsqKR_Scaf202_4.17	2.73			CsqKR_Scaf202_4.17	2.73							CsqKR_Scaf37_2.12	2.00588
CsqKR_Scaf59_40.20	2.73			CsqKR_Scaf59_40.20	2.73							CsqKR_Scaf446_0.10	2.00411
CsqKR_Scaf90_33.12	2.73			CsqKR_Scaf90_33.12	2.73							CsqKR_Scaf61_15.27	2.00388
CsqKR_Scaf113_14.1	2.73			CsqKR_Scaf113_14.1	2.73							CsqKR_Scaf12_37.4	2.00073
CsqKR_Scaf194_11.13	2.73			CsqKR_Scaf194_11.13	2.73							CsqKR_Scaf45_11.32	2.00056
CsqKR_Scaf127_11.15	2.73			CsqKR_Scaf127_11.15	2.73
CsqKR_Scaf27_24.33	2.73			CsqKR_Scaf27_24.33	2.73
CsqKR_Scaf41_7.22	2.73			CsqKR_Scaf41_7.22	2.73
CsqKR_Scaf196_3.18	2.72			CsqKR_Scaf196_3.18	2.72
CsqKR_Scaf73_2.20	2.72161			CsqKR_Scaf73_2.20	2.72161
CsqKR_Scaf75_3.25	2.72			CsqKR_Scaf75_3.25	2.72
CsqKR_Scaf99_47.9	2.72026			CsqKR_Scaf99_47.9	2.72026
CsqKR_Scaf185_0.6	2.72			CsqKR_Scaf185_0.6	2.72
CsqKR_Scaf127_5.19	2.72			CsqKR_Scaf127_5.19	2.72
CsqKR_Scaf192_0.16	2.72			CsqKR_Scaf192_0.16	2.72
CsqKR_Scaf181_0.10	2.71764			CsqKR_Scaf181_0.10	2.71764
CsqKR_Scaf268_8.13	2.72			CsqKR_Scaf268_8.13	2.72
CsqKR_Scaf12_62.19	2.71			CsqKR_Scaf12_62.19	2.71
CsqKR_Scaf39_40.8	2.71			CsqKR_Scaf39_40.8	2.71
CsqKR_Scaf564_0.48	2.71			CsqKR_Scaf564_0.48	2.71
CsqKR_Scaf525_1.17	2.71			CsqKR_Scaf525_1.17	2.71
CsqKR_Scaf173_16.14	2.71328			CsqKR_Scaf173_16.14	2.71328
CsqKR_Scaf594_0.0	2.71			CsqKR_Scaf594_0.0	2.71
CsqKR_Scaf8_1.26	2.71			CsqKR_Scaf8_1.26	2.71
CsqKR_Scaf598_0.22	2.71			CsqKR_Scaf598_0.22	2.71
CsqKR_Scaf19_36.24	2.71			CsqKR_Scaf19_36.24	2.71
CsqKR_Scaf478_2.14	2.71			CsqKR_Scaf478_2.14	2.71
CsqKR_Scaf347_0.18	2.7			CsqKR_Scaf347_0.18	2.7
CsqKR_Scaf135_1.18	2.7			CsqKR_Scaf135_1.18	2.7
CsqKR_Scaf264_15.38	2.7			CsqKR_Scaf264_15.38	2.7
CsqKR_Scaf72_4.22	2.7			CsqKR_Scaf72_4.22	2.7
CsqKR_Scaf12_65.10	2.7			CsqKR_Scaf12_65.10	2.7
CsqKR_Scaf18_19.9	2.69			CsqKR_Scaf18_19.9	2.69
CsqKR_Scaf20_16.2	2.69415			CsqKR_Scaf20_16.2	2.69415
CsqKR_Scaf91_12.12	2.69405			CsqKR_Scaf91_12.12	2.69405
CsqKR_Scaf27_25.15	2.69			CsqKR_Scaf27_25.15	2.69
CsqKR_Scaf69_0.7	2.69			CsqKR_Scaf69_0.7	2.69
CsqKR_Scaf72_9.14	2.69			CsqKR_Scaf72_9.14	2.69
CsqKR_Scaf43_16.31	2.69			CsqKR_Scaf43_16.31	2.69
CsqKR_Scaf88_1.20	2.68			CsqKR_Scaf88_1.20	2.68
CsqKR_Scaf99_59.6	2.68			CsqKR_Scaf99_59.6	2.68
CsqKR_Scaf191_8.17	2.68			CsqKR_Scaf191_8.17	2.68
CsqKR_Scaf682_0.0	2.68			CsqKR_Scaf682_0.0	2.68
CsqKR_Scaf231_16.73	2.68			CsqKR_Scaf231_16.73	2.68
CsqKR_Scaf199_1.30	2.67			CsqKR_Scaf199_1.30	2.67
CsqKR_Scaf327_1.23	2.67			CsqKR_Scaf327_1.23	2.67
CsqKR_Scaf264_6.67	2.67			CsqKR_Scaf264_6.67	2.67
CsqKR_Scaf103_5.31	2.67			CsqKR_Scaf103_5.31	2.67
CsqKR_Scaf915_0.2	2.66266			CsqKR_Scaf915_0.2	2.66266
CsqKR_Scaf102_11.7	2.66227			CsqKR_Scaf102_11.7	2.66227
CsqKR_Scaf14_17.16	2.66			CsqKR_Scaf14_17.16	2.66
CsqKR_Scaf176_1.55	2.65966			CsqKR_Scaf176_1.55	2.65966
CsqKR_Scaf88_6.14	2.66			CsqKR_Scaf88_6.14	2.66
CsqKR_Scaf285_6.35	2.66			CsqKR_Scaf285_6.35	2.66
CsqKR_Scaf98_30.25	2.65642			CsqKR_Scaf98_30.25	2.65642
CsqKR_Scaf41_35.21	2.66			CsqKR_Scaf41_35.21	2.66
CsqKR_Scaf59_25.7	2.65			CsqKR_Scaf59_25.7	2.65
CsqKR_Scaf280_3.33	2.65			CsqKR_Scaf280_3.33	2.65
CsqKR_Scaf844_0.7	2.65239			CsqKR_Scaf844_0.7	2.65239
CsqKR_Scaf194_13.10	2.65			CsqKR_Scaf194_13.10	2.65
CsqKR_Scaf177_0.4	2.65			CsqKR_Scaf177_0.4	2.65
CsqKR_Scaf11_0.20	2.65			CsqKR_Scaf11_0.20	2.65
CsqKR_Scaf18_8.12	2.65			CsqKR_Scaf18_8.12	2.65
CsqKR_Scaf99_25.30	2.64573			CsqKR_Scaf99_25.30	2.64573
CsqKR_Scaf107_1.27	2.64			CsqKR_Scaf107_1.27	2.64
CsqKR_Scaf173_13.11	2.64			CsqKR_Scaf173_13.11	2.64
CsqKR_Scaf415_0.9	2.64159			CsqKR_Scaf415_0.9	2.64159
CsqKR_Scaf22_13.17	2.64			CsqKR_Scaf22_13.17	2.64
CsqKR_Scaf80_13.22	2.63996			CsqKR_Scaf80_13.22	2.63996
CsqKR_Scaf259_2.48	2.64			CsqKR_Scaf259_2.48	2.64
CsqKR_Scaf18_0.14	2.64			CsqKR_Scaf18_0.14	2.64
CsqKR_Scaf301_6.26	2.63711			CsqKR_Scaf301_6.26	2.63711
CsqKR_Scaf404_0.10	2.64			CsqKR_Scaf404_0.10	2.64
CsqKR_Scaf228_18.9	2.64			CsqKR_Scaf228_18.9	2.64
CsqKR_Scaf173_33.46	2.63394			CsqKR_Scaf173_33.46	2.63394
CsqKR_Scaf44_14.57	2.63			CsqKR_Scaf44_14.57	2.63
CsqKR_Scaf59_12.29	2.63			CsqKR_Scaf59_12.29	2.63
CsqKR_Scaf35_42.20	2.63			CsqKR_Scaf35_42.20	2.63
CsqKR_Scaf80_6.11	2.6282			CsqKR_Scaf80_6.11	2.6282
CsqKR_Scaf98_0.24	2.62			CsqKR_Scaf98_0.24	2.62
CsqKR_Scaf69_67.6	2.62			CsqKR_Scaf69_67.6	2.62
CsqKR_Scaf5_30.22	2.62351			CsqKR_Scaf5_30.22	2.62351
CsqKR_Scaf402_9.49	2.62			CsqKR_Scaf402_9.49	2.62
CsqKR_Scaf98_20.12	2.62			CsqKR_Scaf98_20.12	2.62
CsqKR_Scaf266_1.11	2.62091			CsqKR_Scaf266_1.11	2.62091
CsqKR_Scaf3_2.8	2.62			CsqKR_Scaf3_2.8	2.62
CsqKR_Scaf70_5.6	2.61386			CsqKR_Scaf70_5.6	2.61386
CsqKR_Scaf97_2.9	2.61			CsqKR_Scaf97_2.9	2.61
CsqKR_Scaf122_0.40	2.61			CsqKR_Scaf122_0.40	2.61
CsqKR_Scaf95_2.35	2.61			CsqKR_Scaf95_2.35	2.61
CsqKR_Scaf16_4.14	2.61			CsqKR_Scaf16_4.14	2.61
CsqKR_Scaf107_2.17	2.60593			CsqKR_Scaf107_2.17	2.60593
CsqKR_Scaf300_4.18	2.6			CsqKR_Scaf300_4.18	2.6
CsqKR_Scaf28_4.12	2.60475			CsqKR_Scaf28_4.12	2.60475
CsqKR_Scaf231_8.14	2.6			CsqKR_Scaf231_8.14	2.6
CsqKR_Scaf199_1.19	2.6			CsqKR_Scaf199_1.19	2.6
CsqKR_Scaf89_1.0	2.60066			CsqKR_Scaf89_1.0	2.60066
CsqKR_Scaf61_19.39	2.6			CsqKR_Scaf61_19.39	2.6
CsqKR_Scaf258_6.18	2.6			CsqKR_Scaf258_6.18	2.6
CsqKR_Scaf95_6.33	2.5958			CsqKR_Scaf95_6.33	2.5958
CsqKR_Scaf166_9.6	2.59403			CsqKR_Scaf166_9.6	2.59403
CsqKR_Scaf61_12.7	2.59223			CsqKR_Scaf61_12.7	2.59223
CsqKR_Scaf19_36.0	2.59			CsqKR_Scaf19_36.0	2.59
CsqKR_Scaf17_6.8	2.59			CsqKR_Scaf17_6.8	2.59
CsqKR_Scaf286_0.23	2.5909			CsqKR_Scaf286_0.23	2.5909
CsqKR_Scaf103_42.13	2.59			CsqKR_Scaf103_42.13	2.59
CsqKR_Scaf354_0.31	2.59			CsqKR_Scaf354_0.31	2.59
CsqKR_Scaf27_8.22	2.58917			CsqKR_Scaf27_8.22	2.58917
CsqKR_Scaf460_7.27	2.59			CsqKR_Scaf460_7.27	2.59
CsqKR_Scaf59_32.13	2.59			CsqKR_Scaf59_32.13	2.59
CsqKR_Scaf641_0.6	2.59			CsqKR_Scaf641_0.6	2.59
CsqKR_Scaf50_48.13	2.59			CsqKR_Scaf50_48.13	2.59
CsqKR_Scaf172_9.10	2.58538			CsqKR_Scaf172_9.10	2.58538
CsqKR_Scaf223_1.28	2.59			CsqKR_Scaf223_1.28	2.59
CsqKR_Scaf61_24.9	2.58			CsqKR_Scaf61_24.9	2.58
CsqKR_Scaf99_22.30	2.58			CsqKR_Scaf99_22.30	2.58
CsqKR_Scaf37_13.15	2.58			CsqKR_Scaf37_13.15	2.58
CsqKR_Scaf259_2.47	2.57998			CsqKR_Scaf259_2.47	2.57998
CsqKR_Scaf61_19.26	2.58			CsqKR_Scaf61_19.26	2.58
CsqKR_Scaf185_1.10	2.57803			CsqKR_Scaf185_1.10	2.57803
CsqKR_Scaf843_0.22	2.57779			CsqKR_Scaf843_0.22	2.57779
CsqKR_Scaf203_5.48	2.58			CsqKR_Scaf203_5.48	2.58
CsqKR_Scaf25_13.9	2.58			CsqKR_Scaf25_13.9	2.58
CsqKR_Scaf256_1.15	2.57544			CsqKR_Scaf256_1.15	2.57544
CsqKR_Scaf70_12.16	2.57			CsqKR_Scaf70_12.16	2.57
CsqKR_Scaf186_4.2	2.57			CsqKR_Scaf186_4.2	2.57
CsqKR_Scaf17_4.7	2.57271			CsqKR_Scaf17_4.7	2.57271
CsqKR_Scaf461_1.49	2.57			CsqKR_Scaf461_1.49	2.57
CsqKR_Scaf260_2.3	2.56			CsqKR_Scaf260_2.3	2.56
CsqKR_Scaf287_3.20	2.56427			CsqKR_Scaf287_3.20	2.56427
CsqKR_Scaf147_5.23	2.56368			CsqKR_Scaf147_5.23	2.56368
CsqKR_Scaf203_4.31	2.56304			CsqKR_Scaf203_4.31	2.56304
CsqKR_Scaf460_6.24	2.56087			CsqKR_Scaf460_6.24	2.56087
CsqKR_Scaf199_1.18	2.56			CsqKR_Scaf199_1.18	2.56
CsqKR_Scaf36_30.11	2.56			CsqKR_Scaf36_30.11	2.56
CsqKR_Scaf203_5.9	2.56			CsqKR_Scaf203_5.9	2.56
CsqKR_Scaf372_1.25	2.56			CsqKR_Scaf372_1.25	2.56
CsqKR_Scaf99_29.16	2.55709			CsqKR_Scaf99_29.16	2.55709
CsqKR_Scaf119_11.33	2.55691			CsqKR_Scaf119_11.33	2.55691
CsqKR_Scaf135_7.23	2.56			CsqKR_Scaf135_7.23	2.56
CsqKR_Scaf318_9.12	2.56			CsqKR_Scaf318_9.12	2.56
CsqKR_Scaf22_14.17	2.55602			CsqKR_Scaf22_14.17	2.55602
CsqKR_Scaf122_0.4	2.55388			CsqKR_Scaf122_0.4	2.55388
CsqKR_Scaf423_3.53	2.55			CsqKR_Scaf423_3.53	2.55
CsqKR_Scaf19_37.25	2.55			CsqKR_Scaf19_37.25	2.55
CsqKR_Scaf129_1.24	2.55104			CsqKR_Scaf129_1.24	2.55104
CsqKR_Scaf27_12.22	2.5504			CsqKR_Scaf27_12.22	2.5504
CsqKR_Scaf19_3.10	2.55			CsqKR_Scaf19_3.10	2.55
CsqKR_Scaf31_4.8	2.55			CsqKR_Scaf31_4.8	2.55
CsqKR_Scaf5_4.26	2.54			CsqKR_Scaf5_4.26	2.54
CsqKR_Scaf4_8.8	2.54399			CsqKR_Scaf4_8.8	2.54399
CsqKR_Scaf157_2.20	2.5412			CsqKR_Scaf157_2.20	2.5412
CsqKR_Scaf174_23.4	2.54067			CsqKR_Scaf174_23.4	2.54067
CsqKR_Scaf45_9.24	2.53992			CsqKR_Scaf45_9.24	2.53992
CsqKR_Scaf65_18.13	2.54			CsqKR_Scaf65_18.13	2.54
CsqKR_Scaf45_7.15	2.53557			CsqKR_Scaf45_7.15	2.53557
CsqKR_Scaf3_40.15	2.53			CsqKR_Scaf3_40.15	2.53
CsqKR_Scaf119_11.34	2.53257			CsqKR_Scaf119_11.34	2.53257
CsqKR_Scaf87_6.19	2.53			CsqKR_Scaf87_6.19	2.53
CsqKR_Scaf72_16.33	2.53			CsqKR_Scaf72_16.33	2.53
CsqKR_Scaf398_0.37	2.52639			CsqKR_Scaf398_0.37	2.52639
CsqKR_Scaf90_15.12	2.52			CsqKR_Scaf90_15.12	2.52
CsqKR_Scaf41_8.6	2.52314			CsqKR_Scaf41_8.6	2.52314
CsqKR_Scaf187_2.54	2.52275			CsqKR_Scaf187_2.54	2.52275
CsqKR_Scaf103_47.47	2.52			CsqKR_Scaf103_47.47	2.52
CsqKR_Scaf218_8.44	2.52144			CsqKR_Scaf218_8.44	2.52144
CsqKR_Scaf59_32.63	2.52			CsqKR_Scaf59_32.63	2.52
CsqKR_Scaf130_14.17	2.52			CsqKR_Scaf130_14.17	2.52
CsqKR_Scaf35_42.11	2.51984			CsqKR_Scaf35_42.11	2.51984
CsqKR_Scaf3_10.24	2.52			CsqKR_Scaf3_10.24	2.52
CsqKR_Scaf47_3.2	2.5185			CsqKR_Scaf47_3.2	2.5185
CsqKR_Scaf98_1.0	2.52			CsqKR_Scaf98_1.0	2.52
CsqKR_Scaf5_15.9	2.5172			CsqKR_Scaf5_15.9	2.5172
CsqKR_Scaf172_5.15	2.52			CsqKR_Scaf172_5.15	2.52
CsqKR_Scaf43_22.8	2.5151			CsqKR_Scaf43_22.8	2.5151
CsqKR_Scaf18_8.7	2.51			CsqKR_Scaf18_8.7	2.51
CsqKR_Scaf31_9.38	2.51			CsqKR_Scaf31_9.38	2.51
CsqKR_Scaf270_0.16	2.51263			CsqKR_Scaf270_0.16	2.51263
CsqKR_Scaf905_0.10	2.51263			CsqKR_Scaf905_0.10	2.51263
CsqKR_Scaf119_5.16	2.51			CsqKR_Scaf119_5.16	2.51
CsqKR_Scaf59_15.15	2.51			CsqKR_Scaf59_15.15	2.51
CsqKR_Scaf39_33.30	2.51			CsqKR_Scaf39_33.30	2.51
CsqKR_Scaf103_15.16	2.50977			CsqKR_Scaf103_15.16	2.50977
CsqKR_Scaf40_15.12	2.51			CsqKR_Scaf40_15.12	2.51
CsqKR_Scaf266_0.21	2.50738			CsqKR_Scaf266_0.21	2.50738
CsqKR_Scaf266_4.19	2.50696			CsqKR_Scaf266_4.19	2.50696
CsqKR_Scaf34_4.27	2.5			CsqKR_Scaf34_4.27	2.5
CsqKR_Scaf45_1.27	2.5			CsqKR_Scaf45_1.27	2.5
CsqKR_Scaf34_1.31	2.5			CsqKR_Scaf34_1.31	2.5
CsqKR_Scaf408_0.20	2.5			CsqKR_Scaf408_0.20	2.5
CsqKR_Scaf129_3.11	2.50129			CsqKR_Scaf129_3.11	2.50129
CsqKR_Scaf140_3.20	2.50083			CsqKR_Scaf140_3.20	2.50083
CsqKR_Scaf354_0.32	2.49969			CsqKR_Scaf354_0.32	2.49969
CsqKR_Scaf38_13.21	2.49826			CsqKR_Scaf38_13.21	2.49826
CsqKR_Scaf261_3.14	2.49			CsqKR_Scaf261_3.14	2.49
CsqKR_Scaf103_17.17	2.49			CsqKR_Scaf103_17.17	2.49
CsqKR_Scaf173_23.21	2.4916			CsqKR_Scaf173_23.21	2.4916
CsqKR_Scaf59_9.12	2.49			CsqKR_Scaf59_9.12	2.49
CsqKR_Scaf195_6.24	2.49			CsqKR_Scaf195_6.24	2.49
CsqKR_Scaf50_12.24	2.48654			CsqKR_Scaf50_12.24	2.48654
CsqKR_Scaf102_12.38	2.4859			CsqKR_Scaf102_12.38	2.4859
CsqKR_Scaf135_8.68	2.48			CsqKR_Scaf135_8.68	2.48
CsqKR_Scaf3_107.9	2.48			CsqKR_Scaf3_107.9	2.48
CsqKR_Scaf36_27.22	2.48424			CsqKR_Scaf36_27.22	2.48424
CsqKR_Scaf258_3.39	2.48			CsqKR_Scaf258_3.39	2.48
CsqKR_Scaf222_0.3	2.48			CsqKR_Scaf222_0.3	2.48
CsqKR_Scaf88_1.18	2.48			CsqKR_Scaf88_1.18	2.48
CsqKR_Scaf70_12.15	2.48			CsqKR_Scaf70_12.15	2.48
CsqKR_Scaf11_0.4	2.48			CsqKR_Scaf11_0.4	2.48
CsqKR_Scaf159_6.21	2.47946			CsqKR_Scaf159_6.21	2.47946
CsqKR_Scaf302_7.12	2.47909			CsqKR_Scaf302_7.12	2.47909
CsqKR_Scaf3_69.21	2.48			CsqKR_Scaf3_69.21	2.48
CsqKR_Scaf39_20.30	2.48			CsqKR_Scaf39_20.30	2.48
CsqKR_Scaf36_42.17	2.47392			CsqKR_Scaf36_42.17	2.47392
CsqKR_Scaf88_5.13	2.47			CsqKR_Scaf88_5.13	2.47
CsqKR_Scaf3_8.17	2.47			CsqKR_Scaf3_8.17	2.47
CsqKR_Scaf361_0.21	2.47253			CsqKR_Scaf361_0.21	2.47253
CsqKR_Scaf320_2.11	2.47187			CsqKR_Scaf320_2.11	2.47187
CsqKR_Scaf43_2.55	2.47			CsqKR_Scaf43_2.55	2.47
CsqKR_Scaf704_2.47	2.47			CsqKR_Scaf704_2.47	2.47
CsqKR_Scaf112_3.35	2.46673			CsqKR_Scaf112_3.35	2.46673
CsqKR_Scaf8_19.23	2.46649			CsqKR_Scaf8_19.23	2.46649
CsqKR_Scaf478_0.1	2.46518			CsqKR_Scaf478_0.1	2.46518
CsqKR_Scaf18_1.17	2.47			CsqKR_Scaf18_1.17	2.47
CsqKR_Scaf70_12.10	2.46			CsqKR_Scaf70_12.10	2.46
CsqKR_Scaf8_29.13	2.46			CsqKR_Scaf8_29.13	2.46
CsqKR_Scaf27_12.21	2.46			CsqKR_Scaf27_12.21	2.46
CsqKR_Scaf172_1.32	2.46			CsqKR_Scaf172_1.32	2.46
CsqKR_Scaf7_6.25	2.46009			CsqKR_Scaf7_6.25	2.46009
CsqKR_Scaf43_45.24	2.45939			CsqKR_Scaf43_45.24	2.45939
CsqKR_Scaf98_1.6	2.45936			CsqKR_Scaf98_1.6	2.45936
CsqKR_Scaf34_3.9	2.46			CsqKR_Scaf34_3.9	2.46
CsqKR_Scaf172_10.14	2.46			CsqKR_Scaf172_10.14	2.46
CsqKR_Scaf14_14.17	2.46			CsqKR_Scaf14_14.17	2.46
CsqKR_Scaf8_14.34	2.45			CsqKR_Scaf8_14.34	2.45
CsqKR_Scaf269_5.28	2.45481			CsqKR_Scaf269_5.28	2.45481
CsqKR_Scaf61_15.16	2.45443			CsqKR_Scaf61_15.16	2.45443
CsqKR_Scaf109_0.5	2.45417			CsqKR_Scaf109_0.5	2.45417
CsqKR_Scaf354_0.26	2.45			CsqKR_Scaf354_0.26	2.45
CsqKR_Scaf61_14.14	2.45			CsqKR_Scaf61_14.14	2.45
CsqKR_Scaf98_21.38	2.45			CsqKR_Scaf98_21.38	2.45
CsqKR_Scaf43_9.22	2.45017			CsqKR_Scaf43_9.22	2.45017
CsqKR_Scaf76_0.17	2.45			CsqKR_Scaf76_0.17	2.45
CsqKR_Scaf112_9.31	2.45			CsqKR_Scaf112_9.31	2.45
CsqKR_Scaf7_16.10	2.44747			CsqKR_Scaf7_16.10	2.44747
CsqKR_Scaf41_7.43	2.44719			CsqKR_Scaf41_7.43	2.44719
CsqKR_Scaf366_12.12	2.45			CsqKR_Scaf366_12.12	2.45
CsqKR_Scaf295_4.16	2.45			CsqKR_Scaf295_4.16	2.45
CsqKR_Scaf173_32.48	2.45			CsqKR_Scaf173_32.48	2.45
CsqKR_Scaf64_25.13	2.45			CsqKR_Scaf64_25.13	2.45
CsqKR_Scaf44_38.19	2.45			CsqKR_Scaf44_38.19	2.45
CsqKR_Scaf31_18.8	2.45			CsqKR_Scaf31_18.8	2.45
CsqKR_Scaf103_9.0	2.44			CsqKR_Scaf103_9.0	2.44
CsqKR_Scaf95_25.27	2.44			CsqKR_Scaf95_25.27	2.44
CsqKR_Scaf36_7.19	2.44			CsqKR_Scaf36_7.19	2.44
CsqKR_Scaf129_4.20	2.44			CsqKR_Scaf129_4.20	2.44
CsqKR_Scaf78_4.30	2.44			CsqKR_Scaf78_4.30	2.44
CsqKR_Scaf140_1.20	2.44			CsqKR_Scaf140_1.20	2.44
CsqKR_Scaf7_40.16	2.43665			CsqKR_Scaf7_40.16	2.43665
CsqKR_Scaf203_5.51	2.44			CsqKR_Scaf203_5.51	2.44
CsqKR_Scaf384_2.27	2.44			CsqKR_Scaf384_2.27	2.44
CsqKR_Scaf99_56.21	2.43381			CsqKR_Scaf99_56.21	2.43381
CsqKR_Scaf59_4.10	2.43			CsqKR_Scaf59_4.10	2.43
CsqKR_Scaf103_47.25	2.43			CsqKR_Scaf103_47.25	2.43
CsqKR_Scaf73_25.25	2.43			CsqKR_Scaf73_25.25	2.43
CsqKR_Scaf389_0.13	2.42418			CsqKR_Scaf389_0.13	2.42418
CsqKR_Scaf398_2.35	2.42			CsqKR_Scaf398_2.35	2.42
CsqKR_Scaf169_2.15	2.42			CsqKR_Scaf169_2.15	2.42
CsqKR_Scaf129_2.34	2.42			CsqKR_Scaf129_2.34	2.42
CsqKR_Scaf175_14.6	2.41854			CsqKR_Scaf175_14.6	2.41854
CsqKR_Scaf3_15.15	2.41852			CsqKR_Scaf3_15.15	2.41852
CsqKR_Scaf135_7.12	2.42			CsqKR_Scaf135_7.12	2.42
CsqKR_Scaf8_28.23	2.42			CsqKR_Scaf8_28.23	2.42
CsqKR_Scaf193_5.6	2.42			CsqKR_Scaf193_5.6	2.42
CsqKR_Scaf69_22.26	2.42			CsqKR_Scaf69_22.26	2.42
CsqKR_Scaf261_3.21	2.42			CsqKR_Scaf261_3.21	2.42
CsqKR_Scaf323_0.15	2.42			CsqKR_Scaf323_0.15	2.42
CsqKR_Scaf1_4.18	2.42			CsqKR_Scaf1_4.18	2.42
CsqKR_Scaf69_6.6	2.41			CsqKR_Scaf69_6.6	2.41
CsqKR_Scaf94_6.27	2.41			CsqKR_Scaf94_6.27	2.41
CsqKR_Scaf50_6.10	2.41			CsqKR_Scaf50_6.10	2.41
CsqKR_Scaf3_63.35	2.41			CsqKR_Scaf3_63.35	2.41
CsqKR_Scaf75_3.28	2.41068			CsqKR_Scaf75_3.28	2.41068
CsqKR_Scaf90_20.11	2.41			CsqKR_Scaf90_20.11	2.41
CsqKR_Scaf318_25.33	2.41			CsqKR_Scaf318_25.33	2.41
CsqKR_Scaf129_1.25	2.40851			CsqKR_Scaf129_1.25	2.40851
CsqKR_Scaf27_16.36	2.41			CsqKR_Scaf27_16.36	2.41
CsqKR_Scaf25_10.24	2.41			CsqKR_Scaf25_10.24	2.41
CsqKR_Scaf73_7.8	2.40614			CsqKR_Scaf73_7.8	2.40614
CsqKR_Scaf50_32.8	2.4			CsqKR_Scaf50_32.8	2.4
CsqKR_Scaf41_2.8	2.4			CsqKR_Scaf41_2.8	2.4
CsqKR_Scaf269_0.23	2.4			CsqKR_Scaf269_0.23	2.4
CsqKR_Scaf35_4.15	2.4			CsqKR_Scaf35_4.15	2.4
CsqKR_Scaf396_2.14	2.40267			CsqKR_Scaf396_2.14	2.40267
CsqKR_Scaf188_0.6	2.4			CsqKR_Scaf188_0.6	2.4
CsqKR_Scaf19_36.10	2.4			CsqKR_Scaf19_36.10	2.4
CsqKR_Scaf35_38.35	2.4			CsqKR_Scaf35_38.35	2.4
CsqKR_Scaf21_23.10	2.4			CsqKR_Scaf21_23.10	2.4
CsqKR_Scaf69_5.22	2.4			CsqKR_Scaf69_5.22	2.4
CsqKR_Scaf204_0.46	2.4			CsqKR_Scaf204_0.46	2.4
CsqKR_Scaf12_22.8	2.4			CsqKR_Scaf12_22.8	2.4
CsqKR_Scaf349_4.10	2.4			CsqKR_Scaf349_4.10	2.4
CsqKR_Scaf766_0.0	2.39335			CsqKR_Scaf766_0.0	2.39335
CsqKR_Scaf64_1.52	2.39188			CsqKR_Scaf64_1.52	2.39188
CsqKR_Scaf266_0.7	2.39032			CsqKR_Scaf266_0.7	2.39032
CsqKR_Scaf61_8.49	2.38987			CsqKR_Scaf61_8.49	2.38987
CsqKR_Scaf478_2.19	2.38649			CsqKR_Scaf478_2.19	2.38649
CsqKR_Scaf266_4.17	2.39			CsqKR_Scaf266_4.17	2.39
CsqKR_Scaf307_8.23	2.38			CsqKR_Scaf307_8.23	2.38
CsqKR_Scaf52_7.0	2.38			CsqKR_Scaf52_7.0	2.38
CsqKR_Scaf41_49.28	2.38			CsqKR_Scaf41_49.28	2.38
CsqKR_Scaf35_38.10	2.38			CsqKR_Scaf35_38.10	2.38
CsqKR_Scaf18_13.15	2.38			CsqKR_Scaf18_13.15	2.38
CsqKR_Scaf64_34.25	2.38			CsqKR_Scaf64_34.25	2.38
CsqKR_Scaf10_20.42	2.38			CsqKR_Scaf10_20.42	2.38
CsqKR_Scaf14_31.42	2.38175			CsqKR_Scaf14_31.42	2.38175
CsqKR_Scaf203_6.7	2.38			CsqKR_Scaf203_6.7	2.38
CsqKR_Scaf264_3.36	2.3797			CsqKR_Scaf264_3.36	2.3797
CsqKR_Scaf577_0.21	2.379			CsqKR_Scaf577_0.21	2.379
CsqKR_Scaf3_65.24	2.38			CsqKR_Scaf3_65.24	2.38
CsqKR_Scaf20_16.17	2.37838			CsqKR_Scaf20_16.17	2.37838
CsqKR_Scaf44_9.13	2.38			CsqKR_Scaf44_9.13	2.38
CsqKR_Scaf921_0.1	2.37			CsqKR_Scaf921_0.1	2.37
CsqKR_Scaf39_22.18	2.37401			CsqKR_Scaf39_22.18	2.37401
CsqKR_Scaf69_72.16	2.37			CsqKR_Scaf69_72.16	2.37
CsqKR_Scaf37_11.32	2.37			CsqKR_Scaf37_11.32	2.37
CsqKR_Scaf300_6.56	2.37			CsqKR_Scaf300_6.56	2.37
CsqKR_Scaf175_23.11	2.37046			CsqKR_Scaf175_23.11	2.37046
CsqKR_Scaf61_26.17	2.37			CsqKR_Scaf61_26.17	2.37
CsqKR_Scaf819_0.5	2.36955			CsqKR_Scaf819_0.5	2.36955
CsqKR_Scaf302_3.30	2.36651			CsqKR_Scaf302_3.30	2.36651
CsqKR_Scaf99_30.18	2.36534			CsqKR_Scaf99_30.18	2.36534
CsqKR_Scaf80_0.3	2.36			CsqKR_Scaf80_0.3	2.36
CsqKR_Scaf69_66.11	2.36318			CsqKR_Scaf69_66.11	2.36318
CsqKR_Scaf116_1.13	2.36			CsqKR_Scaf116_1.13	2.36
CsqKR_Scaf8_3.8	2.36			CsqKR_Scaf8_3.8	2.36
CsqKR_Scaf55_28.42	2.36			CsqKR_Scaf55_28.42	2.36
CsqKR_Scaf1_54.26	2.36			CsqKR_Scaf1_54.26	2.36
CsqKR_Scaf162_10.40	2.36			CsqKR_Scaf162_10.40	2.36
CsqKR_Scaf61_42.19	2.36			CsqKR_Scaf61_42.19	2.36
CsqKR_Scaf169_3.20	2.36			CsqKR_Scaf169_3.20	2.36
CsqKR_Scaf3_48.17	2.35742			CsqKR_Scaf3_48.17	2.35742
[truncated: 431 more rows]

## Sheet: S2
Tags	GO ID	GO Name	GO Category	Nr Test	Nr Reference	Non Annot Test	Non Annot Reference	P-Value	FDR
[OVER]	GO:0005044	scavenger receptor activity	MOLECULAR_FUNCTION	50	31	2319	14517	3.41546e-23	8.53629e-21
[OVER]	GO:0038024	cargo receptor activity	MOLECULAR_FUNCTION	50	32	2319	14516	7.57269e-23	1.82956e-20
[OVER]	GO:0006898	receptor-mediated endocytosis	BIOLOGICAL_PROCESS	50	37	2319	14511	3.11301e-21	6.4466e-19
[OVER]	GO:0006955	immune response	BIOLOGICAL_PROCESS	40	20	2329	14528	1.23832e-20	2.42134e-18
[OVER]	GO:0006897	endocytosis	BIOLOGICAL_PROCESS	52	53	2317	14495	3.61313e-18	6.3873e-16
[OVER]	GO:0002376	immune system process	BIOLOGICAL_PROCESS	47	45	2322	14503	3.00536e-17	4.95065e-15
[OVER]	GO:0051346	negative regulation of hydrolase activity	BIOLOGICAL_PROCESS	48	51	2321	14497	2.09172e-16	2.9727e-14
[OVER]	GO:0010466	negative regulation of peptidase activity	BIOLOGICAL_PROCESS	46	48	2323	14500	5.60673e-16	7.66747e-14
[OVER]	GO:0045861	negative regulation of proteolysis	BIOLOGICAL_PROCESS	46	49	2323	14499	9.40707e-16	1.19618e-13
[OVER]	GO:0052547	regulation of peptidase activity	BIOLOGICAL_PROCESS	46	50	2323	14498	1.56306e-15	1.92018e-13
[OVER]	GO:0006952	defense response	BIOLOGICAL_PROCESS	33	22	2336	14526	3.02055e-15	3.64882e-13
[OVER]	GO:0030414	peptidase inhibitor activity	MOLECULAR_FUNCTION	45	49	2324	14499	3.31167e-15	3.87145e-13
[OVER]	GO:0061134	peptidase regulator activity	MOLECULAR_FUNCTION	45	49	2324	14499	3.31167e-15	3.87145e-13
[OVER]	GO:0005126	cytokine receptor binding	MOLECULAR_FUNCTION	18	1	2351	14547	6.6917e-15	7.23902e-13
[OVER]	GO:0032813	tumor necrosis factor receptor superfamily binding	MOLECULAR_FUNCTION	18	1	2351	14547	6.6917e-15	7.23902e-13
[OVER]	GO:0043086	negative regulation of catalytic activity	BIOLOGICAL_PROCESS	48	60	2321	14488	1.50615e-14	1.60538e-12
[OVER]	GO:0030162	regulation of proteolysis	BIOLOGICAL_PROCESS	46	55	2323	14493	1.72769e-14	1.81483e-12
[OVER]	GO:0004857	enzyme inhibitor activity	MOLECULAR_FUNCTION	45	54	2324	14494	3.63658e-14	3.66082e-12
[OVER]	GO:0005164	tumor necrosis factor receptor binding	MOLECULAR_FUNCTION	17	1	2352	14547	4.55705e-14	4.52459e-12
[OVER]	GO:0009605	response to external stimulus	BIOLOGICAL_PROCESS	34	30	2335	14518	1.64234e-13	1.54594e-11
[OVER]	GO:0044092	negative regulation of molecular function	BIOLOGICAL_PROCESS	48	66	2321	14482	1.85707e-13	1.72565e-11
[OVER]	GO:0010951	negative regulation of endopeptidase activity	BIOLOGICAL_PROCESS	36	39	2333	14509	1.72498e-12	1.52472e-10
[OVER]	GO:0032269	negative regulation of cellular protein metabolic process	BIOLOGICAL_PROCESS	46	67	2323	14481	2.51463e-12	2.1959e-10
[OVER]	GO:0051248	negative regulation of protein metabolic process	BIOLOGICAL_PROCESS	46	68	2323	14480	3.64878e-12	3.14837e-10
[OVER]	GO:0052548	regulation of endopeptidase activity	BIOLOGICAL_PROCESS	36	41	2333	14507	4.61551e-12	3.93567e-10
[OVER]	GO:0004866	endopeptidase inhibitor activity	MOLECULAR_FUNCTION	35	39	2334	14509	6.00867e-12	4.90204e-10
[OVER]	GO:0061135	endopeptidase regulator activity	MOLECULAR_FUNCTION	35	39	2334	14509	6.00867e-12	4.90204e-10
[OVER]	GO:0005615	extracellular space	CELLULAR_COMPONENT	39	51	2330	14497	1.14889e-11	9.25242e-10
[OVER]	GO:0005125	cytokine activity	MOLECULAR_FUNCTION	15	2	2354	14546	1.54553e-11	1.23099e-09
[OVER]	GO:0003725	double-stranded RNA binding	MOLECULAR_FUNCTION	14	2	2355	14546	9.80009e-11	7.03278e-09
[OVER]	GO:0043207	response to external biotic stimulus	BIOLOGICAL_PROCESS	19	9	2350	14539	1.09092e-10	7.60291e-09
[OVER]	GO:0051707	response to other organism	BIOLOGICAL_PROCESS	19	9	2350	14539	1.09092e-10	7.60291e-09
[OVER]	GO:0098542	defense response to other organism	BIOLOGICAL_PROCESS	17	7	2352	14541	3.76707e-10	2.48866e-08
[OVER]	GO:0005576	extracellular region	CELLULAR_COMPONENT	112	344	2257	14204	1.11897e-09	6.99163e-08
[OVER]	GO:1903034	regulation of response to wounding	BIOLOGICAL_PROCESS	10	0	2359	14548	2.85307e-09	1.53178e-07
[OVER]	GO:0061041	regulation of wound healing	BIOLOGICAL_PROCESS	10	0	2359	14548	2.85307e-09	1.53178e-07
[OVER]	GO:0044216	other organism cell	CELLULAR_COMPONENT	10	0	2359	14548	2.85307e-09	1.53178e-07
[OVER]	GO:0044215	other organism	CELLULAR_COMPONENT	10	0	2359	14548	2.85307e-09	1.53178e-07
[OVER]	GO:0044217	other organism part	CELLULAR_COMPONENT	10	0	2359	14548	2.85307e-09	1.53178e-07
[OVER]	GO:0009607	response to biotic stimulus	BIOLOGICAL_PROCESS	19	14	2350	14534	6.38683e-09	3.19253e-07
[OVER]	GO:0009615	response to virus	BIOLOGICAL_PROCESS	13	4	2356	14544	1.05903e-08	5.01692e-07
[OVER]	GO:0051607	defense response to virus	BIOLOGICAL_PROCESS	13	4	2356	14544	1.05903e-08	5.01692e-07
[OVER]	GO:0080134	regulation of response to stress	BIOLOGICAL_PROCESS	23	24	2346	14524	1.11383e-08	5.24225e-07
[OVER]	GO:0004725	protein tyrosine phosphatase activity	MOLECULAR_FUNCTION	25	32	2344	14516	4.18652e-08	1.90842e-06
[OVER]	GO:0002252	immune effector process	BIOLOGICAL_PROCESS	14	7	2355	14541	4.74111e-08	2.12265e-06
[OVER]	GO:0004175	endopeptidase activity	MOLECULAR_FUNCTION	58	143	2311	14405	5.05507e-08	2.22055e-06
[OVER]	GO:0035335	peptidyl-tyrosine dephosphorylation	BIOLOGICAL_PROCESS	24	31	2345	14517	8.7783e-08	3.72077e-06
[OVER]	GO:0010605	negative regulation of macromolecule metabolic process	BIOLOGICAL_PROCESS	48	111	2321	14437	1.1276e-07	4.69706e-06
[OVER]	GO:0050818	regulation of coagulation	BIOLOGICAL_PROCESS	8	0	2361	14548	1.46391e-07	5.79804e-06
[OVER]	GO:0050819	negative regulation of coagulation	BIOLOGICAL_PROCESS	8	0	2361	14548	1.46391e-07	5.79804e-06
[OVER]	GO:0030193	regulation of blood coagulation	BIOLOGICAL_PROCESS	8	0	2361	14548	1.46391e-07	5.79804e-06
[OVER]	GO:0030195	negative regulation of blood coagulation	BIOLOGICAL_PROCESS	8	0	2361	14548	1.46391e-07	5.79804e-06
[OVER]	GO:0042730	fibrinolysis	BIOLOGICAL_PROCESS	8	0	2361	14548	1.46391e-07	5.79804e-06
[OVER]	GO:1900047	negative regulation of hemostasis	BIOLOGICAL_PROCESS	8	0	2361	14548	1.46391e-07	5.79804e-06
[OVER]	GO:1900046	regulation of hemostasis	BIOLOGICAL_PROCESS	8	0	2361	14548	1.46391e-07	5.79804e-06
[OVER]	GO:1903035	negative regulation of response to wounding	BIOLOGICAL_PROCESS	8	0	2361	14548	1.46391e-07	5.79804e-06
[OVER]	GO:0061045	negative regulation of wound healing	BIOLOGICAL_PROCESS	8	0	2361	14548	1.46391e-07	5.79804e-06
[OVER]	GO:0030234	enzyme regulator activity	MOLECULAR_FUNCTION	49	115	2320	14433	1.62939e-07	6.38367e-06
[OVER]	GO:0016758	transferase activity, transferring hexosyl groups	MOLECULAR_FUNCTION	36	71	2333	14477	2.98503e-07	1.13275e-05
[OVER]	GO:0004222	metalloendopeptidase activity	MOLECULAR_FUNCTION	35	69	2334	14479	4.46288e-07	1.65882e-05
[OVER]	GO:0051336	regulation of hydrolase activity	BIOLOGICAL_PROCESS	48	118	2321	14430	4.64413e-07	1.70866e-05
[OVER]	GO:0009892	negative regulation of metabolic process	BIOLOGICAL_PROCESS	48	118	2321	14430	4.64413e-07	1.70866e-05
[OVER]	GO:0004867	serine-type endopeptidase inhibitor activity	MOLECULAR_FUNCTION	20	25	2349	14523	7.25032e-07	2.65406e-05
[OVER]	GO:0004713	protein tyrosine kinase activity	MOLECULAR_FUNCTION	21	28	2348	14520	8.06106e-07	2.93601e-05
[OVER]	GO:0031324	negative regulation of cellular metabolic process	BIOLOGICAL_PROCESS	46	113	2323	14435	8.26678e-07	2.99588e-05
[OVER]	GO:2000117	negative regulation of cysteine-type endopeptidase activity	BIOLOGICAL_PROCESS	8	1	2361	14547	1.15399e-06	4.00198e-05
[OVER]	GO:0043154	negative regulation of cysteine-type endopeptidase activity involved in apoptotic process	BIOLOGICAL_PROCESS	8	1	2361	14547	1.15399e-06	4.00198e-05
[OVER]	GO:0032268	regulation of cellular protein metabolic process	BIOLOGICAL_PROCESS	54	149	2315	14399	1.94815e-06	6.53714e-05
[OVER]	GO:0030246	carbohydrate binding	MOLECULAR_FUNCTION	36	79	2333	14469	2.03033e-06	6.78149e-05
[OVER]	GO:0031347	regulation of defense response	BIOLOGICAL_PROCESS	12	8	2357	14540	2.33142e-06	7.64622e-05
[OVER]	GO:0051246	regulation of protein metabolic process	BIOLOGICAL_PROCESS	54	152	2315	14396	3.75405e-06	0.00012093
[OVER]	GO:0050878	regulation of body fluid levels	BIOLOGICAL_PROCESS	10	5	2359	14543	4.35585e-06	0.000137266
[OVER]	GO:0050817	coagulation	BIOLOGICAL_PROCESS	10	5	2359	14543	4.35585e-06	0.000137266
[OVER]	GO:0007596	blood coagulation	BIOLOGICAL_PROCESS	10	5	2359	14543	4.35585e-06	0.000137266
[OVER]	GO:0007599	hemostasis	BIOLOGICAL_PROCESS	10	5	2359	14543	4.35585e-06	0.000137266
[OVER]	GO:0042060	wound healing	BIOLOGICAL_PROCESS	12	9	2357	14539	4.7448e-06	0.000146967
[OVER]	GO:0018108	peptidyl-tyrosine phosphorylation	BIOLOGICAL_PROCESS	18	24	2351	14524	4.91136e-06	0.000150837
[OVER]	GO:0032102	negative regulation of response to external stimulus	BIOLOGICAL_PROCESS	8	2	2361	14546	5.05506e-06	0.000154595
[OVER]	GO:0016311	dephosphorylation	BIOLOGICAL_PROCESS	43	111	2326	14437	5.91029e-06	0.000179238
[OVER]	GO:0004869	cysteine-type endopeptidase inhibitor activity	MOLECULAR_FUNCTION	7	1	2362	14547	7.35958e-06	0.000218616
[OVER]	GO:0018212	peptidyl-tyrosine modification	BIOLOGICAL_PROCESS	18	25	2351	14523	7.34601e-06	0.000218616
[OVER]	GO:0090303	positive regulation of wound healing	BIOLOGICAL_PROCESS	6	0	2363	14548	7.50038e-06	0.000220987
[OVER]	GO:1903036	positive regulation of response to wounding	BIOLOGICAL_PROCESS	6	0	2363	14548	7.50038e-06	0.000220987
[truncated: 159 more rows]

## Sheet: S3
C. squamiferum	P. canaliculata		C. squamiferum	M. yessoensis
[truncated: 16,915 more rows]

[truncated: 9 more sheets: S6b, S6d, S7c, S8, S9, S10, S11, S12, S13]
